# Supplementary material for: Reconstruction of a genome-scale metabolic model and in-silico flux analysis of Aspergillus tubingensis: a non-mycotoxinogenic citric acid-producing fungus
Source: Biotechnol Biofuels Bioprod. 2024 May 28;17:70. doi: 10.1186/s13068-024-02506-4 (PMC11134751; doi:10.1186/s13068-024-02506-4)
Supplement: Supplementary file 2 — Additional file 2. An Excel file showing a genomic comparison of A. tubingensis CBS 134.48 (annotation, Asptu1) with A. tubingensis DJU120, model gene IDs and distribution of model gene IDs as highly aligned, mid aligned and low aligned in the two genomes. [file 13068_2024_2506_MOESM2_ESM.xlsx]

## Sheet: DJU120_to_Asptu1
DJU120_geneID_1_g	jgi|Asptu1|114311|e_gw1.1.3323.1
DJU120_geneID_2_g	jgi|Asptu1|52143|fgenesh1_pm.1_#_290
DJU120_geneID_3_g	jgi|Asptu1|138199|estExt_Genewise1.C_1_t20247
DJU120_geneID_4_g	jgi|Asptu1|113663|e_gw1.1.1755.1
DJU120_geneID_5_g	jgi|Asptu1|114393|e_gw1.1.3137.1
DJU120_geneID_6_g	jgi|Asptu1|114393|e_gw1.1.3137.1
DJU120_geneID_7_g	jgi|Asptu1|114412|e_gw1.1.3431.1
DJU120_geneID_8_g	jgi|Asptu1|112496|e_gw1.1.3212.1
DJU120_geneID_9_g	jgi|Asptu1|112071|e_gw1.1.3370.1
DJU120_geneID_10_g	jgi|Asptu1|162377|estExt_Genewise1Plus.C_1_t20262
DJU120_geneID_11_g	jgi|Asptu1|52151|fgenesh1_pm.1_#_298
DJU120_geneID_12_g	jgi|Asptu1|186116|gm1.307_g
DJU120_geneID_13_g	jgi|Asptu1|186117|gm1.308_g
DJU120_geneID_14_g	jgi|Asptu1|36938|fgenesh1_kg.1_#_399_#_Locus5154v1rpkm35.33
DJU120_geneID_15_g	jgi|Asptu1|162233|estExt_Genewise1Plus.C_1_t20110
DJU120_geneID_16_g	jgi|Asptu1|111535|e_gw1.1.504.1
DJU120_geneID_17_g	jgi|Asptu1|25835|fgenesh1_pg.1_#_307
DJU120_geneID_18_g	jgi|Asptu1|162397|estExt_Genewise1Plus.C_1_t20282
DJU120_geneID_19_g	jgi|Asptu1|186123|gm1.314_g
DJU120_geneID_20_g	jgi|Asptu1|186124|gm1.315_g
DJU120_geneID_21_g	jgi|Asptu1|113814|e_gw1.1.3058.1
DJU120_geneID_22_g	jgi|Asptu1|223349|CE16046_103249
DJU120_geneID_23_g	jgi|Asptu1|36947|fgenesh1_kg.1_#_408_#_Locus3582v1rpkm60.45
DJU120_geneID_24_g	jgi|Asptu1|52162|fgenesh1_pm.1_#_309
DJU120_geneID_25_g	jgi|Asptu1|186129|gm1.320_g
DJU120_geneID_26_g	jgi|Asptu1|224636|CE17333_38885
DJU120_geneID_27_g	jgi|Asptu1|52165|fgenesh1_pm.1_#_312
DJU120_geneID_28_g	jgi|Asptu1|36952|fgenesh1_kg.1_#_413_#_Locus3568v1rpkm60.74
DJU120_geneID_29_g	jgi|Asptu1|186133|gm1.324_g
DJU120_geneID_30_g	jgi|Asptu1|112875|e_gw1.1.85.1
DJU120_geneID_31_g	jgi|Asptu1|114289|e_gw1.1.3101.1
DJU120_geneID_32_g	jgi|Asptu1|186136|gm1.327_g
DJU120_geneID_33_g	jgi|Asptu1|52170|fgenesh1_pm.1_#_317
DJU120_geneID_34_g	jgi|Asptu1|25851|fgenesh1_pg.1_#_323
DJU120_geneID_35_g	jgi|Asptu1|36961|fgenesh1_kg.1_#_422_#_Locus16944v1rpkm0.63
DJU120_geneID_36_g	jgi|Asptu1|914256|MIX867_57_68
DJU120_geneID_37_g	jgi|Asptu1|114550|e_gw1.1.18.1
DJU120_geneID_38_g	jgi|Asptu1|114338|e_gw1.1.3088.1
DJU120_geneID_39_g	jgi|Asptu1|36965|fgenesh1_kg.1_#_426_#_Locus4682v1rpkm41.44
DJU120_geneID_40_g	jgi|Asptu1|186144|gm1.335_g
DJU120_geneID_41_g	jgi|Asptu1|111587|e_gw1.1.3087.1
DJU120_geneID_42_g	jgi|Asptu1|197448|estExt_Genemark1.C_1_t10337
DJU120_geneID_43_g	jgi|Asptu1|36967|fgenesh1_kg.1_#_428_#_Locus409v2rpkm2.06_PRE
DJU120_geneID_44_g	jgi|Asptu1|36969|fgenesh1_kg.1_#_430_#_Locus14892v1rpkm0.95
DJU120_geneID_45_g	jgi|Asptu1|227929|CE20626_32
DJU120_geneID_46_g	jgi|Asptu1|186149|gm1.340_g
DJU120_geneID_47_g	jgi|Asptu1|52181|fgenesh1_pm.1_#_328
DJU120_geneID_48_g	jgi|Asptu1|138314|estExt_Genewise1.C_1_t20367
DJU120_geneID_49_g	jgi|Asptu1|114518|e_gw1.1.1848.1
DJU120_geneID_50_g	jgi|Asptu1|52184|fgenesh1_pm.1_#_331
DJU120_geneID_51_g	jgi|Asptu1|227859|CE20556_3531
DJU120_geneID_52_g	jgi|Asptu1|36980|fgenesh1_kg.1_#_441_#_Locus4278v2rpkm11.29
DJU120_geneID_53_g	jgi|Asptu1|138325|estExt_Genewise1.C_1_t20380
DJU120_geneID_54_g	jgi|Asptu1|62414|estExt_fgenesh1_pg.C_1_t10342
DJU120_geneID_55_g	jgi|Asptu1|230778|CE23475_11053
DJU120_geneID_56_g	jgi|Asptu1|914282|MIX893_7202_77
DJU120_geneID_57_g	jgi|Asptu1|113678|e_gw1.1.3754.1
DJU120_geneID_58_g	jgi|Asptu1|36986|fgenesh1_kg.1_#_447_#_Locus153v1rpkm1133.96
DJU120_geneID_59_g	jgi|Asptu1|25875|fgenesh1_pg.1_#_347
DJU120_geneID_60_g	jgi|Asptu1|114113|e_gw1.1.2749.1
DJU120_geneID_61_g	jgi|Asptu1|186163|gm1.354_g
DJU120_geneID_62_g	jgi|Asptu1|112249|e_gw1.1.1959.1
DJU120_geneID_63_g	jgi|Asptu1|52195|fgenesh1_pm.1_#_342
DJU120_geneID_64_g	jgi|Asptu1|25880|fgenesh1_pg.1_#_352
DJU120_geneID_65_g	jgi|Asptu1|197467|estExt_Genemark1.C_1_t10358
DJU120_geneID_66_g	jgi|Asptu1|25882|fgenesh1_pg.1_#_354
DJU120_geneID_67_g	jgi|Asptu1|186169|gm1.360_g
DJU120_geneID_68_g	jgi|Asptu1|37004|fgenesh1_kg.1_#_465_#_Locus9329v1rpkm6.84
DJU120_geneID_69_g	jgi|Asptu1|25885|fgenesh1_pg.1_#_357
DJU120_geneID_70_g	jgi|Asptu1|162523|estExt_Genewise1Plus.C_1_t20417
DJU120_geneID_71_g	jgi|Asptu1|37007|fgenesh1_kg.1_#_468_#_Locus6138v1rpkm25.52
DJU120_geneID_72_g	jgi|Asptu1|186174|gm1.365_g
DJU120_geneID_73_g	jgi|Asptu1|112406|e_gw1.1.1355.1
DJU120_geneID_74_g	jgi|Asptu1|138371|estExt_Genewise1.C_1_t20431
DJU120_geneID_75_g	jgi|Asptu1|52205|fgenesh1_pm.1_#_352
DJU120_geneID_76_g	jgi|Asptu1|112449|e_gw1.1.3638.1
DJU120_geneID_77_g	jgi|Asptu1|52207|fgenesh1_pm.1_#_354
DJU120_geneID_78_g	jgi|Asptu1|231989|CE24686_6364
DJU120_geneID_79_g	jgi|Asptu1|114063|e_gw1.1.2987.1
DJU120_geneID_80_g	jgi|Asptu1|37017|fgenesh1_kg.1_#_478_#_Locus1532v2rpkm11.17_PRE
DJU120_geneID_81_g	jgi|Asptu1|113093|e_gw1.1.1718.1
DJU120_geneID_82_g	jgi|Asptu1|25895|fgenesh1_pg.1_#_367
DJU120_geneID_83_g	jgi|Asptu1|37021|fgenesh1_kg.1_#_482_#_Locus4991v1rpkm37.25
DJU120_geneID_84_g	jgi|Asptu1|52214|fgenesh1_pm.1_#_361
DJU120_geneID_85_g	jgi|Asptu1|52216|fgenesh1_pm.1_#_363
DJU120_geneID_86_g	jgi|Asptu1|72226|estExt_fgenesh1_pm.C_1_t10358
DJU120_geneID_87_g	jgi|Asptu1|37029|fgenesh1_kg.1_#_490_#_Locus7572v1rpkm15.11
DJU120_geneID_88_g	jgi|Asptu1|186190|gm1.381_g
DJU120_geneID_89_g	jgi|Asptu1|25902|fgenesh1_pg.1_#_374
DJU120_geneID_90_g	jgi|Asptu1|186192|gm1.383_g
DJU120_geneID_91_g	jgi|Asptu1|37034|fgenesh1_kg.1_#_495_#_Locus4855v1rpkm38.87
DJU120_geneID_92_g	jgi|Asptu1|52223|fgenesh1_pm.1_#_370
DJU120_geneID_93_g	jgi|Asptu1|111931|e_gw1.1.1056.1
DJU120_geneID_94_g	jgi|Asptu1|62450|estExt_fgenesh1_pg.C_1_t10379
DJU120_geneID_95_g	jgi|Asptu1|62450|estExt_fgenesh1_pg.C_1_t10379
DJU120_geneID_96_g	jgi|Asptu1|138433|estExt_Genewise1.C_1_t20494
DJU120_geneID_97_g	jgi|Asptu1|37041|fgenesh1_kg.1_#_502_#_Locus190v1rpkm973.10
DJU120_geneID_98_g	jgi|Asptu1|37044|fgenesh1_kg.1_#_505_#_Locus4959v1rpkm37.67
DJU120_geneID_99_g	jgi|Asptu1|186201|gm1.392_g
DJU120_geneID_100_g	jgi|Asptu1|186202|gm1.393_g
DJU120_geneID_101_g	jgi|Asptu1|37047|fgenesh1_kg.1_#_508_#_Locus9790v1rpkm5.55
DJU120_geneID_102_g	jgi|Asptu1|186205|gm1.396_g
DJU120_geneID_103_g	jgi|Asptu1|52234|fgenesh1_pm.1_#_381
DJU120_geneID_104_g	jgi|Asptu1|113854|e_gw1.1.554.1
DJU120_geneID_105_g	jgi|Asptu1|162622|estExt_Genewise1Plus.C_1_t30020
DJU120_geneID_106_g	jgi|Asptu1|233916|CE26613_72088
DJU120_geneID_107_g	jgi|Asptu1|186210|gm1.401_g
DJU120_geneID_108_g	jgi|Asptu1|114186|e_gw1.1.2955.1
DJU120_geneID_109_g	jgi|Asptu1|233406|CE26103_17920
DJU120_geneID_110_g	jgi|Asptu1|37058|fgenesh1_kg.1_#_519_#_Locus8713v2rpkm0.86_PRE
DJU120_geneID_111_g	jgi|Asptu1|186214|gm1.405_g
DJU120_geneID_112_g	jgi|Asptu1|52243|fgenesh1_pm.1_#_390
DJU120_geneID_113_g	jgi|Asptu1|113103|e_gw1.1.3475.1
DJU120_geneID_114_g	jgi|Asptu1|186217|gm1.408_g
DJU120_geneID_115_g	jgi|Asptu1|25926|fgenesh1_pg.1_#_398
DJU120_geneID_116_g	jgi|Asptu1|186219|gm1.410_g
DJU120_geneID_117_g	jgi|Asptu1|37063|fgenesh1_kg.1_#_524_#_Locus6873v1rpkm19.67
DJU120_geneID_118_g	jgi|Asptu1|37064|fgenesh1_kg.1_#_525_#_Locus2651v1rpkm84.11
DJU120_geneID_119_g	jgi|Asptu1|52250|fgenesh1_pm.1_#_397
DJU120_geneID_120_g	jgi|Asptu1|52250|fgenesh1_pm.1_#_397
DJU120_geneID_121_g	jgi|Asptu1|111443|e_gw1.1.3756.1
DJU120_geneID_122_g	jgi|Asptu1|113181|e_gw1.1.3126.1
DJU120_geneID_123_g	jgi|Asptu1|52253|fgenesh1_pm.1_#_400
DJU120_geneID_124_g	jgi|Asptu1|112029|e_gw1.1.3515.1
DJU120_geneID_125_g	jgi|Asptu1|25937|fgenesh1_pg.1_#_409
DJU120_geneID_126_g	jgi|Asptu1|72262|estExt_fgenesh1_pm.C_1_t10396
DJU120_geneID_127_g	jgi|Asptu1|37084|fgenesh1_kg.1_#_545_#_Locus1530v1rpkm148.15
DJU120_geneID_128_g	jgi|Asptu1|235951|CE28648_7897
DJU120_geneID_129_g	jgi|Asptu1|25942|fgenesh1_pg.1_#_414
DJU120_geneID_130_g	jgi|Asptu1|37091|fgenesh1_kg.1_#_552_#_Locus14179v4rpkm0.00_PRE
DJU120_geneID_131_g	jgi|Asptu1|162688|estExt_Genewise1Plus.C_1_t30092
DJU120_geneID_132_g	jgi|Asptu1|25946|fgenesh1_pg.1_#_418
DJU120_geneID_133_g	jgi|Asptu1|52263|fgenesh1_pm.1_#_410
DJU120_geneID_134_g	jgi|Asptu1|186238|gm1.429_g
DJU120_geneID_135_g	jgi|Asptu1|52265|fgenesh1_pm.1_#_412
DJU120_geneID_136_g	jgi|Asptu1|52266|fgenesh1_pm.1_#_413
DJU120_geneID_137_g	jgi|Asptu1|111785|e_gw1.1.3485.1
DJU120_geneID_138_g	jgi|Asptu1|186241|gm1.432_g
DJU120_geneID_139_g	jgi|Asptu1|52269|fgenesh1_pm.1_#_416
DJU120_geneID_140_g	jgi|Asptu1|236860|CE29557_24946
DJU120_geneID_141_g	jgi|Asptu1|52272|fgenesh1_pm.1_#_419
DJU120_geneID_142_g	jgi|Asptu1|37102|fgenesh1_kg.1_#_563_#_Locus5295v1rpkm33.74
DJU120_geneID_143_g	jgi|Asptu1|114231|e_gw1.1.3280.1
DJU120_geneID_144_g	jgi|Asptu1|186246|gm1.437_g
DJU120_geneID_145_g	jgi|Asptu1|25959|fgenesh1_pg.1_#_431
DJU120_geneID_146_g	jgi|Asptu1|52276|fgenesh1_pm.1_#_423
DJU120_geneID_147_g	jgi|Asptu1|52276|fgenesh1_pm.1_#_423
DJU120_geneID_148_g	jgi|Asptu1|111680|e_gw1.1.312.1
DJU120_geneID_149_g	jgi|Asptu1|112916|e_gw1.1.771.1
DJU120_geneID_150_g	jgi|Asptu1|52279|fgenesh1_pm.1_#_426
DJU120_geneID_151_g	jgi|Asptu1|238015|CE30712_29265
DJU120_geneID_152_g	jgi|Asptu1|72283|estExt_fgenesh1_pm.C_1_t10421
DJU120_geneID_153_g	jgi|Asptu1|72283|estExt_fgenesh1_pm.C_1_t10421
DJU120_geneID_154_g	jgi|Asptu1|37120|fgenesh1_kg.1_#_581_#_Locus3083v2rpkm4.39_PRE
DJU120_geneID_155_g	jgi|Asptu1|112101|e_gw1.1.1795.1
DJU120_geneID_156_g	jgi|Asptu1|186256|gm1.447_g
DJU120_geneID_157_g	jgi|Asptu1|52285|fgenesh1_pm.1_#_432
DJU120_geneID_158_g	jgi|Asptu1|37125|fgenesh1_kg.1_#_586_#_Locus1074v1rpkm214.28
DJU120_geneID_159_g	jgi|Asptu1|37127|fgenesh1_kg.1_#_588_#_Locus1815v1rpkm127.53
DJU120_geneID_160_g	jgi|Asptu1|114213|e_gw1.1.3606.1
DJU120_geneID_161_g	jgi|Asptu1|114440|e_gw1.1.3394.1
DJU120_geneID_162_g	jgi|Asptu1|52290|fgenesh1_pm.1_#_437
DJU120_geneID_163_g	jgi|Asptu1|25977|fgenesh1_pg.1_#_449
DJU120_geneID_164_g	jgi|Asptu1|25978|fgenesh1_pg.1_#_450
DJU120_geneID_165_g	jgi|Asptu1|52293|fgenesh1_pm.1_#_440
DJU120_geneID_166_g	jgi|Asptu1|72294|estExt_fgenesh1_pm.C_1_t10433
DJU120_geneID_167_g	jgi|Asptu1|52295|fgenesh1_pm.1_#_442
DJU120_geneID_168_g	jgi|Asptu1|114388|e_gw1.1.2139.1
DJU120_geneID_169_g	jgi|Asptu1|72297|estExt_fgenesh1_pm.C_1_t10436
DJU120_geneID_170_g	jgi|Asptu1|186270|gm1.461_g
DJU120_geneID_171_g	jgi|Asptu1|37140|fgenesh1_kg.1_#_601_#_Locus8310v1rpkm11.07
DJU120_geneID_172_g	jgi|Asptu1|37141|fgenesh1_kg.1_#_602_#_Locus3550v1rpkm61.12
DJU120_geneID_173_g	jgi|Asptu1|25987|fgenesh1_pg.1_#_459
DJU120_geneID_174_g	jgi|Asptu1|138631|estExt_Genewise1.C_1_t30212
DJU120_geneID_175_g	jgi|Asptu1|114323|e_gw1.1.3744.1
DJU120_geneID_176_g	jgi|Asptu1|112383|e_gw1.1.1950.1
DJU120_geneID_177_g	jgi|Asptu1|186277|gm1.468_g
DJU120_geneID_178_g	jgi|Asptu1|25992|fgenesh1_pg.1_#_464
DJU120_geneID_179_g	jgi|Asptu1|162807|estExt_Genewise1Plus.C_1_t30224
DJU120_geneID_180_g	jgi|Asptu1|62529|estExt_fgenesh1_pg.C_1_t10465
DJU120_geneID_181_g	jgi|Asptu1|62530|estExt_fgenesh1_pg.C_1_t10466
DJU120_geneID_182_g	jgi|Asptu1|239902|CE32599_4462
DJU120_geneID_183_g	jgi|Asptu1|62532|estExt_fgenesh1_pg.C_1_t10468
DJU120_geneID_184_g	jgi|Asptu1|112837|e_gw1.1.3330.1
DJU120_geneID_185_g	jgi|Asptu1|186285|gm1.476_g
DJU120_geneID_186_g	jgi|Asptu1|112247|e_gw1.1.3468.1
DJU120_geneID_187_g	jgi|Asptu1|49233|fgenesh1_kg.10_#_429_#_Locus21076v1rpkm0.29
DJU120_geneID_188_g	jgi|Asptu1|130566|e_gw1.9.1226.1
DJU120_geneID_189_g	jgi|Asptu1|78951|estExt_fgenesh1_pm.C_9_t10258
DJU120_geneID_190_g	jgi|Asptu1|86153|gw1.4.443.1
DJU120_geneID_191_g	jgi|Asptu1|180070|estExt_Genewise1Plus.C_9_t20165
DJU120_geneID_192_g	jgi|Asptu1|889506|CE682203_1423
DJU120_geneID_193_g	jgi|Asptu1|57598|fgenesh1_pm.6_#_206
DJU120_geneID_194_g	jgi|Asptu1|48265|fgenesh1_kg.9_#_347_#_Locus3695v1rpkm57.88
DJU120_geneID_195_g	jgi|Asptu1|204863|estExt_Genemark1.C_9_t10259
DJU120_geneID_196_g	jgi|Asptu1|48264|fgenesh1_kg.9_#_346_#_Locus3577v1rpkm60.57
DJU120_geneID_197_g	jgi|Asptu1|33870|fgenesh1_pg.9_#_250
DJU120_geneID_198_g	jgi|Asptu1|180055|estExt_Genewise1Plus.C_9_t20150
DJU120_geneID_199_g	jgi|Asptu1|48263|fgenesh1_kg.9_#_345_#_Locus16868v1rpkm0.64
DJU120_geneID_200_g	jgi|Asptu1|155922|estExt_Genewise1.C_9_t20145
DJU120_geneID_201_g	jgi|Asptu1|48260|fgenesh1_kg.9_#_342_#_Locus9158v1rpkm7.51
DJU120_geneID_202_g	jgi|Asptu1|135550|e_gw1.13.346.1
DJU120_geneID_203_g	jgi|Asptu1|51101|fgenesh1_kg.13_#_337_#_Locus7608v2rpkm0.91_PRE
DJU120_geneID_204_g	jgi|Asptu1|51102|fgenesh1_kg.13_#_338_#_Locus6192v1rpkm25.12
DJU120_geneID_205_g	jgi|Asptu1|206763|estExt_Genemark1.C_130231
DJU120_geneID_206_g	jgi|Asptu1|196522|gm1.10713_g
DJU120_geneID_207_g	jgi|Asptu1|136068|e_gw1.13.1014.1
DJU120_geneID_208_g	jgi|Asptu1|35964|fgenesh1_pg.13_#_231
DJU120_geneID_209_g	jgi|Asptu1|136078|e_gw1.13.878.1
DJU120_geneID_210_g	jgi|Asptu1|35966|fgenesh1_pg.13_#_233
DJU120_geneID_211_g	jgi|Asptu1|51114|fgenesh1_kg.13_#_350_#_Locus4143v1rpkm49.40
DJU120_geneID_212_g	jgi|Asptu1|136138|e_gw1.13.939.1
DJU120_geneID_213_g	jgi|Asptu1|71401|estExt_fgenesh1_pg.C_130233
DJU120_geneID_214_g	jgi|Asptu1|136579|e_gw1.14.5.1
DJU120_geneID_215_g	jgi|Asptu1|61579|fgenesh1_pm.13_#_243
DJU120_geneID_216_g	jgi|Asptu1|80675|estExt_fgenesh1_pm.C_130242
DJU120_geneID_217_g	jgi|Asptu1|184545|estExt_Genewise1Plus.C_13_t20129
DJU120_geneID_218_g	jgi|Asptu1|135522|e_gw1.13.701.1
DJU120_geneID_219_g	jgi|Asptu1|196535|gm1.10726_g
DJU120_geneID_220_g	jgi|Asptu1|136356|e_gw1.13.238.1
DJU120_geneID_221_g	jgi|Asptu1|61586|fgenesh1_pm.13_#_250
DJU120_geneID_222_g	jgi|Asptu1|184558|estExt_Genewise1Plus.C_13_t20145
DJU120_geneID_223_g	jgi|Asptu1|35979|fgenesh1_pg.13_#_246
DJU120_geneID_224_g	jgi|Asptu1|35980|fgenesh1_pg.13_#_247
DJU120_geneID_225_g	jgi|Asptu1|406577|CE199274_34644
DJU120_geneID_226_g	jgi|Asptu1|35982|fgenesh1_pg.13_#_249
DJU120_geneID_227_g	jgi|Asptu1|61592|fgenesh1_pm.13_#_256
DJU120_geneID_228_g	jgi|Asptu1|94271|gw1.13.270.1
DJU120_geneID_229_g	jgi|Asptu1|407181|CE199878_4114
DJU120_geneID_230_g	jgi|Asptu1|136383|e_gw1.13.547.1
DJU120_geneID_231_g	jgi|Asptu1|35987|fgenesh1_pg.13_#_254
DJU120_geneID_232_g	jgi|Asptu1|184585|estExt_Genewise1Plus.C_13_t20174
DJU120_geneID_233_g	jgi|Asptu1|61599|fgenesh1_pm.13_#_263
DJU120_geneID_234_g	jgi|Asptu1|51151|fgenesh1_kg.13_#_387_#_Locus5036v4rpkm0.00_PRE
DJU120_geneID_235_g	jgi|Asptu1|51152|fgenesh1_kg.13_#_388_#_Locus5036v2rpkm2.73_PRE
DJU120_geneID_236_g	jgi|Asptu1|135670|e_gw1.13.973.1
DJU120_geneID_238_g	jgi|Asptu1|135543|e_gw1.13.439.1
DJU120_geneID_239_g	jgi|Asptu1|51155|fgenesh1_kg.13_#_391_#_Locus10311v2rpkm3.42
DJU120_geneID_240_g	jgi|Asptu1|35996|fgenesh1_pg.13_#_263
DJU120_geneID_241_g	jgi|Asptu1|196559|gm1.10750_g
DJU120_geneID_242_g	jgi|Asptu1|35999|fgenesh1_pg.13_#_266
DJU120_geneID_243_g	jgi|Asptu1|136103|e_gw1.13.781.1
DJU120_geneID_244_g	jgi|Asptu1|136136|e_gw1.13.466.1
DJU120_geneID_245_g	jgi|Asptu1|136261|e_gw1.13.561.1
DJU120_geneID_246_g	jgi|Asptu1|136116|e_gw1.13.442.1
DJU120_geneID_247_g	jgi|Asptu1|135638|e_gw1.13.326.1
DJU120_geneID_248_g	jgi|Asptu1|184624|estExt_Genewise1Plus.C_13_t20217
DJU120_geneID_249_g	jgi|Asptu1|136133|e_gw1.13.317.1
DJU120_geneID_250_g	jgi|Asptu1|36007|fgenesh1_pg.13_#_274
DJU120_geneID_251_g	jgi|Asptu1|36008|fgenesh1_pg.13_#_275
DJU120_geneID_252_g	jgi|Asptu1|135716|e_gw1.13.961.1
DJU120_geneID_253_g	jgi|Asptu1|51173|fgenesh1_kg.13_#_409_#_Locus2211v2rpkm15.53
DJU120_geneID_254_g	jgi|Asptu1|61622|fgenesh1_pm.13_#_286
DJU120_geneID_255_g	jgi|Asptu1|136024|e_gw1.13.1004.1
DJU120_geneID_256_g	jgi|Asptu1|51178|fgenesh1_kg.13_#_414_#_Locus2211v5rpkm1.35_PRE
DJU120_geneID_257_g	jgi|Asptu1|36014|fgenesh1_pg.13_#_281
DJU120_geneID_258_g	jgi|Asptu1|184652|estExt_Genewise1Plus.C_13_t20247
DJU120_geneID_259_g	jgi|Asptu1|135613|e_gw1.13.510.1
DJU120_geneID_260_g	jgi|Asptu1|36018|fgenesh1_pg.13_#_285
DJU120_geneID_261_g	jgi|Asptu1|196578|gm1.10769_g
DJU120_geneID_262_g	jgi|Asptu1|51183|fgenesh1_kg.13_#_419_#_Locus2746v2rpkm4.46_PRE
DJU120_geneID_263_g	jgi|Asptu1|51184|fgenesh1_kg.13_#_420_#_Locus830v2rpkm60.54
DJU120_geneID_264_g	jgi|Asptu1|51186|fgenesh1_kg.13_#_422_#_Locus830v3rpkm3.31_PRE
DJU120_geneID_265_g	jgi|Asptu1|51187|fgenesh1_kg.13_#_423_#_Locus3465v1rpkm62.85
DJU120_geneID_266_g	jgi|Asptu1|80722|estExt_fgenesh1_pm.C_130293
DJU120_geneID_267_g	jgi|Asptu1|80722|estExt_fgenesh1_pm.C_130293
DJU120_geneID_268_g	jgi|Asptu1|409954|CE202651_62940
DJU120_geneID_269_g	jgi|Asptu1|136441|e_gw1.13.217.1
DJU120_geneID_270_g	jgi|Asptu1|184680|estExt_Genewise1Plus.C_13_t20276
DJU120_geneID_271_g	jgi|Asptu1|184680|estExt_Genewise1Plus.C_13_t20276
DJU120_geneID_272_g	jgi|Asptu1|196589|gm1.10780_g
DJU120_geneID_273_g	jgi|Asptu1|61636|fgenesh1_pm.13_#_300
DJU120_geneID_274_g	jgi|Asptu1|160569|estExt_Genewise1.C_13_t20285
DJU120_geneID_275_g	jgi|Asptu1|136486|e_gw1.13.501.1
DJU120_geneID_276_g	jgi|Asptu1|36032|fgenesh1_pg.13_#_299
DJU120_geneID_277_g	jgi|Asptu1|51194|fgenesh1_kg.13_#_430_#_Locus3868v1rpkm54.40
DJU120_geneID_278_g	jgi|Asptu1|105600|gw1.13.775.1
DJU120_geneID_279_g	jgi|Asptu1|36035|fgenesh1_pg.13_#_302
DJU120_geneID_280_g	jgi|Asptu1|51196|fgenesh1_kg.13_#_432_#_Locus6519v1rpkm22.37
DJU120_geneID_281_g	jgi|Asptu1|61643|fgenesh1_pm.13_#_307
DJU120_geneID_282_g	jgi|Asptu1|36038|fgenesh1_pg.13_#_305
DJU120_geneID_283_g	jgi|Asptu1|80736|estExt_fgenesh1_pm.C_130308
DJU120_geneID_284_g	jgi|Asptu1|71467|estExt_fgenesh1_pg.C_130305
DJU120_geneID_285_g	jgi|Asptu1|51202|fgenesh1_kg.13_#_438_#_Locus10412v1rpkm4.12
DJU120_geneID_286_g	jgi|Asptu1|51203|fgenesh1_kg.13_#_439_#_Locus2105v1rpkm108.36
DJU120_geneID_287_g	jgi|Asptu1|51204|fgenesh1_kg.13_#_440_#_Locus10817v2rpkm0.46
DJU120_geneID_288_g	jgi|Asptu1|410890|CE203587_1139
DJU120_geneID_289_g	jgi|Asptu1|136124|e_gw1.13.184.1
DJU120_geneID_290_g	jgi|Asptu1|36046|fgenesh1_pg.13_#_313
DJU120_geneID_291_g	jgi|Asptu1|135533|e_gw1.13.532.1
DJU120_geneID_292_g	jgi|Asptu1|136312|e_gw1.13.358.1
DJU120_geneID_293_g	jgi|Asptu1|61657|fgenesh1_pm.13_#_321
DJU120_geneID_294_g	jgi|Asptu1|196611|gm1.10802_g
DJU120_geneID_295_g	jgi|Asptu1|196612|gm1.10803_g
DJU120_geneID_296_g	jgi|Asptu1|44638|fgenesh1_kg.5_#_924_#_Locus11172v1rpkm2.94
DJU120_geneID_297_g	jgi|Asptu1|196323|gm1.10514_g
DJU120_geneID_298_g	jgi|Asptu1|61365|fgenesh1_pm.13_#_29
DJU120_geneID_299_g	jgi|Asptu1|58949|fgenesh1_pm.8_#_114
DJU120_geneID_300_g	jgi|Asptu1|842204|CE634901_10868
DJU120_geneID_301_g	jgi|Asptu1|842320|CE635017_45233
DJU120_geneID_302_g	jgi|Asptu1|58952|fgenesh1_pm.8_#_117
DJU120_geneID_303_g	jgi|Asptu1|936679|MIX23290_156_23
DJU120_geneID_304_g	jgi|Asptu1|78336|estExt_fgenesh1_pm.C_8_t10119
DJU120_geneID_305_g	jgi|Asptu1|204204|estExt_Genemark1.C_8_t10142
DJU120_geneID_306_g	jgi|Asptu1|130081|e_gw1.8.215.1
DJU120_geneID_307_g	jgi|Asptu1|125863|e_gw1.6.2162.1
DJU120_geneID_308_g	jgi|Asptu1|174636|estExt_Genewise1Plus.C_6_t10004
DJU120_geneID_309_g	jgi|Asptu1|127188|e_gw1.6.1198.1
DJU120_geneID_310_g	jgi|Asptu1|191924|gm1.6115_g
DJU120_geneID_311_g	jgi|Asptu1|44868|fgenesh1_kg.6_#_5_#_Locus9457v1rpkm6.48
DJU120_geneID_312_g	jgi|Asptu1|44871|fgenesh1_kg.6_#_8_#_Locus6163v1rpkm25.35
DJU120_geneID_313_g	jgi|Asptu1|67446|estExt_fgenesh1_pg.C_6_t10007
DJU120_geneID_314_g	jgi|Asptu1|67447|estExt_fgenesh1_pg.C_6_t10008
DJU120_geneID_315_g	jgi|Asptu1|31477|fgenesh1_pg.6_#_9
DJU120_geneID_316_g	jgi|Asptu1|933052|MIX19663_11_46
DJU120_geneID_317_g	jgi|Asptu1|933067|MIX19678_3_19
DJU120_geneID_318_g	jgi|Asptu1|933067|MIX19678_3_19
DJU120_geneID_319_g	jgi|Asptu1|57406|fgenesh1_pm.6_#_14
DJU120_geneID_320_g	jgi|Asptu1|57407|fgenesh1_pm.6_#_15
DJU120_geneID_321_g	jgi|Asptu1|76930|estExt_fgenesh1_pm.C_6_t10016
DJU120_geneID_322_g	jgi|Asptu1|150522|estExt_Genewise1.C_6_t10036
DJU120_geneID_323_g	jgi|Asptu1|174662|estExt_Genewise1Plus.C_6_t10039
DJU120_geneID_324_g	jgi|Asptu1|57411|fgenesh1_pm.6_#_19
DJU120_geneID_325_g	jgi|Asptu1|933089|MIX19700_3319_80
DJU120_geneID_326_g	jgi|Asptu1|57413|fgenesh1_pm.6_#_21
DJU120_geneID_327_g	jgi|Asptu1|125649|e_gw1.6.390.1
DJU120_geneID_328_g	jgi|Asptu1|191941|gm1.6132_g
DJU120_geneID_329_g	jgi|Asptu1|44885|fgenesh1_kg.6_#_22_#_Locus2030v1rpkm113.22
DJU120_geneID_330_g	jgi|Asptu1|126672|e_gw1.6.345.1
DJU120_geneID_331_g	jgi|Asptu1|125604|e_gw1.6.1116.1
DJU120_geneID_332_g	jgi|Asptu1|44888|fgenesh1_kg.6_#_25_#_Locus7215v1rpkm17.21
DJU120_geneID_333_g	jgi|Asptu1|44889|fgenesh1_kg.6_#_26_#_Locus4454v1rpkm44.58
DJU120_geneID_334_g	jgi|Asptu1|127172|e_gw1.6.957.1
DJU120_geneID_335_g	jgi|Asptu1|125518|e_gw1.6.1193.1
DJU120_geneID_336_g	jgi|Asptu1|191949|gm1.6140_g
DJU120_geneID_337_g	jgi|Asptu1|126387|e_gw1.6.1182.1
DJU120_geneID_338_g	jgi|Asptu1|57426|fgenesh1_pm.6_#_34
DJU120_geneID_339_g	jgi|Asptu1|150565|estExt_Genewise1.C_6_t10082
DJU120_geneID_340_g	jgi|Asptu1|31501|fgenesh1_pg.6_#_33
DJU120_geneID_341_g	jgi|Asptu1|727868|CE520565_858
DJU120_geneID_342_g	jgi|Asptu1|44902|fgenesh1_kg.6_#_39_#_Locus14600v1rpkm1.01
DJU120_geneID_343_g	jgi|Asptu1|125687|e_gw1.6.624.1
DJU120_geneID_344_g	jgi|Asptu1|125687|e_gw1.6.624.1
DJU120_geneID_345_g	jgi|Asptu1|44907|fgenesh1_kg.6_#_44_#_Locus14252v2rpkm0.00_PRE
DJU120_geneID_346_g	jgi|Asptu1|191959|gm1.6150_g
DJU120_geneID_347_g	jgi|Asptu1|31509|fgenesh1_pg.6_#_41
DJU120_geneID_348_g	jgi|Asptu1|202707|estExt_Genemark1.C_6_t10041
DJU120_geneID_349_g	jgi|Asptu1|44910|fgenesh1_kg.6_#_47_#_Locus17189v4rpkm0.00_PRE
DJU120_geneID_350_g	jgi|Asptu1|44914|fgenesh1_kg.6_#_51_#_Locus10857v1rpkm3.37
DJU120_geneID_351_g	jgi|Asptu1|57438|fgenesh1_pm.6_#_46
DJU120_geneID_352_g	jgi|Asptu1|174732|estExt_Genewise1Plus.C_6_t10112
DJU120_geneID_353_g	jgi|Asptu1|150598|estExt_Genewise1.C_6_t10115
DJU120_geneID_354_g	jgi|Asptu1|174739|estExt_Genewise1Plus.C_6_t10119
DJU120_geneID_355_g	jgi|Asptu1|57442|fgenesh1_pm.6_#_50
DJU120_geneID_356_g	jgi|Asptu1|76964|estExt_fgenesh1_pm.C_6_t10051
DJU120_geneID_357_g	jgi|Asptu1|57444|fgenesh1_pm.6_#_52
DJU120_geneID_358_g	jgi|Asptu1|44920|fgenesh1_kg.6_#_57_#_Locus11906v1rpkm2.16
DJU120_geneID_359_g	jgi|Asptu1|125886|e_gw1.6.1497.1
DJU120_geneID_360_g	jgi|Asptu1|191972|gm1.6163_g
DJU120_geneID_361_g	jgi|Asptu1|202718|estExt_Genemark1.C_6_t10053
DJU120_geneID_362_g	jgi|Asptu1|44924|fgenesh1_kg.6_#_61_#_Locus13649v2rpkm0.77
DJU120_geneID_363_g	jgi|Asptu1|174762|estExt_Genewise1Plus.C_6_t10145
DJU120_geneID_364_g	jgi|Asptu1|44929|fgenesh1_kg.6_#_66_#_Locus9842v1rpkm5.40
DJU120_geneID_365_g	jgi|Asptu1|202722|estExt_Genemark1.C_6_t10057
DJU120_geneID_366_g	jgi|Asptu1|127161|e_gw1.6.1832.1
DJU120_geneID_367_g	jgi|Asptu1|126975|e_gw1.6.219.1
DJU120_geneID_368_g	jgi|Asptu1|57455|fgenesh1_pm.6_#_63
DJU120_geneID_369_g	jgi|Asptu1|31530|fgenesh1_pg.6_#_62
DJU120_geneID_370_g	jgi|Asptu1|933209|MIX19820_7_66
DJU120_geneID_371_g	jgi|Asptu1|31533|fgenesh1_pg.6_#_65
DJU120_geneID_372_g	jgi|Asptu1|126906|e_gw1.6.267.1
DJU120_geneID_373_g	jgi|Asptu1|44933|fgenesh1_kg.6_#_70_#_Locus3514v1rpkm61.75
DJU120_geneID_374_g	jgi|Asptu1|728344|CE521041_437
DJU120_geneID_375_g	jgi|Asptu1|44937|fgenesh1_kg.6_#_74_#_Locus7710v1rpkm14.23
DJU120_geneID_376_g	jgi|Asptu1|67498|estExt_fgenesh1_pg.C_6_t10070
DJU120_geneID_377_g	jgi|Asptu1|933222|MIX19833_304_41
DJU120_geneID_378_g	jgi|Asptu1|125476|e_gw1.6.261.1
DJU120_geneID_379_g	jgi|Asptu1|31542|fgenesh1_pg.6_#_74
DJU120_geneID_380_g	jgi|Asptu1|728457|CE521154_5027
DJU120_geneID_381_g	jgi|Asptu1|191993|gm1.6184_g
DJU120_geneID_382_g	jgi|Asptu1|31545|fgenesh1_pg.6_#_77
DJU120_geneID_383_g	jgi|Asptu1|126248|e_gw1.6.591.1
DJU120_geneID_384_g	jgi|Asptu1|31547|fgenesh1_pg.6_#_79
DJU120_geneID_385_g	jgi|Asptu1|191997|gm1.6188_g
DJU120_geneID_386_g	jgi|Asptu1|126890|e_gw1.6.1099.1
DJU120_geneID_387_g	jgi|Asptu1|202739|estExt_Genemark1.C_6_t10079
DJU120_geneID_388_g	jgi|Asptu1|728879|CE521576_23751
DJU120_geneID_389_g	jgi|Asptu1|57475|fgenesh1_pm.6_#_83
DJU120_geneID_390_g	jgi|Asptu1|44949|fgenesh1_kg.6_#_86_#_Locus14144v3rpkm0.28
DJU120_geneID_391_g	jgi|Asptu1|76992|estExt_fgenesh1_pm.C_6_t10085
DJU120_geneID_392_g	jgi|Asptu1|31554|fgenesh1_pg.6_#_86
DJU120_geneID_393_g	jgi|Asptu1|125387|e_gw1.6.451.1
DJU120_geneID_394_g	jgi|Asptu1|44957|fgenesh1_kg.6_#_94_#_Locus4390v1rpkm45.45
DJU120_geneID_395_g	jgi|Asptu1|44958|fgenesh1_kg.6_#_95_#_Locus16842v2rpkm0.49
DJU120_geneID_396_g	jgi|Asptu1|174832|estExt_Genewise1Plus.C_6_t10224
DJU120_geneID_397_g	jgi|Asptu1|192009|gm1.6200_g
DJU120_geneID_398_g	jgi|Asptu1|31560|fgenesh1_pg.6_#_92
DJU120_geneID_399_g	jgi|Asptu1|47795|fgenesh1_kg.8_#_738_#_Locus1585v1rpkm143.92
DJU120_geneID_400_g	jgi|Asptu1|174842|estExt_Genewise1Plus.C_6_t10234
DJU120_geneID_401_g	jgi|Asptu1|127016|e_gw1.6.564.1
DJU120_geneID_402_g	jgi|Asptu1|125593|e_gw1.6.1101.1
DJU120_geneID_403_g	jgi|Asptu1|125898|e_gw1.6.2274.1
DJU120_geneID_404_g	jgi|Asptu1|57490|fgenesh1_pm.6_#_98
DJU120_geneID_405_g	jgi|Asptu1|126668|e_gw1.6.2291.1
DJU120_geneID_406_g	jgi|Asptu1|150721|estExt_Genewise1.C_6_t10251
DJU120_geneID_407_g	jgi|Asptu1|57493|fgenesh1_pm.6_#_101
DJU120_geneID_408_g	jgi|Asptu1|192020|gm1.6211_g
DJU120_geneID_409_g	jgi|Asptu1|192021|gm1.6212_g
DJU120_geneID_410_g	jgi|Asptu1|126889|e_gw1.6.2099.1
DJU120_geneID_411_g	jgi|Asptu1|150738|estExt_Genewise1.C_6_t10268
DJU120_geneID_412_g	jgi|Asptu1|44982|fgenesh1_kg.6_#_119_#_Locus21179v1rpkm0.29
DJU120_geneID_413_g	jgi|Asptu1|174879|estExt_Genewise1Plus.C_6_t10271
DJU120_geneID_414_g	jgi|Asptu1|126421|e_gw1.6.860.1
DJU120_geneID_415_g	jgi|Asptu1|202765|estExt_Genemark1.C_6_t10107
DJU120_geneID_416_g	jgi|Asptu1|44988|fgenesh1_kg.6_#_125_#_Locus4817v1rpkm39.36
DJU120_geneID_417_g	jgi|Asptu1|202766|estExt_Genemark1.C_6_t10109
DJU120_geneID_418_g	jgi|Asptu1|31578|fgenesh1_pg.6_#_110
DJU120_geneID_419_g	jgi|Asptu1|57506|fgenesh1_pm.6_#_114
DJU120_geneID_420_g	jgi|Asptu1|192034|gm1.6225_g
DJU120_geneID_421_g	jgi|Asptu1|31582|fgenesh1_pg.6_#_114
DJU120_geneID_422_g	jgi|Asptu1|192036|gm1.6227_g
DJU120_geneID_423_g	jgi|Asptu1|45002|fgenesh1_kg.6_#_139_#_Locus20929v1rpkm0.30
DJU120_geneID_424_g	jgi|Asptu1|731384|CE524081_2849
DJU120_geneID_425_g	jgi|Asptu1|45008|fgenesh1_kg.6_#_145_#_Locus5098v1rpkm36.01
DJU120_geneID_426_g	jgi|Asptu1|192040|gm1.6231_g
DJU120_geneID_427_g	jgi|Asptu1|126135|e_gw1.6.135.1
DJU120_geneID_428_g	jgi|Asptu1|45011|fgenesh1_kg.6_#_148_#_Locus12430v1rpkm1.81
DJU120_geneID_429_g	jgi|Asptu1|731647|CE524344_2525
DJU120_geneID_430_g	jgi|Asptu1|126570|e_gw1.6.229.1
DJU120_geneID_431_g	jgi|Asptu1|57518|fgenesh1_pm.6_#_126
DJU120_geneID_432_g	jgi|Asptu1|192825|gm1.7016_g
DJU120_geneID_433_g	jgi|Asptu1|58254|fgenesh1_pm.7_#_115
DJU120_geneID_434_g	jgi|Asptu1|58255|fgenesh1_pm.7_#_116
DJU120_geneID_435_g	jgi|Asptu1|128141|e_gw1.7.1739.1
DJU120_geneID_436_g	jgi|Asptu1|128183|e_gw1.7.1889.1
DJU120_geneID_437_g	jgi|Asptu1|86562|gw1.7.536.1
DJU120_geneID_438_g	jgi|Asptu1|192831|gm1.7022_g
DJU120_geneID_439_g	jgi|Asptu1|189840|gm1.4031_g
DJU120_geneID_440_g	jgi|Asptu1|128667|e_gw1.7.500.1
DJU120_geneID_441_g	jgi|Asptu1|935067|MIX21678_5_21
DJU120_geneID_442_g	jgi|Asptu1|32357|fgenesh1_pg.7_#_131
DJU120_geneID_443_g	jgi|Asptu1|58264|fgenesh1_pm.7_#_125
DJU120_geneID_444_g	jgi|Asptu1|58265|fgenesh1_pm.7_#_126
DJU120_geneID_445_g	jgi|Asptu1|58266|fgenesh1_pm.7_#_127
DJU120_geneID_446_g	jgi|Asptu1|789965|CE582662_2665
DJU120_geneID_447_g	jgi|Asptu1|192840|gm1.7031_g
DJU120_geneID_448_g	jgi|Asptu1|32362|fgenesh1_pg.7_#_136
DJU120_geneID_449_g	jgi|Asptu1|127533|e_gw1.7.1317.1
DJU120_geneID_450_g	jgi|Asptu1|51502|fgenesh1_kg.14_#_210_#_Locus8174v1rpkm11.72
DJU120_geneID_451_g	jgi|Asptu1|128318|e_gw1.7.511.1
DJU120_geneID_452_g	jgi|Asptu1|152670|estExt_Genewise1.C_7_t10342
DJU120_geneID_453_g	jgi|Asptu1|46135|fgenesh1_kg.7_#_193_#_Locus6726v1rpkm20.85
DJU120_geneID_454_g	jgi|Asptu1|127648|e_gw1.7.1965.1
DJU120_geneID_455_g	jgi|Asptu1|46137|fgenesh1_kg.7_#_195_#_Locus6486v1rpkm22.58
DJU120_geneID_456_g	jgi|Asptu1|46138|fgenesh1_kg.7_#_196_#_Locus7606v1rpkm14.88
DJU120_geneID_457_g	jgi|Asptu1|68256|estExt_fgenesh1_pg.C_7_t10143
DJU120_geneID_458_g	jgi|Asptu1|128622|e_gw1.7.449.1
DJU120_geneID_459_g	jgi|Asptu1|176819|estExt_Genewise1Plus.C_7_t10359
DJU120_geneID_460_g	jgi|Asptu1|46143|fgenesh1_kg.7_#_201_#_Locus15067v1rpkm0.91
DJU120_geneID_461_g	jgi|Asptu1|192854|gm1.7045_g
DJU120_geneID_462_g	jgi|Asptu1|192855|gm1.7046_g
DJU120_geneID_463_g	jgi|Asptu1|192856|gm1.7047_g
DJU120_geneID_464_g	jgi|Asptu1|32379|fgenesh1_pg.7_#_153
DJU120_geneID_465_g	jgi|Asptu1|128478|e_gw1.7.589.1
DJU120_geneID_466_g	jgi|Asptu1|68263|estExt_fgenesh1_pg.C_7_t10154
DJU120_geneID_467_g	jgi|Asptu1|203527|estExt_Genemark1.C_7_t10163
DJU120_geneID_468_g	jgi|Asptu1|46151|fgenesh1_kg.7_#_209_#_Locus3011v1rpkm74.40
DJU120_geneID_469_g	jgi|Asptu1|176828|estExt_Genewise1Plus.C_7_t10370
DJU120_geneID_470_g	jgi|Asptu1|32385|fgenesh1_pg.7_#_159
DJU120_geneID_471_g	jgi|Asptu1|790522|CE583219_6369
DJU120_geneID_472_g	jgi|Asptu1|32387|fgenesh1_pg.7_#_161
DJU120_geneID_473_g	jgi|Asptu1|192866|gm1.7057_g
DJU120_geneID_474_g	jgi|Asptu1|128225|e_gw1.7.1860.1
DJU120_geneID_475_g	jgi|Asptu1|192868|gm1.7059_g
DJU120_geneID_476_g	jgi|Asptu1|790561|CE583258_11342
DJU120_geneID_477_g	jgi|Asptu1|77731|estExt_fgenesh1_pm.C_7_t10149
DJU120_geneID_478_g	jgi|Asptu1|77731|estExt_fgenesh1_pm.C_7_t10149
DJU120_geneID_479_g	jgi|Asptu1|128926|e_gw1.7.588.1
DJU120_geneID_480_g	jgi|Asptu1|46166|fgenesh1_kg.7_#_224_#_Locus602v2rpkm1.28_PRE
DJU120_geneID_481_g	jgi|Asptu1|127407|e_gw1.7.1039.1
DJU120_geneID_482_g	jgi|Asptu1|32396|fgenesh1_pg.7_#_170
DJU120_geneID_483_g	jgi|Asptu1|790826|CE583523_1601
DJU120_geneID_484_g	jgi|Asptu1|58295|fgenesh1_pm.7_#_156
DJU120_geneID_485_g	jgi|Asptu1|32399|fgenesh1_pg.7_#_173
DJU120_geneID_486_g	jgi|Asptu1|46173|fgenesh1_kg.7_#_231_#_Locus12015v2rpkm0.00_PRE
DJU120_geneID_487_g	jgi|Asptu1|127693|e_gw1.7.1766.1
DJU120_geneID_488_g	jgi|Asptu1|128887|e_gw1.7.1228.1
DJU120_geneID_489_g	jgi|Asptu1|127375|e_gw1.7.608.1
DJU120_geneID_490_g	jgi|Asptu1|128466|e_gw1.7.427.1
DJU120_geneID_491_g	jgi|Asptu1|58302|fgenesh1_pm.7_#_163
DJU120_geneID_492_g	jgi|Asptu1|127332|e_gw1.7.1311.1
DJU120_geneID_493_g	jgi|Asptu1|46183|fgenesh1_kg.7_#_241_#_Locus11429v2rpkm2.15
DJU120_geneID_494_g	jgi|Asptu1|192886|gm1.7077_g
DJU120_geneID_495_g	jgi|Asptu1|61579|fgenesh1_pm.13_#_243
DJU120_geneID_496_g	jgi|Asptu1|192887|gm1.7078_g
DJU120_geneID_497_g	jgi|Asptu1|46188|fgenesh1_kg.7_#_246_#_Locus2448v1rpkm91.63
DJU120_geneID_498_g	jgi|Asptu1|128665|e_gw1.7.888.1
DJU120_geneID_499_g	jgi|Asptu1|192890|gm1.7081_g
DJU120_geneID_500_g	jgi|Asptu1|46193|fgenesh1_kg.7_#_251_#_Locus5020v12rpkm0.00_PRE
DJU120_geneID_501_g	jgi|Asptu1|46203|fgenesh1_kg.7_#_261_#_Locus8576v7rpkm0.00_PRE
DJU120_geneID_502_g	jgi|Asptu1|128026|e_gw1.7.873.1
DJU120_geneID_503_g	jgi|Asptu1|127472|e_gw1.7.259.1
DJU120_geneID_504_g	jgi|Asptu1|192894|gm1.7085_g
DJU120_geneID_505_g	jgi|Asptu1|192895|gm1.7086_g
DJU120_geneID_506_g	jgi|Asptu1|46207|fgenesh1_kg.7_#_265_#_Locus581v1rpkm407.22
DJU120_geneID_507_g	jgi|Asptu1|128945|e_gw1.7.27.1
DJU120_geneID_508_g	jgi|Asptu1|792331|CE585028_19508
DJU120_geneID_509_g	jgi|Asptu1|192899|gm1.7090_g
DJU120_geneID_510_g	jgi|Asptu1|127474|e_gw1.7.1626.1
DJU120_geneID_511_g	jgi|Asptu1|46211|fgenesh1_kg.7_#_269_#_Locus9361v1rpkm6.76
DJU120_geneID_512_g	jgi|Asptu1|46213|fgenesh1_kg.7_#_271_#_Locus9361v3rpkm2.23
DJU120_geneID_513_g	jgi|Asptu1|58322|fgenesh1_pm.7_#_183
DJU120_geneID_514_g	jgi|Asptu1|32429|fgenesh1_pg.7_#_203
DJU120_geneID_515_g	jgi|Asptu1|192905|gm1.7096_g
DJU120_geneID_516_g	jgi|Asptu1|46220|fgenesh1_kg.7_#_278_#_Locus22434v2rpkm0.00_PRE
DJU120_geneID_517_g	jgi|Asptu1|152784|estExt_Genewise1.C_7_t10479
DJU120_geneID_518_g	jgi|Asptu1|128174|e_gw1.7.1885.1
DJU120_geneID_519_g	jgi|Asptu1|128174|e_gw1.7.1885.1
DJU120_geneID_520_g	jgi|Asptu1|127753|e_gw1.7.1430.1
DJU120_geneID_521_g	jgi|Asptu1|176923|estExt_Genewise1Plus.C_7_t10486
DJU120_geneID_522_g	jgi|Asptu1|127886|e_gw1.7.1717.1
DJU120_geneID_523_g	jgi|Asptu1|46223|fgenesh1_kg.7_#_281_#_Locus4683v1rpkm41.43
DJU120_geneID_524_g	jgi|Asptu1|128476|e_gw1.7.1522.1
DJU120_geneID_525_g	jgi|Asptu1|46225|fgenesh1_kg.7_#_283_#_Locus2750v1rpkm81.25
DJU120_geneID_526_g	jgi|Asptu1|128930|e_gw1.7.925.1
DJU120_geneID_527_g	jgi|Asptu1|32441|fgenesh1_pg.7_#_215
DJU120_geneID_528_g	jgi|Asptu1|58336|fgenesh1_pm.7_#_197
DJU120_geneID_529_g	jgi|Asptu1|58337|fgenesh1_pm.7_#_198
DJU120_geneID_530_g	jgi|Asptu1|794465|CE587162_18381
DJU120_geneID_531_g	jgi|Asptu1|176947|estExt_Genewise1Plus.C_7_t20016
DJU120_geneID_532_g	jgi|Asptu1|192920|gm1.7111_g
DJU120_geneID_533_g	jgi|Asptu1|192921|gm1.7112_g
DJU120_geneID_534_g	jgi|Asptu1|55655|fgenesh1_pm.4_#_138
DJU120_geneID_535_g	jgi|Asptu1|128925|e_gw1.7.4.1
DJU120_geneID_536_g	jgi|Asptu1|58344|fgenesh1_pm.7_#_205
DJU120_geneID_537_g	jgi|Asptu1|46252|fgenesh1_kg.7_#_310_#_Locus7265v1rpkm16.88
DJU120_geneID_538_g	jgi|Asptu1|46255|fgenesh1_kg.7_#_313_#_Locus8481v2rpkm6.17
DJU120_geneID_539_g	jgi|Asptu1|58347|fgenesh1_pm.7_#_208
DJU120_geneID_540_g	jgi|Asptu1|192929|gm1.7120_g
DJU120_geneID_541_g	jgi|Asptu1|58349|fgenesh1_pm.7_#_210
DJU120_geneID_542_g	jgi|Asptu1|128452|e_gw1.7.778.1
DJU120_geneID_543_g	jgi|Asptu1|127907|e_gw1.7.349.1
DJU120_geneID_544_g	jgi|Asptu1|77783|estExt_fgenesh1_pm.C_7_t10212
DJU120_geneID_545_g	jgi|Asptu1|58353|fgenesh1_pm.7_#_214
DJU120_geneID_546_g	jgi|Asptu1|58354|fgenesh1_pm.7_#_215
DJU120_geneID_547_g	jgi|Asptu1|192937|gm1.7128_g
DJU120_geneID_548_g	jgi|Asptu1|128197|e_gw1.7.741.1
DJU120_geneID_549_g	jgi|Asptu1|420287|CE212984_16439
DJU120_geneID_550_g	jgi|Asptu1|36135|fgenesh1_pg.14_#_33
DJU120_geneID_551_g	jgi|Asptu1|61749|fgenesh1_pm.14_#_35
DJU120_geneID_552_g	jgi|Asptu1|51339|fgenesh1_kg.14_#_47_#_Locus5971v1rpkm27.08
DJU120_geneID_553_g	jgi|Asptu1|51340|fgenesh1_kg.14_#_48_#_Locus4759v1rpkm40.36
DJU120_geneID_554_g	jgi|Asptu1|51342|fgenesh1_kg.14_#_50_#_Locus21312v2rpkm0.00_PRE
DJU120_geneID_555_g	jgi|Asptu1|136990|e_gw1.14.150.1
DJU120_geneID_556_g	jgi|Asptu1|196704|gm1.10895_g
DJU120_geneID_557_g	jgi|Asptu1|51346|fgenesh1_kg.14_#_54_#_Locus4267v1rpkm47.41
DJU120_geneID_558_g	jgi|Asptu1|80838|estExt_fgenesh1_pm.C_140041
DJU120_geneID_559_g	jgi|Asptu1|80838|estExt_fgenesh1_pm.C_140041
DJU120_geneID_560_g	jgi|Asptu1|51350|fgenesh1_kg.14_#_58_#_Locus17662v2rpkm0.24
DJU120_geneID_561_g	jgi|Asptu1|184991|estExt_Genewise1Plus.C_14_t10115
DJU120_geneID_562_g	jgi|Asptu1|136679|e_gw1.14.176.1
DJU120_geneID_563_g	jgi|Asptu1|136852|e_gw1.14.214.1
DJU120_geneID_564_g	jgi|Asptu1|36148|fgenesh1_pg.14_#_46
DJU120_geneID_565_g	jgi|Asptu1|136684|e_gw1.14.229.1
DJU120_geneID_566_g	jgi|Asptu1|196714|gm1.10905_g
DJU120_geneID_567_g	jgi|Asptu1|136977|e_gw1.14.144.1
DJU120_geneID_568_g	jgi|Asptu1|61764|fgenesh1_pm.14_#_50
DJU120_geneID_569_g	jgi|Asptu1|51358|fgenesh1_kg.14_#_66_#_Locus1496v2rpkm7.91_PRE
DJU120_geneID_570_g	jgi|Asptu1|136586|e_gw1.14.20.1
DJU120_geneID_571_g	jgi|Asptu1|51360|fgenesh1_kg.14_#_68_#_Locus4627v1rpkm42.23
DJU120_geneID_572_g	jgi|Asptu1|61768|fgenesh1_pm.14_#_54
DJU120_geneID_573_g	jgi|Asptu1|61769|fgenesh1_pm.14_#_55
DJU120_geneID_574_g	jgi|Asptu1|80853|estExt_fgenesh1_pm.C_140056
DJU120_geneID_575_g	jgi|Asptu1|51365|fgenesh1_kg.14_#_73_#_Locus682v1rpkm342.31
DJU120_geneID_576_g	jgi|Asptu1|196376|gm1.10567_g
DJU120_geneID_577_g	jgi|Asptu1|61421|fgenesh1_pm.13_#_85
DJU120_geneID_578_g	jgi|Asptu1|50886|fgenesh1_kg.13_#_122_#_Locus3655v8rpkm0.00_PRE
DJU120_geneID_579_g	jgi|Asptu1|396136|CE188833_18396
DJU120_geneID_580_g	jgi|Asptu1|136166|e_gw1.13.43.1
DJU120_geneID_581_g	jgi|Asptu1|136192|e_gw1.13.587.1
DJU120_geneID_582_g	jgi|Asptu1|196382|gm1.10573_g
DJU120_geneID_583_g	jgi|Asptu1|136008|e_gw1.13.867.1
DJU120_geneID_584_g	jgi|Asptu1|136428|e_gw1.13.549.1
DJU120_geneID_585_g	jgi|Asptu1|80539|estExt_fgenesh1_pm.C_130092
DJU120_geneID_586_g	jgi|Asptu1|80539|estExt_fgenesh1_pm.C_130092
DJU120_geneID_588_g	jgi|Asptu1|136201|e_gw1.13.213.1
DJU120_geneID_589_g	jgi|Asptu1|136318|e_gw1.13.117.1
DJU120_geneID_590_g	jgi|Asptu1|135929|e_gw1.13.125.1
DJU120_geneID_591_g	jgi|Asptu1|61435|fgenesh1_pm.13_#_99
DJU120_geneID_592_g	jgi|Asptu1|61435|fgenesh1_pm.13_#_99
DJU120_geneID_593_g	jgi|Asptu1|61435|fgenesh1_pm.13_#_99
DJU120_geneID_594_g	jgi|Asptu1|61435|fgenesh1_pm.13_#_99
DJU120_geneID_595_g	jgi|Asptu1|35833|fgenesh1_pg.13_#_100
DJU120_geneID_596_g	jgi|Asptu1|398085|CE190782_5791
DJU120_geneID_597_g	jgi|Asptu1|135736|e_gw1.13.188.1
DJU120_geneID_598_g	jgi|Asptu1|61440|fgenesh1_pm.13_#_104
DJU120_geneID_599_g	jgi|Asptu1|61440|fgenesh1_pm.13_#_104
DJU120_geneID_600_g	jgi|Asptu1|135664|e_gw1.13.843.1
DJU120_geneID_601_g	jgi|Asptu1|196401|gm1.10592_g
DJU120_geneID_602_g	jgi|Asptu1|35840|fgenesh1_pg.13_#_107
DJU120_geneID_603_g	jgi|Asptu1|135727|e_gw1.13.491.1
DJU120_geneID_604_g	jgi|Asptu1|50933|fgenesh1_kg.13_#_169_#_Locus3315v1rpkm66.32
DJU120_geneID_605_g	jgi|Asptu1|135688|e_gw1.13.862.1
DJU120_geneID_606_g	jgi|Asptu1|50936|fgenesh1_kg.13_#_172_#_Locus8984v1rpkm8.10
DJU120_geneID_607_g	jgi|Asptu1|135953|e_gw1.13.588.1
DJU120_geneID_608_g	jgi|Asptu1|50938|fgenesh1_kg.13_#_174_#_Locus9978v2rpkm0.25_PRE
DJU120_geneID_609_g	jgi|Asptu1|50940|fgenesh1_kg.13_#_176_#_Locus9978v3rpkm0.00_PRE
DJU120_geneID_610_g	jgi|Asptu1|135744|e_gw1.13.293.1
DJU120_geneID_611_g	jgi|Asptu1|160123|estExt_Genewise1.C_13_t10296
DJU120_geneID_612_g	jgi|Asptu1|196412|gm1.10603_g
DJU120_geneID_613_g	jgi|Asptu1|135841|e_gw1.13.462.1
DJU120_geneID_614_g	jgi|Asptu1|80563|estExt_fgenesh1_pm.C_130119
DJU120_geneID_615_g	jgi|Asptu1|80565|estExt_fgenesh1_pm.C_130121
DJU120_geneID_616_g	jgi|Asptu1|184249|estExt_Genewise1Plus.C_13_t10310
DJU120_geneID_617_g	jgi|Asptu1|184251|estExt_Genewise1Plus.C_13_t10312
DJU120_geneID_618_g	jgi|Asptu1|184253|estExt_Genewise1Plus.C_13_t10314
DJU120_geneID_619_g	jgi|Asptu1|50948|fgenesh1_kg.13_#_184_#_Locus14763v1rpkm0.98
DJU120_geneID_620_g	jgi|Asptu1|136011|e_gw1.13.167.1
DJU120_geneID_621_g	jgi|Asptu1|50949|fgenesh1_kg.13_#_185_#_Locus6569v1rpkm21.97
DJU120_geneID_622_g	jgi|Asptu1|51526|fgenesh1_kg.14_#_234_#_Locus13900v1rpkm1.18
DJU120_geneID_623_g	jgi|Asptu1|50953|fgenesh1_kg.13_#_189_#_Locus5360v1rpkm32.96
DJU120_geneID_624_g	jgi|Asptu1|80574|estExt_fgenesh1_pm.C_130130
DJU120_geneID_625_g	jgi|Asptu1|80574|estExt_fgenesh1_pm.C_130130
DJU120_geneID_626_g	jgi|Asptu1|196426|gm1.10617_g
DJU120_geneID_627_g	jgi|Asptu1|124310|e_gw1.5.60.1
DJU120_geneID_628_g	jgi|Asptu1|118516|e_gw1.3.766.1
DJU120_geneID_629_g	jgi|Asptu1|51257|fgenesh1_kg.13_#_493_#_Locus1008v1rpkm227.83
DJU120_geneID_630_g	jgi|Asptu1|51256|fgenesh1_kg.13_#_492_#_Locus5518v2rpkm3.98
DJU120_geneID_631_g	jgi|Asptu1|196637|gm1.10828_g
DJU120_geneID_632_g	jgi|Asptu1|152362|estExt_Genewise1.C_7_t10014
DJU120_geneID_633_g	jgi|Asptu1|152366|estExt_Genewise1.C_7_t10018
DJU120_geneID_634_g	jgi|Asptu1|128025|e_gw1.7.1416.1
DJU120_geneID_635_g	jgi|Asptu1|58149|fgenesh1_pm.7_#_10
DJU120_geneID_636_g	jgi|Asptu1|58150|fgenesh1_pm.7_#_11
DJU120_geneID_637_g	jgi|Asptu1|783942|CE576639_11566
DJU120_geneID_638_g	jgi|Asptu1|32242|fgenesh1_pg.7_#_16
DJU120_geneID_639_g	jgi|Asptu1|58153|fgenesh1_pm.7_#_14
DJU120_geneID_640_g	jgi|Asptu1|51280|fgenesh1_kg.13_#_516_#_Locus5922v1rpkm27.47
DJU120_geneID_641_g	jgi|Asptu1|184859|estExt_Genewise1Plus.C_13_t20465
DJU120_geneID_642_g	jgi|Asptu1|51276|fgenesh1_kg.13_#_512_#_Locus4497v1rpkm43.87
DJU120_geneID_643_g	jgi|Asptu1|61702|fgenesh1_pm.13_#_366
DJU120_geneID_644_g	jgi|Asptu1|136044|e_gw1.13.784.1
DJU120_geneID_645_g	jgi|Asptu1|51274|fgenesh1_kg.13_#_510_#_Locus2771v1rpkm80.42
DJU120_geneID_646_g	jgi|Asptu1|206883|estExt_Genemark1.C_130359
DJU120_geneID_647_g	jgi|Asptu1|61699|fgenesh1_pm.13_#_363
DJU120_geneID_648_g	jgi|Asptu1|61698|fgenesh1_pm.13_#_362
DJU120_geneID_649_g	jgi|Asptu1|416880|CE209577_52213
DJU120_geneID_650_g	jgi|Asptu1|136430|e_gw1.13.1036.1
DJU120_geneID_651_g	jgi|Asptu1|136368|e_gw1.13.581.1
DJU120_geneID_652_g	jgi|Asptu1|61693|fgenesh1_pm.13_#_357
DJU120_geneID_653_g	jgi|Asptu1|136091|e_gw1.13.550.1
DJU120_geneID_654_g	jgi|Asptu1|135540|e_gw1.13.616.1
DJU120_geneID_655_g	jgi|Asptu1|136358|e_gw1.13.134.1
DJU120_geneID_656_g	jgi|Asptu1|194243|gm1.8434_g
DJU120_geneID_657_g	jgi|Asptu1|59511|fgenesh1_pm.9_#_107
DJU120_geneID_658_g	jgi|Asptu1|130774|e_gw1.9.37.1
DJU120_geneID_659_g	jgi|Asptu1|194240|gm1.8431_g
DJU120_geneID_660_g	jgi|Asptu1|130942|e_gw1.9.340.1
DJU120_geneID_661_g	jgi|Asptu1|131054|e_gw1.9.342.1
DJU120_geneID_662_g	jgi|Asptu1|130813|e_gw1.9.427.1
DJU120_geneID_663_g	jgi|Asptu1|78808|estExt_fgenesh1_pm.C_9_t10101
DJU120_geneID_664_g	jgi|Asptu1|59504|fgenesh1_pm.9_#_100
DJU120_geneID_665_g	jgi|Asptu1|130796|e_gw1.9.388.1
DJU120_geneID_666_g	jgi|Asptu1|194233|gm1.8424_g
DJU120_geneID_667_g	jgi|Asptu1|204714|estExt_Genemark1.C_9_t10096
DJU120_geneID_668_g	jgi|Asptu1|48041|fgenesh1_kg.9_#_123_#_Locus13217v1rpkm1.42
DJU120_geneID_669_g	jgi|Asptu1|48039|fgenesh1_kg.9_#_121_#_Locus1300v1rpkm173.68
DJU120_geneID_670_g	jgi|Asptu1|59499|fgenesh1_pm.9_#_95
DJU120_geneID_671_g	jgi|Asptu1|193510|gm1.7701_g
DJU120_geneID_672_g	jgi|Asptu1|179671|estExt_Genewise1Plus.C_9_t10233
DJU120_geneID_673_g	jgi|Asptu1|179666|estExt_Genewise1Plus.C_9_t10228
DJU120_geneID_674_g	jgi|Asptu1|880274|CE672971_68
DJU120_geneID_675_g	jgi|Asptu1|48034|fgenesh1_kg.9_#_116_#_Locus7559v1rpkm15.18
DJU120_geneID_676_g	jgi|Asptu1|33700|fgenesh1_pg.9_#_80
DJU120_geneID_677_g	jgi|Asptu1|132136|e_gw1.9.52.1
DJU120_geneID_678_g	jgi|Asptu1|131656|e_gw1.9.33.1
DJU120_geneID_679_g	jgi|Asptu1|194220|gm1.8411_g
DJU120_geneID_680_g	jgi|Asptu1|130817|e_gw1.9.330.1
DJU120_geneID_681_g	jgi|Asptu1|59488|fgenesh1_pm.9_#_84
DJU120_geneID_682_g	jgi|Asptu1|36106|fgenesh1_pg.14_#_4
DJU120_geneID_683_g	jgi|Asptu1|136631|e_gw1.14.170.1
DJU120_geneID_684_g	jgi|Asptu1|194371|gm1.8562_g
DJU120_geneID_685_g	jgi|Asptu1|136992|e_gw1.14.436.1
DJU120_geneID_686_g	jgi|Asptu1|189123|gm1.3314_g
DJU120_geneID_687_g	jgi|Asptu1|419227|CE211924_14058
DJU120_geneID_688_g	jgi|Asptu1|53164|fgenesh1_pm.1_#_1311
DJU120_geneID_689_g	jgi|Asptu1|196664|gm1.10855_g
DJU120_geneID_690_g	jgi|Asptu1|923546|MIX10157_69_54
DJU120_geneID_691_g	jgi|Asptu1|115896|e_gw1.2.3024.1
DJU120_geneID_692_g	jgi|Asptu1|39446|fgenesh1_kg.2_#_772_#_Locus244v2rpkm64.19_PRE
DJU120_geneID_693_g	jgi|Asptu1|27556|fgenesh1_pg.2_#_505
DJU120_geneID_694_g	jgi|Asptu1|115281|e_gw1.2.2502.1
DJU120_geneID_695_g	jgi|Asptu1|27558|fgenesh1_pg.2_#_507
DJU120_geneID_696_g	jgi|Asptu1|187907|gm1.2098_g
DJU120_geneID_697_g	jgi|Asptu1|49037|fgenesh1_kg.10_#_233_#_Locus19109v1rpkm0.43
DJU120_geneID_698_g	jgi|Asptu1|128984|e_gw1.7.294.1
DJU120_geneID_699_g	jgi|Asptu1|49822|fgenesh1_kg.11_#_159_#_Locus16476v1rpkm0.69
DJU120_geneID_700_g	jgi|Asptu1|195569|gm1.9760_g
DJU120_geneID_701_g	jgi|Asptu1|70572|estExt_fgenesh1_pg.C_110133
DJU120_geneID_702_g	jgi|Asptu1|49821|fgenesh1_kg.11_#_158_#_Locus9402v1rpkm6.63
DJU120_geneID_703_g	jgi|Asptu1|195566|gm1.9757_g
DJU120_geneID_704_g	jgi|Asptu1|49818|fgenesh1_kg.11_#_155_#_Locus7909v1rpkm13.08
DJU120_geneID_705_g	jgi|Asptu1|70567|estExt_fgenesh1_pg.C_110128
DJU120_geneID_706_g	jgi|Asptu1|60701|fgenesh1_pm.11_#_114
DJU120_geneID_707_g	jgi|Asptu1|49815|fgenesh1_kg.11_#_152_#_Locus17133v1rpkm0.61
DJU120_geneID_708_g	jgi|Asptu1|158361|estExt_Genewise1.C_11_t10284
DJU120_geneID_709_g	jgi|Asptu1|60699|fgenesh1_pm.11_#_112
DJU120_geneID_710_g	jgi|Asptu1|134303|e_gw1.11.1114.1
DJU120_geneID_711_g	jgi|Asptu1|49810|fgenesh1_kg.11_#_147_#_Locus13485v1rpkm1.32
DJU120_geneID_712_g	jgi|Asptu1|79884|estExt_fgenesh1_pm.C_110109
DJU120_geneID_713_g	jgi|Asptu1|158352|estExt_Genewise1.C_11_t10275
DJU120_geneID_714_g	jgi|Asptu1|182467|estExt_Genewise1Plus.C_11_t10267
DJU120_geneID_715_g	jgi|Asptu1|195554|gm1.9745_g
DJU120_geneID_716_g	jgi|Asptu1|133959|e_gw1.11.547.1
DJU120_geneID_717_g	jgi|Asptu1|182461|estExt_Genewise1Plus.C_11_t10261
DJU120_geneID_718_g	jgi|Asptu1|49802|fgenesh1_kg.11_#_139_#_Locus2264v1rpkm99.95
DJU120_geneID_719_g	jgi|Asptu1|60690|fgenesh1_pm.11_#_103
DJU120_geneID_720_g	jgi|Asptu1|34997|fgenesh1_pg.11_#_112
DJU120_geneID_721_g	jgi|Asptu1|158332|estExt_Genewise1.C_11_t10255
DJU120_geneID_722_g	jgi|Asptu1|133669|e_gw1.11.401.1
DJU120_geneID_723_g	jgi|Asptu1|182449|estExt_Genewise1Plus.C_11_t10246
DJU120_geneID_724_g	jgi|Asptu1|134235|e_gw1.11.727.1
DJU120_geneID_726_g	jgi|Asptu1|60683|fgenesh1_pm.11_#_96
DJU120_geneID_727_g	jgi|Asptu1|60683|fgenesh1_pm.11_#_96
DJU120_geneID_728_g	jgi|Asptu1|355791|CE148488_3137
DJU120_geneID_729_g	jgi|Asptu1|60681|fgenesh1_pm.11_#_94
DJU120_geneID_730_g	jgi|Asptu1|134590|e_gw1.11.495.1
DJU120_geneID_731_g	jgi|Asptu1|158317|estExt_Genewise1.C_11_t10232
DJU120_geneID_732_g	jgi|Asptu1|49788|fgenesh1_kg.11_#_125_#_Locus4939v1rpkm37.89
DJU120_geneID_733_g	jgi|Asptu1|182435|estExt_Genewise1Plus.C_11_t10227
DJU120_geneID_734_g	jgi|Asptu1|60677|fgenesh1_pm.11_#_90
DJU120_geneID_735_g	jgi|Asptu1|49784|fgenesh1_kg.11_#_121_#_Locus4395v2rpkm2.75_PRE
DJU120_geneID_736_g	jgi|Asptu1|49781|fgenesh1_kg.11_#_118_#_Locus19256v1rpkm0.41
DJU120_geneID_737_g	jgi|Asptu1|134122|e_gw1.11.175.1
DJU120_geneID_738_g	jgi|Asptu1|57950|fgenesh1_pm.6_#_558
DJU120_geneID_739_g	jgi|Asptu1|60674|fgenesh1_pm.11_#_87
DJU120_geneID_740_g	jgi|Asptu1|49773|fgenesh1_kg.11_#_110_#_Locus5907v1rpkm27.59
DJU120_geneID_741_g	jgi|Asptu1|182415|estExt_Genewise1Plus.C_11_t10207
DJU120_geneID_742_g	jgi|Asptu1|195527|gm1.9718_g
DJU120_geneID_743_g	jgi|Asptu1|49768|fgenesh1_kg.11_#_105_#_Locus17092v1rpkm0.61
DJU120_geneID_744_g	jgi|Asptu1|60670|fgenesh1_pm.11_#_83
DJU120_geneID_745_g	jgi|Asptu1|205880|estExt_Genemark1.C_110084
DJU120_geneID_746_g	jgi|Asptu1|134080|e_gw1.11.680.1
DJU120_geneID_747_g	jgi|Asptu1|60667|fgenesh1_pm.11_#_80
DJU120_geneID_748_g	jgi|Asptu1|134121|e_gw1.11.185.1
DJU120_geneID_749_g	jgi|Asptu1|133898|e_gw1.11.603.1
DJU120_geneID_750_g	jgi|Asptu1|49760|fgenesh1_kg.11_#_97_#_Locus13834v1rpkm1.20
DJU120_geneID_751_g	jgi|Asptu1|918446|MIX5057_67_50
DJU120_geneID_752_g	jgi|Asptu1|134021|e_gw1.11.892.1
DJU120_geneID_753_g	jgi|Asptu1|133597|e_gw1.11.1083.1
DJU120_geneID_754_g	jgi|Asptu1|49759|fgenesh1_kg.11_#_96_#_Locus10554v1rpkm3.86
DJU120_geneID_755_g	jgi|Asptu1|158266|estExt_Genewise1.C_11_t10175
DJU120_geneID_756_g	jgi|Asptu1|49756|fgenesh1_kg.11_#_93_#_Locus7268v1rpkm16.87
DJU120_geneID_757_g	jgi|Asptu1|134592|e_gw1.11.1066.1
DJU120_geneID_758_g	jgi|Asptu1|49753|fgenesh1_kg.11_#_90_#_Locus5590v1rpkm30.58
DJU120_geneID_759_g	jgi|Asptu1|195510|gm1.9701_g
DJU120_geneID_760_g	jgi|Asptu1|34956|fgenesh1_pg.11_#_71
DJU120_geneID_761_g	jgi|Asptu1|134160|e_gw1.11.805.1
DJU120_geneID_762_g	jgi|Asptu1|60654|fgenesh1_pm.11_#_67
DJU120_geneID_763_g	jgi|Asptu1|182370|estExt_Genewise1Plus.C_11_t10151
DJU120_geneID_764_g	jgi|Asptu1|49750|fgenesh1_kg.11_#_87_#_Locus11966v1rpkm2.11
DJU120_geneID_765_g	jgi|Asptu1|134293|e_gw1.11.98.1
DJU120_geneID_766_g	jgi|Asptu1|182362|estExt_Genewise1Plus.C_11_t10143
DJU120_geneID_767_g	jgi|Asptu1|133975|e_gw1.11.600.1
DJU120_geneID_768_g	jgi|Asptu1|60649|fgenesh1_pm.11_#_62
DJU120_geneID_769_g	jgi|Asptu1|60648|fgenesh1_pm.11_#_61
DJU120_geneID_770_g	jgi|Asptu1|49738|fgenesh1_kg.11_#_75_#_Locus8049v1rpkm12.34
DJU120_geneID_771_g	jgi|Asptu1|182349|estExt_Genewise1Plus.C_11_t10130
DJU120_geneID_772_g	jgi|Asptu1|134038|e_gw1.11.558.1
DJU120_geneID_773_g	jgi|Asptu1|134331|e_gw1.11.839.1
DJU120_geneID_774_g	jgi|Asptu1|353599|CE146296_7833
DJU120_geneID_775_g	jgi|Asptu1|195494|gm1.9685_g
DJU120_geneID_776_g	jgi|Asptu1|133793|e_gw1.11.577.1
DJU120_geneID_777_g	jgi|Asptu1|70505|estExt_fgenesh1_pg.C_110055
DJU120_geneID_778_g	jgi|Asptu1|55363|fgenesh1_pm.3_#_961
DJU120_geneID_779_g	jgi|Asptu1|204555|estExt_Genemark1.C_8_t20073
DJU120_geneID_780_g	jgi|Asptu1|190913|gm1.5104_g
DJU120_geneID_781_g	jgi|Asptu1|36362|fgenesh1_pg.15_#_30
DJU120_geneID_782_g	jgi|Asptu1|353578|CE146275_142
DJU120_geneID_783_g	jgi|Asptu1|79832|estExt_fgenesh1_pm.C_110052
DJU120_geneID_784_g	jgi|Asptu1|60638|fgenesh1_pm.11_#_51
DJU120_geneID_785_g	jgi|Asptu1|49727|fgenesh1_kg.11_#_64_#_Locus9716v1rpkm5.73
DJU120_geneID_786_g	jgi|Asptu1|195489|gm1.9680_g
DJU120_geneID_787_g	jgi|Asptu1|134530|e_gw1.11.677.1
DJU120_geneID_788_g	jgi|Asptu1|134578|e_gw1.11.305.1
DJU120_geneID_789_g	jgi|Asptu1|353216|CE145913_3869
DJU120_geneID_790_g	jgi|Asptu1|134476|e_gw1.11.634.1
DJU120_geneID_791_g	jgi|Asptu1|195484|gm1.9675_g
DJU120_geneID_792_g	jgi|Asptu1|49718|fgenesh1_kg.11_#_55_#_Locus4021v1rpkm51.83
DJU120_geneID_793_g	jgi|Asptu1|79824|estExt_fgenesh1_pm.C_110042
DJU120_geneID_794_g	jgi|Asptu1|60628|fgenesh1_pm.11_#_41
DJU120_geneID_795_g	jgi|Asptu1|134199|e_gw1.11.1033.1
DJU120_geneID_796_g	jgi|Asptu1|195479|gm1.9670_g
DJU120_geneID_797_g	jgi|Asptu1|70491|estExt_fgenesh1_pg.C_110038
DJU120_geneID_798_g	jgi|Asptu1|49713|fgenesh1_kg.11_#_50_#_Locus16777v1rpkm0.65
DJU120_geneID_799_g	jgi|Asptu1|918362|MIX4973_20_64
DJU120_geneID_800_g	jgi|Asptu1|195475|gm1.9666_g
DJU120_geneID_801_g	jgi|Asptu1|158177|estExt_Genewise1.C_11_t10070
DJU120_geneID_802_g	jgi|Asptu1|195473|gm1.9664_g
DJU120_geneID_803_g	jgi|Asptu1|205837|estExt_Genemark1.C_110032
DJU120_geneID_804_g	jgi|Asptu1|49709|fgenesh1_kg.11_#_46_#_Locus7223v1rpkm17.17
DJU120_geneID_805_g	jgi|Asptu1|60618|fgenesh1_pm.11_#_31
DJU120_geneID_806_g	jgi|Asptu1|70484|estExt_fgenesh1_pg.C_110030
DJU120_geneID_807_g	jgi|Asptu1|60616|fgenesh1_pm.11_#_29
DJU120_geneID_808_g	jgi|Asptu1|133774|e_gw1.11.697.1
DJU120_geneID_809_g	jgi|Asptu1|133711|e_gw1.11.311.1
DJU120_geneID_810_g	jgi|Asptu1|49703|fgenesh1_kg.11_#_40_#_Locus2831v1rpkm78.94
DJU120_geneID_811_g	jgi|Asptu1|918324|MIX4935_512_42
DJU120_geneID_812_g	jgi|Asptu1|182275|estExt_Genewise1Plus.C_11_t10046
DJU120_geneID_813_g	jgi|Asptu1|189486|gm1.3677_g
DJU120_geneID_814_g	jgi|Asptu1|29093|fgenesh1_pg.3_#_722
DJU120_geneID_815_g	jgi|Asptu1|189484|gm1.3675_g
DJU120_geneID_816_g	jgi|Asptu1|119189|e_gw1.3.1844.1
DJU120_geneID_817_g	jgi|Asptu1|41681|fgenesh1_kg.3_#_1042_#_Locus5464v1rpkm31.94
DJU120_geneID_818_g	jgi|Asptu1|70321|estExt_fgenesh1_pg.C_10_t10451
DJU120_geneID_819_g	jgi|Asptu1|55061|fgenesh1_pm.3_#_659
DJU120_geneID_820_g	jgi|Asptu1|576925|CE369622_62000
DJU120_geneID_821_g	jgi|Asptu1|120324|e_gw1.3.2451.1
DJU120_geneID_822_g	jgi|Asptu1|41676|fgenesh1_kg.3_#_1037_#_Locus9531v3rpkm0.35_PRE
DJU120_geneID_823_g	jgi|Asptu1|118102|e_gw1.3.340.1
DJU120_geneID_824_g	jgi|Asptu1|74828|estExt_fgenesh1_pm.C_3_t20154
DJU120_geneID_825_g	jgi|Asptu1|41668|fgenesh1_kg.3_#_1029_#_Locus8805v1rpkm8.75
DJU120_geneID_826_g	jgi|Asptu1|200489|estExt_Genemark1.C_3_t20234
DJU120_geneID_827_g	jgi|Asptu1|55053|fgenesh1_pm.3_#_651
DJU120_geneID_828_g	jgi|Asptu1|41666|fgenesh1_kg.3_#_1027_#_Locus4934v4rpkm0.00_PRE
DJU120_geneID_829_g	jgi|Asptu1|118533|e_gw1.3.1957.1
DJU120_geneID_830_g	jgi|Asptu1|144985|estExt_Genewise1.C_3_t40214
DJU120_geneID_831_g	jgi|Asptu1|144982|estExt_Genewise1.C_3_t40211
DJU120_geneID_832_g	jgi|Asptu1|55048|fgenesh1_pm.3_#_646
DJU120_geneID_833_g	jgi|Asptu1|55047|fgenesh1_pm.3_#_645
DJU120_geneID_834_g	jgi|Asptu1|55047|fgenesh1_pm.3_#_645
DJU120_geneID_835_g	jgi|Asptu1|120165|e_gw1.3.1143.1
DJU120_geneID_836_g	jgi|Asptu1|41654|fgenesh1_kg.3_#_1015_#_Locus2332v1rpkm96.80
DJU120_geneID_837_g	jgi|Asptu1|119941|e_gw1.3.836.1
DJU120_geneID_838_g	jgi|Asptu1|189463|gm1.3654_g
DJU120_geneID_839_g	jgi|Asptu1|29072|fgenesh1_pg.3_#_701
DJU120_geneID_840_g	jgi|Asptu1|55040|fgenesh1_pm.3_#_638
DJU120_geneID_841_g	jgi|Asptu1|29070|fgenesh1_pg.3_#_699
DJU120_geneID_842_g	jgi|Asptu1|41648|fgenesh1_kg.3_#_1009_#_Locus15818v1rpkm0.78
DJU120_geneID_843_g	jgi|Asptu1|41646|fgenesh1_kg.3_#_1007_#_Locus10033v1rpkm4.92
DJU120_geneID_844_g	jgi|Asptu1|41645|fgenesh1_kg.3_#_1006_#_Locus7221v2rpkm8.49
DJU120_geneID_845_g	jgi|Asptu1|29066|fgenesh1_pg.3_#_695
DJU120_geneID_846_g	jgi|Asptu1|120312|e_gw1.3.1311.1
DJU120_geneID_847_g	jgi|Asptu1|189454|gm1.3645_g
DJU120_geneID_848_g	jgi|Asptu1|575936|CE368633_319
DJU120_geneID_849_g	jgi|Asptu1|55032|fgenesh1_pm.3_#_630
DJU120_geneID_850_g	jgi|Asptu1|189451|gm1.3642_g
DJU120_geneID_851_g	jgi|Asptu1|118853|e_gw1.3.274.1
DJU120_geneID_852_g	jgi|Asptu1|118783|e_gw1.3.2495.1
DJU120_geneID_853_g	jgi|Asptu1|118697|e_gw1.3.918.1
DJU120_geneID_854_g	jgi|Asptu1|29057|fgenesh1_pg.3_#_686
DJU120_geneID_855_g	jgi|Asptu1|120157|e_gw1.3.3136.1
DJU120_geneID_856_g	jgi|Asptu1|169069|estExt_Genewise1Plus.C_3_t40147
DJU120_geneID_857_g	jgi|Asptu1|29054|fgenesh1_pg.3_#_683
DJU120_geneID_858_g	jgi|Asptu1|41616|fgenesh1_kg.3_#_977_#_Locus6599v1rpkm21.80
DJU120_geneID_859_g	jgi|Asptu1|189442|gm1.3633_g
DJU120_geneID_860_g	jgi|Asptu1|41613|fgenesh1_kg.3_#_974_#_Locus7603v1rpkm14.90
DJU120_geneID_861_g	jgi|Asptu1|41612|fgenesh1_kg.3_#_973_#_Locus3317v1rpkm66.26
DJU120_geneID_862_g	jgi|Asptu1|41610|fgenesh1_kg.3_#_971_#_Locus16651v1rpkm0.66
DJU120_geneID_863_g	jgi|Asptu1|119374|e_gw1.3.852.1
DJU120_geneID_864_g	jgi|Asptu1|189437|gm1.3628_g
DJU120_geneID_865_g	jgi|Asptu1|189436|gm1.3627_g
DJU120_geneID_866_g	jgi|Asptu1|55014|fgenesh1_pm.3_#_612
DJU120_geneID_867_g	jgi|Asptu1|189434|gm1.3625_g
DJU120_geneID_868_g	jgi|Asptu1|29043|fgenesh1_pg.3_#_672
DJU120_geneID_869_g	jgi|Asptu1|29041|fgenesh1_pg.3_#_670
DJU120_geneID_870_g	jgi|Asptu1|29040|fgenesh1_pg.3_#_669
DJU120_geneID_871_g	jgi|Asptu1|144893|estExt_Genewise1.C_3_t40113
DJU120_geneID_872_g	jgi|Asptu1|120099|e_gw1.3.9.1
DJU120_geneID_873_g	jgi|Asptu1|573810|CE366507_4077
DJU120_geneID_874_g	jgi|Asptu1|55007|fgenesh1_pm.3_#_605
DJU120_geneID_875_g	jgi|Asptu1|119200|e_gw1.3.2962.1
DJU120_geneID_876_g	jgi|Asptu1|29034|fgenesh1_pg.3_#_663
DJU120_geneID_877_g	jgi|Asptu1|118016|e_gw1.3.1203.1
DJU120_geneID_878_g	jgi|Asptu1|41588|fgenesh1_kg.3_#_949_#_Locus4926v1rpkm38.02
DJU120_geneID_879_g	jgi|Asptu1|573670|CE366367_26817
DJU120_geneID_880_g	jgi|Asptu1|169021|estExt_Genewise1Plus.C_3_t40090
DJU120_geneID_881_g	jgi|Asptu1|118910|e_gw1.3.2523.1
DJU120_geneID_882_g	jgi|Asptu1|119255|e_gw1.3.2994.1
DJU120_geneID_883_g	jgi|Asptu1|144864|estExt_Genewise1.C_3_t40080
DJU120_geneID_884_g	jgi|Asptu1|120027|e_gw1.3.2694.1
DJU120_geneID_885_g	jgi|Asptu1|44346|fgenesh1_kg.5_#_632_#_Locus10350v1rpkm4.25
DJU120_geneID_886_g	jgi|Asptu1|189416|gm1.3607_g
DJU120_geneID_887_g	jgi|Asptu1|54995|fgenesh1_pm.3_#_593
DJU120_geneID_888_g	jgi|Asptu1|190918|gm1.5109_g
DJU120_geneID_889_g	jgi|Asptu1|41569|fgenesh1_kg.3_#_930_#_Locus436v1rpkm528.12
DJU120_geneID_890_g	jgi|Asptu1|41460|fgenesh1_kg.3_#_821_#_Locus7100v1rpkm17.90
DJU120_geneID_891_g	jgi|Asptu1|54991|fgenesh1_pm.3_#_589
DJU120_geneID_892_g	jgi|Asptu1|29021|fgenesh1_pg.3_#_650
DJU120_geneID_893_g	jgi|Asptu1|119533|e_gw1.3.2136.1
DJU120_geneID_894_g	jgi|Asptu1|168987|estExt_Genewise1Plus.C_3_t40055
DJU120_geneID_895_g	jgi|Asptu1|74764|estExt_fgenesh1_pm.C_3_t20085
DJU120_geneID_896_g	jgi|Asptu1|41558|fgenesh1_kg.3_#_919_#_Locus7452v1rpkm15.76
DJU120_geneID_897_g	jgi|Asptu1|117902|e_gw1.3.314.1
DJU120_geneID_898_g	jgi|Asptu1|29015|fgenesh1_pg.3_#_644
DJU120_geneID_899_g	jgi|Asptu1|54983|fgenesh1_pm.3_#_581
DJU120_geneID_900_g	jgi|Asptu1|54982|fgenesh1_pm.3_#_580
DJU120_geneID_901_g	jgi|Asptu1|118112|e_gw1.3.505.1
DJU120_geneID_902_g	jgi|Asptu1|41553|fgenesh1_kg.3_#_914_#_Locus10298v1rpkm4.35
DJU120_geneID_903_g	jgi|Asptu1|41549|fgenesh1_kg.3_#_910_#_Locus5584v1rpkm30.63
DJU120_geneID_904_g	jgi|Asptu1|29009|fgenesh1_pg.3_#_638
DJU120_geneID_905_g	jgi|Asptu1|41540|fgenesh1_kg.3_#_901_#_Locus5080v4rpkm0.55_PRE
DJU120_geneID_906_g	jgi|Asptu1|54974|fgenesh1_pm.3_#_572
DJU120_geneID_907_g	jgi|Asptu1|119429|e_gw1.3.825.1
DJU120_geneID_908_g	jgi|Asptu1|571129|CE363826_87256
DJU120_geneID_909_g	jgi|Asptu1|117652|e_gw1.3.2904.1
DJU120_geneID_910_g	jgi|Asptu1|570869|CE363566_13622
DJU120_geneID_911_g	jgi|Asptu1|41531|fgenesh1_kg.3_#_892_#_Locus6790v1rpkm20.31
DJU120_geneID_912_g	jgi|Asptu1|118115|e_gw1.3.2475.1
DJU120_geneID_913_g	jgi|Asptu1|119925|e_gw1.3.2822.1
DJU120_geneID_914_g	jgi|Asptu1|118552|e_gw1.3.893.1
DJU120_geneID_915_g	jgi|Asptu1|189386|gm1.3577_g
DJU120_geneID_916_g	jgi|Asptu1|144783|estExt_Genewise1.C_3_t30492
DJU120_geneID_917_g	jgi|Asptu1|168925|estExt_Genewise1Plus.C_3_t30487
DJU120_geneID_918_g	jgi|Asptu1|119244|e_gw1.3.3093.1
DJU120_geneID_919_g	jgi|Asptu1|118797|e_gw1.3.60.1
DJU120_geneID_920_g	jgi|Asptu1|117843|e_gw1.3.1167.1
DJU120_geneID_921_g	jgi|Asptu1|28992|fgenesh1_pg.3_#_621
DJU120_geneID_922_g	jgi|Asptu1|118829|e_gw1.3.510.1
DJU120_geneID_923_g	jgi|Asptu1|65238|estExt_fgenesh1_pg.C_3_t20119
DJU120_geneID_924_g	jgi|Asptu1|144765|estExt_Genewise1.C_3_t30469
DJU120_geneID_925_g	jgi|Asptu1|54957|fgenesh1_pm.3_#_555
DJU120_geneID_926_g	jgi|Asptu1|570375|CE363072_5161
DJU120_geneID_927_g	jgi|Asptu1|41510|fgenesh1_kg.3_#_871_#_Locus8012v1rpkm12.51
DJU120_geneID_928_g	jgi|Asptu1|41509|fgenesh1_kg.3_#_870_#_Locus5411v1rpkm32.43
DJU120_geneID_929_g	jgi|Asptu1|41505|fgenesh1_kg.3_#_866_#_Locus11140v2rpkm0.73
DJU120_geneID_930_g	jgi|Asptu1|118531|e_gw1.3.2009.1
DJU120_geneID_931_g	jgi|Asptu1|168895|estExt_Genewise1Plus.C_3_t30452
DJU120_geneID_932_g	jgi|Asptu1|28981|fgenesh1_pg.3_#_610
DJU120_geneID_933_g	jgi|Asptu1|54948|fgenesh1_pm.3_#_546
DJU120_geneID_934_g	jgi|Asptu1|54948|fgenesh1_pm.3_#_546
DJU120_geneID_935_g	jgi|Asptu1|119980|e_gw1.3.2327.1
DJU120_geneID_936_g	jgi|Asptu1|569169|CE361866_21239
DJU120_geneID_937_g	jgi|Asptu1|119887|e_gw1.3.1008.1
DJU120_geneID_938_g	jgi|Asptu1|118357|e_gw1.3.2925.1
DJU120_geneID_939_g	jgi|Asptu1|120353|e_gw1.3.460.1
DJU120_geneID_940_g	jgi|Asptu1|41488|fgenesh1_kg.3_#_849_#_Locus2567v1rpkm87.12
DJU120_geneID_941_g	jgi|Asptu1|168875|estExt_Genewise1Plus.C_3_t30429
DJU120_geneID_942_g	jgi|Asptu1|120331|e_gw1.3.521.1
DJU120_geneID_943_g	jgi|Asptu1|41485|fgenesh1_kg.3_#_846_#_Locus6317v1rpkm24.02
DJU120_geneID_944_g	jgi|Asptu1|74721|estExt_fgenesh1_pm.C_3_t20038
DJU120_geneID_945_g	jgi|Asptu1|189355|gm1.3546_g
DJU120_geneID_946_g	jgi|Asptu1|28967|fgenesh1_pg.3_#_596
DJU120_geneID_947_g	jgi|Asptu1|41482|fgenesh1_kg.3_#_843_#_Locus1855v1rpkm124.85
DJU120_geneID_948_g	jgi|Asptu1|118859|e_gw1.3.773.1
DJU120_geneID_949_g	jgi|Asptu1|28964|fgenesh1_pg.3_#_593
DJU120_geneID_950_g	jgi|Asptu1|54933|fgenesh1_pm.3_#_531
DJU120_geneID_951_g	jgi|Asptu1|41475|fgenesh1_kg.3_#_836_#_Locus3787v6rpkm0.00_PRE
DJU120_geneID_952_g	jgi|Asptu1|119908|e_gw1.3.2806.1
DJU120_geneID_953_g	jgi|Asptu1|54931|fgenesh1_pm.3_#_529
DJU120_geneID_954_g	jgi|Asptu1|54931|fgenesh1_pm.3_#_529
DJU120_geneID_955_g	jgi|Asptu1|119434|e_gw1.3.1945.1
DJU120_geneID_956_g	jgi|Asptu1|65208|estExt_fgenesh1_pg.C_3_t20087
DJU120_geneID_957_g	jgi|Asptu1|41463|fgenesh1_kg.3_#_824_#_Locus8865v1rpkm8.53
DJU120_geneID_958_g	jgi|Asptu1|189342|gm1.3533_g
DJU120_geneID_959_g	jgi|Asptu1|189341|gm1.3532_g
DJU120_geneID_960_g	jgi|Asptu1|41460|fgenesh1_kg.3_#_821_#_Locus7100v1rpkm17.90
DJU120_geneID_961_g	jgi|Asptu1|120059|e_gw1.3.2961.1
DJU120_geneID_962_g	jgi|Asptu1|189338|gm1.3529_g
DJU120_geneID_963_g	jgi|Asptu1|28951|fgenesh1_pg.3_#_580
DJU120_geneID_964_g	jgi|Asptu1|119805|e_gw1.3.8.1
DJU120_geneID_965_g	jgi|Asptu1|54920|fgenesh1_pm.3_#_518
DJU120_geneID_966_g	jgi|Asptu1|54920|fgenesh1_pm.3_#_518
DJU120_geneID_967_g	jgi|Asptu1|119896|e_gw1.3.3256.1
DJU120_geneID_968_g	jgi|Asptu1|54918|fgenesh1_pm.3_#_516
DJU120_geneID_969_g	jgi|Asptu1|118514|e_gw1.3.816.1
DJU120_geneID_970_g	jgi|Asptu1|119055|e_gw1.3.2497.1
DJU120_geneID_971_g	jgi|Asptu1|189330|gm1.3521_g
DJU120_geneID_972_g	jgi|Asptu1|119774|e_gw1.3.2736.1
DJU120_geneID_973_g	jgi|Asptu1|84587|gw1.3.378.1
DJU120_geneID_974_g	jgi|Asptu1|565820|CE358517_22754
DJU120_geneID_975_g	jgi|Asptu1|118071|e_gw1.3.1157.1
DJU120_geneID_976_g	jgi|Asptu1|54911|fgenesh1_pm.3_#_509
DJU120_geneID_977_g	jgi|Asptu1|74693|estExt_fgenesh1_pm.C_3_t20008
DJU120_geneID_978_g	jgi|Asptu1|41433|fgenesh1_kg.3_#_794_#_Locus8522v1rpkm10.04
DJU120_geneID_979_g	jgi|Asptu1|119672|e_gw1.3.2668.1
DJU120_geneID_980_g	jgi|Asptu1|54907|fgenesh1_pm.3_#_505
DJU120_geneID_981_g	jgi|Asptu1|41429|fgenesh1_kg.3_#_790_#_Locus10976v2rpkm1.68
DJU120_geneID_982_g	jgi|Asptu1|41425|fgenesh1_kg.3_#_786_#_Locus2103v1rpkm108.38
DJU120_geneID_983_g	jgi|Asptu1|41423|fgenesh1_kg.3_#_784_#_Locus10664v1rpkm3.66
DJU120_geneID_984_g	jgi|Asptu1|118120|e_gw1.3.897.1
DJU120_geneID_985_g	jgi|Asptu1|119801|e_gw1.3.548.1
DJU120_geneID_986_g	jgi|Asptu1|168764|estExt_Genewise1Plus.C_3_t30309
DJU120_geneID_987_g	jgi|Asptu1|54899|fgenesh1_pm.3_#_497
DJU120_geneID_988_g	jgi|Asptu1|41416|fgenesh1_kg.3_#_777_#_Locus3280v1rpkm67.07
DJU120_geneID_989_g	jgi|Asptu1|28926|fgenesh1_pg.3_#_555
DJU120_geneID_990_g	jgi|Asptu1|41413|fgenesh1_kg.3_#_774_#_Locus362v1rpkm607.55
DJU120_geneID_991_g	jgi|Asptu1|41410|fgenesh1_kg.3_#_771_#_Locus1727v1rpkm133.80
DJU120_geneID_992_g	jgi|Asptu1|117500|e_gw1.3.1406.1
DJU120_geneID_993_g	jgi|Asptu1|65174|estExt_fgenesh1_pg.C_3_t20051
DJU120_geneID_994_g	jgi|Asptu1|189306|gm1.3497_g
DJU120_geneID_995_g	jgi|Asptu1|119169|e_gw1.3.129.1
DJU120_geneID_996_g	jgi|Asptu1|54890|fgenesh1_pm.3_#_488
DJU120_geneID_997_g	jgi|Asptu1|54888|fgenesh1_pm.3_#_486
DJU120_geneID_998_g	jgi|Asptu1|54887|fgenesh1_pm.3_#_485
DJU120_geneID_999_g	jgi|Asptu1|28916|fgenesh1_pg.3_#_545
DJU120_geneID_1000_g	jgi|Asptu1|168729|estExt_Genewise1Plus.C_3_t30273
DJU120_geneID_1001_g	jgi|Asptu1|41394|fgenesh1_kg.3_#_755_#_Locus7609v1rpkm14.86
DJU120_geneID_1002_g	jgi|Asptu1|28913|fgenesh1_pg.3_#_542
DJU120_geneID_1003_g	jgi|Asptu1|563139|CE355836_1029
DJU120_geneID_1004_g	jgi|Asptu1|189296|gm1.3487_g
DJU120_geneID_1005_g	jgi|Asptu1|562866|CE355563_232364
DJU120_geneID_1006_g	jgi|Asptu1|119155|e_gw1.3.1777.1
DJU120_geneID_1007_g	jgi|Asptu1|118188|e_gw1.3.2851.1
DJU120_geneID_1008_g	jgi|Asptu1|41382|fgenesh1_kg.3_#_743_#_Locus6184v1rpkm25.20
DJU120_geneID_1009_g	jgi|Asptu1|41380|fgenesh1_kg.3_#_741_#_Locus6583v1rpkm21.89
DJU120_geneID_1010_g	jgi|Asptu1|200319|estExt_Genemark1.C_3_t20050
DJU120_geneID_1011_g	jgi|Asptu1|28905|fgenesh1_pg.3_#_534
DJU120_geneID_1012_g	jgi|Asptu1|67645|estExt_fgenesh1_pg.C_6_t10229
DJU120_geneID_1013_g	jgi|Asptu1|189288|gm1.3479_g
DJU120_geneID_1014_g	jgi|Asptu1|28903|fgenesh1_pg.3_#_532
DJU120_geneID_1015_g	jgi|Asptu1|41366|fgenesh1_kg.3_#_727_#_Locus9757v1rpkm5.61
DJU120_geneID_1016_g	jgi|Asptu1|118327|e_gw1.3.458.1
DJU120_geneID_1017_g	jgi|Asptu1|926505|MIX13116_5904_97
DJU120_geneID_1018_g	jgi|Asptu1|28899|fgenesh1_pg.3_#_528
DJU120_geneID_1019_g	jgi|Asptu1|54868|fgenesh1_pm.3_#_466
DJU120_geneID_1020_g	jgi|Asptu1|119678|e_gw1.3.444.1
DJU120_geneID_1021_g	jgi|Asptu1|187617|gm1.1808_g
DJU120_geneID_1022_g	jgi|Asptu1|117029|e_gw1.2.1645.1
DJU120_geneID_1023_g	jgi|Asptu1|61788|fgenesh1_pm.14_#_74
DJU120_geneID_1024_g	jgi|Asptu1|453724|CE246421_1030
DJU120_geneID_1025_g	jgi|Asptu1|453734|CE246431_8008
DJU120_geneID_1026_g	jgi|Asptu1|198795|estExt_Genemark1.C_2_t10256
DJU120_geneID_1027_g	jgi|Asptu1|53496|fgenesh1_pm.2_#_241
DJU120_geneID_1028_g	jgi|Asptu1|453754|CE246451_200891
DJU120_geneID_1029_g	jgi|Asptu1|39011|fgenesh1_kg.2_#_337_#_Locus3713v2rpkm42.08
DJU120_geneID_1030_g	jgi|Asptu1|187626|gm1.1817_g
DJU120_geneID_1031_g	jgi|Asptu1|187627|gm1.1818_g
DJU120_geneID_1032_g	jgi|Asptu1|61265|fgenesh1_pm.12_#_266
DJU120_geneID_1033_g	jgi|Asptu1|70439|estExt_fgenesh1_pg.C_10_t20095
DJU120_geneID_1034_g	jgi|Asptu1|38528|fgenesh1_kg.1_#_1989_#_Locus9309v1rpkm6.91
DJU120_geneID_1035_g	jgi|Asptu1|114266|e_gw1.1.1963.1
DJU120_geneID_1036_g	jgi|Asptu1|26943|fgenesh1_pg.1_#_1415
DJU120_geneID_1037_g	jgi|Asptu1|26941|fgenesh1_pg.1_#_1413
DJU120_geneID_1038_g	jgi|Asptu1|38525|fgenesh1_kg.1_#_1986_#_Locus7893v1rpkm13.15
DJU120_geneID_1039_g	jgi|Asptu1|38524|fgenesh1_kg.1_#_1985_#_Locus9947v2rpkm0.00_PRE
DJU120_geneID_1040_g	jgi|Asptu1|53143|fgenesh1_pm.1_#_1290
DJU120_geneID_1041_g	jgi|Asptu1|26938|fgenesh1_pg.1_#_1410
DJU120_geneID_1042_g	jgi|Asptu1|38521|fgenesh1_kg.1_#_1982_#_Locus1611v2rpkm14.61
DJU120_geneID_1043_g	jgi|Asptu1|111727|e_gw1.1.1459.1
DJU120_geneID_1044_g	jgi|Asptu1|112064|e_gw1.1.240.1
DJU120_geneID_1045_g	jgi|Asptu1|198452|estExt_Genemark1.C_1_t30435
DJU120_geneID_1046_g	jgi|Asptu1|111242|e_gw1.1.161.1
DJU120_geneID_1047_g	jgi|Asptu1|112804|e_gw1.1.2442.1
DJU120_geneID_1048_g	jgi|Asptu1|26930|fgenesh1_pg.1_#_1402
DJU120_geneID_1049_g	jgi|Asptu1|38512|fgenesh1_kg.1_#_1973_#_Locus16099v4rpkm0.00_PRE
DJU120_geneID_1050_g	jgi|Asptu1|38510|fgenesh1_kg.1_#_1971_#_Locus10914v1rpkm3.28
DJU120_geneID_1051_g	jgi|Asptu1|112794|e_gw1.1.1596.1
DJU120_geneID_1052_g	jgi|Asptu1|38507|fgenesh1_kg.1_#_1968_#_Locus5478v1rpkm31.77
DJU120_geneID_1053_g	jgi|Asptu1|310024|CE102721_18090
DJU120_geneID_1054_g	jgi|Asptu1|310030|CE102727_31505
DJU120_geneID_1055_g	jgi|Asptu1|38503|fgenesh1_kg.1_#_1964_#_Locus6557v1rpkm22.08
DJU120_geneID_1056_g	jgi|Asptu1|63363|estExt_fgenesh1_pg.C_1_t30390
DJU120_geneID_1057_g	jgi|Asptu1|112387|e_gw1.1.785.1
DJU120_geneID_1058_g	jgi|Asptu1|38500|fgenesh1_kg.1_#_1961_#_Locus7876v1rpkm13.22
DJU120_geneID_1059_g	jgi|Asptu1|53123|fgenesh1_pm.1_#_1270
DJU120_geneID_1060_g	jgi|Asptu1|187228|gm1.1419_g
DJU120_geneID_1061_g	jgi|Asptu1|38497|fgenesh1_kg.1_#_1958_#_Locus10597v1rpkm3.77
DJU120_geneID_1062_g	jgi|Asptu1|26737|fgenesh1_pg.1_#_1209
DJU120_geneID_1063_g	jgi|Asptu1|298787|CE91484_3531
DJU120_geneID_1064_g	jgi|Asptu1|298810|CE91507_108919
DJU120_geneID_1065_g	jgi|Asptu1|298841|CE91538_55330
DJU120_geneID_1066_g	jgi|Asptu1|38240|fgenesh1_kg.1_#_1701_#_Locus11556v1rpkm2.52
DJU120_geneID_1067_g	jgi|Asptu1|916076|MIX2687_20_65
DJU120_geneID_1068_g	jgi|Asptu1|38238|fgenesh1_kg.1_#_1699_#_Locus2781v1rpkm80.18
DJU120_geneID_1069_g	jgi|Asptu1|38236|fgenesh1_kg.1_#_1697_#_Locus10504v1rpkm3.95
DJU120_geneID_1070_g	jgi|Asptu1|298492|CE91189_9525
DJU120_geneID_1071_g	jgi|Asptu1|26729|fgenesh1_pg.1_#_1201
DJU120_geneID_1072_g	jgi|Asptu1|111769|e_gw1.1.1549.1
DJU120_geneID_1074_g	jgi|Asptu1|298405|CE91102_24126
DJU120_geneID_1075_g	jgi|Asptu1|188708|gm1.2899_g
DJU120_geneID_1076_g	jgi|Asptu1|529216|CE321913_142
DJU120_geneID_1077_g	jgi|Asptu1|42421|fgenesh1_kg.4_#_76_#_Locus3166v1rpkm70.16
DJU120_geneID_1078_g	jgi|Asptu1|40602|fgenesh1_kg.2_#_1928_#_Locus11396v2rpkm2.38
DJU120_geneID_1079_g	jgi|Asptu1|116667|e_gw1.2.584.1
DJU120_geneID_1080_g	jgi|Asptu1|188704|gm1.2895_g
DJU120_geneID_1081_g	jgi|Asptu1|40597|fgenesh1_kg.2_#_1923_#_Locus928v1rpkm245.76
DJU120_geneID_1082_g	jgi|Asptu1|115799|e_gw1.2.1462.1
DJU120_geneID_1083_g	jgi|Asptu1|528891|CE321588_4623
DJU120_geneID_1084_g	jgi|Asptu1|188700|gm1.2891_g
DJU120_geneID_1085_g	jgi|Asptu1|188699|gm1.2890_g
DJU120_geneID_1086_g	jgi|Asptu1|64644|estExt_fgenesh1_pg.C_2_t30278
DJU120_geneID_1087_g	jgi|Asptu1|188697|gm1.2888_g
DJU120_geneID_1088_g	jgi|Asptu1|28328|fgenesh1_pg.2_#_1277
DJU120_geneID_1089_g	jgi|Asptu1|167444|estExt_Genewise1Plus.C_2_t60198
DJU120_geneID_1090_g	jgi|Asptu1|40582|fgenesh1_kg.2_#_1908_#_Locus12110v1rpkm2.02
DJU120_geneID_1091_g	jgi|Asptu1|45312|fgenesh1_kg.6_#_449_#_Locus7328v1rpkm16.44
DJU120_geneID_1092_g	jgi|Asptu1|38672|fgenesh1_kg.1_#_2133_#_Locus18335v2rpkm0.49
DJU120_geneID_1093_g	jgi|Asptu1|45873|fgenesh1_kg.6_#_1010_#_Locus5234v1rpkm34.52
DJU120_geneID_1094_g	jgi|Asptu1|916798|MIX3409_27_91
DJU120_geneID_1095_g	jgi|Asptu1|187363|gm1.1554_g
DJU120_geneID_1096_g	jgi|Asptu1|27047|fgenesh1_pg.1_#_1519
DJU120_geneID_1097_g	jgi|Asptu1|916785|MIX3396_48_37
DJU120_geneID_1098_g	jgi|Asptu1|38667|fgenesh1_kg.1_#_2128_#_Locus4710v1rpkm41.08
DJU120_geneID_1099_g	jgi|Asptu1|98046|gw1.1.2455.1
DJU120_geneID_1100_g	jgi|Asptu1|27043|fgenesh1_pg.1_#_1515
DJU120_geneID_1101_g	jgi|Asptu1|112803|e_gw1.1.356.1
DJU120_geneID_1102_g	jgi|Asptu1|187355|gm1.1546_g
DJU120_geneID_1103_g	jgi|Asptu1|113343|e_gw1.1.2532.1
DJU120_geneID_1104_g	jgi|Asptu1|314691|CE107388_3915
DJU120_geneID_1105_g	jgi|Asptu1|114140|e_gw1.1.2192.1
DJU120_geneID_1106_g	jgi|Asptu1|38659|fgenesh1_kg.1_#_2120_#_Locus18664v2rpkm0.46
DJU120_geneID_1107_g	jgi|Asptu1|38658|fgenesh1_kg.1_#_2119_#_Locus16941v1rpkm0.63
DJU120_geneID_1108_g	jgi|Asptu1|114499|e_gw1.1.1181.1
DJU120_geneID_1109_g	jgi|Asptu1|53238|fgenesh1_pm.1_#_1385
DJU120_geneID_1110_g	jgi|Asptu1|140712|estExt_Genewise1.C_1_t70458
DJU120_geneID_1111_g	jgi|Asptu1|164864|estExt_Genewise1Plus.C_1_t70436
DJU120_geneID_1112_g	jgi|Asptu1|916771|MIX3382_1410_56
DJU120_geneID_1113_g	jgi|Asptu1|114148|e_gw1.1.1705.1
DJU120_geneID_1114_g	jgi|Asptu1|114148|e_gw1.1.1705.1
DJU120_geneID_1115_g	jgi|Asptu1|53233|fgenesh1_pm.1_#_1380
DJU120_geneID_1116_g	jgi|Asptu1|164855|estExt_Genewise1Plus.C_1_t70427
DJU120_geneID_1117_g	jgi|Asptu1|314085|CE106782_3857
DJU120_geneID_1118_g	jgi|Asptu1|187341|gm1.1532_g
DJU120_geneID_1119_g	jgi|Asptu1|187340|gm1.1531_g
DJU120_geneID_1120_g	jgi|Asptu1|111847|e_gw1.1.604.1
DJU120_geneID_1121_g	jgi|Asptu1|164845|estExt_Genewise1Plus.C_1_t70414
DJU120_geneID_1122_g	jgi|Asptu1|111947|e_gw1.1.1616.1
DJU120_geneID_1123_g	jgi|Asptu1|38629|fgenesh1_kg.1_#_2090_#_Locus1322v1rpkm170.91
DJU120_geneID_1124_g	jgi|Asptu1|27019|fgenesh1_pg.1_#_1491
DJU120_geneID_1125_g	jgi|Asptu1|63453|estExt_fgenesh1_pg.C_1_t30486
DJU120_geneID_1126_g	jgi|Asptu1|53222|fgenesh1_pm.1_#_1369
DJU120_geneID_1127_g	jgi|Asptu1|164827|estExt_Genewise1Plus.C_1_t70395
DJU120_geneID_1128_g	jgi|Asptu1|140668|estExt_Genewise1.C_1_t70410
DJU120_geneID_1129_g	jgi|Asptu1|112494|e_gw1.1.290.1
DJU120_geneID_1130_g	jgi|Asptu1|82481|gw1.1.183.1
DJU120_geneID_1131_g	jgi|Asptu1|38623|fgenesh1_kg.1_#_2084_#_Locus11970v1rpkm2.11
DJU120_geneID_1132_g	jgi|Asptu1|53218|fgenesh1_pm.1_#_1365
DJU120_geneID_1133_g	jgi|Asptu1|187327|gm1.1518_g
DJU120_geneID_1134_g	jgi|Asptu1|164815|estExt_Genewise1Plus.C_1_t70382
DJU120_geneID_1135_g	jgi|Asptu1|53215|fgenesh1_pm.1_#_1362
DJU120_geneID_1136_g	jgi|Asptu1|53214|fgenesh1_pm.1_#_1361
DJU120_geneID_1137_g	jgi|Asptu1|27007|fgenesh1_pg.1_#_1479
DJU120_geneID_1138_g	jgi|Asptu1|112020|e_gw1.1.1861.1
DJU120_geneID_1139_g	jgi|Asptu1|111318|e_gw1.1.1069.1
DJU120_geneID_1140_g	jgi|Asptu1|313449|CE106146_18966
DJU120_geneID_1141_g	jgi|Asptu1|114157|e_gw1.1.2130.1
DJU120_geneID_1142_g	jgi|Asptu1|27003|fgenesh1_pg.1_#_1475
DJU120_geneID_1143_g	jgi|Asptu1|38603|fgenesh1_kg.1_#_2064_#_Locus13281v1rpkm1.39
DJU120_geneID_1144_g	jgi|Asptu1|38602|fgenesh1_kg.1_#_2063_#_Locus10372v1rpkm4.21
DJU120_geneID_1145_g	jgi|Asptu1|111702|e_gw1.1.1723.1
DJU120_geneID_1146_g	jgi|Asptu1|140632|estExt_Genewise1.C_1_t70368
DJU120_geneID_1147_g	jgi|Asptu1|313286|CE105983_883
DJU120_geneID_1148_g	jgi|Asptu1|313275|CE105972_1159
DJU120_geneID_1149_g	jgi|Asptu1|164779|estExt_Genewise1Plus.C_1_t70343
DJU120_geneID_1150_g	jgi|Asptu1|53199|fgenesh1_pm.1_#_1346
DJU120_geneID_1151_g	jgi|Asptu1|26995|fgenesh1_pg.1_#_1467
DJU120_geneID_1152_g	jgi|Asptu1|140616|estExt_Genewise1.C_1_t70351
DJU120_geneID_1153_g	jgi|Asptu1|38585|fgenesh1_kg.1_#_2046_#_Locus13687v12rpkm0.00_PRE
DJU120_geneID_1154_g	jgi|Asptu1|187307|gm1.1498_g
DJU120_geneID_1155_g	jgi|Asptu1|111173|e_gw1.1.686.1
DJU120_geneID_1156_g	jgi|Asptu1|38581|fgenesh1_kg.1_#_2042_#_Locus4041v1rpkm51.29
DJU120_geneID_1157_g	jgi|Asptu1|53192|fgenesh1_pm.1_#_1339
DJU120_geneID_1158_g	jgi|Asptu1|111628|e_gw1.1.145.1
DJU120_geneID_1159_g	jgi|Asptu1|26988|fgenesh1_pg.1_#_1460
DJU120_geneID_1160_g	jgi|Asptu1|916648|MIX3259_253_39
DJU120_geneID_1161_g	jgi|Asptu1|53189|fgenesh1_pm.1_#_1336
DJU120_geneID_1162_g	jgi|Asptu1|38577|fgenesh1_kg.1_#_2038_#_Locus8427v1rpkm10.46
DJU120_geneID_1163_g	jgi|Asptu1|38576|fgenesh1_kg.1_#_2037_#_Locus6272v1rpkm24.40
DJU120_geneID_1164_g	jgi|Asptu1|63421|estExt_fgenesh1_pg.C_1_t30451
DJU120_geneID_1165_g	jgi|Asptu1|53185|fgenesh1_pm.1_#_1332
DJU120_geneID_1166_g	jgi|Asptu1|73109|estExt_fgenesh1_pm.C_1_t30330
DJU120_geneID_1167_g	jgi|Asptu1|73108|estExt_fgenesh1_pm.C_1_t30329
DJU120_geneID_1168_g	jgi|Asptu1|164736|estExt_Genewise1Plus.C_1_t70299
DJU120_geneID_1169_g	jgi|Asptu1|38572|fgenesh1_kg.1_#_2033_#_Locus10484v1rpkm3.98
DJU120_geneID_1170_g	jgi|Asptu1|73105|estExt_fgenesh1_pm.C_1_t30326
DJU120_geneID_1171_g	jgi|Asptu1|53178|fgenesh1_pm.1_#_1325
DJU120_geneID_1172_g	jgi|Asptu1|194133|gm1.8324_g
DJU120_geneID_1173_g	jgi|Asptu1|179468|estExt_Genewise1Plus.C_8_t30477
DJU120_geneID_1174_g	jgi|Asptu1|130448|e_gw1.8.79.1
DJU120_geneID_1175_g	jgi|Asptu1|130287|e_gw1.8.1648.1
DJU120_geneID_1176_g	jgi|Asptu1|194129|gm1.8320_g
DJU120_geneID_1177_g	jgi|Asptu1|129246|e_gw1.8.609.1
DJU120_geneID_1178_g	jgi|Asptu1|129985|e_gw1.8.1016.1
DJU120_geneID_1179_g	jgi|Asptu1|194126|gm1.8317_g
DJU120_geneID_1180_g	jgi|Asptu1|194125|gm1.8316_g
DJU120_geneID_1181_g	jgi|Asptu1|47906|fgenesh1_kg.8_#_849_#_Locus7537v1rpkm15.33
DJU120_geneID_1182_g	jgi|Asptu1|47905|fgenesh1_kg.8_#_848_#_Locus8258v1rpkm11.37
DJU120_geneID_1183_g	jgi|Asptu1|33608|fgenesh1_pg.8_#_631
DJU120_geneID_1184_g	jgi|Asptu1|875664|CE668361_73829
DJU120_geneID_1185_g	jgi|Asptu1|179438|estExt_Genewise1Plus.C_8_t30447
DJU120_geneID_1186_g	jgi|Asptu1|194119|gm1.8310_g
DJU120_geneID_1187_g	jgi|Asptu1|204620|estExt_Genemark1.C_8_t20146
DJU120_geneID_1188_g	jgi|Asptu1|129577|e_gw1.8.384.1
DJU120_geneID_1189_g	jgi|Asptu1|33602|fgenesh1_pg.8_#_625
DJU120_geneID_1190_g	jgi|Asptu1|129798|e_gw1.8.414.1
DJU120_geneID_1191_g	jgi|Asptu1|179419|estExt_Genewise1Plus.C_8_t30428
DJU120_geneID_1192_g	jgi|Asptu1|78704|estExt_fgenesh1_pm.C_8_t20049
DJU120_geneID_1193_g	jgi|Asptu1|194112|gm1.8303_g
DJU120_geneID_1194_g	jgi|Asptu1|194111|gm1.8302_g
DJU120_geneID_1195_g	jgi|Asptu1|194111|gm1.8302_g
DJU120_geneID_1196_g	jgi|Asptu1|59380|fgenesh1_pm.8_#_545
DJU120_geneID_1197_g	jgi|Asptu1|59380|fgenesh1_pm.8_#_545
DJU120_geneID_1198_g	jgi|Asptu1|875471|CE668168_21428
DJU120_geneID_1199_g	jgi|Asptu1|875320|CE668017_23953
DJU120_geneID_1200_g	jgi|Asptu1|201813|estExt_Genemark1.C_4_t20482
DJU120_geneID_1201_g	jgi|Asptu1|66597|estExt_fgenesh1_pg.C_4_t20445
DJU120_geneID_1202_g	jgi|Asptu1|201811|estExt_Genemark1.C_4_t20480
DJU120_geneID_1203_g	jgi|Asptu1|56459|fgenesh1_pm.4_#_942
DJU120_geneID_1204_g	jgi|Asptu1|30482|fgenesh1_pg.4_#_947
DJU120_geneID_1205_g	jgi|Asptu1|190918|gm1.5109_g
DJU120_geneID_1206_g	jgi|Asptu1|190917|gm1.5108_g
DJU120_geneID_1207_g	jgi|Asptu1|670087|CE462784_776
DJU120_geneID_1208_g	jgi|Asptu1|43639|fgenesh1_kg.4_#_1294_#_Locus16549v4rpkm0.00_PRE
DJU120_geneID_1209_g	jgi|Asptu1|670003|CE462700_993
DJU120_geneID_1210_g	jgi|Asptu1|190913|gm1.5104_g
DJU120_geneID_1211_g	jgi|Asptu1|56452|fgenesh1_pm.4_#_935
DJU120_geneID_1212_g	jgi|Asptu1|56451|fgenesh1_pm.4_#_934
DJU120_geneID_1213_g	jgi|Asptu1|669784|CE462481_1043
DJU120_geneID_1214_g	jgi|Asptu1|121743|e_gw1.4.1347.1
DJU120_geneID_1215_g	jgi|Asptu1|120929|e_gw1.4.1641.1
DJU120_geneID_1216_g	jgi|Asptu1|43625|fgenesh1_kg.4_#_1280_#_Locus10097v3rpkm1.69
DJU120_geneID_1217_g	jgi|Asptu1|30469|fgenesh1_pg.4_#_934
DJU120_geneID_1218_g	jgi|Asptu1|56445|fgenesh1_pm.4_#_928
DJU120_geneID_1219_g	jgi|Asptu1|148335|estExt_Genewise1.C_4_t50437
DJU120_geneID_1220_g	jgi|Asptu1|43620|fgenesh1_kg.4_#_1275_#_Locus16078v1rpkm0.74
DJU120_geneID_1221_g	jgi|Asptu1|669462|CE462159_48
DJU120_geneID_1222_g	jgi|Asptu1|86153|gw1.4.443.1
DJU120_geneID_1223_g	jgi|Asptu1|121970|e_gw1.4.1660.1
DJU120_geneID_1224_g	jgi|Asptu1|930436|MIX17047_87_33
DJU120_geneID_1225_g	jgi|Asptu1|43617|fgenesh1_kg.4_#_1272_#_Locus5067v1rpkm36.36
DJU120_geneID_1226_g	jgi|Asptu1|190898|gm1.5089_g
DJU120_geneID_1227_g	jgi|Asptu1|56439|fgenesh1_pm.4_#_922
DJU120_geneID_1228_g	jgi|Asptu1|534511|CE327208_8619
DJU120_geneID_1229_g	jgi|Asptu1|148319|estExt_Genewise1.C_4_t50421
DJU120_geneID_1230_g	jgi|Asptu1|930430|MIX17041_225_60
DJU120_geneID_1231_g	jgi|Asptu1|172457|estExt_Genewise1Plus.C_4_t50410
DJU120_geneID_1232_g	jgi|Asptu1|120457|e_gw1.4.1190.1
DJU120_geneID_1233_g	jgi|Asptu1|190891|gm1.5082_g
DJU120_geneID_1234_g	jgi|Asptu1|669043|CE461740_54726
DJU120_geneID_1235_g	jgi|Asptu1|668965|CE461662_13296
DJU120_geneID_1236_g	jgi|Asptu1|56430|fgenesh1_pm.4_#_913
DJU120_geneID_1237_g	jgi|Asptu1|669200|CE461897_2591
DJU120_geneID_1238_g	jgi|Asptu1|172445|estExt_Genewise1Plus.C_4_t50393
DJU120_geneID_1239_g	jgi|Asptu1|201778|estExt_Genemark1.C_4_t20444
DJU120_geneID_1240_g	jgi|Asptu1|43602|fgenesh1_kg.4_#_1257_#_Locus13018v1rpkm1.50
DJU120_geneID_1241_g	jgi|Asptu1|697934|CE490631_6760
DJU120_geneID_1242_g	jgi|Asptu1|56425|fgenesh1_pm.4_#_908
DJU120_geneID_1243_g	jgi|Asptu1|43598|fgenesh1_kg.4_#_1253_#_Locus10045v1rpkm4.88
DJU120_geneID_1244_g	jgi|Asptu1|172437|estExt_Genewise1Plus.C_4_t50385
DJU120_geneID_1245_g	jgi|Asptu1|930400|MIX17011_134_87
DJU120_geneID_1246_g	jgi|Asptu1|172422|estExt_Genewise1Plus.C_4_t50367
DJU120_geneID_1247_g	jgi|Asptu1|172420|estExt_Genewise1Plus.C_4_t50365
DJU120_geneID_1248_g	jgi|Asptu1|121163|e_gw1.4.1645.1
DJU120_geneID_1249_g	jgi|Asptu1|43587|fgenesh1_kg.4_#_1242_#_Locus2008v2rpkm1.51_PRE
DJU120_geneID_1250_g	jgi|Asptu1|121621|e_gw1.4.1172.1
DJU120_geneID_1251_g	jgi|Asptu1|30434|fgenesh1_pg.4_#_899
DJU120_geneID_1252_g	jgi|Asptu1|122040|e_gw1.4.20.1
DJU120_geneID_1253_g	jgi|Asptu1|30432|fgenesh1_pg.4_#_897
DJU120_geneID_1254_g	jgi|Asptu1|30431|fgenesh1_pg.4_#_896
DJU120_geneID_1255_g	jgi|Asptu1|43584|fgenesh1_kg.4_#_1239_#_Locus3187v1rpkm69.50
DJU120_geneID_1256_g	jgi|Asptu1|668386|CE461083_14976
DJU120_geneID_1257_g	jgi|Asptu1|43577|fgenesh1_kg.4_#_1232_#_Locus6880v1rpkm19.61
DJU120_geneID_1258_g	jgi|Asptu1|56406|fgenesh1_pm.4_#_889
DJU120_geneID_1259_g	jgi|Asptu1|121382|e_gw1.4.1008.1
DJU120_geneID_1260_g	jgi|Asptu1|148250|estExt_Genewise1.C_4_t50334
DJU120_geneID_1261_g	jgi|Asptu1|44083|fgenesh1_kg.5_#_369_#_Locus6166v1rpkm25.33
DJU120_geneID_1262_g	jgi|Asptu1|48509|fgenesh1_kg.9_#_591_#_Locus8177v1rpkm11.72
DJU120_geneID_1263_g	jgi|Asptu1|66544|estExt_fgenesh1_pg.C_4_t20384
DJU120_geneID_1264_g	jgi|Asptu1|43570|fgenesh1_kg.4_#_1225_#_Locus2938v3rpkm23.40
DJU120_geneID_1265_g	jgi|Asptu1|43568|fgenesh1_kg.4_#_1223_#_Locus4909v1rpkm38.21
DJU120_geneID_1266_g	jgi|Asptu1|43565|fgenesh1_kg.4_#_1220_#_Locus8245v2rpkm10.09
DJU120_geneID_1267_g	jgi|Asptu1|56400|fgenesh1_pm.4_#_883
DJU120_geneID_1268_g	jgi|Asptu1|43562|fgenesh1_kg.4_#_1217_#_Locus9201v2rpkm2.54
DJU120_geneID_1269_g	jgi|Asptu1|43561|fgenesh1_kg.4_#_1216_#_Locus2472v1rpkm90.63
DJU120_geneID_1270_g	jgi|Asptu1|172371|estExt_Genewise1Plus.C_4_t50309
DJU120_geneID_1271_g	jgi|Asptu1|190850|gm1.5041_g
DJU120_geneID_1272_g	jgi|Asptu1|43558|fgenesh1_kg.4_#_1213_#_Locus1352v1rpkm167.78
DJU120_geneID_1273_g	jgi|Asptu1|43557|fgenesh1_kg.4_#_1212_#_Locus5630v1rpkm30.18
DJU120_geneID_1274_g	jgi|Asptu1|30414|fgenesh1_pg.4_#_879
DJU120_geneID_1275_g	jgi|Asptu1|120885|e_gw1.4.1432.1
DJU120_geneID_1276_g	jgi|Asptu1|43554|fgenesh1_kg.4_#_1209_#_Locus9728v3rpkm0.45_PRE
DJU120_geneID_1277_g	jgi|Asptu1|473063|CE265760_44551
DJU120_geneID_1278_g	jgi|Asptu1|923458|MIX10069_107227_66
DJU120_geneID_1279_g	jgi|Asptu1|115051|e_gw1.2.422.1
DJU120_geneID_1280_g	jgi|Asptu1|116934|e_gw1.2.2049.1
DJU120_geneID_1281_g	jgi|Asptu1|115903|e_gw1.2.2362.1
DJU120_geneID_1282_g	jgi|Asptu1|116298|e_gw1.2.708.1
DJU120_geneID_1283_g	jgi|Asptu1|27509|fgenesh1_pg.2_#_458
DJU120_geneID_1284_g	jgi|Asptu1|187853|gm1.2044_g
DJU120_geneID_1285_g	jgi|Asptu1|53674|fgenesh1_pm.2_#_419
DJU120_geneID_1286_g	jgi|Asptu1|39360|fgenesh1_kg.2_#_686_#_Locus380v1rpkm587.77
DJU120_geneID_1287_g	jgi|Asptu1|53672|fgenesh1_pm.2_#_417
DJU120_geneID_1288_g	jgi|Asptu1|187849|gm1.2040_g
DJU120_geneID_1289_g	jgi|Asptu1|79543|estExt_fgenesh1_pm.C_10_t10263
DJU120_geneID_1290_g	jgi|Asptu1|187848|gm1.2039_g
DJU120_geneID_1291_g	jgi|Asptu1|187847|gm1.2038_g
DJU120_geneID_1292_g	jgi|Asptu1|187846|gm1.2037_g
DJU120_geneID_1293_g	jgi|Asptu1|115927|e_gw1.2.2167.1
DJU120_geneID_1294_g	jgi|Asptu1|468365|CE261062_11957
DJU120_geneID_1295_g	jgi|Asptu1|27497|fgenesh1_pg.2_#_446
DJU120_geneID_1296_g	jgi|Asptu1|116208|e_gw1.2.2635.1
DJU120_geneID_1297_g	jgi|Asptu1|53664|fgenesh1_pm.2_#_409
DJU120_geneID_1298_g	jgi|Asptu1|53663|fgenesh1_pm.2_#_408
DJU120_geneID_1299_g	jgi|Asptu1|39344|fgenesh1_kg.2_#_670_#_Locus1073v1rpkm214.68
DJU120_geneID_1300_g	jgi|Asptu1|117085|e_gw1.2.1861.1
DJU120_geneID_1301_g	jgi|Asptu1|187838|gm1.2029_g
DJU120_geneID_1302_g	jgi|Asptu1|198998|estExt_Genemark1.C_2_t10471
DJU120_geneID_1303_g	jgi|Asptu1|198997|estExt_Genemark1.C_2_t10470
DJU120_geneID_1304_g	jgi|Asptu1|27489|fgenesh1_pg.2_#_438
DJU120_geneID_1305_g	jgi|Asptu1|116651|e_gw1.2.52.1
DJU120_geneID_1306_g	jgi|Asptu1|115836|e_gw1.2.681.1
DJU120_geneID_1307_g	jgi|Asptu1|187832|gm1.2023_g
DJU120_geneID_1308_g	jgi|Asptu1|117089|e_gw1.2.1100.1
DJU120_geneID_1309_g	jgi|Asptu1|123571|e_gw1.5.2330.1
DJU120_geneID_1310_g	jgi|Asptu1|57391|fgenesh1_pm.5_#_868
DJU120_geneID_1311_g	jgi|Asptu1|191913|gm1.6104_g
DJU120_geneID_1312_g	jgi|Asptu1|124603|e_gw1.5.626.1
DJU120_geneID_1313_g	jgi|Asptu1|44856|fgenesh1_kg.5_#_1142_#_Locus157v1rpkm1116.74
DJU120_geneID_1314_g	jgi|Asptu1|44855|fgenesh1_kg.5_#_1141_#_Locus13229v1rpkm1.42
DJU120_geneID_1315_g	jgi|Asptu1|202665|estExt_Genemark1.C_5_t20426
DJU120_geneID_1316_g	jgi|Asptu1|123890|e_gw1.5.1186.1
DJU120_geneID_1317_g	jgi|Asptu1|44851|fgenesh1_kg.5_#_1137_#_Locus1088v2rpkm35.29
DJU120_geneID_1318_g	jgi|Asptu1|57383|fgenesh1_pm.5_#_860
DJU120_geneID_1319_g	jgi|Asptu1|124675|e_gw1.5.2074.1
DJU120_geneID_1320_g	jgi|Asptu1|124143|e_gw1.5.977.1
DJU120_geneID_1321_g	jgi|Asptu1|123306|e_gw1.5.1715.1
DJU120_geneID_1322_g	jgi|Asptu1|61247|fgenesh1_pm.12_#_248
DJU120_geneID_1323_g	jgi|Asptu1|61248|fgenesh1_pm.12_#_249
DJU120_geneID_1324_g	jgi|Asptu1|383333|CE176030_33892
DJU120_geneID_1325_g	jgi|Asptu1|134904|e_gw1.12.542.1
DJU120_geneID_1326_g	jgi|Asptu1|135373|e_gw1.12.907.1
DJU120_geneID_1327_g	jgi|Asptu1|134723|e_gw1.12.470.1
DJU120_geneID_1328_g	jgi|Asptu1|135196|e_gw1.12.394.1
DJU120_geneID_1329_g	jgi|Asptu1|195652|gm1.9843_g
DJU120_geneID_1330_g	jgi|Asptu1|61254|fgenesh1_pm.12_#_255
DJU120_geneID_1331_g	jgi|Asptu1|50644|fgenesh1_kg.12_#_374_#_Locus8771v1rpkm8.92
DJU120_geneID_1332_g	jgi|Asptu1|383936|CE176633_4418
DJU120_geneID_1333_g	jgi|Asptu1|135462|e_gw1.12.766.1
DJU120_geneID_1334_g	jgi|Asptu1|50651|fgenesh1_kg.12_#_381_#_Locus6715v1rpkm20.97
DJU120_geneID_1335_g	jgi|Asptu1|134825|e_gw1.12.843.1
DJU120_geneID_1336_g	jgi|Asptu1|920018|MIX6629_12_42
DJU120_geneID_1337_g	jgi|Asptu1|80388|estExt_fgenesh1_pm.C_120263
DJU120_geneID_1338_g	jgi|Asptu1|134923|e_gw1.12.891.1
DJU120_geneID_1339_g	jgi|Asptu1|35662|fgenesh1_pg.12_#_336
DJU120_geneID_1340_g	jgi|Asptu1|61265|fgenesh1_pm.12_#_266
DJU120_geneID_1341_g	jgi|Asptu1|196221|gm1.10412_g
DJU120_geneID_1342_g	jgi|Asptu1|55870|fgenesh1_pm.4_#_353
DJU120_geneID_1343_g	jgi|Asptu1|61269|fgenesh1_pm.12_#_270
DJU120_geneID_1344_g	jgi|Asptu1|124793|e_gw1.5.1129.1
DJU120_geneID_1345_g	jgi|Asptu1|125121|e_gw1.5.1155.1
DJU120_geneID_1346_g	jgi|Asptu1|123417|e_gw1.5.2376.1
DJU120_geneID_1347_g	jgi|Asptu1|123417|e_gw1.5.2376.1
DJU120_geneID_1348_g	jgi|Asptu1|191866|gm1.6057_g
DJU120_geneID_1349_g	jgi|Asptu1|720589|CE513286_10049
DJU120_geneID_1350_g	jgi|Asptu1|31422|fgenesh1_pg.5_#_879
DJU120_geneID_1351_g	jgi|Asptu1|124388|e_gw1.5.815.1
DJU120_geneID_1352_g	jgi|Asptu1|125189|e_gw1.5.56.1
DJU120_geneID_1353_g	jgi|Asptu1|31425|fgenesh1_pg.5_#_882
DJU120_geneID_1354_g	jgi|Asptu1|123646|e_gw1.5.994.1
DJU120_geneID_1355_g	jgi|Asptu1|44693|fgenesh1_kg.5_#_979_#_Locus5595v1rpkm30.51
DJU120_geneID_1356_g	jgi|Asptu1|31342|fgenesh1_pg.5_#_799
DJU120_geneID_1357_g	jgi|Asptu1|191782|gm1.5973_g
DJU120_geneID_1358_g	jgi|Asptu1|123428|e_gw1.5.1738.1
DJU120_geneID_1359_g	jgi|Asptu1|31338|fgenesh1_pg.5_#_795
DJU120_geneID_1360_g	jgi|Asptu1|57264|fgenesh1_pm.5_#_741
DJU120_geneID_1361_g	jgi|Asptu1|123360|e_gw1.5.1390.1
DJU120_geneID_1362_g	jgi|Asptu1|150154|estExt_Genewise1.C_5_t40409
DJU120_geneID_1363_g	jgi|Asptu1|57261|fgenesh1_pm.5_#_738
DJU120_geneID_1364_g	jgi|Asptu1|57261|fgenesh1_pm.5_#_738
DJU120_geneID_1365_g	jgi|Asptu1|57261|fgenesh1_pm.5_#_738
DJU120_geneID_1366_g	jgi|Asptu1|124094|e_gw1.5.1825.1
DJU120_geneID_1367_g	jgi|Asptu1|150143|estExt_Genewise1.C_5_t40398
DJU120_geneID_1368_g	jgi|Asptu1|57258|fgenesh1_pm.5_#_735
DJU120_geneID_1369_g	jgi|Asptu1|124052|e_gw1.5.953.1
DJU120_geneID_1370_g	jgi|Asptu1|191768|gm1.5959_g
DJU120_geneID_1371_g	jgi|Asptu1|191767|gm1.5958_g
DJU120_geneID_1372_g	jgi|Asptu1|44671|fgenesh1_kg.5_#_957_#_Locus13526v1rpkm1.31
DJU120_geneID_1373_g	jgi|Asptu1|57254|fgenesh1_pm.5_#_731
DJU120_geneID_1374_g	jgi|Asptu1|44667|fgenesh1_kg.5_#_953_#_Locus10469v1rpkm4.00
DJU120_geneID_1375_g	jgi|Asptu1|191763|gm1.5954_g
DJU120_geneID_1376_g	jgi|Asptu1|712549|CE505246_24961
DJU120_geneID_1377_g	jgi|Asptu1|44663|fgenesh1_kg.5_#_949_#_Locus3631v1rpkm59.16
DJU120_geneID_1378_g	jgi|Asptu1|124387|e_gw1.5.861.1
DJU120_geneID_1379_g	jgi|Asptu1|123268|e_gw1.5.1749.1
DJU120_geneID_1380_g	jgi|Asptu1|191758|gm1.5949_g
DJU120_geneID_1381_g	jgi|Asptu1|57247|fgenesh1_pm.5_#_724
DJU120_geneID_1382_g	jgi|Asptu1|76786|estExt_fgenesh1_pm.C_5_t20223
DJU120_geneID_1383_g	jgi|Asptu1|44640|fgenesh1_kg.5_#_926_#_Locus6159v1rpkm25.36
DJU120_geneID_1384_g	jgi|Asptu1|44639|fgenesh1_kg.5_#_925_#_Locus10833v1rpkm3.41
DJU120_geneID_1385_g	jgi|Asptu1|124498|e_gw1.5.1079.1
DJU120_geneID_1386_g	jgi|Asptu1|44638|fgenesh1_kg.5_#_924_#_Locus11172v1rpkm2.94
DJU120_geneID_1387_g	jgi|Asptu1|44637|fgenesh1_kg.5_#_923_#_Locus7096v1rpkm17.91
DJU120_geneID_1388_g	jgi|Asptu1|44636|fgenesh1_kg.5_#_922_#_Locus3181v1rpkm69.62
DJU120_geneID_1389_g	jgi|Asptu1|191749|gm1.5940_g
DJU120_geneID_1390_g	jgi|Asptu1|124789|e_gw1.5.2392.1
DJU120_geneID_1391_g	jgi|Asptu1|191747|gm1.5938_g
DJU120_geneID_1392_g	jgi|Asptu1|57236|fgenesh1_pm.5_#_713
DJU120_geneID_1393_g	jgi|Asptu1|57235|fgenesh1_pm.5_#_712
DJU120_geneID_1394_g	jgi|Asptu1|122980|e_gw1.5.2251.1
DJU120_geneID_1395_g	jgi|Asptu1|57233|fgenesh1_pm.5_#_710
DJU120_geneID_1396_g	jgi|Asptu1|191742|gm1.5933_g
DJU120_geneID_1397_g	jgi|Asptu1|812479|CE605176_7173
DJU120_geneID_1398_g	jgi|Asptu1|45816|fgenesh1_kg.6_#_953_#_Locus6030v1rpkm26.50
DJU120_geneID_1399_g	jgi|Asptu1|126966|e_gw1.6.1674.1
DJU120_geneID_1400_g	jgi|Asptu1|32142|fgenesh1_pg.6_#_674
DJU120_geneID_1401_g	jgi|Asptu1|126073|e_gw1.6.1860.1
DJU120_geneID_1402_g	jgi|Asptu1|45812|fgenesh1_kg.6_#_949_#_Locus3063v1rpkm72.94
DJU120_geneID_1403_g	jgi|Asptu1|125359|e_gw1.6.2193.1
DJU120_geneID_1404_g	jgi|Asptu1|58050|fgenesh1_pm.6_#_658
DJU120_geneID_1405_g	jgi|Asptu1|58050|fgenesh1_pm.6_#_658
DJU120_geneID_1406_g	jgi|Asptu1|126731|e_gw1.6.983.1
DJU120_geneID_1407_g	jgi|Asptu1|45808|fgenesh1_kg.6_#_945_#_Locus7523v2rpkm0.00_PRE
DJU120_geneID_1408_g	jgi|Asptu1|126129|e_gw1.6.1159.1
DJU120_geneID_1409_g	jgi|Asptu1|125896|e_gw1.6.1750.1
DJU120_geneID_1410_g	jgi|Asptu1|45804|fgenesh1_kg.6_#_941_#_Locus8817v3rpkm1.32
DJU120_geneID_1411_g	jgi|Asptu1|45798|fgenesh1_kg.6_#_935_#_Locus9594v1rpkm6.05
DJU120_geneID_1412_g	jgi|Asptu1|45797|fgenesh1_kg.6_#_934_#_Locus3656v1rpkm58.71
DJU120_geneID_1413_g	jgi|Asptu1|934590|MIX21201_8453_55
DJU120_geneID_1414_g	jgi|Asptu1|934590|MIX21201_8453_55
DJU120_geneID_1415_g	jgi|Asptu1|45794|fgenesh1_kg.6_#_931_#_Locus6397v2rpkm1.37_PRE
DJU120_geneID_1416_g	jgi|Asptu1|125249|e_gw1.6.850.1
DJU120_geneID_1417_g	jgi|Asptu1|32127|fgenesh1_pg.6_#_659
DJU120_geneID_1418_g	jgi|Asptu1|58038|fgenesh1_pm.6_#_646
DJU120_geneID_1419_g	jgi|Asptu1|58038|fgenesh1_pm.6_#_646
DJU120_geneID_1420_g	jgi|Asptu1|77502|estExt_fgenesh1_pm.C_6_t20141
DJU120_geneID_1421_g	jgi|Asptu1|125406|e_gw1.6.577.1
DJU120_geneID_1422_g	jgi|Asptu1|45789|fgenesh1_kg.6_#_926_#_Locus3021v1rpkm74.03
DJU120_geneID_1423_g	jgi|Asptu1|203277|estExt_Genemark1.C_6_t20168
DJU120_geneID_1424_g	jgi|Asptu1|127047|e_gw1.6.1575.1
DJU120_geneID_1425_g	jgi|Asptu1|45785|fgenesh1_kg.6_#_922_#_Locus1292v1rpkm174.17
DJU120_geneID_1426_g	jgi|Asptu1|45783|fgenesh1_kg.6_#_920_#_Locus6801v2rpkm6.87
DJU120_geneID_1427_g	jgi|Asptu1|58032|fgenesh1_pm.6_#_640
DJU120_geneID_1428_g	jgi|Asptu1|774320|CE567017_16150
DJU120_geneID_1429_g	jgi|Asptu1|176203|estExt_Genewise1Plus.C_6_t40195
DJU120_geneID_1430_g	jgi|Asptu1|45781|fgenesh1_kg.6_#_918_#_Locus5125v1rpkm35.60
DJU120_geneID_1431_g	jgi|Asptu1|934588|MIX21199_25_67
DJU120_geneID_1432_g	jgi|Asptu1|32113|fgenesh1_pg.6_#_645
DJU120_geneID_1433_g	jgi|Asptu1|58027|fgenesh1_pm.6_#_635
DJU120_geneID_1434_g	jgi|Asptu1|58026|fgenesh1_pm.6_#_634
DJU120_geneID_1435_g	jgi|Asptu1|773618|CE566315_41857
DJU120_geneID_1436_g	jgi|Asptu1|772960|CE565657_33840
DJU120_geneID_1437_g	jgi|Asptu1|68018|estExt_fgenesh1_pg.C_6_t20138
DJU120_geneID_1438_g	jgi|Asptu1|125333|e_gw1.6.1118.1
DJU120_geneID_1439_g	jgi|Asptu1|58021|fgenesh1_pm.6_#_629
DJU120_geneID_1440_g	jgi|Asptu1|77487|estExt_fgenesh1_pm.C_6_t20125
DJU120_geneID_1441_g	jgi|Asptu1|45767|fgenesh1_kg.6_#_904_#_Locus6162v1rpkm25.35
DJU120_geneID_1442_g	jgi|Asptu1|152038|estExt_Genewise1.C_6_t40166
DJU120_geneID_1443_g	jgi|Asptu1|45765|fgenesh1_kg.6_#_902_#_Locus7947v1rpkm12.86
DJU120_geneID_1444_g	jgi|Asptu1|58016|fgenesh1_pm.6_#_624
DJU120_geneID_1445_g	jgi|Asptu1|192566|gm1.6757_g
DJU120_geneID_1446_g	jgi|Asptu1|176158|estExt_Genewise1Plus.C_6_t40147
DJU120_geneID_1447_g	jgi|Asptu1|58012|fgenesh1_pm.6_#_620
DJU120_geneID_1448_g	jgi|Asptu1|58011|fgenesh1_pm.6_#_619
DJU120_geneID_1449_g	jgi|Asptu1|192562|gm1.6753_g
DJU120_geneID_1450_g	jgi|Asptu1|126872|e_gw1.6.141.1
DJU120_geneID_1451_g	jgi|Asptu1|192560|gm1.6751_g
DJU120_geneID_1452_g	jgi|Asptu1|45743|fgenesh1_kg.6_#_880_#_Locus5752v1rpkm28.91
DJU120_geneID_1453_g	jgi|Asptu1|58006|fgenesh1_pm.6_#_614
DJU120_geneID_1454_g	jgi|Asptu1|32091|fgenesh1_pg.6_#_623
DJU120_geneID_1455_g	jgi|Asptu1|58003|fgenesh1_pm.6_#_611
DJU120_geneID_1456_g	jgi|Asptu1|125737|e_gw1.6.1435.1
DJU120_geneID_1457_g	jgi|Asptu1|55411|fgenesh1_pm.3_#_1009
DJU120_geneID_1458_g	jgi|Asptu1|45726|fgenesh1_kg.6_#_863_#_Locus4643v1rpkm41.96
DJU120_geneID_1459_g	jgi|Asptu1|192552|gm1.6743_g
DJU120_geneID_1460_g	jgi|Asptu1|906626|CE699323_10795
DJU120_geneID_1461_g	jgi|Asptu1|864318|CE657015_7599
DJU120_geneID_1462_g	jgi|Asptu1|43554|fgenesh1_kg.4_#_1209_#_Locus9728v3rpkm0.45_PRE
DJU120_geneID_1463_g	jgi|Asptu1|128150|e_gw1.7.114.1
DJU120_geneID_1464_g	jgi|Asptu1|127589|e_gw1.7.1492.1
DJU120_geneID_1465_g	jgi|Asptu1|934815|MIX21426_81_33
DJU120_geneID_1466_g	jgi|Asptu1|58143|fgenesh1_pm.7_#_4
DJU120_geneID_1467_g	jgi|Asptu1|32229|fgenesh1_pg.7_#_3
DJU120_geneID_1468_g	jgi|Asptu1|45946|fgenesh1_kg.7_#_4_#_Locus7150v1rpkm17.63
DJU120_geneID_1469_g	jgi|Asptu1|128845|e_gw1.7.644.1
DJU120_geneID_1470_g	jgi|Asptu1|53108|fgenesh1_pm.1_#_1255
DJU120_geneID_1471_g	jgi|Asptu1|158929|estExt_Genewise1.C_11_t20393
DJU120_geneID_1472_g	jgi|Asptu1|61191|fgenesh1_pm.12_#_192
DJU120_geneID_1473_g	jgi|Asptu1|191683|gm1.5874_g
DJU120_geneID_1474_g	jgi|Asptu1|122774|e_gw1.4.1614.1
DJU120_geneID_1475_g	jgi|Asptu1|54048|fgenesh1_pm.2_#_793
DJU120_geneID_1476_g	jgi|Asptu1|508741|CE301438_5337
DJU120_geneID_1477_g	jgi|Asptu1|188333|gm1.2524_g
DJU120_geneID_1478_g	jgi|Asptu1|166586|estExt_Genewise1Plus.C_2_t40286
DJU120_geneID_1479_g	jgi|Asptu1|500829|CE293526_49811
DJU120_geneID_1480_g	jgi|Asptu1|64263|estExt_fgenesh1_pg.C_2_t20344
DJU120_geneID_1481_g	jgi|Asptu1|114841|e_gw1.2.1338.1
DJU120_geneID_1482_g	jgi|Asptu1|188256|gm1.2447_g
DJU120_geneID_1483_g	jgi|Asptu1|53990|fgenesh1_pm.2_#_735
DJU120_geneID_1484_g	jgi|Asptu1|117430|e_gw1.2.1700.1
DJU120_geneID_1485_g	jgi|Asptu1|53992|fgenesh1_pm.2_#_737
DJU120_geneID_1486_g	jgi|Asptu1|53993|fgenesh1_pm.2_#_738
DJU120_geneID_1487_g	jgi|Asptu1|188261|gm1.2452_g
DJU120_geneID_1488_g	jgi|Asptu1|188262|gm1.2453_g
DJU120_geneID_1489_g	jgi|Asptu1|27910|fgenesh1_pg.2_#_859
DJU120_geneID_1490_g	jgi|Asptu1|64270|estExt_fgenesh1_pg.C_2_t20353
DJU120_geneID_1491_g	jgi|Asptu1|166604|estExt_Genewise1Plus.C_2_t40307
DJU120_geneID_1492_g	jgi|Asptu1|188266|gm1.2457_g
DJU120_geneID_1493_g	jgi|Asptu1|116397|e_gw1.2.2374.1
DJU120_geneID_1494_g	jgi|Asptu1|188268|gm1.2459_g
DJU120_geneID_1495_g	jgi|Asptu1|166613|estExt_Genewise1Plus.C_2_t40318
DJU120_geneID_1496_g	jgi|Asptu1|39942|fgenesh1_kg.2_#_1268_#_Locus4569v1rpkm43.05
DJU120_geneID_1497_g	jgi|Asptu1|501936|CE294633_7190
DJU120_geneID_1498_g	jgi|Asptu1|54004|fgenesh1_pm.2_#_749
DJU120_geneID_1499_g	jgi|Asptu1|39945|fgenesh1_kg.2_#_1271_#_Locus5964v1rpkm27.13
DJU120_geneID_1500_g	jgi|Asptu1|54006|fgenesh1_pm.2_#_751
DJU120_geneID_1501_g	jgi|Asptu1|39947|fgenesh1_kg.2_#_1273_#_Locus1053v1rpkm218.28
DJU120_geneID_1502_g	jgi|Asptu1|39952|fgenesh1_kg.2_#_1278_#_Locus6891v1rpkm19.54
DJU120_geneID_1503_g	jgi|Asptu1|93355|gw1.2.1537.1
DJU120_geneID_1504_g	jgi|Asptu1|54009|fgenesh1_pm.2_#_754
DJU120_geneID_1505_g	jgi|Asptu1|54009|fgenesh1_pm.2_#_754
DJU120_geneID_1506_g	jgi|Asptu1|54009|fgenesh1_pm.2_#_754
DJU120_geneID_1507_g	jgi|Asptu1|115180|e_gw1.2.923.1
DJU120_geneID_1508_g	jgi|Asptu1|54011|fgenesh1_pm.2_#_756
DJU120_geneID_1509_g	jgi|Asptu1|27933|fgenesh1_pg.2_#_882
DJU120_geneID_1510_g	jgi|Asptu1|924337|MIX10948_12_39
DJU120_geneID_1511_g	jgi|Asptu1|64291|estExt_fgenesh1_pg.C_2_t20377
DJU120_geneID_1512_g	jgi|Asptu1|188286|gm1.2477_g
DJU120_geneID_1513_g	jgi|Asptu1|502870|CE295567_8121
DJU120_geneID_1514_g	jgi|Asptu1|115249|e_gw1.2.1087.1
DJU120_geneID_1515_g	jgi|Asptu1|39974|fgenesh1_kg.2_#_1300_#_Locus4563v6rpkm0.00_PRE
DJU120_geneID_1516_g	jgi|Asptu1|114791|e_gw1.2.2859.1
DJU120_geneID_1517_g	jgi|Asptu1|54018|fgenesh1_pm.2_#_763
DJU120_geneID_1518_g	jgi|Asptu1|188292|gm1.2483_g
DJU120_geneID_1519_g	jgi|Asptu1|114782|e_gw1.2.932.1
DJU120_geneID_1520_g	jgi|Asptu1|39982|fgenesh1_kg.2_#_1308_#_Locus529v1rpkm455.53
DJU120_geneID_1521_g	jgi|Asptu1|27945|fgenesh1_pg.2_#_894
DJU120_geneID_1522_g	jgi|Asptu1|188296|gm1.2487_g
DJU120_geneID_1523_g	jgi|Asptu1|114861|e_gw1.2.1476.1
DJU120_geneID_1524_g	jgi|Asptu1|27948|fgenesh1_pg.2_#_897
DJU120_geneID_1525_g	jgi|Asptu1|27949|fgenesh1_pg.2_#_898
DJU120_geneID_1526_g	jgi|Asptu1|116753|e_gw1.2.1170.1
DJU120_geneID_1527_g	jgi|Asptu1|39990|fgenesh1_kg.2_#_1316_#_Locus13807v1rpkm1.21
DJU120_geneID_1528_g	jgi|Asptu1|54028|fgenesh1_pm.2_#_773
DJU120_geneID_1529_g	jgi|Asptu1|54029|fgenesh1_pm.2_#_774
DJU120_geneID_1530_g	jgi|Asptu1|188304|gm1.2495_g
DJU120_geneID_1531_g	jgi|Asptu1|115715|e_gw1.2.2091.1
DJU120_geneID_1532_g	jgi|Asptu1|116970|e_gw1.2.1526.1
DJU120_geneID_1533_g	jgi|Asptu1|115950|e_gw1.2.2890.1
DJU120_geneID_1534_g	jgi|Asptu1|115252|e_gw1.2.390.1
DJU120_geneID_1535_g	jgi|Asptu1|115433|e_gw1.2.2141.1
DJU120_geneID_1536_g	jgi|Asptu1|116469|e_gw1.2.542.1
DJU120_geneID_1537_g	jgi|Asptu1|54034|fgenesh1_pm.2_#_779
DJU120_geneID_1538_g	jgi|Asptu1|188329|gm1.2520_g
DJU120_geneID_1539_g	jgi|Asptu1|116644|e_gw1.2.2845.1
DJU120_geneID_1540_g	jgi|Asptu1|27975|fgenesh1_pg.2_#_924
DJU120_geneID_1541_g	jgi|Asptu1|506643|CE299340_8478
DJU120_geneID_1542_g	jgi|Asptu1|40036|fgenesh1_kg.2_#_1362_#_Locus4449v1rpkm44.61
DJU120_geneID_1543_g	jgi|Asptu1|188324|gm1.2515_g
DJU120_geneID_1544_g	jgi|Asptu1|27972|fgenesh1_pg.2_#_921
DJU120_geneID_1545_g	jgi|Asptu1|54042|fgenesh1_pm.2_#_787
DJU120_geneID_1546_g	jgi|Asptu1|166709|estExt_Genewise1Plus.C_2_t40418
DJU120_geneID_1547_g	jgi|Asptu1|188320|gm1.2511_g
DJU120_geneID_1548_g	jgi|Asptu1|116054|e_gw1.2.1215.1
DJU120_geneID_1549_g	jgi|Asptu1|40022|fgenesh1_kg.2_#_1348_#_Locus5998v1rpkm26.80
DJU120_geneID_1550_g	jgi|Asptu1|40020|fgenesh1_kg.2_#_1346_#_Locus5844v2rpkm8.26
DJU120_geneID_1551_g	jgi|Asptu1|142550|estExt_Genewise1.C_2_t40415
DJU120_geneID_1552_g	jgi|Asptu1|188315|gm1.2506_g
DJU120_geneID_1553_g	jgi|Asptu1|54037|fgenesh1_pm.2_#_782
DJU120_geneID_1554_g	jgi|Asptu1|188313|gm1.2504_g
DJU120_geneID_1555_g	jgi|Asptu1|505280|CE297977_5779
DJU120_geneID_1556_g	jgi|Asptu1|188311|gm1.2502_g
DJU120_geneID_1557_g	jgi|Asptu1|35789|fgenesh1_pg.13_#_56
DJU120_geneID_1558_g	jgi|Asptu1|35790|fgenesh1_pg.13_#_57
DJU120_geneID_1559_g	jgi|Asptu1|136174|e_gw1.13.456.1
DJU120_geneID_1560_g	jgi|Asptu1|196352|gm1.10543_g
DJU120_geneID_1561_g	jgi|Asptu1|196353|gm1.10544_g
DJU120_geneID_1562_g	jgi|Asptu1|394241|CE186938_9494
DJU120_geneID_1563_g	jgi|Asptu1|206609|estExt_Genemark1.C_130065
DJU120_geneID_1564_g	jgi|Asptu1|136000|e_gw1.13.537.1
DJU120_geneID_1565_g	jgi|Asptu1|50847|fgenesh1_kg.13_#_83_#_Locus5111v1rpkm35.80
DJU120_geneID_1566_g	jgi|Asptu1|184103|estExt_Genewise1Plus.C_13_t10152
DJU120_geneID_1567_g	jgi|Asptu1|135872|e_gw1.13.895.1
DJU120_geneID_1568_g	jgi|Asptu1|50850|fgenesh1_kg.13_#_86_#_Locus8883v4rpkm1.52
DJU120_geneID_1569_g	jgi|Asptu1|196361|gm1.10552_g
DJU120_geneID_1570_g	jgi|Asptu1|135834|e_gw1.13.218.1
DJU120_geneID_1571_g	jgi|Asptu1|50854|fgenesh1_kg.13_#_90_#_Locus18851v2rpkm0.40
DJU120_geneID_1572_g	jgi|Asptu1|395186|CE187883_126262
DJU120_geneID_1573_g	jgi|Asptu1|196364|gm1.10555_g
DJU120_geneID_1574_g	jgi|Asptu1|395447|CE188144_6014
DJU120_geneID_1575_g	jgi|Asptu1|61409|fgenesh1_pm.13_#_73
DJU120_geneID_1576_g	jgi|Asptu1|135985|e_gw1.13.877.1
DJU120_geneID_1577_g	jgi|Asptu1|61412|fgenesh1_pm.13_#_76
DJU120_geneID_1578_g	jgi|Asptu1|50871|fgenesh1_kg.13_#_107_#_Locus10756v1rpkm3.53
DJU120_geneID_1579_g	jgi|Asptu1|395729|CE188426_9092
DJU120_geneID_1580_g	jgi|Asptu1|136402|e_gw1.13.332.1
DJU120_geneID_1581_g	jgi|Asptu1|194875|gm1.9066_g
DJU120_geneID_1582_g	jgi|Asptu1|196373|gm1.10564_g
DJU120_geneID_1583_g	jgi|Asptu1|135763|e_gw1.13.599.1
DJU120_geneID_1584_g	jgi|Asptu1|54819|fgenesh1_pm.3_#_417
DJU120_geneID_1585_g	jgi|Asptu1|53143|fgenesh1_pm.1_#_1290
DJU120_geneID_1586_g	jgi|Asptu1|76110|estExt_fgenesh1_pm.C_4_t20438
DJU120_geneID_1587_g	jgi|Asptu1|172528|estExt_Genewise1Plus.C_4_t50491
DJU120_geneID_1588_g	jgi|Asptu1|56466|fgenesh1_pm.4_#_949
DJU120_geneID_1589_g	jgi|Asptu1|43649|fgenesh1_kg.4_#_1304_#_Locus10596v1rpkm3.77
DJU120_geneID_1590_g	jgi|Asptu1|121563|e_gw1.4.2266.1
DJU120_geneID_1591_g	jgi|Asptu1|30493|fgenesh1_pg.4_#_958
DJU120_geneID_1592_g	jgi|Asptu1|670328|CE463025_174
DJU120_geneID_1593_g	jgi|Asptu1|121571|e_gw1.4.2819.1
DJU120_geneID_1594_g	jgi|Asptu1|56484|fgenesh1_pm.4_#_967
DJU120_geneID_1595_g	jgi|Asptu1|56472|fgenesh1_pm.4_#_955
DJU120_geneID_1596_g	jgi|Asptu1|56473|fgenesh1_pm.4_#_956
DJU120_geneID_1597_g	jgi|Asptu1|43657|fgenesh1_kg.4_#_1312_#_Locus1759v1rpkm131.55
DJU120_geneID_1598_g	jgi|Asptu1|121820|e_gw1.4.1978.1
DJU120_geneID_1599_g	jgi|Asptu1|201826|estExt_Genemark1.C_4_t20497
DJU120_geneID_1600_g	jgi|Asptu1|190939|gm1.5130_g
DJU120_geneID_1601_g	jgi|Asptu1|43666|fgenesh1_kg.4_#_1321_#_Locus14680v2rpkm0.75
DJU120_geneID_1602_g	jgi|Asptu1|56478|fgenesh1_pm.4_#_961
DJU120_geneID_1603_g	jgi|Asptu1|56478|fgenesh1_pm.4_#_961
DJU120_geneID_1604_g	jgi|Asptu1|172564|estExt_Genewise1Plus.C_4_t60032
DJU120_geneID_1605_g	jgi|Asptu1|43673|fgenesh1_kg.4_#_1328_#_Locus2291v1rpkm98.29
DJU120_geneID_1606_g	jgi|Asptu1|930542|MIX17153_6_39
DJU120_geneID_1607_g	jgi|Asptu1|56487|fgenesh1_pm.4_#_970
DJU120_geneID_1608_g	jgi|Asptu1|122088|e_gw1.4.1475.1
DJU120_geneID_1609_g	jgi|Asptu1|121162|e_gw1.4.2653.1
DJU120_geneID_1610_g	jgi|Asptu1|56490|fgenesh1_pm.4_#_973
DJU120_geneID_1611_g	jgi|Asptu1|122928|e_gw1.4.2628.1
DJU120_geneID_1612_g	jgi|Asptu1|120925|e_gw1.4.2023.1
DJU120_geneID_1613_g	jgi|Asptu1|120440|e_gw1.4.2432.1
DJU120_geneID_1614_g	jgi|Asptu1|56495|fgenesh1_pm.4_#_978
DJU120_geneID_1615_g	jgi|Asptu1|169479|estExt_Genewise1Plus.C_3_t50079
DJU120_geneID_1616_g	jgi|Asptu1|56495|fgenesh1_pm.4_#_978
DJU120_geneID_1617_g	jgi|Asptu1|123876|e_gw1.5.2495.1
DJU120_geneID_1618_g	jgi|Asptu1|30518|fgenesh1_pg.4_#_983
DJU120_geneID_1619_g	jgi|Asptu1|148452|estExt_Genewise1.C_4_t60071
DJU120_geneID_1620_g	jgi|Asptu1|172596|estExt_Genewise1Plus.C_4_t60069
DJU120_geneID_1621_g	jgi|Asptu1|122880|e_gw1.4.2915.1
DJU120_geneID_1622_g	jgi|Asptu1|190961|gm1.5152_g
DJU120_geneID_1623_g	jgi|Asptu1|190962|gm1.5153_g
DJU120_geneID_1624_g	jgi|Asptu1|56504|fgenesh1_pm.4_#_987
DJU120_geneID_1625_g	jgi|Asptu1|121632|e_gw1.4.1719.1
DJU120_geneID_1626_g	jgi|Asptu1|120964|e_gw1.4.1287.1
DJU120_geneID_1627_g	jgi|Asptu1|56507|fgenesh1_pm.4_#_990
DJU120_geneID_1628_g	jgi|Asptu1|107403|gw1.4.2684.1
DJU120_geneID_1629_g	jgi|Asptu1|172612|estExt_Genewise1Plus.C_4_t60087
DJU120_geneID_1630_g	jgi|Asptu1|121611|e_gw1.4.2257.1
DJU120_geneID_1631_g	jgi|Asptu1|930620|MIX17231_15_43
DJU120_geneID_1632_g	jgi|Asptu1|201855|estExt_Genemark1.C_4_t30030
DJU120_geneID_1633_g	jgi|Asptu1|190972|gm1.5163_g
DJU120_geneID_1634_g	jgi|Asptu1|76153|estExt_fgenesh1_pm.C_4_t20488
DJU120_geneID_1635_g	jgi|Asptu1|43705|fgenesh1_kg.4_#_1360_#_Locus10964v2rpkm0.30_PRE
DJU120_geneID_1636_g	jgi|Asptu1|201859|estExt_Genemark1.C_4_t30035
DJU120_geneID_1637_g	jgi|Asptu1|30536|fgenesh1_pg.4_#_1001
DJU120_geneID_1638_g	jgi|Asptu1|201861|estExt_Genemark1.C_4_t30037
DJU120_geneID_1639_g	jgi|Asptu1|672650|CE465347_11889
DJU120_geneID_1640_g	jgi|Asptu1|190980|gm1.5171_g
DJU120_geneID_1641_g	jgi|Asptu1|49077|fgenesh1_kg.10_#_273_#_Locus6480v1rpkm22.63
DJU120_geneID_1642_g	jgi|Asptu1|34439|fgenesh1_pg.10_#_170
DJU120_geneID_1643_g	jgi|Asptu1|133104|e_gw1.10.516.1
DJU120_geneID_1644_g	jgi|Asptu1|60190|fgenesh1_pm.10_#_143
DJU120_geneID_1645_g	jgi|Asptu1|324365|CE117062_30234
DJU120_geneID_1646_g	jgi|Asptu1|205400|estExt_Genemark1.C_10_t10182
DJU120_geneID_1647_g	jgi|Asptu1|194991|gm1.9182_g
DJU120_geneID_1648_g	jgi|Asptu1|194992|gm1.9183_g
DJU120_geneID_1649_g	jgi|Asptu1|34445|fgenesh1_pg.10_#_176
DJU120_geneID_1650_g	jgi|Asptu1|194994|gm1.9185_g
DJU120_geneID_1651_g	jgi|Asptu1|132298|e_gw1.10.996.1
DJU120_geneID_1652_g	jgi|Asptu1|132298|e_gw1.10.996.1
DJU120_geneID_1653_g	jgi|Asptu1|132872|e_gw1.10.912.1
DJU120_geneID_1654_g	jgi|Asptu1|60197|fgenesh1_pm.10_#_150
DJU120_geneID_1655_g	jgi|Asptu1|49091|fgenesh1_kg.10_#_287_#_Locus8972v1rpkm8.16
DJU120_geneID_1656_g	jgi|Asptu1|49093|fgenesh1_kg.10_#_289_#_Locus3202v3rpkm0.77_PRE
DJU120_geneID_1657_g	jgi|Asptu1|195000|gm1.9191_g
DJU120_geneID_1658_g	jgi|Asptu1|195001|gm1.9192_g
DJU120_geneID_1659_g	jgi|Asptu1|195002|gm1.9193_g
DJU120_geneID_1660_g	jgi|Asptu1|195003|gm1.9194_g
DJU120_geneID_1661_g	jgi|Asptu1|132488|e_gw1.10.1120.1
DJU120_geneID_1662_g	jgi|Asptu1|133131|e_gw1.10.1069.1
DJU120_geneID_1663_g	jgi|Asptu1|60206|fgenesh1_pm.10_#_159
DJU120_geneID_1664_g	jgi|Asptu1|132551|e_gw1.10.805.1
DJU120_geneID_1665_g	jgi|Asptu1|181367|estExt_Genewise1Plus.C_10_t10380
DJU120_geneID_1666_g	jgi|Asptu1|195009|gm1.9200_g
DJU120_geneID_1667_g	jgi|Asptu1|121692|e_gw1.4.605.1
DJU120_geneID_1668_g	jgi|Asptu1|56206|fgenesh1_pm.4_#_689
DJU120_geneID_1669_g	jgi|Asptu1|56207|fgenesh1_pm.4_#_690
DJU120_geneID_1670_g	jgi|Asptu1|43297|fgenesh1_kg.4_#_952_#_Locus7027v1rpkm18.48
DJU120_geneID_1671_g	jgi|Asptu1|190661|gm1.4852_g
DJU120_geneID_1672_g	jgi|Asptu1|190661|gm1.4852_g
DJU120_geneID_1673_g	jgi|Asptu1|120399|e_gw1.4.1860.1
DJU120_geneID_1674_g	jgi|Asptu1|43300|fgenesh1_kg.4_#_955_#_Locus4119v1rpkm49.93
DJU120_geneID_1675_g	jgi|Asptu1|43301|fgenesh1_kg.4_#_956_#_Locus4234v1rpkm47.91
DJU120_geneID_1676_g	jgi|Asptu1|121767|e_gw1.4.267.1
DJU120_geneID_1677_g	jgi|Asptu1|56215|fgenesh1_pm.4_#_698
DJU120_geneID_1678_g	jgi|Asptu1|56215|fgenesh1_pm.4_#_698
DJU120_geneID_1679_g	jgi|Asptu1|120725|e_gw1.4.1510.1
DJU120_geneID_1680_g	jgi|Asptu1|30241|fgenesh1_pg.4_#_706
DJU120_geneID_1681_g	jgi|Asptu1|56224|fgenesh1_pm.4_#_707
DJU120_geneID_1682_g	jgi|Asptu1|50762|fgenesh1_kg.12_#_492_#_Locus3645v1rpkm58.96
DJU120_geneID_1683_g	jgi|Asptu1|135067|e_gw1.12.536.1
DJU120_geneID_1684_g	jgi|Asptu1|50758|fgenesh1_kg.12_#_488_#_Locus2383v1rpkm94.40
DJU120_geneID_1685_g	jgi|Asptu1|61331|fgenesh1_pm.12_#_332
DJU120_geneID_1686_g	jgi|Asptu1|61329|fgenesh1_pm.12_#_330
DJU120_geneID_1687_g	jgi|Asptu1|50753|fgenesh1_kg.12_#_483_#_Locus10888v1rpkm3.32
DJU120_geneID_1688_g	jgi|Asptu1|134863|e_gw1.12.20.1
DJU120_geneID_1689_g	jgi|Asptu1|50605|fgenesh1_kg.12_#_335_#_Locus7802v1rpkm13.68
DJU120_geneID_1690_g	jgi|Asptu1|135143|e_gw1.12.598.1
DJU120_geneID_1691_g	jgi|Asptu1|61228|fgenesh1_pm.12_#_229
DJU120_geneID_1692_g	jgi|Asptu1|35625|fgenesh1_pg.12_#_299
DJU120_geneID_1693_g	jgi|Asptu1|196182|gm1.10373_g
DJU120_geneID_1694_g	jgi|Asptu1|134967|e_gw1.12.225.1
DJU120_geneID_1695_g	jgi|Asptu1|50601|fgenesh1_kg.12_#_331_#_Locus8962v1rpkm8.19
DJU120_geneID_1696_g	jgi|Asptu1|135113|e_gw1.12.95.1
DJU120_geneID_1697_g	jgi|Asptu1|135113|e_gw1.12.95.1
DJU120_geneID_1698_g	jgi|Asptu1|196177|gm1.10368_g
DJU120_geneID_1699_g	jgi|Asptu1|61221|fgenesh1_pm.12_#_222
DJU120_geneID_1700_g	jgi|Asptu1|61221|fgenesh1_pm.12_#_222
DJU120_geneID_1701_g	jgi|Asptu1|61220|fgenesh1_pm.12_#_221
DJU120_geneID_1702_g	jgi|Asptu1|61220|fgenesh1_pm.12_#_221
DJU120_geneID_1703_g	jgi|Asptu1|206446|estExt_Genemark1.C_120285
DJU120_geneID_1704_g	jgi|Asptu1|35612|fgenesh1_pg.12_#_286
DJU120_geneID_1705_g	jgi|Asptu1|61217|fgenesh1_pm.12_#_218
DJU120_geneID_1706_g	jgi|Asptu1|128320|e_gw1.7.919.1
DJU120_geneID_1707_g	jgi|Asptu1|61217|fgenesh1_pm.12_#_218
DJU120_geneID_1708_g	jgi|Asptu1|61217|fgenesh1_pm.12_#_218
DJU120_geneID_1709_g	jgi|Asptu1|61216|fgenesh1_pm.12_#_217
DJU120_geneID_1710_g	jgi|Asptu1|196165|gm1.10356_g
DJU120_geneID_1711_g	jgi|Asptu1|61214|fgenesh1_pm.12_#_215
DJU120_geneID_1712_g	jgi|Asptu1|196163|gm1.10354_g
DJU120_geneID_1713_g	jgi|Asptu1|135073|e_gw1.12.614.1
DJU120_geneID_1714_g	jgi|Asptu1|380811|CE173508_63803
DJU120_geneID_1715_g	jgi|Asptu1|50583|fgenesh1_kg.12_#_313_#_Locus6343v1rpkm23.83
DJU120_geneID_1716_g	jgi|Asptu1|206435|estExt_Genemark1.C_120272
DJU120_geneID_1717_g	jgi|Asptu1|196158|gm1.10349_g
DJU120_geneID_1718_g	jgi|Asptu1|80341|estExt_fgenesh1_pm.C_120211
DJU120_geneID_1719_g	jgi|Asptu1|35599|fgenesh1_pg.12_#_273
DJU120_geneID_1720_g	jgi|Asptu1|196156|gm1.10347_g
DJU120_geneID_1721_g	jgi|Asptu1|135371|e_gw1.12.350.1
DJU120_geneID_1722_g	jgi|Asptu1|71078|estExt_fgenesh1_pg.C_120268
DJU120_geneID_1723_g	jgi|Asptu1|35595|fgenesh1_pg.12_#_269
DJU120_geneID_1724_g	jgi|Asptu1|61207|fgenesh1_pm.12_#_208
DJU120_geneID_1725_g	jgi|Asptu1|61206|fgenesh1_pm.12_#_207
DJU120_geneID_1726_g	jgi|Asptu1|919877|MIX6488_8_35
DJU120_geneID_1727_g	jgi|Asptu1|196149|gm1.10340_g
DJU120_geneID_1728_g	jgi|Asptu1|71077|estExt_fgenesh1_pg.C_120262
DJU120_geneID_1729_g	jgi|Asptu1|35586|fgenesh1_pg.12_#_260
DJU120_geneID_1730_g	jgi|Asptu1|35585|fgenesh1_pg.12_#_259
DJU120_geneID_1731_g	jgi|Asptu1|134937|e_gw1.12.562.1
DJU120_geneID_1732_g	jgi|Asptu1|35583|fgenesh1_pg.12_#_257
DJU120_geneID_1733_g	jgi|Asptu1|86153|gw1.4.443.1
DJU120_geneID_1734_g	jgi|Asptu1|35581|fgenesh1_pg.12_#_255
DJU120_geneID_1735_g	jgi|Asptu1|61201|fgenesh1_pm.12_#_202
DJU120_geneID_1736_g	jgi|Asptu1|35579|fgenesh1_pg.12_#_253
DJU120_geneID_1737_g	jgi|Asptu1|50554|fgenesh1_kg.12_#_284_#_Locus11421v3rpkm1.32
DJU120_geneID_1738_g	jgi|Asptu1|50553|fgenesh1_kg.12_#_283_#_Locus1551v2rpkm48.31
DJU120_geneID_1739_g	jgi|Asptu1|50552|fgenesh1_kg.12_#_282_#_Locus1675v1rpkm137.64
DJU120_geneID_1740_g	jgi|Asptu1|135340|e_gw1.12.367.1
DJU120_geneID_1741_g	jgi|Asptu1|35574|fgenesh1_pg.12_#_248
DJU120_geneID_1742_g	jgi|Asptu1|50550|fgenesh1_kg.12_#_280_#_Locus9327v2rpkm1.10
DJU120_geneID_1743_g	jgi|Asptu1|135042|e_gw1.12.130.1
DJU120_geneID_1744_g	jgi|Asptu1|183606|estExt_Genewise1Plus.C_12_t10470
DJU120_geneID_1745_g	jgi|Asptu1|61191|fgenesh1_pm.12_#_192
DJU120_geneID_1746_g	jgi|Asptu1|61190|fgenesh1_pm.12_#_191
DJU120_geneID_1747_g	jgi|Asptu1|61189|fgenesh1_pm.12_#_190
DJU120_geneID_1748_g	jgi|Asptu1|196126|gm1.10317_g
DJU120_geneID_1749_g	jgi|Asptu1|135378|e_gw1.12.231.1
DJU120_geneID_1750_g	jgi|Asptu1|50541|fgenesh1_kg.12_#_271_#_Locus14955v1rpkm0.94
DJU120_geneID_1751_g	jgi|Asptu1|135474|e_gw1.12.631.1
DJU120_geneID_1752_g	jgi|Asptu1|135016|e_gw1.12.332.1
DJU120_geneID_1753_g	jgi|Asptu1|159473|estExt_Genewise1.C_12_t10453
DJU120_geneID_1754_g	jgi|Asptu1|50535|fgenesh1_kg.12_#_265_#_Locus13618v1rpkm1.27
DJU120_geneID_1755_g	jgi|Asptu1|196119|gm1.10310_g
DJU120_geneID_1756_g	jgi|Asptu1|50534|fgenesh1_kg.12_#_264_#_Locus5528v1rpkm31.28
DJU120_geneID_1757_g	jgi|Asptu1|183585|estExt_Genewise1Plus.C_12_t10446
DJU120_geneID_1758_g	jgi|Asptu1|50531|fgenesh1_kg.12_#_261_#_Locus5816v1rpkm28.38
DJU120_geneID_1759_g	jgi|Asptu1|50530|fgenesh1_kg.12_#_260_#_Locus11362v2rpkm0.00_PRE
DJU120_geneID_1760_g	jgi|Asptu1|50528|fgenesh1_kg.12_#_258_#_Locus562v1rpkm430.15
DJU120_geneID_1761_g	jgi|Asptu1|50526|fgenesh1_kg.12_#_256_#_Locus4602v1rpkm42.65
DJU120_geneID_1762_g	jgi|Asptu1|50524|fgenesh1_kg.12_#_254_#_Locus13208v1rpkm1.42
DJU120_geneID_1763_g	jgi|Asptu1|135054|e_gw1.12.580.1
DJU120_geneID_1764_g	jgi|Asptu1|35550|fgenesh1_pg.12_#_224
DJU120_geneID_1765_g	jgi|Asptu1|196110|gm1.10301_g
DJU120_geneID_1766_g	jgi|Asptu1|135162|e_gw1.12.75.1
DJU120_geneID_1767_g	jgi|Asptu1|50504|fgenesh1_kg.12_#_234_#_Locus18753v1rpkm0.45
DJU120_geneID_1768_g	jgi|Asptu1|378062|CE170759_2611
DJU120_geneID_1769_g	jgi|Asptu1|135351|e_gw1.12.145.1
DJU120_geneID_1770_g	jgi|Asptu1|130634|e_gw1.9.148.1
DJU120_geneID_1771_g	jgi|Asptu1|130634|e_gw1.9.148.1
DJU120_geneID_1772_g	jgi|Asptu1|59514|fgenesh1_pm.9_#_110
DJU120_geneID_1773_g	jgi|Asptu1|78109|estExt_fgenesh1_pm.C_7_t20066
DJU120_geneID_1774_g	jgi|Asptu1|78110|estExt_fgenesh1_pm.C_7_t20067
DJU120_geneID_1775_g	jgi|Asptu1|193330|gm1.7521_g
DJU120_geneID_1776_g	jgi|Asptu1|193331|gm1.7522_g
DJU120_geneID_1777_g	jgi|Asptu1|46823|fgenesh1_kg.7_#_881_#_Locus11437v1rpkm2.63
DJU120_geneID_1778_g	jgi|Asptu1|46824|fgenesh1_kg.7_#_882_#_Locus3898v1rpkm53.88
DJU120_geneID_1779_g	jgi|Asptu1|177875|estExt_Genewise1Plus.C_7_t40009
DJU120_geneID_1780_g	jgi|Asptu1|46827|fgenesh1_kg.7_#_885_#_Locus5653v2rpkm4.35
DJU120_geneID_1781_g	jgi|Asptu1|193336|gm1.7527_g
DJU120_geneID_1782_g	jgi|Asptu1|32844|fgenesh1_pg.7_#_618
DJU120_geneID_1783_g	jgi|Asptu1|46832|fgenesh1_kg.7_#_890_#_Locus4139v1rpkm49.51
DJU120_geneID_1784_g	jgi|Asptu1|128421|e_gw1.7.1202.1
DJU120_geneID_1785_g	jgi|Asptu1|193341|gm1.7532_g
DJU120_geneID_1786_g	jgi|Asptu1|127929|e_gw1.7.134.1
DJU120_geneID_1787_g	jgi|Asptu1|127574|e_gw1.7.1176.1
DJU120_geneID_1788_g	jgi|Asptu1|823987|CE616684_18087
DJU120_geneID_1789_g	jgi|Asptu1|177893|estExt_Genewise1Plus.C_7_t40032
DJU120_geneID_1790_g	jgi|Asptu1|193346|gm1.7537_g
DJU120_geneID_1791_g	jgi|Asptu1|177900|estExt_Genewise1Plus.C_7_t40039
DJU120_geneID_1792_g	jgi|Asptu1|193348|gm1.7539_g
DJU120_geneID_1793_g	jgi|Asptu1|193349|gm1.7540_g
DJU120_geneID_1794_g	jgi|Asptu1|177909|estExt_Genewise1Plus.C_7_t40048
DJU120_geneID_1795_g	jgi|Asptu1|193351|gm1.7542_g
DJU120_geneID_1796_g	jgi|Asptu1|193352|gm1.7543_g
DJU120_geneID_1797_g	jgi|Asptu1|128086|e_gw1.7.600.1
DJU120_geneID_1798_g	jgi|Asptu1|58728|fgenesh1_pm.7_#_589
DJU120_geneID_1799_g	jgi|Asptu1|193355|gm1.7546_g
DJU120_geneID_1800_g	jgi|Asptu1|128932|e_gw1.7.1611.1
DJU120_geneID_1801_g	jgi|Asptu1|128912|e_gw1.7.590.1
DJU120_geneID_1802_g	jgi|Asptu1|32864|fgenesh1_pg.7_#_638
DJU120_geneID_1803_g	jgi|Asptu1|46870|fgenesh1_kg.7_#_928_#_Locus4998v1rpkm37.14
DJU120_geneID_1804_g	jgi|Asptu1|128542|e_gw1.7.1704.1
DJU120_geneID_1805_g	jgi|Asptu1|128376|e_gw1.7.1633.1
DJU120_geneID_1806_g	jgi|Asptu1|129008|e_gw1.7.393.1
DJU120_geneID_1807_g	jgi|Asptu1|46882|fgenesh1_kg.7_#_940_#_Locus11052v4rpkm0.28_PRE
DJU120_geneID_1808_g	jgi|Asptu1|32870|fgenesh1_pg.7_#_644
DJU120_geneID_1809_g	jgi|Asptu1|68692|estExt_fgenesh1_pg.C_7_t20142
DJU120_geneID_1810_g	jgi|Asptu1|203982|estExt_Genemark1.C_7_t20169
DJU120_geneID_1811_g	jgi|Asptu1|127315|e_gw1.7.1714.1
DJU120_geneID_1812_g	jgi|Asptu1|177948|estExt_Genewise1Plus.C_7_t40093
DJU120_geneID_1813_g	jgi|Asptu1|128613|e_gw1.7.1943.1
DJU120_geneID_1814_g	jgi|Asptu1|127373|e_gw1.7.1164.1
DJU120_geneID_1815_g	jgi|Asptu1|32878|fgenesh1_pg.7_#_652
DJU120_geneID_1816_g	jgi|Asptu1|128754|e_gw1.7.419.1
DJU120_geneID_1817_g	jgi|Asptu1|128787|e_gw1.7.647.1
DJU120_geneID_1818_g	jgi|Asptu1|32881|fgenesh1_pg.7_#_655
DJU120_geneID_1819_g	jgi|Asptu1|193375|gm1.7566_g
DJU120_geneID_1820_g	jgi|Asptu1|128752|e_gw1.7.1135.1
DJU120_geneID_1821_g	jgi|Asptu1|32884|fgenesh1_pg.7_#_658
DJU120_geneID_1822_g	jgi|Asptu1|828939|CE621636_4296
DJU120_geneID_1823_g	jgi|Asptu1|825772|CE618469_24665
DJU120_geneID_1824_g	jgi|Asptu1|58754|fgenesh1_pm.7_#_615
DJU120_geneID_1825_g	jgi|Asptu1|127827|e_gw1.7.972.1
DJU120_geneID_1826_g	jgi|Asptu1|47524|fgenesh1_kg.8_#_467_#_Locus7778v1rpkm13.80
DJU120_geneID_1827_g	jgi|Asptu1|33337|fgenesh1_pg.8_#_360
DJU120_geneID_1828_g	jgi|Asptu1|47526|fgenesh1_kg.8_#_469_#_Locus2579v1rpkm86.64
DJU120_geneID_1829_g	jgi|Asptu1|52162|fgenesh1_pm.1_#_309
DJU120_geneID_1830_g	jgi|Asptu1|120597|e_gw1.4.2296.1
DJU120_geneID_1831_g	jgi|Asptu1|122663|e_gw1.4.1866.1
DJU120_geneID_1832_g	jgi|Asptu1|201363|estExt_Genemark1.C_4_t10481
DJU120_geneID_1833_g	jgi|Asptu1|29997|fgenesh1_pg.4_#_462
DJU120_geneID_1834_g	jgi|Asptu1|42957|fgenesh1_kg.4_#_612_#_Locus13872v8rpkm0.00_PRE
DJU120_geneID_1835_g	jgi|Asptu1|55972|fgenesh1_pm.4_#_455
DJU120_geneID_1836_g	jgi|Asptu1|42952|fgenesh1_kg.4_#_607_#_Locus12860v1rpkm1.58
DJU120_geneID_1837_g	jgi|Asptu1|122320|e_gw1.4.2724.1
DJU120_geneID_1838_g	jgi|Asptu1|42949|fgenesh1_kg.4_#_604_#_Locus1098v1rpkm210.46
DJU120_geneID_1839_g	jgi|Asptu1|147181|estExt_Genewise1.C_4_t30181
DJU120_geneID_1840_g	jgi|Asptu1|190414|gm1.4605_g
DJU120_geneID_1841_g	jgi|Asptu1|55966|fgenesh1_pm.4_#_449
DJU120_geneID_1842_g	jgi|Asptu1|29988|fgenesh1_pg.4_#_453
DJU120_geneID_1843_g	jgi|Asptu1|75659|estExt_fgenesh1_pm.C_4_t10446
DJU120_geneID_1844_g	jgi|Asptu1|55963|fgenesh1_pm.4_#_446
DJU120_geneID_1845_g	jgi|Asptu1|29985|fgenesh1_pg.4_#_450
DJU120_geneID_1846_g	jgi|Asptu1|55961|fgenesh1_pm.4_#_444
DJU120_geneID_1847_g	jgi|Asptu1|121695|e_gw1.4.1206.1
DJU120_geneID_1848_g	jgi|Asptu1|42936|fgenesh1_kg.4_#_591_#_Locus4500v1rpkm43.81
DJU120_geneID_1849_g	jgi|Asptu1|29981|fgenesh1_pg.4_#_446
DJU120_geneID_1850_g	jgi|Asptu1|42934|fgenesh1_kg.4_#_589_#_Locus7289v1rpkm16.73
DJU120_geneID_1851_g	jgi|Asptu1|928998|MIX15609_2710_22
DJU120_geneID_1852_g	jgi|Asptu1|29978|fgenesh1_pg.4_#_443
DJU120_geneID_1853_g	jgi|Asptu1|190401|gm1.4592_g
DJU120_geneID_1854_g	jgi|Asptu1|190401|gm1.4592_g
DJU120_geneID_1855_g	jgi|Asptu1|29976|fgenesh1_pg.4_#_441
DJU120_geneID_1856_g	jgi|Asptu1|120521|e_gw1.4.3018.1
DJU120_geneID_1857_g	jgi|Asptu1|120521|e_gw1.4.3018.1
DJU120_geneID_1858_g	jgi|Asptu1|190398|gm1.4589_g
DJU120_geneID_1859_g	jgi|Asptu1|122780|e_gw1.4.2412.1
DJU120_geneID_1860_g	jgi|Asptu1|190396|gm1.4587_g
DJU120_geneID_1861_g	jgi|Asptu1|55950|fgenesh1_pm.4_#_433
DJU120_geneID_1862_g	jgi|Asptu1|29969|fgenesh1_pg.4_#_434
DJU120_geneID_1863_g	jgi|Asptu1|121490|e_gw1.4.582.1
DJU120_geneID_1864_g	jgi|Asptu1|42925|fgenesh1_kg.4_#_580_#_Locus8917v2rpkm6.93
DJU120_geneID_1865_g	jgi|Asptu1|29966|fgenesh1_pg.4_#_431
DJU120_geneID_1866_g	jgi|Asptu1|55945|fgenesh1_pm.4_#_428
DJU120_geneID_1867_g	jgi|Asptu1|120782|e_gw1.4.930.1
DJU120_geneID_1868_g	jgi|Asptu1|42920|fgenesh1_kg.4_#_575_#_Locus1550v1rpkm146.26
DJU120_geneID_1869_g	jgi|Asptu1|633031|CE425728_1626
DJU120_geneID_1870_g	jgi|Asptu1|55941|fgenesh1_pm.4_#_424
DJU120_geneID_1871_g	jgi|Asptu1|42917|fgenesh1_kg.4_#_572_#_Locus10106v1rpkm4.77
DJU120_geneID_1872_g	jgi|Asptu1|66122|estExt_fgenesh1_pg.C_4_t10423
DJU120_geneID_1873_g	jgi|Asptu1|122810|e_gw1.4.2636.1
DJU120_geneID_1874_g	jgi|Asptu1|147108|estExt_Genewise1.C_4_t30095
DJU120_geneID_1875_g	jgi|Asptu1|29956|fgenesh1_pg.4_#_421
DJU120_geneID_1876_g	jgi|Asptu1|632857|CE425554_6933
DJU120_geneID_1877_g	jgi|Asptu1|190379|gm1.4570_g
DJU120_geneID_1878_g	jgi|Asptu1|42900|fgenesh1_kg.4_#_555_#_Locus1667v2rpkm21.72
DJU120_geneID_1879_g	jgi|Asptu1|632247|CE424944_11631
DJU120_geneID_1880_g	jgi|Asptu1|120849|e_gw1.4.805.1
DJU120_geneID_1881_g	jgi|Asptu1|42893|fgenesh1_kg.4_#_548_#_Locus2097v2rpkm32.89
DJU120_geneID_1882_g	jgi|Asptu1|55929|fgenesh1_pm.4_#_412
DJU120_geneID_1883_g	jgi|Asptu1|632126|CE424823_26395
DJU120_geneID_1884_g	jgi|Asptu1|29948|fgenesh1_pg.4_#_413
DJU120_geneID_1885_g	jgi|Asptu1|29947|fgenesh1_pg.4_#_412
DJU120_geneID_1886_g	jgi|Asptu1|122653|e_gw1.4.2723.1
DJU120_geneID_1887_g	jgi|Asptu1|122485|e_gw1.4.1402.1
DJU120_geneID_1888_g	jgi|Asptu1|120717|e_gw1.4.2053.1
DJU120_geneID_1889_g	jgi|Asptu1|201311|estExt_Genemark1.C_4_t10426
DJU120_geneID_1890_g	jgi|Asptu1|55921|fgenesh1_pm.4_#_404
DJU120_geneID_1891_g	jgi|Asptu1|29941|fgenesh1_pg.4_#_406
DJU120_geneID_1892_g	jgi|Asptu1|122695|e_gw1.4.3002.1
DJU120_geneID_1893_g	jgi|Asptu1|101537|gw1.4.2114.1
DJU120_geneID_1894_g	jgi|Asptu1|190362|gm1.4553_g
DJU120_geneID_1895_g	jgi|Asptu1|121594|e_gw1.4.1734.1
DJU120_geneID_1896_g	jgi|Asptu1|75616|estExt_fgenesh1_pm.C_4_t10398
DJU120_geneID_1897_g	jgi|Asptu1|29935|fgenesh1_pg.4_#_400
DJU120_geneID_1898_g	jgi|Asptu1|121908|e_gw1.4.1182.1
DJU120_geneID_1899_g	jgi|Asptu1|171185|estExt_Genewise1Plus.C_4_t30025
DJU120_geneID_1900_g	jgi|Asptu1|42874|fgenesh1_kg.4_#_529_#_Locus7727v1rpkm14.12
DJU120_geneID_1901_g	jgi|Asptu1|630935|CE423632_21243
DJU120_geneID_1902_g	jgi|Asptu1|29930|fgenesh1_pg.4_#_395
DJU120_geneID_1903_g	jgi|Asptu1|171173|estExt_Genewise1Plus.C_4_t30013
DJU120_geneID_1904_g	jgi|Asptu1|42867|fgenesh1_kg.4_#_522_#_Locus2607v1rpkm85.79
DJU120_geneID_1905_g	jgi|Asptu1|121506|e_gw1.4.2893.1
DJU120_geneID_1906_g	jgi|Asptu1|122784|e_gw1.4.666.1
DJU120_geneID_1907_g	jgi|Asptu1|42864|fgenesh1_kg.4_#_519_#_Locus1709v1rpkm135.11
DJU120_geneID_1908_g	jgi|Asptu1|42863|fgenesh1_kg.4_#_518_#_Locus4086v1rpkm50.46
DJU120_geneID_1909_g	jgi|Asptu1|42862|fgenesh1_kg.4_#_517_#_Locus5597v1rpkm30.51
DJU120_geneID_1910_g	jgi|Asptu1|42861|fgenesh1_kg.4_#_516_#_Locus3402v1rpkm64.17
DJU120_geneID_1911_g	jgi|Asptu1|121279|e_gw1.4.2324.1
DJU120_geneID_1912_g	jgi|Asptu1|120990|e_gw1.4.2773.1
DJU120_geneID_1913_g	jgi|Asptu1|42859|fgenesh1_kg.4_#_514_#_Locus2293v1rpkm98.27
DJU120_geneID_1914_g	jgi|Asptu1|122427|e_gw1.4.2785.1
DJU120_geneID_1915_g	jgi|Asptu1|190341|gm1.4532_g
DJU120_geneID_1916_g	jgi|Asptu1|171143|estExt_Genewise1Plus.C_4_t20477
DJU120_geneID_1917_g	jgi|Asptu1|122024|e_gw1.4.1357.1
DJU120_geneID_1918_g	jgi|Asptu1|42854|fgenesh1_kg.4_#_509_#_Locus2753v2rpkm6.02_PRE
DJU120_geneID_1919_g	jgi|Asptu1|29913|fgenesh1_pg.4_#_378
DJU120_geneID_1920_g	jgi|Asptu1|146989|estExt_Genewise1.C_4_t20467
DJU120_geneID_1921_g	jgi|Asptu1|55892|fgenesh1_pm.4_#_375
DJU120_geneID_1922_g	jgi|Asptu1|55891|fgenesh1_pm.4_#_374
DJU120_geneID_1923_g	jgi|Asptu1|121848|e_gw1.4.2703.1
DJU120_geneID_1924_g	jgi|Asptu1|121818|e_gw1.4.1813.1
DJU120_geneID_1925_g	jgi|Asptu1|121818|e_gw1.4.1813.1
DJU120_geneID_1926_g	jgi|Asptu1|42847|fgenesh1_kg.4_#_502_#_Locus980v1rpkm233.57
DJU120_geneID_1927_g	jgi|Asptu1|122257|e_gw1.4.884.1
DJU120_geneID_1928_g	jgi|Asptu1|190328|gm1.4519_g
DJU120_geneID_1929_g	jgi|Asptu1|55884|fgenesh1_pm.4_#_367
DJU120_geneID_1930_g	jgi|Asptu1|122307|e_gw1.4.839.1
DJU120_geneID_1931_g	jgi|Asptu1|29903|fgenesh1_pg.4_#_368
DJU120_geneID_1932_g	jgi|Asptu1|66069|estExt_fgenesh1_pg.C_4_t10366
DJU120_geneID_1933_g	jgi|Asptu1|42836|fgenesh1_kg.4_#_491_#_Locus1020v1rpkm226.02
DJU120_geneID_1934_g	jgi|Asptu1|42835|fgenesh1_kg.4_#_490_#_Locus6797v1rpkm20.25
DJU120_geneID_1935_g	jgi|Asptu1|122402|e_gw1.4.2715.1
DJU120_geneID_1936_g	jgi|Asptu1|120573|e_gw1.4.994.1
DJU120_geneID_1937_g	jgi|Asptu1|628721|CE421418_7948
DJU120_geneID_1938_g	jgi|Asptu1|121243|e_gw1.4.1992.1
DJU120_geneID_1939_g	jgi|Asptu1|122195|e_gw1.4.2891.1
DJU120_geneID_1940_g	jgi|Asptu1|42827|fgenesh1_kg.4_#_482_#_Locus9654v1rpkm5.88
DJU120_geneID_1941_g	jgi|Asptu1|121673|e_gw1.4.2144.1
DJU120_geneID_1942_g	jgi|Asptu1|190314|gm1.4505_g
DJU120_geneID_1943_g	jgi|Asptu1|42824|fgenesh1_kg.4_#_479_#_Locus5308v1rpkm33.65
DJU120_geneID_1944_g	jgi|Asptu1|55870|fgenesh1_pm.4_#_353
DJU120_geneID_1945_g	jgi|Asptu1|29890|fgenesh1_pg.4_#_355
DJU120_geneID_1946_g	jgi|Asptu1|120870|e_gw1.4.2198.1
DJU120_geneID_1947_g	jgi|Asptu1|121489|e_gw1.4.2848.1
DJU120_geneID_1948_g	jgi|Asptu1|49217|fgenesh1_kg.10_#_413_#_Locus18117v3rpkm0.30
DJU120_geneID_1949_g	jgi|Asptu1|42817|fgenesh1_kg.4_#_472_#_Locus10401v4rpkm0.00_PRE
DJU120_geneID_1950_g	jgi|Asptu1|190307|gm1.4498_g
DJU120_geneID_1951_g	jgi|Asptu1|122276|e_gw1.4.2124.1
DJU120_geneID_1952_g	jgi|Asptu1|42811|fgenesh1_kg.4_#_466_#_Locus3392v1rpkm64.41
DJU120_geneID_1953_g	jgi|Asptu1|120715|e_gw1.4.1371.1
DJU120_geneID_1954_g	jgi|Asptu1|121660|e_gw1.4.2221.1
DJU120_geneID_1955_g	jgi|Asptu1|121056|e_gw1.4.2159.1
DJU120_geneID_1956_g	jgi|Asptu1|190301|gm1.4492_g
DJU120_geneID_1957_g	jgi|Asptu1|120534|e_gw1.4.2456.1
DJU120_geneID_1958_g	jgi|Asptu1|190299|gm1.4490_g
DJU120_geneID_1959_g	jgi|Asptu1|190298|gm1.4489_g
DJU120_geneID_1960_g	jgi|Asptu1|42801|fgenesh1_kg.4_#_456_#_Locus6481v1rpkm22.63
DJU120_geneID_1961_g	jgi|Asptu1|29876|fgenesh1_pg.4_#_341
DJU120_geneID_1962_g	jgi|Asptu1|66043|estExt_fgenesh1_pg.C_4_t10339
DJU120_geneID_1963_g	jgi|Asptu1|190294|gm1.4485_g
DJU120_geneID_1964_g	jgi|Asptu1|42791|fgenesh1_kg.4_#_446_#_Locus4453v3rpkm5.85
DJU120_geneID_1965_g	jgi|Asptu1|45781|fgenesh1_kg.6_#_918_#_Locus5125v1rpkm35.60
DJU120_geneID_1966_g	jgi|Asptu1|29873|fgenesh1_pg.4_#_338
DJU120_geneID_1967_g	jgi|Asptu1|42790|fgenesh1_kg.4_#_445_#_Locus5643v1rpkm30.03
DJU120_geneID_1968_g	jgi|Asptu1|66039|estExt_fgenesh1_pg.C_4_t10335
DJU120_geneID_1969_g	jgi|Asptu1|29870|fgenesh1_pg.4_#_335
DJU120_geneID_1970_g	jgi|Asptu1|42781|fgenesh1_kg.4_#_436_#_Locus6921v1rpkm19.33
DJU120_geneID_1971_g	jgi|Asptu1|42780|fgenesh1_kg.4_#_435_#_Locus5028v1rpkm36.81
DJU120_geneID_1972_g	jgi|Asptu1|42778|fgenesh1_kg.4_#_433_#_Locus605v1rpkm388.65
DJU120_geneID_1973_g	jgi|Asptu1|42775|fgenesh1_kg.4_#_430_#_Locus15851v4rpkm0.00_PRE
DJU120_geneID_1974_g	jgi|Asptu1|42772|fgenesh1_kg.4_#_427_#_Locus5540v1rpkm31.14
DJU120_geneID_1975_g	jgi|Asptu1|55840|fgenesh1_pm.4_#_323
DJU120_geneID_1976_g	jgi|Asptu1|42763|fgenesh1_kg.4_#_418_#_Locus4865v1rpkm38.73
DJU120_geneID_1977_g	jgi|Asptu1|122668|e_gw1.4.2721.1
DJU120_geneID_1978_g	jgi|Asptu1|122334|e_gw1.4.2436.1
DJU120_geneID_1979_g	jgi|Asptu1|55835|fgenesh1_pm.4_#_318
DJU120_geneID_1980_g	jgi|Asptu1|55834|fgenesh1_pm.4_#_317
DJU120_geneID_1981_g	jgi|Asptu1|625743|CE418440_40246
DJU120_geneID_1982_g	jgi|Asptu1|29857|fgenesh1_pg.4_#_322
DJU120_geneID_1983_g	jgi|Asptu1|42757|fgenesh1_kg.4_#_412_#_Locus5875v1rpkm27.86
DJU120_geneID_1984_g	jgi|Asptu1|75538|estExt_fgenesh1_pm.C_4_t10314
DJU120_geneID_1985_g	jgi|Asptu1|29854|fgenesh1_pg.4_#_319
DJU120_geneID_1986_g	jgi|Asptu1|122229|e_gw1.4.2192.1
DJU120_geneID_1987_g	jgi|Asptu1|121219|e_gw1.4.1068.1
DJU120_geneID_1989_g	jgi|Asptu1|122170|e_gw1.4.806.1
DJU120_geneID_1990_g	jgi|Asptu1|120678|e_gw1.4.2172.1
DJU120_geneID_1991_g	jgi|Asptu1|121128|e_gw1.4.2906.1
DJU120_geneID_1992_g	jgi|Asptu1|190266|gm1.4457_g
DJU120_geneID_1993_g	jgi|Asptu1|190265|gm1.4456_g
DJU120_geneID_1994_g	jgi|Asptu1|55820|fgenesh1_pm.4_#_303
DJU120_geneID_1995_g	jgi|Asptu1|29843|fgenesh1_pg.4_#_308
DJU120_geneID_1996_g	jgi|Asptu1|66013|estExt_fgenesh1_pg.C_4_t10307
DJU120_geneID_1997_g	jgi|Asptu1|190261|gm1.4452_g
DJU120_geneID_1998_g	jgi|Asptu1|55816|fgenesh1_pm.4_#_299
DJU120_geneID_1999_g	jgi|Asptu1|66010|estExt_fgenesh1_pg.C_4_t10304
DJU120_geneID_2000_g	jgi|Asptu1|42720|fgenesh1_kg.4_#_375_#_Locus9246v1rpkm7.11
DJU120_geneID_2001_g	jgi|Asptu1|42719|fgenesh1_kg.4_#_374_#_Locus7955v1rpkm12.82
DJU120_geneID_2002_g	jgi|Asptu1|170934|estExt_Genewise1Plus.C_4_t20254
DJU120_geneID_2003_g	jgi|Asptu1|121984|e_gw1.4.2728.1
DJU120_geneID_2004_g	jgi|Asptu1|77731|estExt_fgenesh1_pm.C_7_t10149
DJU120_geneID_2005_g	jgi|Asptu1|121984|e_gw1.4.2728.1
[truncated: 9,368 more rows]
[truncated: 1 more columns]

## Sheet: DJU120_vs_Asptu1_BLASTP
Query ID	Subject ID	Percentage identity	Alignment length	Number mismatches	Number gaps	Start of alignment in query	End of alignment in query	Start of alignment in subject	End of alignment in subject	E-value	Bit score
DJU120_geneID_1_g	jgi|Asptu1|114311|e_gw1.1.3323.1	99.21	505	2	1	1	503	1	505	0	1026
DJU120_geneID_2_g	jgi|Asptu1|52143|fgenesh1_pm.1_#_290	98.73	943	12	0	1	943	1	943	0	1894
DJU120_geneID_3_g	jgi|Asptu1|138199|estExt_Genewise1.C_1_t20247	100	103	0	0	1	103	1	103	1e-71	211
DJU120_geneID_4_g	jgi|Asptu1|113663|e_gw1.1.1755.1	99.74	1890	5	0	6	1895	7	1896	0	3877
DJU120_geneID_5_g	jgi|Asptu1|114393|e_gw1.1.3137.1	97.79	995	14	3	1	991	626	1616	0	1997
DJU120_geneID_6_g	jgi|Asptu1|114393|e_gw1.1.3137.1	95.26	591	2	1	1	591	1	565	0	1140
DJU120_geneID_7_g	jgi|Asptu1|114412|e_gw1.1.3431.1	99.15	585	5	0	1	585	1	585	0	1206
DJU120_geneID_8_g	jgi|Asptu1|112496|e_gw1.1.3212.1	100	202	0	0	1	202	1	202	2e-147	411
DJU120_geneID_9_g	jgi|Asptu1|112071|e_gw1.1.3370.1	100	621	0	0	1	621	2	622	0	1285
DJU120_geneID_10_g	jgi|Asptu1|162377|estExt_Genewise1Plus.C_1_t20262	97.55	367	9	0	1	367	12	378	0	744
DJU120_geneID_11_g	jgi|Asptu1|52151|fgenesh1_pm.1_#_298	100	575	0	0	1	575	1	575	0	1130
DJU120_geneID_12_g	jgi|Asptu1|186116|gm1.307_g	96.33	327	12	0	1	327	1	327	0	641
DJU120_geneID_13_g	jgi|Asptu1|186117|gm1.308_g	98.18	713	13	0	1	713	1	713	0	1434
DJU120_geneID_14_g	jgi|Asptu1|36938|fgenesh1_kg.1_#_399_#_Locus5154v1rpkm35.33	100	118	0	0	1	118	1	118	1e-81	237
DJU120_geneID_15_g	jgi|Asptu1|162233|estExt_Genewise1Plus.C_1_t20110	45.34	719	351	13	123	819	47	745	0	616
DJU120_geneID_16_g	jgi|Asptu1|111535|e_gw1.1.504.1	76.61	124	1	1	41	164	19	114	6e-61	187
DJU120_geneID_17_g	jgi|Asptu1|25835|fgenesh1_pg.1_#_307	99.63	818	3	0	1	818	1	818	0	1688
DJU120_geneID_18_g	jgi|Asptu1|162397|estExt_Genewise1Plus.C_1_t20282	90.56	286	8	1	1	267	1	286	0	527
DJU120_geneID_19_g	jgi|Asptu1|186123|gm1.314_g	99.87	752	1	0	1	752	1	752	0	1561
DJU120_geneID_20_g	jgi|Asptu1|186124|gm1.315_g	99.66	1168	4	0	1	1168	1	1168	0	2379
DJU120_geneID_21_g	jgi|Asptu1|113814|e_gw1.1.3058.1	98.77	488	6	0	1	488	1	488	0	989
DJU120_geneID_22_g	jgi|Asptu1|223349|CE16046_103249	99.87	763	1	0	1	763	1	763	0	1565
DJU120_geneID_23_g	jgi|Asptu1|36947|fgenesh1_kg.1_#_408_#_Locus3582v1rpkm60.45	99.08	436	4	0	1	436	1	436	0	875
DJU120_geneID_24_g	jgi|Asptu1|52162|fgenesh1_pm.1_#_309	99.76	423	1	0	1	423	1	423	0	857
DJU120_geneID_25_g	jgi|Asptu1|186129|gm1.320_g	99.86	722	1	0	1	722	1	722	0	1467
DJU120_geneID_26_g	jgi|Asptu1|224636|CE17333_38885	99.61	514	2	0	1	514	1	514	0	1025
DJU120_geneID_27_g	jgi|Asptu1|52165|fgenesh1_pm.1_#_312	97.33	337	3	2	1	337	1	331	0	667
DJU120_geneID_28_g	jgi|Asptu1|36952|fgenesh1_kg.1_#_413_#_Locus3568v1rpkm60.74	99.75	814	2	0	1	814	1	814	0	1683
DJU120_geneID_29_g	jgi|Asptu1|186133|gm1.324_g	100	89	0	0	1	89	1	89	3e-55	168
DJU120_geneID_30_g	jgi|Asptu1|112875|e_gw1.1.85.1	100	251	0	0	1	251	1	251	1e-174	484
DJU120_geneID_31_g	jgi|Asptu1|114289|e_gw1.1.3101.1	99.79	482	1	0	1	482	1	482	0	989
DJU120_geneID_32_g	jgi|Asptu1|186136|gm1.327_g	100	274	0	0	1	274	1	274	0	573
DJU120_geneID_33_g	jgi|Asptu1|52170|fgenesh1_pm.1_#_317	99.04	416	4	0	1	416	1	416	0	859
DJU120_geneID_34_g	jgi|Asptu1|25851|fgenesh1_pg.1_#_323	97.4	1076	2	2	1	1050	1	1076	0	2118
DJU120_geneID_35_g	jgi|Asptu1|36961|fgenesh1_kg.1_#_422_#_Locus16944v1rpkm0.63	100	122	0	0	1	122	1	122	3e-83	241
DJU120_geneID_36_g	jgi|Asptu1|914256|MIX867_57_68	98.54	481	7	0	2	482	1	481	0	973
DJU120_geneID_37_g	jgi|Asptu1|114550|e_gw1.1.18.1	99.78	448	1	0	1	448	1	448	0	918
DJU120_geneID_38_g	jgi|Asptu1|114338|e_gw1.1.3088.1	99.79	481	1	0	1	481	1	481	0	989
DJU120_geneID_39_g	jgi|Asptu1|36965|fgenesh1_kg.1_#_426_#_Locus4682v1rpkm41.44	100	608	0	0	1	608	1	608	0	1256
DJU120_geneID_40_g	jgi|Asptu1|186144|gm1.335_g	100	159	0	0	1	159	1	159	5e-113	320
DJU120_geneID_41_g	jgi|Asptu1|111587|e_gw1.1.3087.1	100	737	0	0	1	737	1	737	0	1523
DJU120_geneID_42_g	jgi|Asptu1|197448|estExt_Genemark1.C_1_t10337	100	147	0	0	1	147	1	147	1e-105	301
DJU120_geneID_43_g	jgi|Asptu1|36967|fgenesh1_kg.1_#_428_#_Locus409v2rpkm2.06_PRE	100	148	0	0	1	148	1	148	7e-108	306
DJU120_geneID_44_g	jgi|Asptu1|36969|fgenesh1_kg.1_#_430_#_Locus14892v1rpkm0.95	99.83	572	1	0	1	572	1	572	0	1186
DJU120_geneID_45_g	jgi|Asptu1|227929|CE20626_32	74.36	39	10	0	30	68	6	44	8e-14	60.8
DJU120_geneID_46_g	jgi|Asptu1|186149|gm1.340_g	100	382	0	0	1	382	1	382	0	779
DJU120_geneID_47_g	jgi|Asptu1|52181|fgenesh1_pm.1_#_328	99.64	277	1	0	1	277	1	277	0	515
DJU120_geneID_48_g	jgi|Asptu1|138314|estExt_Genewise1.C_1_t20367	100	319	0	0	1	319	1	319	0	640
DJU120_geneID_49_g	jgi|Asptu1|114518|e_gw1.1.1848.1	100	611	0	0	1	611	1	611	0	1223
DJU120_geneID_50_g	jgi|Asptu1|52184|fgenesh1_pm.1_#_331	100	1392	0	0	1	1392	1	1392	0	2890
DJU120_geneID_51_g	jgi|Asptu1|227859|CE20556_3531	99.54	217	1	0	1	217	1	217	6e-158	439
DJU120_geneID_52_g	jgi|Asptu1|36980|fgenesh1_kg.1_#_441_#_Locus4278v2rpkm11.29	100	428	0	0	1	428	1	428	0	867
DJU120_geneID_53_g	jgi|Asptu1|138325|estExt_Genewise1.C_1_t20380	100	124	0	0	1	124	1	124	8e-87	251
DJU120_geneID_54_g	jgi|Asptu1|62414|estExt_fgenesh1_pg.C_1_t10342	100	283	0	0	1	283	1	283	0	583
DJU120_geneID_55_g	jgi|Asptu1|230778|CE23475_11053	100	239	0	0	1	239	1	239	3e-177	489
DJU120_geneID_56_g	jgi|Asptu1|914282|MIX893_7202_77	99.69	326	1	0	1	326	1	326	0	664
DJU120_geneID_57_g	jgi|Asptu1|113678|e_gw1.1.3754.1	96.79	1276	0	1	1	1276	1	1235	0	2467
DJU120_geneID_58_g	jgi|Asptu1|36986|fgenesh1_kg.1_#_447_#_Locus153v1rpkm1133.96	100	150	0	0	1	150	1	150	7e-107	304
DJU120_geneID_59_g	jgi|Asptu1|25875|fgenesh1_pg.1_#_347	100	583	0	0	37	619	118	700	0	1192
DJU120_geneID_60_g	jgi|Asptu1|114113|e_gw1.1.2749.1	100	383	0	0	1	383	1	383	0	788
DJU120_geneID_61_g	jgi|Asptu1|186163|gm1.354_g	100	374	0	0	1	374	1	374	0	763
DJU120_geneID_62_g	jgi|Asptu1|112249|e_gw1.1.1959.1	92.3	701	3	2	1	675	1	676	0	1241
DJU120_geneID_63_g	jgi|Asptu1|52195|fgenesh1_pm.1_#_342	99.82	567	1	0	1	567	1	567	0	1158
DJU120_geneID_64_g	jgi|Asptu1|25880|fgenesh1_pg.1_#_352	100	350	0	0	15	364	1	350	0	723
DJU120_geneID_65_g	jgi|Asptu1|197467|estExt_Genemark1.C_1_t10358	100	214	0	0	1	214	1	214	1e-160	445
DJU120_geneID_66_g	jgi|Asptu1|25882|fgenesh1_pg.1_#_354	99.87	771	1	0	1	771	1	771	0	1568
DJU120_geneID_67_g	jgi|Asptu1|186169|gm1.360_g	98.74	478	6	0	1	478	1	478	0	978
DJU120_geneID_68_g	jgi|Asptu1|37004|fgenesh1_kg.1_#_465_#_Locus9329v1rpkm6.84	100	593	0	0	1	593	1	593	0	1228
DJU120_geneID_69_g	jgi|Asptu1|25885|fgenesh1_pg.1_#_357	100	273	0	0	1	273	1	273	0	574
DJU120_geneID_70_g	jgi|Asptu1|162523|estExt_Genewise1Plus.C_1_t20417	98.66	524	7	0	1	524	1	524	0	1056
DJU120_geneID_71_g	jgi|Asptu1|37007|fgenesh1_kg.1_#_468_#_Locus6138v1rpkm25.52	95.09	875	2	1	1	875	1	834	0	1680
DJU120_geneID_72_g	jgi|Asptu1|186174|gm1.365_g	99.28	276	1	1	1	276	1	275	0	530
DJU120_geneID_73_g	jgi|Asptu1|112406|e_gw1.1.1355.1	89.53	86	4	1	1	81	1	86	1e-48	151
DJU120_geneID_74_g	jgi|Asptu1|138371|estExt_Genewise1.C_1_t20431	100	442	0	0	1	442	1	442	0	902
DJU120_geneID_75_g	jgi|Asptu1|52205|fgenesh1_pm.1_#_352	99.79	479	1	0	1	479	1	479	0	998
DJU120_geneID_76_g	jgi|Asptu1|112449|e_gw1.1.3638.1	100	332	0	0	1	332	1	332	0	672
DJU120_geneID_77_g	jgi|Asptu1|52207|fgenesh1_pm.1_#_354	99.87	757	1	0	1	757	1	757	0	1536
DJU120_geneID_78_g	jgi|Asptu1|231989|CE24686_6364	93.49	307	16	2	1	306	1	304	0	526
DJU120_geneID_79_g	jgi|Asptu1|114063|e_gw1.1.2987.1	99.64	560	2	0	1	560	1	560	0	1129
DJU120_geneID_80_g	jgi|Asptu1|37017|fgenesh1_kg.1_#_478_#_Locus1532v2rpkm11.17_PRE	99.77	434	1	0	1	434	1	434	0	867
DJU120_geneID_81_g	jgi|Asptu1|113093|e_gw1.1.1718.1	95.94	197	8	0	1	197	1	197	4e-140	392
DJU120_geneID_82_g	jgi|Asptu1|25895|fgenesh1_pg.1_#_367	100	320	0	0	1	320	1	320	0	669
DJU120_geneID_83_g	jgi|Asptu1|37021|fgenesh1_kg.1_#_482_#_Locus4991v1rpkm37.25	99.88	815	1	0	1	815	1	815	0	1659
DJU120_geneID_84_g	jgi|Asptu1|52214|fgenesh1_pm.1_#_361	99.59	491	2	0	1	491	13	503	0	979
DJU120_geneID_85_g	jgi|Asptu1|52216|fgenesh1_pm.1_#_363	100	463	0	0	1	463	1	463	0	945
DJU120_geneID_86_g	jgi|Asptu1|72226|estExt_fgenesh1_pm.C_1_t10358	100	350	0	0	1	350	1	350	0	705
DJU120_geneID_87_g	jgi|Asptu1|37029|fgenesh1_kg.1_#_490_#_Locus7572v1rpkm15.11	99.81	530	1	0	1	530	1	530	0	1088
DJU120_geneID_88_g	jgi|Asptu1|186190|gm1.381_g	100	437	0	0	1	437	1	437	0	901
DJU120_geneID_89_g	jgi|Asptu1|25902|fgenesh1_pg.1_#_374	99.79	1443	3	0	81	1523	1	1443	0	2890
DJU120_geneID_90_g	jgi|Asptu1|186192|gm1.383_g	99.85	679	1	0	1	679	1	679	0	1371
DJU120_geneID_91_g	jgi|Asptu1|37034|fgenesh1_kg.1_#_495_#_Locus4855v1rpkm38.87	99.75	395	1	0	1	395	1	395	0	811
DJU120_geneID_92_g	jgi|Asptu1|52223|fgenesh1_pm.1_#_370	99.62	533	2	0	1	533	1	533	0	1080
DJU120_geneID_93_g	jgi|Asptu1|111931|e_gw1.1.1056.1	100	104	0	0	1	104	1	104	1e-71	211
DJU120_geneID_94_g	jgi|Asptu1|62450|estExt_fgenesh1_pg.C_1_t10379	95.67	439	14	3	1	434	739	1177	0	850
DJU120_geneID_95_g	jgi|Asptu1|62450|estExt_fgenesh1_pg.C_1_t10379	98.81	672	6	1	1	670	1	672	0	1376
DJU120_geneID_96_g	jgi|Asptu1|138433|estExt_Genewise1.C_1_t20494	99.29	423	3	0	1	423	1	423	0	863
DJU120_geneID_97_g	jgi|Asptu1|37041|fgenesh1_kg.1_#_502_#_Locus190v1rpkm973.10	99.78	460	1	0	1	460	1	460	0	940
DJU120_geneID_98_g	jgi|Asptu1|37044|fgenesh1_kg.1_#_505_#_Locus4959v1rpkm37.67	100	106	0	0	1	106	1	106	2e-75	222
DJU120_geneID_99_g	jgi|Asptu1|186201|gm1.392_g	100	171	0	0	1	171	1	171	4e-127	357
DJU120_geneID_100_g	jgi|Asptu1|186202|gm1.393_g	98.84	346	2	2	1	345	1	345	0	679
DJU120_geneID_101_g	jgi|Asptu1|37047|fgenesh1_kg.1_#_508_#_Locus9790v1rpkm5.55	99.35	465	3	0	1	465	1	465	0	929
DJU120_geneID_102_g	jgi|Asptu1|186205|gm1.396_g	84.3	121	19	0	1	121	325	445	6e-58	206
DJU120_geneID_103_g	jgi|Asptu1|52234|fgenesh1_pm.1_#_381	100	180	0	0	1	180	9	188	2e-130	367
DJU120_geneID_104_g	jgi|Asptu1|113854|e_gw1.1.554.1	100	131	0	0	4	134	1	131	3e-92	266
DJU120_geneID_105_g	jgi|Asptu1|162622|estExt_Genewise1Plus.C_1_t30020	99.78	2276	5	0	1	2276	2	2277	0	4625
DJU120_geneID_106_g	jgi|Asptu1|233916|CE26613_72088	100	385	0	0	1	385	1	385	0	791
DJU120_geneID_107_g	jgi|Asptu1|186210|gm1.401_g	100	973	0	0	1	973	1	973	0	2005
DJU120_geneID_108_g	jgi|Asptu1|114186|e_gw1.1.2955.1	100	443	0	0	5	447	23	465	0	929
DJU120_geneID_109_g	jgi|Asptu1|233406|CE26103_17920	99.22	386	3	0	1	386	1	386	0	768
DJU120_geneID_110_g	jgi|Asptu1|37058|fgenesh1_kg.1_#_519_#_Locus8713v2rpkm0.86_PRE	100	460	0	0	1	460	1	460	0	955
DJU120_geneID_111_g	jgi|Asptu1|186214|gm1.405_g	100	661	0	0	1	661	1	661	0	1335
DJU120_geneID_112_g	jgi|Asptu1|52243|fgenesh1_pm.1_#_390	99.1	443	4	0	1	443	1	443	0	906
DJU120_geneID_113_g	jgi|Asptu1|113103|e_gw1.1.3475.1	99.14	233	2	0	1	233	1	233	1e-169	470
DJU120_geneID_114_g	jgi|Asptu1|186217|gm1.408_g	100	450	0	0	1	450	1	450	0	920
DJU120_geneID_115_g	jgi|Asptu1|25926|fgenesh1_pg.1_#_398	95.14	494	1	1	1	471	1	494	0	945
DJU120_geneID_116_g	jgi|Asptu1|186219|gm1.410_g	100	551	0	0	1	551	1	551	0	1136
DJU120_geneID_117_g	jgi|Asptu1|37063|fgenesh1_kg.1_#_524_#_Locus6873v1rpkm19.67	99.1	332	3	0	1	332	1	332	0	685
DJU120_geneID_118_g	jgi|Asptu1|37064|fgenesh1_kg.1_#_525_#_Locus2651v1rpkm84.11	100	348	0	0	1	348	1	348	0	723
DJU120_geneID_119_g	jgi|Asptu1|52250|fgenesh1_pm.1_#_397	95.03	302	14	1	1	302	1	301	0	584
DJU120_geneID_120_g	jgi|Asptu1|52250|fgenesh1_pm.1_#_397	98.89	451	5	0	20	470	292	742	0	937
DJU120_geneID_121_g	jgi|Asptu1|111443|e_gw1.1.3756.1	100	464	0	0	1	464	1	464	0	937
DJU120_geneID_122_g	jgi|Asptu1|113181|e_gw1.1.3126.1	94.65	430	2	2	1	414	1	425	0	827
DJU120_geneID_123_g	jgi|Asptu1|52253|fgenesh1_pm.1_#_400	98.67	300	4	0	1	300	1	300	0	611
DJU120_geneID_124_g	jgi|Asptu1|112029|e_gw1.1.3515.1	99.87	777	1	0	1	777	1	777	0	1596
DJU120_geneID_125_g	jgi|Asptu1|25937|fgenesh1_pg.1_#_409	99.67	906	3	0	1	906	1	906	0	1878
DJU120_geneID_126_g	jgi|Asptu1|72262|estExt_fgenesh1_pm.C_1_t10396	97.37	570	15	0	5	574	117	686	0	1142
DJU120_geneID_127_g	jgi|Asptu1|37084|fgenesh1_kg.1_#_545_#_Locus1530v1rpkm148.15	100	222	0	0	1	222	1	222	3e-160	445
DJU120_geneID_128_g	jgi|Asptu1|235951|CE28648_7897	99.83	572	1	0	1	572	1	572	0	1160
DJU120_geneID_129_g	jgi|Asptu1|25942|fgenesh1_pg.1_#_414	100	123	0	0	1	123	1	123	6e-89	256
DJU120_geneID_130_g	jgi|Asptu1|37091|fgenesh1_kg.1_#_552_#_Locus14179v4rpkm0.00_PRE	99.18	487	4	0	1	487	1	487	0	998
DJU120_geneID_131_g	jgi|Asptu1|162688|estExt_Genewise1Plus.C_1_t30092	99.7	667	2	0	1	667	1	667	0	1395
DJU120_geneID_132_g	jgi|Asptu1|25946|fgenesh1_pg.1_#_418	98.61	216	3	0	1	216	1	216	1e-152	426
DJU120_geneID_133_g	jgi|Asptu1|52263|fgenesh1_pm.1_#_410	99.61	762	3	0	1	762	1	762	0	1568
DJU120_geneID_134_g	jgi|Asptu1|186238|gm1.429_g	97.16	598	9	3	1	598	1	590	0	1040
DJU120_geneID_135_g	jgi|Asptu1|52265|fgenesh1_pm.1_#_412	100	654	0	0	1	654	3	656	0	1360
DJU120_geneID_136_g	jgi|Asptu1|52266|fgenesh1_pm.1_#_413	98.92	277	0	1	1	277	1	274	0	547
DJU120_geneID_137_g	jgi|Asptu1|111785|e_gw1.1.3485.1	99.58	240	1	0	1	240	1	240	6e-180	497
DJU120_geneID_138_g	jgi|Asptu1|186241|gm1.432_g	100	259	0	0	1	259	1	259	0	532
DJU120_geneID_139_g	jgi|Asptu1|52269|fgenesh1_pm.1_#_416	99.61	1027	4	0	1	1027	1	1027	0	2108
DJU120_geneID_140_g	jgi|Asptu1|236860|CE29557_24946	99.67	304	1	0	1	304	1	304	0	628
DJU120_geneID_141_g	jgi|Asptu1|52272|fgenesh1_pm.1_#_419	97.42	619	16	0	4	622	53	671	0	1253
DJU120_geneID_142_g	jgi|Asptu1|37102|fgenesh1_kg.1_#_563_#_Locus5295v1rpkm33.74	99.08	541	5	0	1	541	1	541	0	1112
DJU120_geneID_143_g	jgi|Asptu1|114231|e_gw1.1.3280.1	100	847	0	0	1	847	1	847	0	1749
DJU120_geneID_144_g	jgi|Asptu1|186246|gm1.437_g	100	374	0	0	1	374	1	374	0	763
DJU120_geneID_145_g	jgi|Asptu1|25959|fgenesh1_pg.1_#_431	100	197	0	0	1	197	1	197	1e-122	348
DJU120_geneID_146_g	jgi|Asptu1|52276|fgenesh1_pm.1_#_423	87.73	220	1	1	1	220	1	194	1e-137	407
DJU120_geneID_147_g	jgi|Asptu1|52276|fgenesh1_pm.1_#_423	100	528	0	0	6	533	252	779	0	1025
DJU120_geneID_148_g	jgi|Asptu1|111680|e_gw1.1.312.1	70.47	149	0	1	1	149	1	105	8e-63	190
DJU120_geneID_149_g	jgi|Asptu1|112916|e_gw1.1.771.1	100	224	0	0	1	224	1	224	5e-165	457
DJU120_geneID_150_g	jgi|Asptu1|52279|fgenesh1_pm.1_#_426	98.54	137	2	0	1	137	1	137	9e-95	273
DJU120_geneID_151_g	jgi|Asptu1|238015|CE30712_29265	100	353	0	0	1	353	1	353	0	723
DJU120_geneID_152_g	jgi|Asptu1|72283|estExt_fgenesh1_pm.C_1_t10421	99.72	362	1	0	1	362	433	794	0	749
DJU120_geneID_153_g	jgi|Asptu1|72283|estExt_fgenesh1_pm.C_1_t10421	99.06	427	4	0	1	427	1	427	0	886
DJU120_geneID_154_g	jgi|Asptu1|37120|fgenesh1_kg.1_#_581_#_Locus3083v2rpkm4.39_PRE	99.45	362	2	0	1	362	1	362	0	744
DJU120_geneID_155_g	jgi|Asptu1|112101|e_gw1.1.1795.1	99.8	508	1	0	1	508	1	508	0	1007
DJU120_geneID_156_g	jgi|Asptu1|186256|gm1.447_g	99.76	423	1	0	1	423	1	423	0	860
DJU120_geneID_157_g	jgi|Asptu1|52285|fgenesh1_pm.1_#_432	93.3	672	0	2	1	643	1	656	0	1255
DJU120_geneID_158_g	jgi|Asptu1|37125|fgenesh1_kg.1_#_586_#_Locus1074v1rpkm214.28	99.48	382	2	0	1	382	1	382	0	767
DJU120_geneID_159_g	jgi|Asptu1|37127|fgenesh1_kg.1_#_588_#_Locus1815v1rpkm127.53	100	409	0	0	38	446	1	409	0	844
DJU120_geneID_160_g	jgi|Asptu1|114213|e_gw1.1.3606.1	100	565	0	0	1	565	1	565	0	1159
DJU120_geneID_161_g	jgi|Asptu1|114440|e_gw1.1.3394.1	100	528	0	0	1	528	1	528	0	1084
DJU120_geneID_162_g	jgi|Asptu1|52290|fgenesh1_pm.1_#_437	100	270	0	0	1	270	1	270	0	565
DJU120_geneID_163_g	jgi|Asptu1|25977|fgenesh1_pg.1_#_449	100	908	0	0	1	908	1	908	0	1849
DJU120_geneID_164_g	jgi|Asptu1|25978|fgenesh1_pg.1_#_450	100	111	0	0	9	119	6	116	1e-77	227
DJU120_geneID_165_g	jgi|Asptu1|52293|fgenesh1_pm.1_#_440	98.51	672	0	1	1	662	1	672	0	1351
DJU120_geneID_166_g	jgi|Asptu1|72294|estExt_fgenesh1_pm.C_1_t10433	99.91	1095	1	0	1	1095	1	1095	0	2260
DJU120_geneID_167_g	jgi|Asptu1|52295|fgenesh1_pm.1_#_442	96.54	433	10	2	1	433	1	428	0	838
DJU120_geneID_168_g	jgi|Asptu1|114388|e_gw1.1.2139.1	99.77	443	1	0	1	443	1	443	0	898
DJU120_geneID_169_g	jgi|Asptu1|72297|estExt_fgenesh1_pm.C_1_t10436	100	108	0	0	1	108	1	108	1e-69	206
DJU120_geneID_170_g	jgi|Asptu1|186270|gm1.461_g	99.69	322	1	0	1	322	1	322	0	657
DJU120_geneID_171_g	jgi|Asptu1|37140|fgenesh1_kg.1_#_601_#_Locus8310v1rpkm11.07	99.86	739	1	0	1	739	1	739	0	1521
DJU120_geneID_172_g	jgi|Asptu1|37141|fgenesh1_kg.1_#_602_#_Locus3550v1rpkm61.12	99.83	603	0	1	1	602	1	603	0	1236
DJU120_geneID_173_g	jgi|Asptu1|25987|fgenesh1_pg.1_#_459	100	340	0	0	1	340	1	340	0	687
DJU120_geneID_174_g	jgi|Asptu1|138631|estExt_Genewise1.C_1_t30212	99.82	545	1	0	1	545	2	546	0	1125
DJU120_geneID_175_g	jgi|Asptu1|114323|e_gw1.1.3744.1	99.87	765	1	0	1	765	1	765	0	1550
DJU120_geneID_176_g	jgi|Asptu1|112383|e_gw1.1.1950.1	100	350	0	0	2	351	1	350	0	705
DJU120_geneID_177_g	jgi|Asptu1|186277|gm1.468_g	99.51	1218	6	0	1	1218	1	1218	0	2471
DJU120_geneID_178_g	jgi|Asptu1|25992|fgenesh1_pg.1_#_464	98.94	947	8	1	1	947	1	945	0	1908
DJU120_geneID_179_g	jgi|Asptu1|162807|estExt_Genewise1Plus.C_1_t30224	100	414	0	0	1	414	1	414	0	856
DJU120_geneID_180_g	jgi|Asptu1|62529|estExt_fgenesh1_pg.C_1_t10465	98.89	449	5	0	1	449	68	516	0	914
DJU120_geneID_181_g	jgi|Asptu1|62530|estExt_fgenesh1_pg.C_1_t10466	99.88	859	1	0	1	859	1	859	0	1768
DJU120_geneID_182_g	jgi|Asptu1|239902|CE32599_4462	100	290	0	0	1	290	1	290	0	592
DJU120_geneID_183_g	jgi|Asptu1|62532|estExt_fgenesh1_pg.C_1_t10468	100	251	0	0	1	251	1	251	0	519
DJU120_geneID_184_g	jgi|Asptu1|112837|e_gw1.1.3330.1	99.75	399	1	0	1	399	1	399	0	810
DJU120_geneID_185_g	jgi|Asptu1|186285|gm1.476_g	99.5	806	4	0	1	806	1	806	0	1635
DJU120_geneID_186_g	jgi|Asptu1|112247|e_gw1.1.3468.1	100	193	0	0	1	193	1	193	5e-143	399
DJU120_geneID_187_g	jgi|Asptu1|49233|fgenesh1_kg.10_#_429_#_Locus21076v1rpkm0.29	37.5	32	20	0	24	55	228	259	0.26	27.3
DJU120_geneID_188_g	jgi|Asptu1|130566|e_gw1.9.1226.1	100	498	0	0	14	511	1	498	0	1027
DJU120_geneID_189_g	jgi|Asptu1|78951|estExt_fgenesh1_pm.C_9_t10258	99.12	797	7	0	1	797	1	797	0	1640
DJU120_geneID_190_g	jgi|Asptu1|86153|gw1.4.443.1	29.05	296	165	7	370	663	280	532	4e-13	71.6
DJU120_geneID_190_g	jgi|Asptu1|86153|gw1.4.443.1	32.53	166	106	3	499	662	198	359	1e-10	63.5
DJU120_geneID_190_g	jgi|Asptu1|86153|gw1.4.443.1	36.05	147	87	5	507	650	104	246	1e-08	57.4
DJU120_geneID_190_g	jgi|Asptu1|86153|gw1.4.443.1	27.6	192	123	5	481	663	141	325	2e-07	53.1
DJU120_geneID_190_g	jgi|Asptu1|86153|gw1.4.443.1	30.18	169	110	5	504	669	135	298	1e-06	50.8
DJU120_geneID_190_g	jgi|Asptu1|86153|gw1.4.443.1	28.65	178	119	6	491	663	256	430	0.0003	42.7
DJU120_geneID_190_g	jgi|Asptu1|86153|gw1.4.443.1	31.3	131	83	4	537	663	31	158	1.5	31.2
DJU120_geneID_191_g	jgi|Asptu1|180070|estExt_Genewise1Plus.C_9_t20165	98.29	1052	14	1	1	1052	1	1048	0	2137
DJU120_geneID_192_g	jgi|Asptu1|889506|CE682203_1423	99.9	992	1	0	1	992	1	992	0	2056
DJU120_geneID_193_g	jgi|Asptu1|57598|fgenesh1_pm.6_#_206	33.33	39	20	1	78	116	558	590	0.15	30
DJU120_geneID_194_g	jgi|Asptu1|48265|fgenesh1_kg.9_#_347_#_Locus3695v1rpkm57.88	99.48	388	2	0	1	388	119	506	0	797
DJU120_geneID_195_g	jgi|Asptu1|204863|estExt_Genemark1.C_9_t10259	97.11	311	9	0	1	311	1	311	0	630
DJU120_geneID_196_g	jgi|Asptu1|48264|fgenesh1_kg.9_#_346_#_Locus3577v1rpkm60.57	99.02	407	4	0	1	407	1	407	0	810
DJU120_geneID_197_g	jgi|Asptu1|33870|fgenesh1_pg.9_#_250	99.65	282	1	0	1	282	1	282	0	582
DJU120_geneID_198_g	jgi|Asptu1|180055|estExt_Genewise1Plus.C_9_t20150	95.47	618	28	0	107	724	1	618	0	1231
DJU120_geneID_199_g	jgi|Asptu1|48263|fgenesh1_kg.9_#_345_#_Locus16868v1rpkm0.64	99.22	385	3	0	1	385	1	385	0	806
DJU120_geneID_200_g	jgi|Asptu1|155922|estExt_Genewise1.C_9_t20145	97.47	158	4	0	1	158	1	158	2e-113	321
DJU120_geneID_201_g	jgi|Asptu1|48260|fgenesh1_kg.9_#_342_#_Locus9158v1rpkm7.51	86.81	182	12	1	1	170	52	233	7e-105	303
DJU120_geneID_202_g	jgi|Asptu1|135550|e_gw1.13.346.1	99.59	967	4	0	1	967	1	967	0	1993
DJU120_geneID_203_g	jgi|Asptu1|51101|fgenesh1_kg.13_#_337_#_Locus7608v2rpkm0.91_PRE	95.84	745	5	2	1	721	1	743	0	1453
DJU120_geneID_204_g	jgi|Asptu1|51102|fgenesh1_kg.13_#_338_#_Locus6192v1rpkm25.12	99.83	580	1	0	1	580	1	580	0	1170
DJU120_geneID_205_g	jgi|Asptu1|206763|estExt_Genemark1.C_130231	99.79	470	1	0	1	470	2	471	0	955
DJU120_geneID_206_g	jgi|Asptu1|196522|gm1.10713_g	99.41	339	2	0	1	339	1	339	0	690
DJU120_geneID_207_g	jgi|Asptu1|136068|e_gw1.13.1014.1	100	383	0	0	1	383	1	383	0	795
DJU120_geneID_208_g	jgi|Asptu1|35964|fgenesh1_pg.13_#_231	99.89	903	1	0	1	903	1	903	0	1864
DJU120_geneID_209_g	jgi|Asptu1|136078|e_gw1.13.878.1	98.74	318	4	0	1	318	1	318	0	650
DJU120_geneID_210_g	jgi|Asptu1|35966|fgenesh1_pg.13_#_233	99.93	1405	1	0	1	1405	1	1405	0	2897
DJU120_geneID_211_g	jgi|Asptu1|51114|fgenesh1_kg.13_#_350_#_Locus4143v1rpkm49.40	100	436	0	0	1	436	1	436	0	907
DJU120_geneID_212_g	jgi|Asptu1|136138|e_gw1.13.939.1	100	315	0	0	22	336	1	315	0	639
DJU120_geneID_213_g	jgi|Asptu1|71401|estExt_fgenesh1_pg.C_130233	91.9	852	29	5	1	845	1	819	0	1510
DJU120_geneID_214_g	jgi|Asptu1|136579|e_gw1.14.5.1	21.64	134	96	2	25	158	24	148	0.004	35.4
DJU120_geneID_215_g	jgi|Asptu1|61579|fgenesh1_pm.13_#_243	93.35	2435	149	2	37	2464	1	2429	0	4660
DJU120_geneID_216_g	jgi|Asptu1|80675|estExt_fgenesh1_pm.C_130242	99.63	536	2	0	1	536	1	536	0	1109
DJU120_geneID_217_g	jgi|Asptu1|184545|estExt_Genewise1Plus.C_13_t20129	97.84	185	4	0	1	185	1	185	2e-132	373
DJU120_geneID_218_g	jgi|Asptu1|135522|e_gw1.13.701.1	99.76	828	2	0	215	1042	251	1078	0	1465
DJU120_geneID_219_g	jgi|Asptu1|196535|gm1.10726_g	100	348	0	0	1	348	1	348	0	716
DJU120_geneID_220_g	jgi|Asptu1|136356|e_gw1.13.238.1	99.52	1249	6	0	1	1249	1	1249	0	2535
DJU120_geneID_221_g	jgi|Asptu1|61586|fgenesh1_pm.13_#_250	100	189	0	0	1	189	1	189	1e-138	388
DJU120_geneID_222_g	jgi|Asptu1|184558|estExt_Genewise1Plus.C_13_t20145	100	248	0	0	1	248	1	248	0	505
DJU120_geneID_223_g	jgi|Asptu1|35979|fgenesh1_pg.13_#_246	100	440	0	0	1	440	1	440	0	911
DJU120_geneID_224_g	jgi|Asptu1|35980|fgenesh1_pg.13_#_247	99.23	1167	8	1	1	1166	1	1167	0	2416
DJU120_geneID_225_g	jgi|Asptu1|406577|CE199274_34644	100	210	0	0	1	210	1	210	2e-152	424
DJU120_geneID_226_g	jgi|Asptu1|35982|fgenesh1_pg.13_#_249	100	119	0	0	1	119	1	119	4e-82	239
DJU120_geneID_227_g	jgi|Asptu1|61592|fgenesh1_pm.13_#_256	100	204	0	0	1	204	1	204	9e-143	399
DJU120_geneID_228_g	jgi|Asptu1|94271|gw1.13.270.1	98.73	315	4	0	1	315	1	315	0	641
DJU120_geneID_229_g	jgi|Asptu1|407181|CE199878_4114	99.2	625	1	1	1	621	1	625	0	1249
DJU120_geneID_230_g	jgi|Asptu1|136383|e_gw1.13.547.1	100	73	0	0	1	73	1	73	2e-48	149
DJU120_geneID_231_g	jgi|Asptu1|35987|fgenesh1_pg.13_#_254	100	130	0	0	1	130	1	130	7e-94	270
DJU120_geneID_232_g	jgi|Asptu1|184585|estExt_Genewise1Plus.C_13_t20174	99.88	818	1	0	1	818	1	818	0	1701
DJU120_geneID_233_g	jgi|Asptu1|61599|fgenesh1_pm.13_#_263	100	442	0	0	1	442	20	461	0	923
DJU120_geneID_234_g	jgi|Asptu1|51151|fgenesh1_kg.13_#_387_#_Locus5036v4rpkm0.00_PRE	99.36	467	3	0	1	467	1	467	0	951
DJU120_geneID_235_g	jgi|Asptu1|51152|fgenesh1_kg.13_#_388_#_Locus5036v2rpkm2.73_PRE	99.58	717	3	0	1	717	1	717	0	1499
DJU120_geneID_236_g	jgi|Asptu1|135670|e_gw1.13.973.1	99.76	416	1	0	1	416	2	417	0	858
DJU120_geneID_238_g	jgi|Asptu1|135543|e_gw1.13.439.1	99.59	491	2	0	1	491	76	566	0	1018
DJU120_geneID_239_g	jgi|Asptu1|51155|fgenesh1_kg.13_#_391_#_Locus10311v2rpkm3.42	100	233	0	0	1	233	1	233	1e-173	480
DJU120_geneID_240_g	jgi|Asptu1|35996|fgenesh1_pg.13_#_263	99.27	1094	8	0	1	1094	184	1277	0	2207
DJU120_geneID_241_g	jgi|Asptu1|196559|gm1.10750_g	99.95	2150	1	0	1	2150	1	2150	0	4452
DJU120_geneID_242_g	jgi|Asptu1|35999|fgenesh1_pg.13_#_266	100	1300	0	0	1	1300	1	1300	0	2650
DJU120_geneID_243_g	jgi|Asptu1|136103|e_gw1.13.781.1	98.75	480	5	1	1	479	1	480	0	969
DJU120_geneID_244_g	jgi|Asptu1|136136|e_gw1.13.466.1	94.67	469	19	3	1	465	1	467	0	778
DJU120_geneID_245_g	jgi|Asptu1|136261|e_gw1.13.561.1	99.88	1724	2	0	1	1724	1	1724	0	3586
DJU120_geneID_246_g	jgi|Asptu1|136116|e_gw1.13.442.1	95.75	424	18	0	1	424	1	424	0	843
DJU120_geneID_247_g	jgi|Asptu1|135638|e_gw1.13.326.1	98.21	224	4	0	1	224	1	224	2e-162	451
DJU120_geneID_248_g	jgi|Asptu1|184624|estExt_Genewise1Plus.C_13_t20217	99.15	473	4	0	1	473	1	473	0	968
DJU120_geneID_249_g	jgi|Asptu1|136133|e_gw1.13.317.1	99.57	699	3	0	57	755	1	699	0	1442
DJU120_geneID_250_g	jgi|Asptu1|36007|fgenesh1_pg.13_#_274	96.71	213	5	1	1	211	1	213	5e-148	413
DJU120_geneID_251_g	jgi|Asptu1|36008|fgenesh1_pg.13_#_275	100	153	0	0	1	153	1	153	3e-113	320
DJU120_geneID_252_g	jgi|Asptu1|135716|e_gw1.13.961.1	99.58	957	4	0	7	963	1	957	0	1989
DJU120_geneID_253_g	jgi|Asptu1|51173|fgenesh1_kg.13_#_409_#_Locus2211v2rpkm15.53	100	265	0	0	1	265	1	265	0	540
DJU120_geneID_254_g	jgi|Asptu1|61622|fgenesh1_pm.13_#_286	97.55	327	8	0	1	327	1	327	0	654
DJU120_geneID_255_g	jgi|Asptu1|136024|e_gw1.13.1004.1	99.72	360	1	0	1	360	1	360	0	736
DJU120_geneID_256_g	jgi|Asptu1|51178|fgenesh1_kg.13_#_414_#_Locus2211v5rpkm1.35_PRE	98.84	345	4	0	1	345	1	345	0	707
DJU120_geneID_257_g	jgi|Asptu1|36014|fgenesh1_pg.13_#_281	100	1019	0	0	1	1019	1	1019	0	2095
DJU120_geneID_258_g	jgi|Asptu1|184652|estExt_Genewise1Plus.C_13_t20247	100	712	0	0	1	712	1	712	0	1475
DJU120_geneID_259_g	jgi|Asptu1|135613|e_gw1.13.510.1	99.67	300	1	0	1	300	38	337	0	611
DJU120_geneID_260_g	jgi|Asptu1|36018|fgenesh1_pg.13_#_285	99.32	296	2	0	1	296	1	296	0	586
DJU120_geneID_261_g	jgi|Asptu1|196578|gm1.10769_g	99.02	408	4	0	1	408	1	408	0	810
DJU120_geneID_262_g	jgi|Asptu1|51183|fgenesh1_kg.13_#_419_#_Locus2746v2rpkm4.46_PRE	95	340	7	2	1	338	1	332	0	640
DJU120_geneID_263_g	jgi|Asptu1|51184|fgenesh1_kg.13_#_420_#_Locus830v2rpkm60.54	99.48	388	2	0	1	388	1	388	0	786
DJU120_geneID_264_g	jgi|Asptu1|51186|fgenesh1_kg.13_#_422_#_Locus830v3rpkm3.31_PRE	90.74	108	4	2	1	102	1	108	5e-62	188
DJU120_geneID_265_g	jgi|Asptu1|51187|fgenesh1_kg.13_#_423_#_Locus3465v1rpkm62.85	99.71	341	1	0	31	371	1	341	0	716
DJU120_geneID_266_g	jgi|Asptu1|80722|estExt_fgenesh1_pm.C_130293	93.33	495	1	1	6	500	320	782	0	937
DJU120_geneID_267_g	jgi|Asptu1|80722|estExt_fgenesh1_pm.C_130293	99.69	323	1	0	1	323	1	323	0	645
DJU120_geneID_268_g	jgi|Asptu1|409954|CE202651_62940	100	498	0	0	1	498	1	498	0	1041
DJU120_geneID_269_g	jgi|Asptu1|136441|e_gw1.13.217.1	100	447	0	0	1	447	1	447	0	913
DJU120_geneID_270_g	jgi|Asptu1|184680|estExt_Genewise1Plus.C_13_t20276	98.41	315	5	0	2	316	186	500	0	647
DJU120_geneID_271_g	jgi|Asptu1|184680|estExt_Genewise1Plus.C_13_t20276	100	191	0	0	1	191	1	191	6e-137	395
DJU120_geneID_272_g	jgi|Asptu1|196589|gm1.10780_g	100	257	0	0	1	257	1	257	0	523
DJU120_geneID_273_g	jgi|Asptu1|61636|fgenesh1_pm.13_#_300	95.35	344	5	2	1	333	1	344	0	665
DJU120_geneID_274_g	jgi|Asptu1|160569|estExt_Genewise1.C_13_t20285	86.73	407	30	2	1	390	1	400	0	723
DJU120_geneID_275_g	jgi|Asptu1|136486|e_gw1.13.501.1	100	166	0	0	1	166	1	166	2e-122	345
DJU120_geneID_276_g	jgi|Asptu1|36032|fgenesh1_pg.13_#_299	98.34	542	9	0	1	542	1	542	0	1098
DJU120_geneID_277_g	jgi|Asptu1|51194|fgenesh1_kg.13_#_430_#_Locus3868v1rpkm54.40	100	126	0	0	1	126	1	126	1e-89	258
DJU120_geneID_278_g	jgi|Asptu1|105600|gw1.13.775.1	99.5	201	1	0	71	271	1	201	1e-149	420
DJU120_geneID_279_g	jgi|Asptu1|36035|fgenesh1_pg.13_#_302	96.42	1454	51	1	1	1453	1	1454	0	2854
DJU120_geneID_280_g	jgi|Asptu1|51196|fgenesh1_kg.13_#_432_#_Locus6519v1rpkm22.37	97.97	493	10	0	1	493	1	493	0	991
DJU120_geneID_281_g	jgi|Asptu1|61643|fgenesh1_pm.13_#_307	100	67	0	0	1	67	1	67	1e-43	137
DJU120_geneID_282_g	jgi|Asptu1|36038|fgenesh1_pg.13_#_305	100	428	0	0	1	428	1	428	0	887
DJU120_geneID_283_g	jgi|Asptu1|80736|estExt_fgenesh1_pm.C_130308	98.35	606	10	0	331	936	58	663	0	1224
DJU120_geneID_284_g	jgi|Asptu1|71467|estExt_fgenesh1_pg.C_130305	100	539	0	0	1	539	1	539	0	1108
DJU120_geneID_285_g	jgi|Asptu1|51202|fgenesh1_kg.13_#_438_#_Locus10412v1rpkm4.12	100	194	0	0	89	282	1	194	7e-145	408
DJU120_geneID_286_g	jgi|Asptu1|51203|fgenesh1_kg.13_#_439_#_Locus2105v1rpkm108.36	99.61	516	2	0	1	516	1	516	0	1066
DJU120_geneID_287_g	jgi|Asptu1|51204|fgenesh1_kg.13_#_440_#_Locus10817v2rpkm0.46	99	399	4	0	72	470	1	399	0	823
DJU120_geneID_288_g	jgi|Asptu1|410890|CE203587_1139	100	447	0	0	1	447	1	447	0	926
DJU120_geneID_289_g	jgi|Asptu1|136124|e_gw1.13.184.1	100	494	0	0	1	494	1	494	0	1006
DJU120_geneID_290_g	jgi|Asptu1|36046|fgenesh1_pg.13_#_313	99	502	5	0	1	502	1	502	0	990
DJU120_geneID_291_g	jgi|Asptu1|135533|e_gw1.13.532.1	98.03	203	4	0	1	203	1	203	7e-150	417
DJU120_geneID_292_g	jgi|Asptu1|136312|e_gw1.13.358.1	99.65	288	1	0	1	288	1	288	0	558
DJU120_geneID_293_g	jgi|Asptu1|61657|fgenesh1_pm.13_#_321	100	535	0	0	1	535	1	535	0	1087
DJU120_geneID_294_g	jgi|Asptu1|196611|gm1.10802_g	98.33	660	11	0	1	660	1	660	0	1331
DJU120_geneID_295_g	jgi|Asptu1|196612|gm1.10803_g	99.68	317	1	0	1	317	1	317	0	654
DJU120_geneID_296_g	jgi|Asptu1|44638|fgenesh1_kg.5_#_924_#_Locus11172v1rpkm2.94	24.86	181	87	4	602	770	599	742	0.094	35.4
DJU120_geneID_297_g	jgi|Asptu1|196323|gm1.10514_g	95.35	495	16	2	71	561	1	492	0	948
DJU120_geneID_298_g	jgi|Asptu1|61365|fgenesh1_pm.13_#_29	100	243	0	0	1	243	38	280	2e-178	494
DJU120_geneID_299_g	jgi|Asptu1|58949|fgenesh1_pm.8_#_114	98.49	598	9	0	1	598	1	598	0	1222
DJU120_geneID_300_g	jgi|Asptu1|842204|CE634901_10868	95.52	357	15	1	1	357	1	356	0	630
DJU120_geneID_301_g	jgi|Asptu1|842320|CE635017_45233	100	413	0	0	1	413	1	413	0	839
DJU120_geneID_302_g	jgi|Asptu1|58952|fgenesh1_pm.8_#_117	99.39	489	3	0	1	489	1	489	0	995
DJU120_geneID_303_g	jgi|Asptu1|936679|MIX23290_156_23	98.78	493	1	1	1	493	1	488	0	995
DJU120_geneID_304_g	jgi|Asptu1|78336|estExt_fgenesh1_pm.C_8_t10119	100	251	0	0	1	251	1	251	0	523
DJU120_geneID_305_g	jgi|Asptu1|204204|estExt_Genemark1.C_8_t10142	99.2	1003	8	0	1	1003	1	1003	0	2053
DJU120_geneID_306_g	jgi|Asptu1|130081|e_gw1.8.215.1	97.19	356	3	1	1	349	19	374	0	691
DJU120_geneID_307_g	jgi|Asptu1|125863|e_gw1.6.2162.1	100	289	0	0	1	289	1	289	0	601
DJU120_geneID_308_g	jgi|Asptu1|174636|estExt_Genewise1Plus.C_6_t10004	99.23	260	2	0	1	260	1	260	0	534
DJU120_geneID_309_g	jgi|Asptu1|127188|e_gw1.6.1198.1	98.15	378	7	0	1	378	1	378	0	755
DJU120_geneID_310_g	jgi|Asptu1|191924|gm1.6115_g	98.98	1273	3	1	1	1263	5	1277	0	2603
DJU120_geneID_311_g	jgi|Asptu1|44868|fgenesh1_kg.6_#_5_#_Locus9457v1rpkm6.48	99.66	296	1	0	1	296	1	296	0	605
DJU120_geneID_312_g	jgi|Asptu1|44871|fgenesh1_kg.6_#_8_#_Locus6163v1rpkm25.35	99.82	570	1	0	1	570	1	570	0	1184
DJU120_geneID_313_g	jgi|Asptu1|67446|estExt_fgenesh1_pg.C_6_t10007	100	484	0	0	1	484	1	484	0	993
DJU120_geneID_314_g	jgi|Asptu1|67447|estExt_fgenesh1_pg.C_6_t10008	96.94	915	28	0	1	915	1	915	0	1870
DJU120_geneID_315_g	jgi|Asptu1|31477|fgenesh1_pg.6_#_9	99.08	545	5	0	1	545	1	545	0	1132
DJU120_geneID_316_g	jgi|Asptu1|933052|MIX19663_11_46	99.17	363	0	1	1	360	1	363	0	742
DJU120_geneID_317_g	jgi|Asptu1|933067|MIX19678_3_19	84.15	246	8	1	150	395	6	220	4e-143	421
DJU120_geneID_318_g	jgi|Asptu1|933067|MIX19678_3_19	100	274	0	0	1	274	216	489	0	560
DJU120_geneID_319_g	jgi|Asptu1|57406|fgenesh1_pm.6_#_14	99.57	464	2	0	1	464	1	464	0	939
DJU120_geneID_320_g	jgi|Asptu1|57407|fgenesh1_pm.6_#_15	88.27	392	4	1	1	350	1	392	0	660
DJU120_geneID_321_g	jgi|Asptu1|76930|estExt_fgenesh1_pm.C_6_t10016	100	264	0	0	1	264	29	292	0	523
DJU120_geneID_322_g	jgi|Asptu1|150522|estExt_Genewise1.C_6_t10036	97.98	198	4	0	1	198	1	198	2e-135	380
DJU120_geneID_323_g	jgi|Asptu1|174662|estExt_Genewise1Plus.C_6_t10039	98.18	768	14	0	1	768	1	768	0	1570
DJU120_geneID_324_g	jgi|Asptu1|57411|fgenesh1_pm.6_#_19	99.81	523	1	0	1	523	1	523	0	1066
DJU120_geneID_325_g	jgi|Asptu1|933089|MIX19700_3319_80	94.45	559	19	1	1	547	1	559	0	1064
DJU120_geneID_326_g	jgi|Asptu1|57413|fgenesh1_pm.6_#_21	94.85	1009	51	1	1	1008	1	1009	0	1885
DJU120_geneID_327_g	jgi|Asptu1|125649|e_gw1.6.390.1	95.76	330	14	0	1	330	1	330	0	630
DJU120_geneID_328_g	jgi|Asptu1|191941|gm1.6132_g	98	250	5	0	1	250	1	250	0	505
DJU120_geneID_329_g	jgi|Asptu1|44885|fgenesh1_kg.6_#_22_#_Locus2030v1rpkm113.22	99.76	418	1	0	1	418	1	418	0	851
DJU120_geneID_330_g	jgi|Asptu1|126672|e_gw1.6.345.1	99.83	596	1	0	1	596	1	596	0	1210
DJU120_geneID_331_g	jgi|Asptu1|125604|e_gw1.6.1116.1	99.42	690	4	0	1	690	1	690	0	1422
DJU120_geneID_332_g	jgi|Asptu1|44888|fgenesh1_kg.6_#_25_#_Locus7215v1rpkm17.21	99.64	276	1	0	1	276	1	276	0	555
DJU120_geneID_333_g	jgi|Asptu1|44889|fgenesh1_kg.6_#_26_#_Locus4454v1rpkm44.58	100	215	0	0	1	215	57	271	9e-157	438
DJU120_geneID_334_g	jgi|Asptu1|127172|e_gw1.6.957.1	98.18	549	10	0	1	549	1	549	0	1118
DJU120_geneID_335_g	jgi|Asptu1|125518|e_gw1.6.1193.1	96.82	314	0	1	1	304	1	314	0	619
DJU120_geneID_336_g	jgi|Asptu1|191949|gm1.6140_g	99.76	424	1	0	1	424	1	424	0	876
DJU120_geneID_337_g	jgi|Asptu1|126387|e_gw1.6.1182.1	99.73	365	1	0	1	365	1	365	0	735
DJU120_geneID_338_g	jgi|Asptu1|57426|fgenesh1_pm.6_#_34	99.27	681	5	0	1	681	1	681	0	1396
DJU120_geneID_339_g	jgi|Asptu1|150565|estExt_Genewise1.C_6_t10082	95.34	429	20	0	1	429	1	429	0	828
DJU120_geneID_340_g	jgi|Asptu1|31501|fgenesh1_pg.6_#_33	99.1	667	6	0	1	667	1	667	0	1379
DJU120_geneID_341_g	jgi|Asptu1|727868|CE520565_858	98.53	341	5	0	1	341	1	341	0	699
DJU120_geneID_342_g	jgi|Asptu1|44902|fgenesh1_kg.6_#_39_#_Locus14600v1rpkm1.01	99.64	277	1	0	1	277	1	277	0	535
DJU120_geneID_343_g	jgi|Asptu1|125687|e_gw1.6.624.1	93.91	624	4	1	15	638	338	927	0	1206
DJU120_geneID_344_g	jgi|Asptu1|125687|e_gw1.6.624.1	100	338	0	0	1	338	1	338	0	693
DJU120_geneID_345_g	jgi|Asptu1|44907|fgenesh1_kg.6_#_44_#_Locus14252v2rpkm0.00_PRE	100	370	0	0	1	370	1	370	0	769
DJU120_geneID_346_g	jgi|Asptu1|191959|gm1.6150_g	98.62	290	4	0	1	290	1	290	0	588
DJU120_geneID_347_g	jgi|Asptu1|31509|fgenesh1_pg.6_#_41	98.07	571	11	0	1	571	41	611	0	1161
DJU120_geneID_348_g	jgi|Asptu1|202707|estExt_Genemark1.C_6_t10041	98.56	417	6	0	1	417	1	417	0	852
DJU120_geneID_349_g	jgi|Asptu1|44910|fgenesh1_kg.6_#_47_#_Locus17189v4rpkm0.00_PRE	99.76	419	1	0	1	419	1	419	0	845
DJU120_geneID_350_g	jgi|Asptu1|44914|fgenesh1_kg.6_#_51_#_Locus10857v1rpkm3.37	99.27	410	3	0	1	410	1	410	0	860
DJU120_geneID_351_g	jgi|Asptu1|57438|fgenesh1_pm.6_#_46	94.06	421	14	2	1	419	183	594	0	809
DJU120_geneID_352_g	jgi|Asptu1|174732|estExt_Genewise1Plus.C_6_t10112	95.99	349	14	0	1	349	5	353	0	659
DJU120_geneID_353_g	jgi|Asptu1|150598|estExt_Genewise1.C_6_t10115	99.21	505	4	0	1	505	1	505	0	1039
DJU120_geneID_354_g	jgi|Asptu1|174739|estExt_Genewise1Plus.C_6_t10119	99.67	306	1	0	1	306	1	306	0	625
DJU120_geneID_355_g	jgi|Asptu1|57442|fgenesh1_pm.6_#_50	99.07	752	7	0	1	752	1	752	0	1548
DJU120_geneID_356_g	jgi|Asptu1|76964|estExt_fgenesh1_pm.C_6_t10051	96.47	340	12	0	1	340	1	340	0	664
DJU120_geneID_357_g	jgi|Asptu1|57444|fgenesh1_pm.6_#_52	98.91	366	3	1	1	366	1	365	0	742
DJU120_geneID_358_g	jgi|Asptu1|44920|fgenesh1_kg.6_#_57_#_Locus11906v1rpkm2.16	86.16	354	13	2	1	339	1	333	0	612
DJU120_geneID_359_g	jgi|Asptu1|125886|e_gw1.6.1497.1	99.86	694	1	0	1	694	1	694	0	1444
DJU120_geneID_360_g	jgi|Asptu1|191972|gm1.6163_g	100	354	0	0	1	354	1	354	0	728
DJU120_geneID_361_g	jgi|Asptu1|202718|estExt_Genemark1.C_6_t10053	100	423	0	0	1	423	1	423	0	866
DJU120_geneID_362_g	jgi|Asptu1|44924|fgenesh1_kg.6_#_61_#_Locus13649v2rpkm0.77	94.6	389	21	0	1	389	119	507	0	769
DJU120_geneID_363_g	jgi|Asptu1|174762|estExt_Genewise1Plus.C_6_t10145	98.33	299	4	1	1	298	1	299	0	588
DJU120_geneID_364_g	jgi|Asptu1|44929|fgenesh1_kg.6_#_66_#_Locus9842v1rpkm5.40	71.79	592	162	4	1	588	1	591	0	857
DJU120_geneID_365_g	jgi|Asptu1|202722|estExt_Genemark1.C_6_t10057	97.88	378	8	0	1	378	1	378	0	757
DJU120_geneID_366_g	jgi|Asptu1|127161|e_gw1.6.1832.1	97.95	292	6	0	1	292	1	292	0	586
DJU120_geneID_367_g	jgi|Asptu1|126975|e_gw1.6.219.1	98.95	569	4	2	1	569	1	567	0	1145
DJU120_geneID_368_g	jgi|Asptu1|57455|fgenesh1_pm.6_#_63	97.96	490	10	0	1	490	1	490	0	979
DJU120_geneID_369_g	jgi|Asptu1|31530|fgenesh1_pg.6_#_62	98.37	491	8	0	1	491	1	491	0	991
DJU120_geneID_370_g	jgi|Asptu1|933209|MIX19820_7_66	98.17	218	4	0	1	218	9	226	3e-159	442
DJU120_geneID_371_g	jgi|Asptu1|31533|fgenesh1_pg.6_#_65	83.12	160	27	0	2	161	200	359	9e-96	286
DJU120_geneID_372_g	jgi|Asptu1|126906|e_gw1.6.267.1	98.58	564	7	1	1	564	1	563	0	1138
DJU120_geneID_373_g	jgi|Asptu1|44933|fgenesh1_kg.6_#_70_#_Locus3514v1rpkm61.75	99.16	238	2	0	1	238	1	238	9e-176	486
DJU120_geneID_374_g	jgi|Asptu1|728344|CE521041_437	97.58	578	14	0	1	578	1	578	0	1173
DJU120_geneID_375_g	jgi|Asptu1|44937|fgenesh1_kg.6_#_74_#_Locus7710v1rpkm14.23	99.77	437	1	0	1	437	1	437	0	889
DJU120_geneID_376_g	jgi|Asptu1|67498|estExt_fgenesh1_pg.C_6_t10070	93.74	447	17	1	1	447	1	436	0	840
DJU120_geneID_377_g	jgi|Asptu1|933222|MIX19833_304_41	92.73	440	30	1	1	440	1	438	0	788
DJU120_geneID_378_g	jgi|Asptu1|125476|e_gw1.6.261.1	97.77	403	9	0	1	403	1	403	0	808
DJU120_geneID_379_g	jgi|Asptu1|31542|fgenesh1_pg.6_#_74	94.65	318	17	0	1	318	1	318	0	607
DJU120_geneID_380_g	jgi|Asptu1|728457|CE521154_5027	97.71	350	8	0	1	350	1	350	0	703
DJU120_geneID_381_g	jgi|Asptu1|191993|gm1.6184_g	99.51	1441	7	0	1	1441	1	1441	0	2987
DJU120_geneID_382_g	jgi|Asptu1|31545|fgenesh1_pg.6_#_77	98.24	511	9	0	1	511	1	511	0	1041
DJU120_geneID_383_g	jgi|Asptu1|126248|e_gw1.6.591.1	80.38	780	153	0	1	780	1	780	0	1288
DJU120_geneID_384_g	jgi|Asptu1|31547|fgenesh1_pg.6_#_79	95.99	774	14	2	1	767	47	810	0	1516
DJU120_geneID_385_g	jgi|Asptu1|191997|gm1.6188_g	99.18	364	3	0	1	364	1	364	0	738
DJU120_geneID_386_g	jgi|Asptu1|126890|e_gw1.6.1099.1	99.81	535	1	0	1	535	5	539	0	1090
DJU120_geneID_387_g	jgi|Asptu1|202739|estExt_Genemark1.C_6_t10079	100	92	0	0	1	92	1	92	7e-65	193
DJU120_geneID_388_g	jgi|Asptu1|728879|CE521576_23751	96.24	346	13	0	1	346	1	346	0	692
DJU120_geneID_389_g	jgi|Asptu1|57475|fgenesh1_pm.6_#_83	99.52	413	2	0	1	413	1	413	0	857
DJU120_geneID_390_g	jgi|Asptu1|44949|fgenesh1_kg.6_#_86_#_Locus14144v3rpkm0.28	100	362	0	0	1	362	34	395	0	760
DJU120_geneID_391_g	jgi|Asptu1|76992|estExt_fgenesh1_pm.C_6_t10085	97.65	850	20	0	4	853	46	895	0	1715
DJU120_geneID_392_g	jgi|Asptu1|31554|fgenesh1_pg.6_#_86	99.65	289	1	0	1	289	10	298	0	610
DJU120_geneID_393_g	jgi|Asptu1|125387|e_gw1.6.451.1	98.56	485	7	0	1	485	1	485	0	979
DJU120_geneID_394_g	jgi|Asptu1|44957|fgenesh1_kg.6_#_94_#_Locus4390v1rpkm45.45	98.41	126	2	0	1	126	1	126	6e-89	256
DJU120_geneID_395_g	jgi|Asptu1|44958|fgenesh1_kg.6_#_95_#_Locus16842v2rpkm0.49	99.47	187	1	0	1	187	1	187	4e-138	386
DJU120_geneID_396_g	jgi|Asptu1|174832|estExt_Genewise1Plus.C_6_t10224	99.83	600	1	0	1	600	1	600	0	1240
DJU120_geneID_397_g	jgi|Asptu1|192009|gm1.6200_g	99.71	695	2	0	1	695	1	695	0	1439
DJU120_geneID_398_g	jgi|Asptu1|31560|fgenesh1_pg.6_#_92	100	118	0	0	1	118	1	118	2e-84	244
DJU120_geneID_399_g	jgi|Asptu1|47795|fgenesh1_kg.8_#_738_#_Locus1585v1rpkm143.92	29.51	61	42	1	23	83	15	74	0.039	32.7
DJU120_geneID_400_g	jgi|Asptu1|174842|estExt_Genewise1Plus.C_6_t10234	98.82	170	2	0	1	170	1	170	1e-120	340
DJU120_geneID_401_g	jgi|Asptu1|127016|e_gw1.6.564.1	100	376	0	0	1	376	1	376	0	781
DJU120_geneID_402_g	jgi|Asptu1|125593|e_gw1.6.1101.1	99.85	1362	2	0	1	1362	1	1362	0	2802
DJU120_geneID_403_g	jgi|Asptu1|125898|e_gw1.6.2274.1	99.45	182	1	0	1	182	1	182	5e-128	360
DJU120_geneID_404_g	jgi|Asptu1|57490|fgenesh1_pm.6_#_98	99.15	234	2	0	1	234	2	235	3e-176	487
DJU120_geneID_405_g	jgi|Asptu1|126668|e_gw1.6.2291.1	91.67	240	13	3	76	314	1	234	7e-154	434
DJU120_geneID_406_g	jgi|Asptu1|150721|estExt_Genewise1.C_6_t10251	100	95	0	0	1	95	1	95	7e-65	193
DJU120_geneID_407_g	jgi|Asptu1|57493|fgenesh1_pm.6_#_101	99.79	971	2	0	1	971	1	971	0	2009
DJU120_geneID_408_g	jgi|Asptu1|192020|gm1.6211_g	97.62	84	2	0	1	84	1	84	1e-55	169
DJU120_geneID_409_g	jgi|Asptu1|192021|gm1.6212_g	99.8	1025	2	0	1	1025	1	1025	0	2127
DJU120_geneID_410_g	jgi|Asptu1|126889|e_gw1.6.2099.1	99.33	150	0	1	1	149	1	150	1e-105	301
DJU120_geneID_411_g	jgi|Asptu1|150738|estExt_Genewise1.C_6_t10268	97.41	424	11	0	1	424	1	424	0	858
DJU120_geneID_412_g	jgi|Asptu1|44982|fgenesh1_kg.6_#_119_#_Locus21179v1rpkm0.29	95.29	552	26	0	158	709	53	604	0	1107
DJU120_geneID_413_g	jgi|Asptu1|174879|estExt_Genewise1Plus.C_6_t10271	97.99	547	11	0	1	547	1	547	0	1117
DJU120_geneID_414_g	jgi|Asptu1|126421|e_gw1.6.860.1	96.86	509	10	1	87	589	1	509	0	1024
DJU120_geneID_415_g	jgi|Asptu1|202765|estExt_Genemark1.C_6_t10107	100	356	0	0	1	356	1	356	0	746
DJU120_geneID_416_g	jgi|Asptu1|44988|fgenesh1_kg.6_#_125_#_Locus4817v1rpkm39.36	99.77	442	1	0	1	442	1	442	0	915
DJU120_geneID_417_g	jgi|Asptu1|202766|estExt_Genemark1.C_6_t10109	95.82	287	12	0	11	297	7	293	0	577
DJU120_geneID_418_g	jgi|Asptu1|31578|fgenesh1_pg.6_#_110	75.4	252	62	0	59	310	1	252	3e-148	420
DJU120_geneID_419_g	jgi|Asptu1|57506|fgenesh1_pm.6_#_114	85.99	578	36	3	97	673	5	538	0	994
DJU120_geneID_420_g	jgi|Asptu1|192034|gm1.6225_g	99.58	239	1	0	1	239	1	239	2e-177	490
DJU120_geneID_421_g	jgi|Asptu1|31582|fgenesh1_pg.6_#_114	100	157	0	0	1	157	1	157	4e-116	328
DJU120_geneID_422_g	jgi|Asptu1|192036|gm1.6227_g	100	105	0	0	1	105	1	105	9e-69	204
DJU120_geneID_423_g	jgi|Asptu1|45002|fgenesh1_kg.6_#_139_#_Locus20929v1rpkm0.30	94.22	225	13	0	43	267	1	225	6e-153	429
DJU120_geneID_424_g	jgi|Asptu1|731384|CE524081_2849	91.69	963	77	1	1	960	1	963	0	1772
DJU120_geneID_425_g	jgi|Asptu1|45008|fgenesh1_kg.6_#_145_#_Locus5098v1rpkm36.01	77.18	482	109	1	6	486	2	483	0	784
DJU120_geneID_426_g	jgi|Asptu1|192040|gm1.6231_g	82.98	617	104	1	1	616	1	617	0	1061
DJU120_geneID_427_g	jgi|Asptu1|126135|e_gw1.6.135.1	93.4	409	27	0	1	409	1	409	0	809
DJU120_geneID_428_g	jgi|Asptu1|45011|fgenesh1_kg.6_#_148_#_Locus12430v1rpkm1.81	92.81	473	32	1	1	473	1	471	0	867
DJU120_geneID_429_g	jgi|Asptu1|731647|CE524344_2525	86.77	325	17	1	1	325	1	299	0	568
DJU120_geneID_430_g	jgi|Asptu1|126570|e_gw1.6.229.1	92.08	467	17	1	1	447	1	467	0	842
DJU120_geneID_431_g	jgi|Asptu1|57518|fgenesh1_pm.6_#_126	98.81	588	1	1	1	582	1	588	0	1168
DJU120_geneID_432_g	jgi|Asptu1|192825|gm1.7016_g	97.58	331	7	1	1	330	1	331	0	653
DJU120_geneID_433_g	jgi|Asptu1|58254|fgenesh1_pm.7_#_115	99.88	832	1	0	1	832	1	832	0	1714
DJU120_geneID_434_g	jgi|Asptu1|58255|fgenesh1_pm.7_#_116	100	571	0	0	1	571	49	619	0	1198
DJU120_geneID_435_g	jgi|Asptu1|128141|e_gw1.7.1739.1	97.42	775	20	0	1	775	1	775	0	1571
DJU120_geneID_436_g	jgi|Asptu1|128183|e_gw1.7.1889.1	99.6	494	2	0	1	494	1	494	0	1018
DJU120_geneID_437_g	jgi|Asptu1|86562|gw1.7.536.1	100	246	0	0	1	246	1	246	0	511
DJU120_geneID_438_g	jgi|Asptu1|192831|gm1.7022_g	95.65	69	3	0	1	69	1	69	8e-45	140
DJU120_geneID_439_g	jgi|Asptu1|189840|gm1.4031_g	39.58	48	26	2	1	48	1	45	0.19	26.2
DJU120_geneID_440_g	jgi|Asptu1|128667|e_gw1.7.500.1	90.45	220	16	1	1	215	1	220	3e-149	421
DJU120_geneID_441_g	jgi|Asptu1|935067|MIX21678_5_21	88.95	534	6	3	1	516	1	499	0	954
DJU120_geneID_442_g	jgi|Asptu1|32357|fgenesh1_pg.7_#_131	100	146	0	0	1	146	1	146	1e-97	280
DJU120_geneID_443_g	jgi|Asptu1|58264|fgenesh1_pm.7_#_125	100	312	0	0	1	312	1	312	0	652
DJU120_geneID_444_g	jgi|Asptu1|58265|fgenesh1_pm.7_#_126	97.01	201	0	1	1	201	1	195	2e-142	398
DJU120_geneID_445_g	jgi|Asptu1|58266|fgenesh1_pm.7_#_127	100	301	0	0	1	301	1	301	0	610
DJU120_geneID_446_g	jgi|Asptu1|789965|CE582662_2665	99.44	539	3	0	1	539	1	539	0	1115
DJU120_geneID_447_g	jgi|Asptu1|192840|gm1.7031_g	100	92	0	0	1	92	1	92	1e-64	192
DJU120_geneID_448_g	jgi|Asptu1|32362|fgenesh1_pg.7_#_136	93.31	478	29	2	12	486	61	538	0	894
DJU120_geneID_449_g	jgi|Asptu1|127533|e_gw1.7.1317.1	96.72	518	17	0	1	518	1	518	0	1050
DJU120_geneID_450_g	jgi|Asptu1|51502|fgenesh1_kg.14_#_210_#_Locus8174v1rpkm11.72	23.13	134	94	4	69	195	420	551	1.2	29.6
DJU120_geneID_451_g	jgi|Asptu1|128318|e_gw1.7.511.1	95.88	291	12	0	1	291	1	291	0	583
DJU120_geneID_452_g	jgi|Asptu1|152670|estExt_Genewise1.C_7_t10342	99.88	856	1	0	1	856	1	856	0	1766
DJU120_geneID_453_g	jgi|Asptu1|46135|fgenesh1_kg.7_#_193_#_Locus6726v1rpkm20.85	100	502	0	0	1	502	1	502	0	1048
DJU120_geneID_454_g	jgi|Asptu1|127648|e_gw1.7.1965.1	99.92	1295	1	0	1	1295	1	1295	0	2673
DJU120_geneID_455_g	jgi|Asptu1|46137|fgenesh1_kg.7_#_195_#_Locus6486v1rpkm22.58	100	238	0	0	1	238	1	238	2e-177	490
DJU120_geneID_456_g	jgi|Asptu1|46138|fgenesh1_kg.7_#_196_#_Locus7606v1rpkm14.88	100	552	0	0	1	552	1	552	0	1127
DJU120_geneID_457_g	jgi|Asptu1|68256|estExt_fgenesh1_pg.C_7_t10143	98.86	351	4	0	1	351	1	351	0	717
DJU120_geneID_458_g	jgi|Asptu1|128622|e_gw1.7.449.1	100	504	0	0	1	504	1	504	0	1011
DJU120_geneID_459_g	jgi|Asptu1|176819|estExt_Genewise1Plus.C_7_t10359	99.41	337	2	0	1	337	1	337	0	681
DJU120_geneID_460_g	jgi|Asptu1|46143|fgenesh1_kg.7_#_201_#_Locus15067v1rpkm0.91	87.83	419	30	3	1	398	1	419	0	748
DJU120_geneID_461_g	jgi|Asptu1|192854|gm1.7045_g	85.5	131	1	2	1	130	1	114	3e-72	217
DJU120_geneID_462_g	jgi|Asptu1|192855|gm1.7046_g	99.01	101	1	0	1	101	1	101	6e-72	211
DJU120_geneID_463_g	jgi|Asptu1|192856|gm1.7047_g	100	107	0	0	1	107	1	107	5e-74	217
DJU120_geneID_464_g	jgi|Asptu1|32379|fgenesh1_pg.7_#_153	100	157	0	0	1	157	1	157	1e-108	309
DJU120_geneID_465_g	jgi|Asptu1|128478|e_gw1.7.589.1	81.3	583	44	5	1	581	1	520	0	919
DJU120_geneID_466_g	jgi|Asptu1|68263|estExt_fgenesh1_pg.C_7_t10154	100	147	0	0	1	147	1	147	1e-101	290
DJU120_geneID_467_g	jgi|Asptu1|203527|estExt_Genemark1.C_7_t10163	99.51	206	1	0	1	206	1	206	2e-147	412
DJU120_geneID_468_g	jgi|Asptu1|46151|fgenesh1_kg.7_#_209_#_Locus3011v1rpkm74.40	100	196	0	0	1	196	1	196	2e-147	410
DJU120_geneID_469_g	jgi|Asptu1|176828|estExt_Genewise1Plus.C_7_t10370	99.32	295	2	0	1	295	1	295	0	601
DJU120_geneID_470_g	jgi|Asptu1|32385|fgenesh1_pg.7_#_159	99.2	249	2	0	1	249	1	249	0	521
DJU120_geneID_471_g	jgi|Asptu1|790522|CE583219_6369	100	308	0	0	1	308	1	308	0	637
DJU120_geneID_472_g	jgi|Asptu1|32387|fgenesh1_pg.7_#_161	98.8	334	4	0	1	334	1	334	0	684
DJU120_geneID_473_g	jgi|Asptu1|192866|gm1.7057_g	99.7	664	2	0	1	664	1	664	0	1363
DJU120_geneID_474_g	jgi|Asptu1|128225|e_gw1.7.1860.1	99.46	747	4	0	1	747	1	747	0	1546
DJU120_geneID_475_g	jgi|Asptu1|192868|gm1.7059_g	96.32	136	5	0	1	136	1	136	1e-84	246
DJU120_geneID_476_g	jgi|Asptu1|790561|CE583258_11342	100	209	0	0	1	209	1	209	2e-156	435
DJU120_geneID_477_g	jgi|Asptu1|77731|estExt_fgenesh1_pm.C_7_t10149	88.07	704	60	5	29	732	444	1123	0	1250
DJU120_geneID_478_g	jgi|Asptu1|77731|estExt_fgenesh1_pm.C_7_t10149	100	442	0	0	1	442	1	442	0	897
DJU120_geneID_479_g	jgi|Asptu1|128926|e_gw1.7.588.1	100	300	0	0	1	300	1	300	0	618
DJU120_geneID_480_g	jgi|Asptu1|46166|fgenesh1_kg.7_#_224_#_Locus602v2rpkm1.28_PRE	100	172	0	0	1	172	1	172	1e-125	353
DJU120_geneID_481_g	jgi|Asptu1|127407|e_gw1.7.1039.1	99.65	1421	2	1	1	1421	1	1418	0	2808
DJU120_geneID_482_g	jgi|Asptu1|32396|fgenesh1_pg.7_#_170	99.78	454	1	0	1	454	1	454	0	912
DJU120_geneID_483_g	jgi|Asptu1|790826|CE583523_1601	99.29	141	1	0	1	141	1	141	3e-99	284
DJU120_geneID_484_g	jgi|Asptu1|58295|fgenesh1_pm.7_#_156	99.79	476	1	0	1	476	1	476	0	963
DJU120_geneID_485_g	jgi|Asptu1|32399|fgenesh1_pg.7_#_173	99.59	244	1	0	1	244	1	244	0	502
DJU120_geneID_486_g	jgi|Asptu1|46173|fgenesh1_kg.7_#_231_#_Locus12015v2rpkm0.00_PRE	96.57	204	1	1	1	204	1	198	1e-136	384
DJU120_geneID_487_g	jgi|Asptu1|127693|e_gw1.7.1766.1	99.87	758	1	0	1	758	1	758	0	1536
DJU120_geneID_488_g	jgi|Asptu1|128887|e_gw1.7.1228.1	97.29	221	2	2	1	218	1	220	6e-153	426
DJU120_geneID_489_g	jgi|Asptu1|127375|e_gw1.7.608.1	99.72	361	1	0	1	361	1	361	0	733
DJU120_geneID_490_g	jgi|Asptu1|128466|e_gw1.7.427.1	99.55	221	1	0	1	221	1	221	5e-160	444
DJU120_geneID_491_g	jgi|Asptu1|58302|fgenesh1_pm.7_#_163	98.92	277	3	0	1	277	1	277	0	570
DJU120_geneID_492_g	jgi|Asptu1|127332|e_gw1.7.1311.1	100	701	0	0	1	701	1	701	0	1461
DJU120_geneID_493_g	jgi|Asptu1|46183|fgenesh1_kg.7_#_241_#_Locus11429v2rpkm2.15	95.06	405	20	0	1	405	1	405	0	769
DJU120_geneID_494_g	jgi|Asptu1|192886|gm1.7077_g	98.72	392	5	0	1	392	1	392	0	781
DJU120_geneID_495_g	jgi|Asptu1|61579|fgenesh1_pm.13_#_243	34.49	574	304	12	12	525	1864	2425	1e-89	303
DJU120_geneID_496_g	jgi|Asptu1|192887|gm1.7078_g	96.22	185	7	0	1	185	1	185	5e-117	333
DJU120_geneID_497_g	jgi|Asptu1|46188|fgenesh1_kg.7_#_246_#_Locus2448v1rpkm91.63	100	569	0	0	1	569	1	569	0	1157
DJU120_geneID_498_g	jgi|Asptu1|128665|e_gw1.7.888.1	100	185	0	0	1	185	1	185	1e-129	365
DJU120_geneID_499_g	jgi|Asptu1|192890|gm1.7081_g	99.78	450	1	0	1	450	1	450	0	911
DJU120_geneID_500_g	jgi|Asptu1|46193|fgenesh1_kg.7_#_251_#_Locus5020v12rpkm0.00_PRE	100	56	0	0	1	56	1	56	2e-36	119
DJU120_geneID_501_g	jgi|Asptu1|46203|fgenesh1_kg.7_#_261_#_Locus8576v7rpkm0.00_PRE	99.69	640	2	0	1	640	1	640	0	1306
DJU120_geneID_502_g	jgi|Asptu1|128026|e_gw1.7.873.1	99.68	308	1	0	1	308	1	308	0	623
DJU120_geneID_503_g	jgi|Asptu1|127472|e_gw1.7.259.1	100	287	0	0	1	287	1	287	0	584
DJU120_geneID_504_g	jgi|Asptu1|192894|gm1.7085_g	100	254	0	0	1	254	1	254	0	521
DJU120_geneID_505_g	jgi|Asptu1|192895|gm1.7086_g	98.42	505	8	0	1	505	73	577	0	1027
DJU120_geneID_506_g	jgi|Asptu1|46207|fgenesh1_kg.7_#_265_#_Locus581v1rpkm407.22	96.84	190	6	0	1	190	1	190	5e-139	390
DJU120_geneID_507_g	jgi|Asptu1|128945|e_gw1.7.27.1	96.6	353	12	0	1	353	1	353	0	711
DJU120_geneID_508_g	jgi|Asptu1|792331|CE585028_19508	99.77	431	1	0	1	431	1	431	0	896
DJU120_geneID_509_g	jgi|Asptu1|192899|gm1.7090_g	100	463	0	0	1	463	1	463	0	962
DJU120_geneID_510_g	jgi|Asptu1|127474|e_gw1.7.1626.1	99.85	677	1	0	1	677	1	677	0	1394
DJU120_geneID_511_g	jgi|Asptu1|46211|fgenesh1_kg.7_#_269_#_Locus9361v1rpkm6.76	100	76	0	0	1	76	1	76	4e-52	159
DJU120_geneID_512_g	jgi|Asptu1|46213|fgenesh1_kg.7_#_271_#_Locus9361v3rpkm2.23	99.64	841	3	0	1	841	1	841	0	1732
DJU120_geneID_513_g	jgi|Asptu1|58322|fgenesh1_pm.7_#_183	100	375	0	0	1	375	1	375	0	770
DJU120_geneID_514_g	jgi|Asptu1|32429|fgenesh1_pg.7_#_203	99.15	352	3	0	1	352	1	352	0	719
DJU120_geneID_515_g	jgi|Asptu1|192905|gm1.7096_g	99.63	270	1	0	1	270	1	270	0	556
DJU120_geneID_516_g	jgi|Asptu1|46220|fgenesh1_kg.7_#_278_#_Locus22434v2rpkm0.00_PRE	96.72	61	2	0	115	175	1	61	3e-36	122
DJU120_geneID_517_g	jgi|Asptu1|152784|estExt_Genewise1.C_7_t10479	100	247	0	0	1	247	1	247	0	508
DJU120_geneID_518_g	jgi|Asptu1|128174|e_gw1.7.1885.1	98.71	155	2	0	1	155	511	665	6e-106	319
DJU120_geneID_519_g	jgi|Asptu1|128174|e_gw1.7.1885.1	98.23	509	9	0	1	509	1	509	0	1021
DJU120_geneID_520_g	jgi|Asptu1|127753|e_gw1.7.1430.1	99.64	563	2	0	1	563	1	563	0	1141
DJU120_geneID_521_g	jgi|Asptu1|176923|estExt_Genewise1Plus.C_7_t10486	99.31	433	3	0	1	433	1	433	0	884
DJU120_geneID_522_g	jgi|Asptu1|127886|e_gw1.7.1717.1	100	445	0	0	1	445	1	445	0	909
DJU120_geneID_523_g	jgi|Asptu1|46223|fgenesh1_kg.7_#_281_#_Locus4683v1rpkm41.43	100	786	0	0	1	786	1	786	0	1573
DJU120_geneID_524_g	jgi|Asptu1|128476|e_gw1.7.1522.1	100	489	0	0	1	489	1	489	0	1001
DJU120_geneID_525_g	jgi|Asptu1|46225|fgenesh1_kg.7_#_283_#_Locus2750v1rpkm81.25	100	247	0	0	1	247	1	247	2e-180	498
DJU120_geneID_526_g	jgi|Asptu1|128930|e_gw1.7.925.1	99.76	416	0	1	1	415	1	416	0	835
DJU120_geneID_527_g	jgi|Asptu1|32441|fgenesh1_pg.7_#_215	99.74	391	1	0	1	391	1	391	0	803
DJU120_geneID_528_g	jgi|Asptu1|58336|fgenesh1_pm.7_#_197	100	149	0	0	1	149	1	149	2e-105	300
DJU120_geneID_529_g	jgi|Asptu1|58337|fgenesh1_pm.7_#_198	100	333	0	0	1	333	1	333	0	689
DJU120_geneID_530_g	jgi|Asptu1|794465|CE587162_18381	100	564	0	0	1	564	1	564	0	1175
DJU120_geneID_531_g	jgi|Asptu1|176947|estExt_Genewise1Plus.C_7_t20016	100	390	0	0	1	390	1	390	0	802
DJU120_geneID_532_g	jgi|Asptu1|192920|gm1.7111_g	100	534	0	0	1	534	1	534	0	1082
DJU120_geneID_533_g	jgi|Asptu1|192921|gm1.7112_g	99.53	645	3	0	2	646	6	650	0	1325
DJU120_geneID_534_g	jgi|Asptu1|55655|fgenesh1_pm.4_#_138	38	50	30	1	56	104	157	206	5.9	25.4
DJU120_geneID_535_g	jgi|Asptu1|128925|e_gw1.7.4.1	95.59	340	0	1	14	353	1	325	0	649
DJU120_geneID_536_g	jgi|Asptu1|58344|fgenesh1_pm.7_#_205	99.84	623	1	0	1	623	1	623	0	1291
DJU120_geneID_537_g	jgi|Asptu1|46252|fgenesh1_kg.7_#_310_#_Locus7265v1rpkm16.88	99.38	485	3	0	1	485	1	485	0	1001
DJU120_geneID_538_g	jgi|Asptu1|46255|fgenesh1_kg.7_#_313_#_Locus8481v2rpkm6.17	99.7	985	3	0	1	985	1	985	0	2028
DJU120_geneID_539_g	jgi|Asptu1|58347|fgenesh1_pm.7_#_208	99.31	436	3	0	1	436	175	610	0	893
DJU120_geneID_540_g	jgi|Asptu1|192929|gm1.7120_g	100	479	0	0	1	479	1	479	0	994
DJU120_geneID_541_g	jgi|Asptu1|58349|fgenesh1_pm.7_#_210	100	654	0	0	1	654	1	654	0	1325
DJU120_geneID_542_g	jgi|Asptu1|128452|e_gw1.7.778.1	98.35	423	3	1	1	419	1	423	0	865
DJU120_geneID_543_g	jgi|Asptu1|127907|e_gw1.7.349.1	99.77	443	1	0	161	603	71	513	0	712
DJU120_geneID_544_g	jgi|Asptu1|77783|estExt_fgenesh1_pm.C_7_t10212	83.22	286	26	2	14	287	85	360	9e-166	472
DJU120_geneID_545_g	jgi|Asptu1|58353|fgenesh1_pm.7_#_214	89.84	433	24	1	1	433	74	486	0	783
DJU120_geneID_546_g	jgi|Asptu1|58354|fgenesh1_pm.7_#_215	99.7	1669	5	0	1	1669	1	1669	0	3468
DJU120_geneID_547_g	jgi|Asptu1|192937|gm1.7128_g	99.35	155	1	0	1	155	1	155	5e-113	322
DJU120_geneID_548_g	jgi|Asptu1|128197|e_gw1.7.741.1	97.36	493	12	1	1	492	1	493	0	991
DJU120_geneID_549_g	jgi|Asptu1|420287|CE212984_16439	100	842	0	0	1	842	1	842	0	1731
DJU120_geneID_550_g	jgi|Asptu1|36135|fgenesh1_pg.14_#_33	99.3	569	4	0	1	569	1	569	0	1180
DJU120_geneID_551_g	jgi|Asptu1|61749|fgenesh1_pm.14_#_35	93.09	275	5	1	1	275	1	261	0	523
DJU120_geneID_552_g	jgi|Asptu1|51339|fgenesh1_kg.14_#_47_#_Locus5971v1rpkm27.08	100	1028	0	0	1	1028	1	1028	0	2144
DJU120_geneID_553_g	jgi|Asptu1|51340|fgenesh1_kg.14_#_48_#_Locus4759v1rpkm40.36	100	801	0	0	1	801	1	801	0	1655
DJU120_geneID_554_g	jgi|Asptu1|51342|fgenesh1_kg.14_#_50_#_Locus21312v2rpkm0.00_PRE	100	465	0	0	1	465	1	465	0	931
DJU120_geneID_555_g	jgi|Asptu1|136990|e_gw1.14.150.1	99.11	1009	9	0	1	1009	1	1009	0	2091
DJU120_geneID_556_g	jgi|Asptu1|196704|gm1.10895_g	98.71	232	3	0	1	232	1	232	5e-168	466
DJU120_geneID_557_g	jgi|Asptu1|51346|fgenesh1_kg.14_#_54_#_Locus4267v1rpkm47.41	99.77	430	1	0	1	430	1	430	0	892
DJU120_geneID_558_g	jgi|Asptu1|80838|estExt_fgenesh1_pm.C_140041	99.41	341	2	0	1	341	316	656	0	707
DJU120_geneID_559_g	jgi|Asptu1|80838|estExt_fgenesh1_pm.C_140041	98.4	313	5	0	1	313	1	313	0	632
DJU120_geneID_560_g	jgi|Asptu1|51350|fgenesh1_kg.14_#_58_#_Locus17662v2rpkm0.24	99.22	257	2	0	1	257	1	257	0	517
DJU120_geneID_561_g	jgi|Asptu1|184991|estExt_Genewise1Plus.C_14_t10115	98.22	507	9	0	1	507	1	507	0	1038
DJU120_geneID_562_g	jgi|Asptu1|136679|e_gw1.14.176.1	99.68	312	1	0	1	312	1	312	0	647
DJU120_geneID_563_g	jgi|Asptu1|136852|e_gw1.14.214.1	99.12	567	5	0	57	623	134	700	0	1156
DJU120_geneID_564_g	jgi|Asptu1|36148|fgenesh1_pg.14_#_46	89.46	294	15	1	1	294	1	278	0	529
DJU120_geneID_565_g	jgi|Asptu1|136684|e_gw1.14.229.1	95.14	1378	64	1	1	1375	1	1378	0	2720
DJU120_geneID_566_g	jgi|Asptu1|196714|gm1.10905_g	82.17	129	23	0	1	129	54	182	5e-73	219
DJU120_geneID_567_g	jgi|Asptu1|136977|e_gw1.14.144.1	94.67	488	25	1	1	487	1	488	0	971
DJU120_geneID_568_g	jgi|Asptu1|61764|fgenesh1_pm.14_#_50	98.87	533	6	0	1	533	1	533	0	1078
DJU120_geneID_569_g	jgi|Asptu1|51358|fgenesh1_kg.14_#_66_#_Locus1496v2rpkm7.91_PRE	96.67	300	9	1	1	299	1	300	0	592
DJU120_geneID_570_g	jgi|Asptu1|136586|e_gw1.14.20.1	99.62	262	1	0	1	262	1	262	0	535
DJU120_geneID_571_g	jgi|Asptu1|51360|fgenesh1_kg.14_#_68_#_Locus4627v1rpkm42.23	97.93	338	7	0	1	338	1	338	0	679
DJU120_geneID_572_g	jgi|Asptu1|61768|fgenesh1_pm.14_#_54	100	502	0	0	1	502	1	502	0	1051
DJU120_geneID_573_g	jgi|Asptu1|61769|fgenesh1_pm.14_#_55	96.95	131	4	0	1	131	1	131	9e-88	254
DJU120_geneID_574_g	jgi|Asptu1|80853|estExt_fgenesh1_pm.C_140056	95.17	890	43	0	36	925	29	918	0	1750
DJU120_geneID_575_g	jgi|Asptu1|51365|fgenesh1_kg.14_#_73_#_Locus682v1rpkm342.31	94.26	122	7	0	1	122	1	122	7e-80	233
DJU120_geneID_576_g	jgi|Asptu1|196376|gm1.10567_g	100	282	0	0	1	282	1	282	0	568
DJU120_geneID_577_g	jgi|Asptu1|61421|fgenesh1_pm.13_#_85	98.53	136	2	0	1	136	1	136	1e-91	273
DJU120_geneID_578_g	jgi|Asptu1|50886|fgenesh1_kg.13_#_122_#_Locus3655v8rpkm0.00_PRE	98.67	377	5	0	1	377	29	405	0	769
DJU120_geneID_579_g	jgi|Asptu1|396136|CE188833_18396	99.73	736	2	0	1	736	1	736	0	1517
DJU120_geneID_580_g	jgi|Asptu1|136166|e_gw1.13.43.1	93.96	298	9	1	1	289	1	298	0	562
DJU120_geneID_581_g	jgi|Asptu1|136192|e_gw1.13.587.1	100	563	0	0	1	563	1	563	0	1150
DJU120_geneID_582_g	jgi|Asptu1|196382|gm1.10573_g	100	137	0	0	1	137	1	137	2e-99	284
DJU120_geneID_583_g	jgi|Asptu1|136008|e_gw1.13.867.1	99.64	548	2	0	51	598	1	548	0	1103
DJU120_geneID_584_g	jgi|Asptu1|136428|e_gw1.13.549.1	100	516	0	0	1	516	1	516	0	1042
DJU120_geneID_585_g	jgi|Asptu1|80539|estExt_fgenesh1_pm.C_130092	94.91	491	0	1	24	514	1	466	0	931
DJU120_geneID_586_g	jgi|Asptu1|80539|estExt_fgenesh1_pm.C_130092	81.96	499	31	3	77	518	481	977	0	761
DJU120_geneID_586_g	jgi|Asptu1|80539|estExt_fgenesh1_pm.C_130092	96.59	176	6	0	610	785	956	1131	6e-98	330
DJU120_geneID_588_g	jgi|Asptu1|136201|e_gw1.13.213.1	100	658	0	0	5	662	1	658	0	1355
DJU120_geneID_589_g	jgi|Asptu1|136318|e_gw1.13.117.1	97.41	309	2	1	1	303	1	309	0	593
DJU120_geneID_590_g	jgi|Asptu1|135929|e_gw1.13.125.1	100	252	0	0	1	252	1	252	0	525
DJU120_geneID_591_g	jgi|Asptu1|61435|fgenesh1_pm.13_#_99	99.68	951	3	0	1	951	1	951	0	1942
DJU120_geneID_592_g	jgi|Asptu1|61435|fgenesh1_pm.13_#_99	98.44	64	1	0	6	69	951	1014	4e-37	134
DJU120_geneID_593_g	jgi|Asptu1|61435|fgenesh1_pm.13_#_99	97.28	808	5	1	29	836	1010	1800	0	1620
DJU120_geneID_594_g	jgi|Asptu1|61435|fgenesh1_pm.13_#_99	99.8	501	1	0	17	517	1801	2301	0	1050
DJU120_geneID_595_g	jgi|Asptu1|35833|fgenesh1_pg.13_#_100	97.52	805	1	1	1	786	1	805	0	1602
DJU120_geneID_596_g	jgi|Asptu1|398085|CE190782_5791	98.1	686	13	0	1	686	1	686	0	1398
DJU120_geneID_597_g	jgi|Asptu1|135736|e_gw1.13.188.1	97.79	136	3	0	251	386	1	136	6e-96	285
DJU120_geneID_598_g	jgi|Asptu1|61440|fgenesh1_pm.13_#_104	98.63	439	6	0	22	460	1	439	0	902
DJU120_geneID_599_g	jgi|Asptu1|61440|fgenesh1_pm.13_#_104	82.77	766	36	5	7	772	440	1109	0	1117
DJU120_geneID_600_g	jgi|Asptu1|135664|e_gw1.13.843.1	99.2	502	4	0	1	502	1	502	0	1041
DJU120_geneID_601_g	jgi|Asptu1|196401|gm1.10592_g	100	211	0	0	1	211	1	211	5e-158	439
DJU120_geneID_602_g	jgi|Asptu1|35840|fgenesh1_pg.13_#_107	100	600	0	0	1	600	1	600	0	1210
DJU120_geneID_603_g	jgi|Asptu1|135727|e_gw1.13.491.1	96.57	495	8	1	1	486	1	495	0	979
DJU120_geneID_604_g	jgi|Asptu1|50933|fgenesh1_kg.13_#_169_#_Locus3315v1rpkm66.32	100	221	0	0	1	221	1	221	3e-164	455
DJU120_geneID_605_g	jgi|Asptu1|135688|e_gw1.13.862.1	99.54	432	2	0	1	432	1	432	0	852
DJU120_geneID_606_g	jgi|Asptu1|50936|fgenesh1_kg.13_#_172_#_Locus8984v1rpkm8.10	100	344	0	0	1	344	172	515	0	713
DJU120_geneID_607_g	jgi|Asptu1|135953|e_gw1.13.588.1	99.76	411	1	0	1	411	1	411	0	852
DJU120_geneID_608_g	jgi|Asptu1|50938|fgenesh1_kg.13_#_174_#_Locus9978v2rpkm0.25_PRE	99.67	302	1	0	1	302	1	302	0	623
DJU120_geneID_609_g	jgi|Asptu1|50940|fgenesh1_kg.13_#_176_#_Locus9978v3rpkm0.00_PRE	100	650	0	0	1	650	1	650	0	1344
DJU120_geneID_610_g	jgi|Asptu1|135744|e_gw1.13.293.1	95.81	310	13	0	1	310	1	310	0	623
DJU120_geneID_611_g	jgi|Asptu1|160123|estExt_Genewise1.C_13_t10296	99.87	755	1	0	1	755	1	755	0	1554
DJU120_geneID_612_g	jgi|Asptu1|196412|gm1.10603_g	99.52	621	3	0	1	621	1	621	0	1273
DJU120_geneID_613_g	jgi|Asptu1|135841|e_gw1.13.462.1	100	416	0	0	1	416	1	416	0	843
DJU120_geneID_614_g	jgi|Asptu1|80563|estExt_fgenesh1_pm.C_130119	99.8	511	1	0	1	511	1	511	0	1016
DJU120_geneID_615_g	jgi|Asptu1|80565|estExt_fgenesh1_pm.C_130121	98.41	126	2	0	1	126	109	234	9e-87	255
DJU120_geneID_616_g	jgi|Asptu1|184249|estExt_Genewise1Plus.C_13_t10310	97.2	393	11	0	147	539	1	393	0	780
DJU120_geneID_617_g	jgi|Asptu1|184251|estExt_Genewise1Plus.C_13_t10312	99.6	498	2	0	1	498	1	498	0	1001
DJU120_geneID_618_g	jgi|Asptu1|184253|estExt_Genewise1Plus.C_13_t10314	99.33	596	4	0	8	603	19	614	0	1224
DJU120_geneID_619_g	jgi|Asptu1|50948|fgenesh1_kg.13_#_184_#_Locus14763v1rpkm0.98	99.54	438	2	0	1	438	1	438	0	900
DJU120_geneID_620_g	jgi|Asptu1|136011|e_gw1.13.167.1	99.52	420	2	0	1	420	1	420	0	869
DJU120_geneID_621_g	jgi|Asptu1|50949|fgenesh1_kg.13_#_185_#_Locus6569v1rpkm21.97	100	680	0	0	1	680	1	680	0	1389
DJU120_geneID_622_g	jgi|Asptu1|51526|fgenesh1_kg.14_#_234_#_Locus13900v1rpkm1.18	77.48	222	48	1	1	220	1	222	3e-124	354
DJU120_geneID_623_g	jgi|Asptu1|50953|fgenesh1_kg.13_#_189_#_Locus5360v1rpkm32.96	99.86	696	1	0	110	805	1	696	0	1434
DJU120_geneID_624_g	jgi|Asptu1|80574|estExt_fgenesh1_pm.C_130130	100	630	0	0	73	702	346	975	0	1321
DJU120_geneID_625_g	jgi|Asptu1|80574|estExt_fgenesh1_pm.C_130130	100	321	0	0	1	321	1	321	0	653
DJU120_geneID_626_g	jgi|Asptu1|196426|gm1.10617_g	100	406	0	0	1	406	1	406	0	825
DJU120_geneID_627_g	jgi|Asptu1|124310|e_gw1.5.60.1	35.29	34	22	0	15	48	314	347	1	25.4
DJU120_geneID_628_g	jgi|Asptu1|118516|e_gw1.3.766.1	99.24	2886	16	2	1	2882	1	2884	0	5927
DJU120_geneID_629_g	jgi|Asptu1|51257|fgenesh1_kg.13_#_493_#_Locus1008v1rpkm227.83	100	458	0	0	1	458	1	458	0	909
DJU120_geneID_630_g	jgi|Asptu1|51256|fgenesh1_kg.13_#_492_#_Locus5518v2rpkm3.98	99.84	627	1	0	1	627	1	627	0	1283
DJU120_geneID_631_g	jgi|Asptu1|196637|gm1.10828_g	99.18	732	6	0	1	732	1	732	0	1476
DJU120_geneID_632_g	jgi|Asptu1|152362|estExt_Genewise1.C_7_t10014	97.54	203	5	0	1	203	1	203	3e-147	411
DJU120_geneID_633_g	jgi|Asptu1|152366|estExt_Genewise1.C_7_t10018	99.68	309	1	0	1	309	1	309	0	631
DJU120_geneID_634_g	jgi|Asptu1|128025|e_gw1.7.1416.1	99.69	642	2	0	1	642	1	642	0	1340
DJU120_geneID_635_g	jgi|Asptu1|58149|fgenesh1_pm.7_#_10	93.18	806	15	3	5	810	70	835	0	1516
DJU120_geneID_636_g	jgi|Asptu1|58150|fgenesh1_pm.7_#_11	100	365	0	0	1	365	1	365	0	759
DJU120_geneID_637_g	jgi|Asptu1|783942|CE576639_11566	99.29	280	2	0	1	280	1	280	0	566
DJU120_geneID_638_g	jgi|Asptu1|32242|fgenesh1_pg.7_#_16	96.7	364	11	1	1	363	1	364	0	728
DJU120_geneID_639_g	jgi|Asptu1|58153|fgenesh1_pm.7_#_14	99.41	682	4	0	1	682	1	682	0	1405
DJU120_geneID_640_g	jgi|Asptu1|51280|fgenesh1_kg.13_#_516_#_Locus5922v1rpkm27.47	100	551	0	0	1	551	1	551	0	1127
DJU120_geneID_641_g	jgi|Asptu1|184859|estExt_Genewise1Plus.C_13_t20465	99.37	792	5	0	1	792	1	792	0	1642
DJU120_geneID_642_g	jgi|Asptu1|51276|fgenesh1_kg.13_#_512_#_Locus4497v1rpkm43.87	99.67	305	1	0	1	305	1	305	0	624
DJU120_geneID_643_g	jgi|Asptu1|61702|fgenesh1_pm.13_#_366	98.77	892	0	1	1	881	1	892	0	1817
DJU120_geneID_644_g	jgi|Asptu1|136044|e_gw1.13.784.1	93.46	214	8	1	7	220	3	210	3e-146	409
DJU120_geneID_645_g	jgi|Asptu1|51274|fgenesh1_kg.13_#_510_#_Locus2771v1rpkm80.42	100	301	0	0	25	325	1	301	0	610
DJU120_geneID_646_g	jgi|Asptu1|206883|estExt_Genemark1.C_130359	99.54	1092	5	0	1	1092	1	1092	0	2251
DJU120_geneID_647_g	jgi|Asptu1|61699|fgenesh1_pm.13_#_363	98.31	295	5	0	1	295	1	295	0	555
DJU120_geneID_648_g	jgi|Asptu1|61698|fgenesh1_pm.13_#_362	99.64	277	1	0	1	277	1	277	0	553
DJU120_geneID_649_g	jgi|Asptu1|416880|CE209577_52213	99.86	708	1	0	1	708	1	708	0	1462
DJU120_geneID_650_g	jgi|Asptu1|136430|e_gw1.13.1036.1	100	563	0	0	1	563	1	563	0	1141
DJU120_geneID_651_g	jgi|Asptu1|136368|e_gw1.13.581.1	89.02	173	2	1	1	173	1	156	1e-104	300
DJU120_geneID_652_g	jgi|Asptu1|61693|fgenesh1_pm.13_#_357	100	433	0	0	1	433	1	433	0	889
DJU120_geneID_653_g	jgi|Asptu1|136091|e_gw1.13.550.1	99.87	741	1	0	1	741	1	741	0	1495
DJU120_geneID_654_g	jgi|Asptu1|135540|e_gw1.13.616.1	100	474	0	0	1	474	1	474	0	976
DJU120_geneID_655_g	jgi|Asptu1|136358|e_gw1.13.134.1	100	299	0	0	1	299	1	299	0	610
DJU120_geneID_656_g	jgi|Asptu1|194243|gm1.8434_g	95.99	598	6	1	1	580	1	598	0	1169
DJU120_geneID_657_g	jgi|Asptu1|59511|fgenesh1_pm.9_#_107	95.74	141	5	1	1	141	1	140	9e-96	275
DJU120_geneID_658_g	jgi|Asptu1|130774|e_gw1.9.37.1	95.26	549	26	0	1	549	1	549	0	1047
DJU120_geneID_659_g	jgi|Asptu1|194240|gm1.8431_g	94.29	385	22	0	1	385	1	385	0	751
DJU120_geneID_660_g	jgi|Asptu1|130942|e_gw1.9.340.1	95.68	463	16	1	30	488	154	616	0	902
DJU120_geneID_661_g	jgi|Asptu1|131054|e_gw1.9.342.1	99.55	669	3	0	1	669	1	669	0	1352
DJU120_geneID_662_g	jgi|Asptu1|130813|e_gw1.9.427.1	92.34	561	43	0	1	561	1	561	0	1094
DJU120_geneID_663_g	jgi|Asptu1|78808|estExt_fgenesh1_pm.C_9_t10101	95.98	672	26	1	1	671	1	672	0	1269
DJU120_geneID_664_g	jgi|Asptu1|59504|fgenesh1_pm.9_#_100	97.46	1258	8	2	1	1258	1	1234	0	2528
DJU120_geneID_665_g	jgi|Asptu1|130796|e_gw1.9.388.1	99.7	658	2	0	1	658	1	658	0	1353
DJU120_geneID_666_g	jgi|Asptu1|194233|gm1.8424_g	99.73	737	2	0	1	737	1	737	0	1518
DJU120_geneID_667_g	jgi|Asptu1|204714|estExt_Genemark1.C_9_t10096	98.5	267	4	0	1	267	16	282	0	533
DJU120_geneID_668_g	jgi|Asptu1|48041|fgenesh1_kg.9_#_123_#_Locus13217v1rpkm1.42	98.17	492	9	0	1	492	73	564	0	1009
DJU120_geneID_669_g	jgi|Asptu1|48039|fgenesh1_kg.9_#_121_#_Locus1300v1rpkm173.68	100	160	0	0	1	160	1	160	6e-117	330
DJU120_geneID_670_g	jgi|Asptu1|59499|fgenesh1_pm.9_#_95	98.92	370	4	0	1	370	1	370	0	762
DJU120_geneID_671_g	jgi|Asptu1|193510|gm1.7701_g	72.6	73	18	2	2	73	1	72	2e-30	104
DJU120_geneID_672_g	jgi|Asptu1|179671|estExt_Genewise1Plus.C_9_t10233	97.75	355	8	0	1	355	1	355	0	717
DJU120_geneID_673_g	jgi|Asptu1|179666|estExt_Genewise1Plus.C_9_t10228	100	554	0	0	1	554	1	554	0	1115
DJU120_geneID_674_g	jgi|Asptu1|880274|CE672971_68	94.74	190	10	0	1	190	1	190	7e-130	365
DJU120_geneID_675_g	jgi|Asptu1|48034|fgenesh1_kg.9_#_116_#_Locus7559v1rpkm15.18	99.43	348	2	0	1	348	1	348	0	729
DJU120_geneID_676_g	jgi|Asptu1|33700|fgenesh1_pg.9_#_80	100	1105	0	0	1	1105	1	1105	0	2305
DJU120_geneID_677_g	jgi|Asptu1|132136|e_gw1.9.52.1	99.79	475	1	0	1	475	1	475	0	968
DJU120_geneID_678_g	jgi|Asptu1|131656|e_gw1.9.33.1	99.72	354	1	0	1	354	1	354	0	722
DJU120_geneID_679_g	jgi|Asptu1|194220|gm1.8411_g	99.68	313	1	0	1	313	1	313	0	642
DJU120_geneID_680_g	jgi|Asptu1|130817|e_gw1.9.330.1	99.6	501	2	0	1	501	1	501	0	1036
DJU120_geneID_681_g	jgi|Asptu1|59488|fgenesh1_pm.9_#_84	100	64	0	0	1	64	46	109	4e-42	134
DJU120_geneID_682_g	jgi|Asptu1|36106|fgenesh1_pg.14_#_4	96.51	630	2	1	34	643	1	630	0	1262
DJU120_geneID_683_g	jgi|Asptu1|136631|e_gw1.14.170.1	98.98	394	4	0	1	394	1	394	0	808
DJU120_geneID_684_g	jgi|Asptu1|194371|gm1.8562_g	84.91	265	40	0	1	265	1	265	7e-169	478
DJU120_geneID_685_g	jgi|Asptu1|136992|e_gw1.14.436.1	42.08	1257	663	21	53	1269	37	1268	0	954
DJU120_geneID_685_g	jgi|Asptu1|136992|e_gw1.14.436.1	39.47	494	235	8	882	1318	955	1441	1e-86	309
DJU120_geneID_686_g	jgi|Asptu1|189123|gm1.3314_g	29.55	44	27	1	227	270	2	41	3.6	27.7
DJU120_geneID_687_g	jgi|Asptu1|419227|CE211924_14058	81.83	974	176	1	1	973	45	1018	0	1659
DJU120_geneID_687_g	jgi|Asptu1|419227|CE211924_14058	37.23	188	97	9	983	1150	845	1031	1e-22	104
DJU120_geneID_687_g	jgi|Asptu1|419227|CE211924_14058	45.11	133	59	4	921	1039	886	1018	4e-22	102
DJU120_geneID_687_g	jgi|Asptu1|419227|CE211924_14058	37.21	172	93	5	928	1084	860	1031	5e-22	102
DJU120_geneID_687_g	jgi|Asptu1|419227|CE211924_14058	38.51	161	85	4	1058	1204	858	1018	1e-21	100
DJU120_geneID_687_g	jgi|Asptu1|419227|CE211924_14058	38.36	159	84	4	1091	1235	858	1016	2e-21	100
DJU120_geneID_687_g	jgi|Asptu1|419227|CE211924_14058	38.65	163	82	3	1157	1303	858	1018	6e-21	99
DJU120_geneID_687_g	jgi|Asptu1|419227|CE211924_14058	33.85	195	105	6	1209	1379	837	1031	7e-20	95.1
DJU120_geneID_687_g	jgi|Asptu1|419227|CE211924_14058	38.15	173	87	7	1181	1334	845	1016	2e-19	94
DJU120_geneID_688_g	jgi|Asptu1|53164|fgenesh1_pm.1_#_1311	32.65	49	32	1	384	431	415	463	0.21	33.1
DJU120_geneID_689_g	jgi|Asptu1|196664|gm1.10855_g	96.69	815	27	0	1	815	1	815	0	1642
DJU120_geneID_690_g	jgi|Asptu1|923546|MIX10157_69_54	97.43	545	2	1	20	564	32	564	0	1085
DJU120_geneID_691_g	jgi|Asptu1|115896|e_gw1.2.3024.1	100	764	0	0	1	764	1	764	0	1550
DJU120_geneID_692_g	jgi|Asptu1|39446|fgenesh1_kg.2_#_772_#_Locus244v2rpkm64.19_PRE	100	511	0	0	1	511	1	511	0	1045
DJU120_geneID_693_g	jgi|Asptu1|27556|fgenesh1_pg.2_#_505	99.7	1014	3	0	1	1014	1	1014	0	2083
DJU120_geneID_694_g	jgi|Asptu1|115281|e_gw1.2.2502.1	99.82	543	1	0	1	543	1	543	0	1116
DJU120_geneID_695_g	jgi|Asptu1|27558|fgenesh1_pg.2_#_507	97.48	317	5	2	1	316	1	315	0	610
DJU120_geneID_696_g	jgi|Asptu1|187907|gm1.2098_g	99.76	410	1	0	1	410	1	410	0	811
DJU120_geneID_697_g	jgi|Asptu1|49037|fgenesh1_kg.10_#_233_#_Locus19109v1rpkm0.43	28.3	159	98	5	9	156	10	163	3e-17	75.9
DJU120_geneID_698_g	jgi|Asptu1|128984|e_gw1.7.294.1	31.03	87	60	0	2	88	4	90	4e-10	55.8
DJU120_geneID_699_g	jgi|Asptu1|49822|fgenesh1_kg.11_#_159_#_Locus16476v1rpkm0.69	98.51	134	2	0	1	134	286	419	1e-94	281
DJU120_geneID_700_g	jgi|Asptu1|195569|gm1.9760_g	97.2	642	18	0	1	642	1	642	0	1295
DJU120_geneID_701_g	jgi|Asptu1|70572|estExt_fgenesh1_pg.C_110133	96.11	283	11	0	1	283	1	283	0	545
DJU120_geneID_702_g	jgi|Asptu1|49821|fgenesh1_kg.11_#_158_#_Locus9402v1rpkm6.63	96.41	501	18	0	1	501	1	501	0	996
DJU120_geneID_703_g	jgi|Asptu1|195566|gm1.9757_g	95.83	192	8	0	1	192	1	192	2e-136	382
DJU120_geneID_704_g	jgi|Asptu1|49818|fgenesh1_kg.11_#_155_#_Locus7909v1rpkm13.08	98.03	203	4	0	1	203	1	203	4e-146	408
DJU120_geneID_705_g	jgi|Asptu1|70567|estExt_fgenesh1_pg.C_110128	97.72	351	8	0	1	351	1	351	0	706
DJU120_geneID_706_g	jgi|Asptu1|60701|fgenesh1_pm.11_#_114	99.74	384	1	0	1	384	91	474	0	775
DJU120_geneID_707_g	jgi|Asptu1|49815|fgenesh1_kg.11_#_152_#_Locus17133v1rpkm0.61	77.65	85	16	1	9	93	26	107	3e-40	130
DJU120_geneID_708_g	jgi|Asptu1|158361|estExt_Genewise1.C_11_t10284	99.18	1094	9	0	1	1094	1	1094	0	2219
DJU120_geneID_709_g	jgi|Asptu1|60699|fgenesh1_pm.11_#_112	75.8	376	19	3	14	389	20	323	0	550
DJU120_geneID_710_g	jgi|Asptu1|134303|e_gw1.11.1114.1	100	290	0	0	1	290	1	290	0	586
DJU120_geneID_711_g	jgi|Asptu1|49810|fgenesh1_kg.11_#_147_#_Locus13485v1rpkm1.32	97.62	1513	36	0	326	1838	1	1513	0	3075
DJU120_geneID_712_g	jgi|Asptu1|79884|estExt_fgenesh1_pm.C_110109	99.31	722	2	2	1	721	1	720	0	1476
DJU120_geneID_713_g	jgi|Asptu1|158352|estExt_Genewise1.C_11_t10275	100	524	0	0	1	524	1	524	0	1095
DJU120_geneID_714_g	jgi|Asptu1|182467|estExt_Genewise1Plus.C_11_t10267	99.81	528	1	0	1	528	1	528	0	1076
DJU120_geneID_715_g	jgi|Asptu1|195554|gm1.9745_g	100	180	0	0	1	180	1	180	4e-133	373
DJU120_geneID_716_g	jgi|Asptu1|133959|e_gw1.11.547.1	99.82	3928	7	0	1	3928	1	3928	0	8123
DJU120_geneID_717_g	jgi|Asptu1|182461|estExt_Genewise1Plus.C_11_t10261	99.72	360	1	0	1	360	1	360	0	734
DJU120_geneID_718_g	jgi|Asptu1|49802|fgenesh1_kg.11_#_139_#_Locus2264v1rpkm99.95	100	56	0	0	1	56	1	56	1e-34	113
DJU120_geneID_719_g	jgi|Asptu1|60690|fgenesh1_pm.11_#_103	80.19	207	39	1	1	205	1	207	2e-108	312
DJU120_geneID_720_g	jgi|Asptu1|34997|fgenesh1_pg.11_#_112	94.95	515	8	1	1	497	1	515	0	988
DJU120_geneID_721_g	jgi|Asptu1|158332|estExt_Genewise1.C_11_t10255	99.19	371	3	0	1	371	1	371	0	760
DJU120_geneID_722_g	jgi|Asptu1|133669|e_gw1.11.401.1	78.63	234	48	1	1	232	1	234	4e-134	386
DJU120_geneID_723_g	jgi|Asptu1|182449|estExt_Genewise1Plus.C_11_t10246	95.63	549	1	1	1	526	1	549	0	1069
DJU120_geneID_724_g	jgi|Asptu1|134235|e_gw1.11.727.1	97.45	744	19	0	1	744	1	744	0	1506
DJU120_geneID_726_g	jgi|Asptu1|60683|fgenesh1_pm.11_#_96	99.42	514	3	0	1	514	493	1006	0	1062
DJU120_geneID_727_g	jgi|Asptu1|60683|fgenesh1_pm.11_#_96	100	488	0	0	1	488	1	488	0	1009
DJU120_geneID_728_g	jgi|Asptu1|355791|CE148488_3137	100	385	0	0	1	385	1	385	0	785
DJU120_geneID_729_g	jgi|Asptu1|60681|fgenesh1_pm.11_#_94	100	258	0	0	1	258	1	258	0	534
DJU120_geneID_730_g	jgi|Asptu1|134590|e_gw1.11.495.1	100	80	0	0	1	80	1	80	2e-52	160
DJU120_geneID_731_g	jgi|Asptu1|158317|estExt_Genewise1.C_11_t10232	96.93	358	11	0	1	358	1	358	0	704
DJU120_geneID_732_g	jgi|Asptu1|49788|fgenesh1_kg.11_#_125_#_Locus4939v1rpkm37.89	99.32	294	2	0	1	294	1	294	0	608
DJU120_geneID_733_g	jgi|Asptu1|182435|estExt_Genewise1Plus.C_11_t10227	99.33	596	4	0	1	596	1	596	0	1229
DJU120_geneID_734_g	jgi|Asptu1|60677|fgenesh1_pm.11_#_90	95.19	624	10	1	1	604	1	624	0	1186
DJU120_geneID_735_g	jgi|Asptu1|49784|fgenesh1_kg.11_#_121_#_Locus4395v2rpkm2.75_PRE	99.28	277	2	0	1	277	1	277	0	563
DJU120_geneID_736_g	jgi|Asptu1|49781|fgenesh1_kg.11_#_118_#_Locus19256v1rpkm0.41	97.98	99	2	0	42	140	1	99	4e-65	196
DJU120_geneID_737_g	jgi|Asptu1|134122|e_gw1.11.175.1	99.88	852	1	0	1	852	1	852	0	1761
DJU120_geneID_738_g	jgi|Asptu1|57950|fgenesh1_pm.6_#_558	46.15	26	11	1	24	46	567	592	4.3	24.6
DJU120_geneID_739_g	jgi|Asptu1|60674|fgenesh1_pm.11_#_87	99.86	1420	2	0	1	1420	1	1420	0	2952
DJU120_geneID_740_g	jgi|Asptu1|49773|fgenesh1_kg.11_#_110_#_Locus5907v1rpkm27.59	100	110	0	0	1	110	1	110	1e-76	224
DJU120_geneID_741_g	jgi|Asptu1|182415|estExt_Genewise1Plus.C_11_t10207	93.26	549	34	3	1	546	1	549	0	1001
DJU120_geneID_742_g	jgi|Asptu1|195527|gm1.9718_g	100	509	0	0	1	509	1	509	0	1046
DJU120_geneID_743_g	jgi|Asptu1|49768|fgenesh1_kg.11_#_105_#_Locus17092v1rpkm0.61	97.52	565	9	1	138	702	53	612	0	1120
DJU120_geneID_744_g	jgi|Asptu1|60670|fgenesh1_pm.11_#_83	100	246	0	0	1	246	1	246	0	500
DJU120_geneID_745_g	jgi|Asptu1|205880|estExt_Genemark1.C_110084	99.48	387	2	0	1	387	2	388	0	793
DJU120_geneID_746_g	jgi|Asptu1|134080|e_gw1.11.680.1	98.98	591	6	0	1	591	1	591	0	1208
DJU120_geneID_747_g	jgi|Asptu1|60667|fgenesh1_pm.11_#_80	87.19	242	23	1	1	242	1	234	1e-153	430
DJU120_geneID_748_g	jgi|Asptu1|134121|e_gw1.11.185.1	99.29	424	3	0	1	424	48	471	0	835
DJU120_geneID_749_g	jgi|Asptu1|133898|e_gw1.11.603.1	93.23	709	48	0	1	709	1	709	0	1381
DJU120_geneID_750_g	jgi|Asptu1|49760|fgenesh1_kg.11_#_97_#_Locus13834v1rpkm1.20	99.42	517	3	0	238	754	1	517	0	1049
DJU120_geneID_751_g	jgi|Asptu1|918446|MIX5057_67_50	96.52	287	10	0	1	287	1	287	0	581
DJU120_geneID_752_g	jgi|Asptu1|134021|e_gw1.11.892.1	95.12	328	16	0	1	328	1	328	0	655
DJU120_geneID_753_g	jgi|Asptu1|133597|e_gw1.11.1083.1	96.63	505	17	0	1	505	1	505	0	996
DJU120_geneID_754_g	jgi|Asptu1|49759|fgenesh1_kg.11_#_96_#_Locus10554v1rpkm3.86	93.33	120	8	0	1	120	1	120	2e-78	229
DJU120_geneID_755_g	jgi|Asptu1|158266|estExt_Genewise1.C_11_t10175	99.33	447	3	0	1	447	1	447	0	914
DJU120_geneID_756_g	jgi|Asptu1|49756|fgenesh1_kg.11_#_93_#_Locus7268v1rpkm16.87	98.52	406	3	1	1	406	1	403	0	817
DJU120_geneID_757_g	jgi|Asptu1|134592|e_gw1.11.1066.1	95.15	268	13	0	12	279	1	268	0	527
DJU120_geneID_758_g	jgi|Asptu1|49753|fgenesh1_kg.11_#_90_#_Locus5590v1rpkm30.58	95.29	382	2	1	1	366	1	382	0	744
DJU120_geneID_759_g	jgi|Asptu1|195510|gm1.9701_g	99.25	664	5	0	1	664	1	664	0	1365
DJU120_geneID_760_g	jgi|Asptu1|34956|fgenesh1_pg.11_#_71	95.63	229	10	0	1	229	1	229	4e-149	418
DJU120_geneID_761_g	jgi|Asptu1|134160|e_gw1.11.805.1	81.09	1571	292	1	1	1566	1	1571	0	2608
DJU120_geneID_762_g	jgi|Asptu1|60654|fgenesh1_pm.11_#_67	98.47	262	4	0	1	262	1	262	0	512
DJU120_geneID_763_g	jgi|Asptu1|182370|estExt_Genewise1Plus.C_11_t10151	100	209	0	0	1	209	1	209	1e-158	440
DJU120_geneID_764_g	jgi|Asptu1|49750|fgenesh1_kg.11_#_87_#_Locus11966v1rpkm2.11	99.67	307	1	0	1	307	1	307	0	639
DJU120_geneID_765_g	jgi|Asptu1|134293|e_gw1.11.98.1	99.35	464	3	0	1	464	1	464	0	958
DJU120_geneID_766_g	jgi|Asptu1|182362|estExt_Genewise1Plus.C_11_t10143	99.93	1485	1	0	1	1485	1	1485	0	3092
DJU120_geneID_767_g	jgi|Asptu1|133975|e_gw1.11.600.1	99.83	603	1	0	154	756	4	606	0	1243
DJU120_geneID_768_g	jgi|Asptu1|60649|fgenesh1_pm.11_#_62	99.82	560	1	0	1	560	1	560	0	1158
DJU120_geneID_769_g	jgi|Asptu1|60648|fgenesh1_pm.11_#_61	99.83	597	1	0	1	597	1	597	0	1212
DJU120_geneID_770_g	jgi|Asptu1|49738|fgenesh1_kg.11_#_75_#_Locus8049v1rpkm12.34	99.41	169	1	0	1	169	1	169	3e-121	342
DJU120_geneID_771_g	jgi|Asptu1|182349|estExt_Genewise1Plus.C_11_t10130	98.41	504	0	1	1	504	1	496	0	1003
DJU120_geneID_772_g	jgi|Asptu1|134038|e_gw1.11.558.1	100	565	0	0	1	565	1	565	0	1142
DJU120_geneID_773_g	jgi|Asptu1|134331|e_gw1.11.839.1	97.8	364	8	0	1	364	1	364	0	730
DJU120_geneID_774_g	jgi|Asptu1|353599|CE146296_7833	94.51	164	7	1	1	162	1	164	2e-108	309
DJU120_geneID_775_g	jgi|Asptu1|195494|gm1.9685_g	100	524	0	0	1	524	1	524	0	1067
DJU120_geneID_776_g	jgi|Asptu1|133793|e_gw1.11.577.1	98.47	459	7	0	1	459	12	470	0	932
DJU120_geneID_777_g	jgi|Asptu1|70505|estExt_fgenesh1_pg.C_110055	97.76	268	6	0	1	268	1	268	0	540
DJU120_geneID_778_g	jgi|Asptu1|55363|fgenesh1_pm.3_#_961	45.5	589	277	9	29	617	1	545	9e-175	513
DJU120_geneID_779_g	jgi|Asptu1|204555|estExt_Genemark1.C_8_t20073	37.98	208	104	4	25	213	5	206	4e-42	143
DJU120_geneID_780_g	jgi|Asptu1|190913|gm1.5104_g	70.7	529	149	3	3	529	8	532	0	761
DJU120_geneID_781_g	jgi|Asptu1|36362|fgenesh1_pg.15_#_30	60.11	564	215	5	21	584	22	575	0	709
DJU120_geneID_782_g	jgi|Asptu1|353578|CE146275_142	52	100	42	2	110	204	97	195	8e-23	95.1
DJU120_geneID_783_g	jgi|Asptu1|79832|estExt_fgenesh1_pm.C_110052	88.59	149	17	0	1	149	1	149	7e-93	283
DJU120_geneID_784_g	jgi|Asptu1|60638|fgenesh1_pm.11_#_51	98.19	663	6	1	1	663	68	724	0	1331
DJU120_geneID_785_g	jgi|Asptu1|49727|fgenesh1_kg.11_#_64_#_Locus9716v1rpkm5.73	98.85	433	5	0	1	433	1	433	0	857
DJU120_geneID_786_g	jgi|Asptu1|195489|gm1.9680_g	98.3	176	3	0	1	176	1	176	2e-127	358
DJU120_geneID_787_g	jgi|Asptu1|134530|e_gw1.11.677.1	98.4	500	8	0	1	500	1	500	0	1025
DJU120_geneID_788_g	jgi|Asptu1|134578|e_gw1.11.305.1	97.85	606	13	0	1	606	1	606	0	1221
DJU120_geneID_789_g	jgi|Asptu1|353216|CE145913_3869	99.81	515	1	0	1	515	1	515	0	1037
DJU120_geneID_790_g	jgi|Asptu1|134476|e_gw1.11.634.1	98.86	440	5	0	1	440	1	440	0	900
DJU120_geneID_791_g	jgi|Asptu1|195484|gm1.9675_g	100	417	0	0	1	417	1	417	0	865
DJU120_geneID_792_g	jgi|Asptu1|49718|fgenesh1_kg.11_#_55_#_Locus4021v1rpkm51.83	100	350	0	0	1	350	1	350	0	727
DJU120_geneID_793_g	jgi|Asptu1|79824|estExt_fgenesh1_pm.C_110042	99.72	357	1	0	1	357	4	360	0	744
DJU120_geneID_794_g	jgi|Asptu1|60628|fgenesh1_pm.11_#_41	99.82	559	1	0	1	559	1	559	0	1136
DJU120_geneID_795_g	jgi|Asptu1|134199|e_gw1.11.1033.1	99.49	389	2	0	1	389	1	389	0	800
DJU120_geneID_796_g	jgi|Asptu1|195479|gm1.9670_g	90.48	210	20	0	1	210	1	210	9e-145	405
DJU120_geneID_797_g	jgi|Asptu1|70491|estExt_fgenesh1_pg.C_110038	99.22	513	4	0	1	513	1	513	0	1046
DJU120_geneID_798_g	jgi|Asptu1|49713|fgenesh1_kg.11_#_50_#_Locus16777v1rpkm0.65	100	188	0	0	1	188	1	188	9e-138	385
DJU120_geneID_799_g	jgi|Asptu1|918362|MIX4973_20_64	100	178	0	0	1	178	1	178	6e-132	370
DJU120_geneID_800_g	jgi|Asptu1|195475|gm1.9666_g	99.21	254	2	0	1	254	18	271	0	516
DJU120_geneID_801_g	jgi|Asptu1|158177|estExt_Genewise1.C_11_t10070	99.78	458	1	0	1	458	1	458	0	957
DJU120_geneID_802_g	jgi|Asptu1|195473|gm1.9664_g	100	343	0	0	1	343	1	343	0	714
DJU120_geneID_803_g	jgi|Asptu1|205837|estExt_Genemark1.C_110032	84.42	308	23	3	1	302	1	289	0	531
DJU120_geneID_804_g	jgi|Asptu1|49709|fgenesh1_kg.11_#_46_#_Locus7223v1rpkm17.17	99.8	493	1	0	1	493	1	493	0	1019
DJU120_geneID_805_g	jgi|Asptu1|60618|fgenesh1_pm.11_#_31	87.47	367	24	1	1	367	1	345	0	645
DJU120_geneID_806_g	jgi|Asptu1|70484|estExt_fgenesh1_pg.C_110030	97.47	1465	13	1	80	1520	1	1465	0	2899
DJU120_geneID_807_g	jgi|Asptu1|60616|fgenesh1_pm.11_#_29	100	435	0	0	1	435	1	435	0	871
DJU120_geneID_808_g	jgi|Asptu1|133774|e_gw1.11.697.1	99.75	403	1	0	1	403	1	403	0	810
DJU120_geneID_809_g	jgi|Asptu1|133711|e_gw1.11.311.1	99.56	456	2	0	1	456	1	456	0	932
DJU120_geneID_810_g	jgi|Asptu1|49703|fgenesh1_kg.11_#_40_#_Locus2831v1rpkm78.94	99.69	324	1	0	1	324	1	324	0	664
DJU120_geneID_811_g	jgi|Asptu1|918324|MIX4935_512_42	92.21	321	12	1	1	308	1	321	0	588
DJU120_geneID_812_g	jgi|Asptu1|182275|estExt_Genewise1Plus.C_11_t10046	99.2	373	2	1	1	372	1	373	0	741
DJU120_geneID_813_g	jgi|Asptu1|189486|gm1.3677_g	99.86	725	1	0	1	725	1	725	0	1486
DJU120_geneID_814_g	jgi|Asptu1|29093|fgenesh1_pg.3_#_722	98.77	489	6	0	1	489	1	489	0	994
DJU120_geneID_815_g	jgi|Asptu1|189484|gm1.3675_g	99.34	304	2	0	1	304	1	304	0	625
DJU120_geneID_816_g	jgi|Asptu1|119189|e_gw1.3.1844.1	99.66	584	2	0	26	609	1	584	0	1181
DJU120_geneID_817_g	jgi|Asptu1|41681|fgenesh1_kg.3_#_1042_#_Locus5464v1rpkm31.94	100	507	0	0	1	507	1	507	0	1049
DJU120_geneID_818_g	jgi|Asptu1|70321|estExt_fgenesh1_pg.C_10_t10451	36.11	36	23	0	65	100	24	59	3.8	26.2
DJU120_geneID_819_g	jgi|Asptu1|55061|fgenesh1_pm.3_#_659	97.63	845	10	1	1	845	1	835	0	1559
DJU120_geneID_820_g	jgi|Asptu1|576925|CE369622_62000	99.69	639	2	0	1	639	1	639	0	1303
DJU120_geneID_821_g	jgi|Asptu1|120324|e_gw1.3.2451.1	99.12	452	4	0	1	452	1	452	0	908
DJU120_geneID_822_g	jgi|Asptu1|41676|fgenesh1_kg.3_#_1037_#_Locus9531v3rpkm0.35_PRE	98.91	458	5	0	1	458	1	458	0	934
DJU120_geneID_823_g	jgi|Asptu1|118102|e_gw1.3.340.1	99.64	549	2	0	1	549	1	549	0	1126
DJU120_geneID_824_g	jgi|Asptu1|74828|estExt_fgenesh1_pm.C_3_t20154	96.05	329	12	1	1	328	1	329	0	616
DJU120_geneID_825_g	jgi|Asptu1|41668|fgenesh1_kg.3_#_1029_#_Locus8805v1rpkm8.75	98.1	1104	6	1	1	1089	1	1104	0	2234
DJU120_geneID_826_g	jgi|Asptu1|200489|estExt_Genemark1.C_3_t20234	100	202	0	0	1	202	1	202	3e-143	400
DJU120_geneID_827_g	jgi|Asptu1|55053|fgenesh1_pm.3_#_651	100	541	0	0	1	541	1	541	0	1104
DJU120_geneID_828_g	jgi|Asptu1|41666|fgenesh1_kg.3_#_1027_#_Locus4934v4rpkm0.00_PRE	98.77	244	3	0	1	244	1	244	0	501
DJU120_geneID_829_g	jgi|Asptu1|118533|e_gw1.3.1957.1	98.75	399	5	0	1	399	1	399	0	819
DJU120_geneID_830_g	jgi|Asptu1|144985|estExt_Genewise1.C_3_t40214	99.8	497	1	0	1	497	1	497	0	1022
DJU120_geneID_831_g	jgi|Asptu1|144982|estExt_Genewise1.C_3_t40211	97.26	621	17	0	1	621	1	621	0	1233
DJU120_geneID_832_g	jgi|Asptu1|55048|fgenesh1_pm.3_#_646	94.47	380	7	1	1	380	1	366	0	712
DJU120_geneID_833_g	jgi|Asptu1|55047|fgenesh1_pm.3_#_645	99.78	457	1	0	1	457	807	1263	0	946
DJU120_geneID_834_g	jgi|Asptu1|55047|fgenesh1_pm.3_#_645	99.49	781	4	0	1	781	1	781	0	1589
DJU120_geneID_835_g	jgi|Asptu1|120165|e_gw1.3.1143.1	94.37	515	18	1	1	515	1	504	0	996
DJU120_geneID_836_g	jgi|Asptu1|41654|fgenesh1_kg.3_#_1015_#_Locus2332v1rpkm96.80	100	115	0	0	39	153	1	115	2e-83	243
DJU120_geneID_837_g	jgi|Asptu1|119941|e_gw1.3.836.1	99.35	310	2	0	1	310	29	338	0	633
DJU120_geneID_838_g	jgi|Asptu1|189463|gm1.3654_g	98.77	810	10	0	1	810	1	810	0	1649
DJU120_geneID_839_g	jgi|Asptu1|29072|fgenesh1_pg.3_#_701	99.65	2028	7	0	1	2028	1	2028	0	4174
DJU120_geneID_840_g	jgi|Asptu1|55040|fgenesh1_pm.3_#_638	99.85	668	1	0	7	674	32	699	0	1395
DJU120_geneID_841_g	jgi|Asptu1|29070|fgenesh1_pg.3_#_699	86.93	176	1	1	1	154	1	176	2e-81	241
DJU120_geneID_842_g	jgi|Asptu1|41648|fgenesh1_kg.3_#_1009_#_Locus15818v1rpkm0.78	93.81	339	17	4	1	337	1	337	0	639
DJU120_geneID_843_g	jgi|Asptu1|41646|fgenesh1_kg.3_#_1007_#_Locus10033v1rpkm4.92	86.13	728	101	0	1	728	1	728	0	1223
DJU120_geneID_844_g	jgi|Asptu1|41645|fgenesh1_kg.3_#_1006_#_Locus7221v2rpkm8.49	87.28	456	57	1	14	469	14	468	0	783
DJU120_geneID_845_g	jgi|Asptu1|29066|fgenesh1_pg.3_#_695	89.06	329	32	2	1	325	1	329	1e-173	488
DJU120_geneID_846_g	jgi|Asptu1|120312|e_gw1.3.1311.1	99.39	659	4	0	1	659	1	659	0	1359
DJU120_geneID_847_g	jgi|Asptu1|189454|gm1.3645_g	98.42	317	5	0	1	317	1	317	0	646
DJU120_geneID_848_g	jgi|Asptu1|575936|CE368633_319	100	677	0	0	1	677	1	677	0	1394
DJU120_geneID_849_g	jgi|Asptu1|55032|fgenesh1_pm.3_#_630	99.65	576	2	0	1	576	1	576	0	1194
DJU120_geneID_850_g	jgi|Asptu1|189451|gm1.3642_g	99.13	1258	11	0	1	1258	1	1258	0	2560
DJU120_geneID_851_g	jgi|Asptu1|118853|e_gw1.3.274.1	99.87	745	1	0	8	752	1	745	0	1518
DJU120_geneID_852_g	jgi|Asptu1|118783|e_gw1.3.2495.1	92.01	488	11	3	1	471	18	494	0	874
DJU120_geneID_853_g	jgi|Asptu1|118697|e_gw1.3.918.1	99.46	367	2	0	1	367	1	367	0	754
DJU120_geneID_854_g	jgi|Asptu1|29057|fgenesh1_pg.3_#_686	100	399	0	0	1	399	1	399	0	805
DJU120_geneID_855_g	jgi|Asptu1|120157|e_gw1.3.3136.1	99.41	510	3	0	1	510	23	532	0	1060
DJU120_geneID_856_g	jgi|Asptu1|169069|estExt_Genewise1Plus.C_3_t40147	96.15	546	21	0	1	546	1	546	0	1080
DJU120_geneID_857_g	jgi|Asptu1|29054|fgenesh1_pg.3_#_683	99.76	841	2	0	1	841	1	841	0	1730
DJU120_geneID_858_g	jgi|Asptu1|41616|fgenesh1_kg.3_#_977_#_Locus6599v1rpkm21.80	99.68	616	0	1	1	614	1	616	0	1263
DJU120_geneID_859_g	jgi|Asptu1|189442|gm1.3633_g	100	560	0	0	1	560	1	560	0	1150
DJU120_geneID_860_g	jgi|Asptu1|41613|fgenesh1_kg.3_#_974_#_Locus7603v1rpkm14.90	98.8	501	6	0	1	501	1	501	0	1022
DJU120_geneID_861_g	jgi|Asptu1|41612|fgenesh1_kg.3_#_973_#_Locus3317v1rpkm66.26	100	241	0	0	1	241	1	241	4e-172	477
DJU120_geneID_862_g	jgi|Asptu1|41610|fgenesh1_kg.3_#_971_#_Locus16651v1rpkm0.66	99.56	229	1	0	1	229	1	229	6e-165	458
DJU120_geneID_863_g	jgi|Asptu1|119374|e_gw1.3.852.1	99.43	348	2	0	19	366	1	348	0	715
DJU120_geneID_864_g	jgi|Asptu1|189437|gm1.3628_g	99.69	323	1	0	1	323	1	323	0	675
DJU120_geneID_865_g	jgi|Asptu1|189436|gm1.3627_g	99.44	356	2	0	1	356	1	356	0	729
DJU120_geneID_866_g	jgi|Asptu1|55014|fgenesh1_pm.3_#_612	99.03	103	1	0	1	103	1	103	3e-72	213
DJU120_geneID_867_g	jgi|Asptu1|189434|gm1.3625_g	99.72	358	1	0	1	358	1	358	0	736
DJU120_geneID_868_g	jgi|Asptu1|29043|fgenesh1_pg.3_#_672	100	2332	0	0	1	2332	1	2332	0	4848
DJU120_geneID_869_g	jgi|Asptu1|29041|fgenesh1_pg.3_#_670	99.95	1905	1	0	1	1905	7	1911	0	3935
DJU120_geneID_870_g	jgi|Asptu1|29040|fgenesh1_pg.3_#_669	98.89	180	2	0	1	180	1	180	3e-130	365
DJU120_geneID_871_g	jgi|Asptu1|144893|estExt_Genewise1.C_3_t40113	99.6	253	1	0	1	253	1	253	0	517
DJU120_geneID_872_g	jgi|Asptu1|120099|e_gw1.3.9.1	100	817	0	0	1	817	1	817	0	1667
DJU120_geneID_873_g	jgi|Asptu1|573810|CE366507_4077	99.31	290	2	0	1	290	1	290	0	575
DJU120_geneID_874_g	jgi|Asptu1|55007|fgenesh1_pm.3_#_605	100	546	0	0	1	546	1	546	0	1120
DJU120_geneID_875_g	jgi|Asptu1|119200|e_gw1.3.2962.1	99.74	384	1	0	1	384	1	384	0	789
DJU120_geneID_876_g	jgi|Asptu1|29034|fgenesh1_pg.3_#_663	99.88	819	1	0	1	819	14	832	0	1677
DJU120_geneID_877_g	jgi|Asptu1|118016|e_gw1.3.1203.1	98.85	523	6	0	1	523	1	523	0	1012
DJU120_geneID_878_g	jgi|Asptu1|41588|fgenesh1_kg.3_#_949_#_Locus4926v1rpkm38.02	99.65	850	3	0	1	850	1	850	0	1744
DJU120_geneID_879_g	jgi|Asptu1|573670|CE366367_26817	99.7	1673	5	0	1	1673	6	1678	0	3393
DJU120_geneID_880_g	jgi|Asptu1|169021|estExt_Genewise1Plus.C_3_t40090	93.79	515	10	1	1	493	1	515	0	981
DJU120_geneID_881_g	jgi|Asptu1|118910|e_gw1.3.2523.1	97.14	70	2	0	1	70	1	70	7e-45	142
DJU120_geneID_882_g	jgi|Asptu1|119255|e_gw1.3.2994.1	95.87	315	13	0	176	490	262	576	0	629
DJU120_geneID_882_g	jgi|Asptu1|119255|e_gw1.3.2994.1	87.12	163	21	0	16	178	3	165	6e-94	298
DJU120_geneID_883_g	jgi|Asptu1|144864|estExt_Genewise1.C_3_t40080	95.63	526	6	1	1	526	1	509	0	1008
DJU120_geneID_884_g	jgi|Asptu1|120027|e_gw1.3.2694.1	100	164	0	0	1	164	1	164	4e-120	338
DJU120_geneID_885_g	jgi|Asptu1|44346|fgenesh1_kg.5_#_632_#_Locus10350v1rpkm4.25	48	25	13	0	39	63	364	388	2.4	26.6
DJU120_geneID_886_g	jgi|Asptu1|189416|gm1.3607_g	99.73	374	1	0	1	374	1	374	0	779
DJU120_geneID_887_g	jgi|Asptu1|54995|fgenesh1_pm.3_#_593	100	376	0	0	1	376	1	376	0	767
DJU120_geneID_888_g	jgi|Asptu1|190918|gm1.5109_g	83.55	152	24	1	44	194	11	162	9e-80	238
DJU120_geneID_889_g	jgi|Asptu1|41569|fgenesh1_kg.3_#_930_#_Locus436v1rpkm528.12	91.07	56	5	0	1	56	1	56	6e-32	107
DJU120_geneID_890_g	jgi|Asptu1|41460|fgenesh1_kg.3_#_821_#_Locus7100v1rpkm17.90	32.61	46	31	0	97	142	156	201	0.9	28.5
DJU120_geneID_891_g	jgi|Asptu1|54991|fgenesh1_pm.3_#_589	99.54	435	2	0	1	435	265	699	0	889
DJU120_geneID_892_g	jgi|Asptu1|29021|fgenesh1_pg.3_#_650	99.77	442	1	0	1	442	1	442	0	915
DJU120_geneID_893_g	jgi|Asptu1|119533|e_gw1.3.2136.1	98.07	466	9	0	1	466	1	466	0	947
DJU120_geneID_894_g	jgi|Asptu1|168987|estExt_Genewise1Plus.C_3_t40055	99.54	656	3	0	1	656	1	656	0	1337
DJU120_geneID_895_g	jgi|Asptu1|74764|estExt_fgenesh1_pm.C_3_t20085	100	124	0	0	1	124	1	124	4e-87	252
DJU120_geneID_896_g	jgi|Asptu1|41558|fgenesh1_kg.3_#_919_#_Locus7452v1rpkm15.76	100	143	0	0	1	143	1	143	2e-105	300
DJU120_geneID_897_g	jgi|Asptu1|117902|e_gw1.3.314.1	100	235	0	0	1	235	1	235	7e-174	481
DJU120_geneID_898_g	jgi|Asptu1|29015|fgenesh1_pg.3_#_644	99.46	184	1	0	1	184	1	184	4e-133	374
DJU120_geneID_899_g	jgi|Asptu1|54983|fgenesh1_pm.3_#_581	97.27	110	3	0	1	110	1	110	4e-73	215
DJU120_geneID_900_g	jgi|Asptu1|54982|fgenesh1_pm.3_#_580	89.66	261	0	2	1	234	1	261	4e-144	406
DJU120_geneID_901_g	jgi|Asptu1|118112|e_gw1.3.505.1	96.5	628	1	1	1	628	1	607	0	1249
DJU120_geneID_902_g	jgi|Asptu1|41553|fgenesh1_kg.3_#_914_#_Locus10298v1rpkm4.35	97.07	205	6	0	1	205	1	205	6e-148	412
DJU120_geneID_903_g	jgi|Asptu1|41549|fgenesh1_kg.3_#_910_#_Locus5584v1rpkm30.63	97.82	275	6	0	1	275	1	275	0	565
DJU120_geneID_904_g	jgi|Asptu1|29009|fgenesh1_pg.3_#_638	99.21	507	4	0	1	507	1	507	0	1031
DJU120_geneID_905_g	jgi|Asptu1|41540|fgenesh1_kg.3_#_901_#_Locus5080v4rpkm0.55_PRE	91.7	289	8	1	78	366	1	273	0	543
DJU120_geneID_906_g	jgi|Asptu1|54974|fgenesh1_pm.3_#_572	97.34	602	16	0	102	703	108	709	0	1211
DJU120_geneID_906_g	jgi|Asptu1|54974|fgenesh1_pm.3_#_572	97.56	41	1	0	59	99	1	41	3e-19	91.3
DJU120_geneID_907_g	jgi|Asptu1|119429|e_gw1.3.825.1	100	154	0	0	1	154	1	154	5e-113	320
DJU120_geneID_908_g	jgi|Asptu1|571129|CE363826_87256	99.1	334	3	0	1	334	1	334	0	690
DJU120_geneID_909_g	jgi|Asptu1|117652|e_gw1.3.2904.1	100	501	0	0	1	501	1	501	0	1023
DJU120_geneID_910_g	jgi|Asptu1|570869|CE363566_13622	98.98	196	2	0	1	196	1	196	3e-139	390
DJU120_geneID_911_g	jgi|Asptu1|41531|fgenesh1_kg.3_#_892_#_Locus6790v1rpkm20.31	99.81	522	1	0	1	522	1	522	0	1060
DJU120_geneID_912_g	jgi|Asptu1|118115|e_gw1.3.2475.1	99.65	576	2	0	1	576	1	576	0	1168
DJU120_geneID_913_g	jgi|Asptu1|119925|e_gw1.3.2822.1	98.06	516	6	1	1	512	1	516	0	1046
DJU120_geneID_914_g	jgi|Asptu1|118552|e_gw1.3.893.1	100	338	0	0	1	338	1	338	0	676
DJU120_geneID_915_g	jgi|Asptu1|189386|gm1.3577_g	98.23	509	9	0	1	509	1	509	0	1026
DJU120_geneID_916_g	jgi|Asptu1|144783|estExt_Genewise1.C_3_t30492	98.97	290	3	0	1	290	1	290	0	587
DJU120_geneID_917_g	jgi|Asptu1|168925|estExt_Genewise1Plus.C_3_t30487	91.94	831	19	5	1	814	1	800	0	1546
DJU120_geneID_918_g	jgi|Asptu1|119244|e_gw1.3.3093.1	98.87	355	4	0	1	355	1	355	0	730
DJU120_geneID_919_g	jgi|Asptu1|118797|e_gw1.3.60.1	97.03	640	19	0	1	640	1	640	0	1303
DJU120_geneID_920_g	jgi|Asptu1|117843|e_gw1.3.1167.1	99.82	1110	2	0	1	1110	1	1110	0	2310
DJU120_geneID_921_g	jgi|Asptu1|28992|fgenesh1_pg.3_#_621	96.47	170	3	2	1	169	1	168	3e-114	324
DJU120_geneID_922_g	jgi|Asptu1|118829|e_gw1.3.510.1	96.47	283	6	2	1	283	1	279	0	548
DJU120_geneID_923_g	jgi|Asptu1|65238|estExt_fgenesh1_pg.C_3_t20119	98.73	1101	4	1	1	1101	1	1091	0	2237
DJU120_geneID_924_g	jgi|Asptu1|144765|estExt_Genewise1.C_3_t30469	100	598	0	0	76	673	1	598	0	1225
DJU120_geneID_925_g	jgi|Asptu1|54957|fgenesh1_pm.3_#_555	99.85	670	1	0	1	670	1	670	0	1371
DJU120_geneID_926_g	jgi|Asptu1|570375|CE363072_5161	100	536	0	0	1	536	1	536	0	1097
DJU120_geneID_927_g	jgi|Asptu1|41510|fgenesh1_kg.3_#_871_#_Locus8012v1rpkm12.51	100	288	0	0	1	288	1	288	0	600
DJU120_geneID_928_g	jgi|Asptu1|41509|fgenesh1_kg.3_#_870_#_Locus5411v1rpkm32.43	100	1049	0	0	1	1049	1	1049	0	2176
DJU120_geneID_929_g	jgi|Asptu1|41505|fgenesh1_kg.3_#_866_#_Locus11140v2rpkm0.73	99.6	504	2	0	1	504	1	504	0	1023
DJU120_geneID_930_g	jgi|Asptu1|118531|e_gw1.3.2009.1	99.85	647	1	0	1	647	1	647	0	1348
DJU120_geneID_931_g	jgi|Asptu1|168895|estExt_Genewise1Plus.C_3_t30452	84.52	549	26	3	42	531	1	549	0	924
DJU120_geneID_932_g	jgi|Asptu1|28981|fgenesh1_pg.3_#_610	99.77	884	2	0	1	884	1	884	0	1822
DJU120_geneID_933_g	jgi|Asptu1|54948|fgenesh1_pm.3_#_546	99.7	335	1	0	1	335	431	765	0	688
DJU120_geneID_934_g	jgi|Asptu1|54948|fgenesh1_pm.3_#_546	100	377	0	0	1	377	1	377	0	779
DJU120_geneID_935_g	jgi|Asptu1|119980|e_gw1.3.2327.1	100	402	0	0	1	402	1	402	0	835
DJU120_geneID_936_g	jgi|Asptu1|569169|CE361866_21239	98.18	55	1	0	1	55	1	55	4e-34	112
DJU120_geneID_937_g	jgi|Asptu1|119887|e_gw1.3.1008.1	100	184	0	0	1	184	1	184	3e-135	379
DJU120_geneID_938_g	jgi|Asptu1|118357|e_gw1.3.2925.1	99.42	689	3	1	1	688	1	689	0	1417
DJU120_geneID_939_g	jgi|Asptu1|120353|e_gw1.3.460.1	99.04	208	0	1	1	208	1	206	1e-143	402
DJU120_geneID_940_g	jgi|Asptu1|41488|fgenesh1_kg.3_#_849_#_Locus2567v1rpkm87.12	99.19	247	2	0	1	247	1	247	0	500
DJU120_geneID_941_g	jgi|Asptu1|168875|estExt_Genewise1Plus.C_3_t30429	99.41	506	3	0	1	506	1	506	0	1047
DJU120_geneID_942_g	jgi|Asptu1|120331|e_gw1.3.521.1	100	343	0	0	1	343	1	343	0	704
DJU120_geneID_943_g	jgi|Asptu1|41485|fgenesh1_kg.3_#_846_#_Locus6317v1rpkm24.02	100	454	0	0	1	454	1	454	0	919
DJU120_geneID_944_g	jgi|Asptu1|74721|estExt_fgenesh1_pm.C_3_t20038	100	321	0	0	1	321	15	335	0	658
DJU120_geneID_945_g	jgi|Asptu1|189355|gm1.3546_g	100	412	0	0	1	412	1	412	0	852
DJU120_geneID_946_g	jgi|Asptu1|28967|fgenesh1_pg.3_#_596	99.7	658	2	0	1	658	1	658	0	1354
DJU120_geneID_947_g	jgi|Asptu1|41482|fgenesh1_kg.3_#_843_#_Locus1855v1rpkm124.85	99.46	184	1	0	45	228	1	184	1e-134	380
DJU120_geneID_948_g	jgi|Asptu1|118859|e_gw1.3.773.1	98.42	570	5	1	1	570	1	566	0	1083
DJU120_geneID_949_g	jgi|Asptu1|28964|fgenesh1_pg.3_#_593	98.7	540	5	1	1	540	1	538	0	1103
DJU120_geneID_950_g	jgi|Asptu1|54933|fgenesh1_pm.3_#_531	100	555	0	0	1	555	1	555	0	1138
DJU120_geneID_951_g	jgi|Asptu1|41475|fgenesh1_kg.3_#_836_#_Locus3787v6rpkm0.00_PRE	99.42	172	1	0	1	172	17	188	1e-126	357
DJU120_geneID_952_g	jgi|Asptu1|119908|e_gw1.3.2806.1	100	576	0	0	1	576	1	576	0	1174
DJU120_geneID_953_g	jgi|Asptu1|54931|fgenesh1_pm.3_#_529	99.11	224	2	0	1	224	462	685	1e-154	448
DJU120_geneID_954_g	jgi|Asptu1|54931|fgenesh1_pm.3_#_529	96.26	454	6	2	1	451	1	446	0	915
DJU120_geneID_955_g	jgi|Asptu1|119434|e_gw1.3.1945.1	99.68	620	1	1	1	619	1	620	0	1276
DJU120_geneID_956_g	jgi|Asptu1|65208|estExt_fgenesh1_pg.C_3_t20087	98.92	553	6	0	1	553	105	657	0	1135
DJU120_geneID_957_g	jgi|Asptu1|41463|fgenesh1_kg.3_#_824_#_Locus8865v1rpkm8.53	98.6	859	12	0	1	859	1	859	0	1747
DJU120_geneID_958_g	jgi|Asptu1|189342|gm1.3533_g	98.28	523	3	1	1	523	1	517	0	1040
DJU120_geneID_959_g	jgi|Asptu1|189341|gm1.3532_g	100	415	0	0	1	415	1	415	0	851
DJU120_geneID_960_g	jgi|Asptu1|41460|fgenesh1_kg.3_#_821_#_Locus7100v1rpkm17.90	98.19	276	5	0	1	276	1	276	0	547
DJU120_geneID_961_g	jgi|Asptu1|120059|e_gw1.3.2961.1	98.97	388	4	0	1	388	1	388	0	791
DJU120_geneID_962_g	jgi|Asptu1|189338|gm1.3529_g	100	905	0	0	1	905	1	905	0	1793
DJU120_geneID_963_g	jgi|Asptu1|28951|fgenesh1_pg.3_#_580	99.76	420	1	0	1	420	1	420	0	868
DJU120_geneID_964_g	jgi|Asptu1|119805|e_gw1.3.8.1	100	164	0	0	13	176	10	173	9e-110	313
DJU120_geneID_965_g	jgi|Asptu1|54920|fgenesh1_pm.3_#_518	99.47	376	2	0	1	376	1	376	0	777
DJU120_geneID_966_g	jgi|Asptu1|54920|fgenesh1_pm.3_#_518	99.36	625	4	0	1	625	406	1030	0	1274
DJU120_geneID_967_g	jgi|Asptu1|119896|e_gw1.3.3256.1	99.22	513	4	0	1	513	1	513	0	1040
DJU120_geneID_968_g	jgi|Asptu1|54918|fgenesh1_pm.3_#_516	99.72	360	1	0	1	360	1	360	0	744
DJU120_geneID_969_g	jgi|Asptu1|118514|e_gw1.3.816.1	99.79	951	2	0	1	951	1	951	0	1964
DJU120_geneID_970_g	jgi|Asptu1|119055|e_gw1.3.2497.1	99.2	125	1	0	1	125	1	125	1e-85	248
DJU120_geneID_971_g	jgi|Asptu1|189330|gm1.3521_g	97.13	418	7	2	1	414	1	417	0	824
DJU120_geneID_972_g	jgi|Asptu1|119774|e_gw1.3.2736.1	99.73	370	1	0	1	370	1	370	0	737
DJU120_geneID_973_g	jgi|Asptu1|84587|gw1.3.378.1	99.17	360	3	0	1	360	1	360	0	707
DJU120_geneID_974_g	jgi|Asptu1|565820|CE358517_22754	99.42	520	0	1	1	517	1	520	0	1053
DJU120_geneID_975_g	jgi|Asptu1|118071|e_gw1.3.1157.1	97.33	75	2	0	22	96	5	79	1e-49	154
DJU120_geneID_976_g	jgi|Asptu1|54911|fgenesh1_pm.3_#_509	98.76	241	1	1	1	239	1	241	7e-167	464
DJU120_geneID_977_g	jgi|Asptu1|74693|estExt_fgenesh1_pm.C_3_t20008	99.71	1361	4	0	1	1361	1	1361	0	2778
DJU120_geneID_978_g	jgi|Asptu1|41433|fgenesh1_kg.3_#_794_#_Locus8522v1rpkm10.04	99.89	875	1	0	1	875	1	875	0	1789
DJU120_geneID_979_g	jgi|Asptu1|119672|e_gw1.3.2668.1	98.98	491	5	0	1	491	1	491	0	991
DJU120_geneID_980_g	jgi|Asptu1|54907|fgenesh1_pm.3_#_505	100	150	0	0	1	150	1	150	2e-98	283
DJU120_geneID_981_g	jgi|Asptu1|41429|fgenesh1_kg.3_#_790_#_Locus10976v2rpkm1.68	99.83	1144	2	0	360	1503	1	1144	0	2355
DJU120_geneID_982_g	jgi|Asptu1|41425|fgenesh1_kg.3_#_786_#_Locus2103v1rpkm108.38	99.01	302	3	0	1	302	1	302	0	595
DJU120_geneID_983_g	jgi|Asptu1|41423|fgenesh1_kg.3_#_784_#_Locus10664v1rpkm3.66	98.23	1132	20	0	1	1132	60	1191	0	2286
DJU120_geneID_984_g	jgi|Asptu1|118120|e_gw1.3.897.1	99.42	869	4	1	1	869	1	868	0	1745
DJU120_geneID_985_g	jgi|Asptu1|119801|e_gw1.3.548.1	97.55	490	8	2	1	490	1	486	0	966
DJU120_geneID_986_g	jgi|Asptu1|168764|estExt_Genewise1Plus.C_3_t30309	99.67	602	1	1	1	601	1	602	0	1223
DJU120_geneID_987_g	jgi|Asptu1|54899|fgenesh1_pm.3_#_497	100	324	0	0	1	324	1	324	0	669
DJU120_geneID_988_g	jgi|Asptu1|41416|fgenesh1_kg.3_#_777_#_Locus3280v1rpkm67.07	86.06	208	0	1	1	208	1	179	2e-122	347
DJU120_geneID_989_g	jgi|Asptu1|28926|fgenesh1_pg.3_#_555	99.88	823	1	0	1	823	1	823	0	1686
DJU120_geneID_990_g	jgi|Asptu1|41413|fgenesh1_kg.3_#_774_#_Locus362v1rpkm607.55	100	398	0	0	1	398	1	398	0	820
DJU120_geneID_991_g	jgi|Asptu1|41410|fgenesh1_kg.3_#_771_#_Locus1727v1rpkm133.80	100	422	0	0	1	422	1	422	0	854
DJU120_geneID_992_g	jgi|Asptu1|117500|e_gw1.3.1406.1	99.81	523	1	0	5	527	24	546	0	1070
DJU120_geneID_993_g	jgi|Asptu1|65174|estExt_fgenesh1_pg.C_3_t20051	96.45	141	5	0	47	187	20	160	5e-94	275
DJU120_geneID_994_g	jgi|Asptu1|189306|gm1.3497_g	100	983	0	0	1	983	1	983	0	2011
DJU120_geneID_995_g	jgi|Asptu1|119169|e_gw1.3.129.1	100	195	0	0	105	299	1	195	1e-140	397
DJU120_geneID_996_g	jgi|Asptu1|54890|fgenesh1_pm.3_#_488	99.78	452	1	0	1	452	1	452	0	937
DJU120_geneID_997_g	jgi|Asptu1|54888|fgenesh1_pm.3_#_486	100	341	0	0	1	341	1	341	0	701
DJU120_geneID_998_g	jgi|Asptu1|54887|fgenesh1_pm.3_#_485	100	197	0	0	1	197	1	197	2e-144	403
DJU120_geneID_999_g	jgi|Asptu1|28916|fgenesh1_pg.3_#_545	100	495	0	0	1	495	25	519	0	1004
DJU120_geneID_1000_g	jgi|Asptu1|168729|estExt_Genewise1Plus.C_3_t30273	99.52	1047	5	0	1	1047	1	1047	0	2138
DJU120_geneID_1001_g	jgi|Asptu1|41394|fgenesh1_kg.3_#_755_#_Locus7609v1rpkm14.86	99.09	440	1	1	1	437	1	440	0	858
DJU120_geneID_1002_g	jgi|Asptu1|28913|fgenesh1_pg.3_#_542	100	253	0	0	1	253	1	253	0	518
DJU120_geneID_1003_g	jgi|Asptu1|563139|CE355836_1029	100	179	0	0	1	179	1	179	6e-130	365
DJU120_geneID_1004_g	jgi|Asptu1|189296|gm1.3487_g	99.78	447	1	0	1	447	1	447	0	919
DJU120_geneID_1005_g	jgi|Asptu1|562866|CE355563_232364	100	154	0	0	1	154	1	154	2e-111	316
DJU120_geneID_1006_g	jgi|Asptu1|119155|e_gw1.3.1777.1	98.44	769	3	1	1	760	1	769	0	1562
DJU120_geneID_1007_g	jgi|Asptu1|118188|e_gw1.3.2851.1	98.84	431	5	0	1	431	1	431	0	894
DJU120_geneID_1008_g	jgi|Asptu1|41382|fgenesh1_kg.3_#_743_#_Locus6184v1rpkm25.20	99.77	435	1	0	1	435	1	435	0	886
DJU120_geneID_1009_g	jgi|Asptu1|41380|fgenesh1_kg.3_#_741_#_Locus6583v1rpkm21.89	99.39	1318	8	0	1	1318	1	1318	0	2692
DJU120_geneID_1010_g	jgi|Asptu1|200319|estExt_Genemark1.C_3_t20050	99.61	258	1	0	1	258	1	258	0	514
DJU120_geneID_1011_g	jgi|Asptu1|28905|fgenesh1_pg.3_#_534	100	762	0	0	1	762	1	762	0	1591
DJU120_geneID_1012_g	jgi|Asptu1|67645|estExt_fgenesh1_pg.C_6_t10229	33.33	33	22	0	2	34	348	380	6	22.7
DJU120_geneID_1013_g	jgi|Asptu1|189288|gm1.3479_g	99.87	786	1	0	1	786	1	786	0	1627
DJU120_geneID_1014_g	jgi|Asptu1|28903|fgenesh1_pg.3_#_532	99.72	356	1	0	1	356	1	356	0	712
DJU120_geneID_1015_g	jgi|Asptu1|41366|fgenesh1_kg.3_#_727_#_Locus9757v1rpkm5.61	99.76	839	1	1	1	839	1	838	0	1720
DJU120_geneID_1016_g	jgi|Asptu1|118327|e_gw1.3.458.1	97.82	826	17	1	1	825	1	826	0	1667
DJU120_geneID_1017_g	jgi|Asptu1|926505|MIX13116_5904_97	96.56	582	0	1	1	562	1	582	0	1150
DJU120_geneID_1018_g	jgi|Asptu1|28899|fgenesh1_pg.3_#_528	99.48	576	3	0	1	576	1	576	0	1184
DJU120_geneID_1019_g	jgi|Asptu1|54868|fgenesh1_pm.3_#_466	99.13	806	7	0	1	806	1	806	0	1649
DJU120_geneID_1020_g	jgi|Asptu1|119678|e_gw1.3.444.1	100	1615	0	0	1	1615	1	1615	0	3313
DJU120_geneID_1021_g	jgi|Asptu1|187617|gm1.1808_g	98.44	192	3	0	1	192	1	192	4e-135	379
DJU120_geneID_1022_g	jgi|Asptu1|117029|e_gw1.2.1645.1	100	1179	0	0	1	1179	1	1179	0	2397
DJU120_geneID_1023_g	jgi|Asptu1|61788|fgenesh1_pm.14_#_74	30.95	84	52	2	37	114	188	271	0.4	29.6
DJU120_geneID_1024_g	jgi|Asptu1|453724|CE246421_1030	99.26	405	3	0	1	405	75	479	0	807
DJU120_geneID_1025_g	jgi|Asptu1|453734|CE246431_8008	98.62	290	4	0	1	290	1	290	0	591
DJU120_geneID_1026_g	jgi|Asptu1|198795|estExt_Genemark1.C_2_t10256	99.43	524	3	0	1	524	1	524	0	1060
DJU120_geneID_1027_g	jgi|Asptu1|53496|fgenesh1_pm.2_#_241	99.54	216	1	0	1	216	1	216	4e-161	447
DJU120_geneID_1028_g	jgi|Asptu1|453754|CE246451_200891	100	468	0	0	1	468	1	468	0	971
DJU120_geneID_1029_g	jgi|Asptu1|39011|fgenesh1_kg.2_#_337_#_Locus3713v2rpkm42.08	100	180	0	0	1	180	1	180	3e-134	376
DJU120_geneID_1030_g	jgi|Asptu1|187626|gm1.1817_g	97.83	736	16	0	1	736	1	736	0	1469
DJU120_geneID_1031_g	jgi|Asptu1|187627|gm1.1818_g	98.15	54	1	0	60	113	1	54	6e-31	109
DJU120_geneID_1032_g	jgi|Asptu1|61265|fgenesh1_pm.12_#_266	31.43	35	22	1	80	114	296	328	0.51	28.9
DJU120_geneID_1033_g	jgi|Asptu1|70439|estExt_fgenesh1_pg.C_10_t20095	43.33	30	16	1	4	32	374	403	0.055	30.4
DJU120_geneID_1034_g	jgi|Asptu1|38528|fgenesh1_kg.1_#_1989_#_Locus9309v1rpkm6.91	98.11	317	6	0	11	327	35	351	0	649
DJU120_geneID_1035_g	jgi|Asptu1|114266|e_gw1.1.1963.1	99.14	348	3	0	1	348	1	348	0	716
DJU120_geneID_1036_g	jgi|Asptu1|26943|fgenesh1_pg.1_#_1415	98.97	485	5	0	1	485	1	485	0	965
DJU120_geneID_1037_g	jgi|Asptu1|26941|fgenesh1_pg.1_#_1413	98.84	258	1	1	1	256	1	258	3e-159	446
DJU120_geneID_1038_g	jgi|Asptu1|38525|fgenesh1_kg.1_#_1986_#_Locus7893v1rpkm13.15	92.73	165	12	0	1	165	1	165	4e-106	303
DJU120_geneID_1039_g	jgi|Asptu1|38524|fgenesh1_kg.1_#_1985_#_Locus9947v2rpkm0.00_PRE	98.96	288	3	0	1	288	1	288	0	586
DJU120_geneID_1040_g	jgi|Asptu1|53143|fgenesh1_pm.1_#_1290	100	361	0	0	1	361	49	409	0	727
DJU120_geneID_1041_g	jgi|Asptu1|26938|fgenesh1_pg.1_#_1410	100	168	0	0	1	168	1	168	5e-125	352
DJU120_geneID_1042_g	jgi|Asptu1|38521|fgenesh1_kg.1_#_1982_#_Locus1611v2rpkm14.61	99.16	237	2	0	1	237	1	237	1e-170	478
DJU120_geneID_1043_g	jgi|Asptu1|111727|e_gw1.1.1459.1	97.82	413	9	0	1	413	1	413	0	842
DJU120_geneID_1044_g	jgi|Asptu1|112064|e_gw1.1.240.1	92.82	891	12	2	1	840	1	890	0	1396
DJU120_geneID_1045_g	jgi|Asptu1|198452|estExt_Genemark1.C_1_t30435	98.04	459	9	0	1	459	1	459	0	927
DJU120_geneID_1046_g	jgi|Asptu1|111242|e_gw1.1.161.1	99.72	711	2	0	1	711	1	711	0	1471
DJU120_geneID_1047_g	jgi|Asptu1|112804|e_gw1.1.2442.1	100	151	0	0	1	151	1	151	5e-112	317
DJU120_geneID_1048_g	jgi|Asptu1|26930|fgenesh1_pg.1_#_1402	100	929	0	0	1	929	1	929	0	1900
DJU120_geneID_1049_g	jgi|Asptu1|38512|fgenesh1_kg.1_#_1973_#_Locus16099v4rpkm0.00_PRE	97.36	455	12	0	1	455	1	455	0	919
DJU120_geneID_1050_g	jgi|Asptu1|38510|fgenesh1_kg.1_#_1971_#_Locus10914v1rpkm3.28	96.68	452	15	0	1	452	1	452	0	916
DJU120_geneID_1051_g	jgi|Asptu1|112794|e_gw1.1.1596.1	98.37	552	9	0	1	552	1	552	0	1124
DJU120_geneID_1052_g	jgi|Asptu1|38507|fgenesh1_kg.1_#_1968_#_Locus5478v1rpkm31.77	100	396	0	0	1	396	107	502	0	820
DJU120_geneID_1053_g	jgi|Asptu1|310024|CE102721_18090	100	186	0	0	45	230	5	190	6e-135	380
DJU120_geneID_1054_g	jgi|Asptu1|310030|CE102727_31505	100	648	0	0	1	648	1	648	0	1327
DJU120_geneID_1055_g	jgi|Asptu1|38503|fgenesh1_kg.1_#_1964_#_Locus6557v1rpkm22.08	100	388	0	0	1	388	1	388	0	772
DJU120_geneID_1056_g	jgi|Asptu1|63363|estExt_fgenesh1_pg.C_1_t30390	100	192	0	0	1	192	1	192	1e-143	401
DJU120_geneID_1057_g	jgi|Asptu1|112387|e_gw1.1.785.1	100	276	0	0	1	276	1	276	0	562
DJU120_geneID_1058_g	jgi|Asptu1|38500|fgenesh1_kg.1_#_1961_#_Locus7876v1rpkm13.22	98.31	591	7	1	1	588	120	710	0	1193
DJU120_geneID_1059_g	jgi|Asptu1|53123|fgenesh1_pm.1_#_1270	100	363	0	0	1	363	1	363	0	749
DJU120_geneID_1060_g	jgi|Asptu1|187228|gm1.1419_g	99.22	510	4	0	24	533	1	510	0	1051
DJU120_geneID_1061_g	jgi|Asptu1|38497|fgenesh1_kg.1_#_1958_#_Locus10597v1rpkm3.77	92.58	431	6	1	1	431	1	405	0	815
DJU120_geneID_1062_g	jgi|Asptu1|26737|fgenesh1_pg.1_#_1209	100	582	0	0	1	582	1	582	0	1209
DJU120_geneID_1063_g	jgi|Asptu1|298787|CE91484_3531	96.1	410	13	2	1	407	1	410	0	795
DJU120_geneID_1064_g	jgi|Asptu1|298810|CE91507_108919	97.93	193	3	1	1	193	1	192	8e-128	360
DJU120_geneID_1065_g	jgi|Asptu1|298841|CE91538_55330	100	501	0	0	1	501	1	501	0	1057
DJU120_geneID_1066_g	jgi|Asptu1|38240|fgenesh1_kg.1_#_1701_#_Locus11556v1rpkm2.52	99.17	481	4	0	86	566	12	492	0	994
DJU120_geneID_1067_g	jgi|Asptu1|916076|MIX2687_20_65	80.46	302	52	2	1	302	1	295	1e-176	493
DJU120_geneID_1068_g	jgi|Asptu1|38238|fgenesh1_kg.1_#_1699_#_Locus2781v1rpkm80.18	98.74	477	6	0	1	477	1	477	0	971
DJU120_geneID_1069_g	jgi|Asptu1|38236|fgenesh1_kg.1_#_1697_#_Locus10504v1rpkm3.95	95.9	244	10	0	1	244	9	252	2e-175	486
DJU120_geneID_1070_g	jgi|Asptu1|298492|CE91189_9525	90.81	631	38	6	1	629	1	613	0	927
DJU120_geneID_1071_g	jgi|Asptu1|26729|fgenesh1_pg.1_#_1201	99.25	803	6	0	1	803	1	803	0	1597
DJU120_geneID_1072_g	jgi|Asptu1|111769|e_gw1.1.1549.1	100	512	0	0	1	512	1	512	0	1077
DJU120_geneID_1074_g	jgi|Asptu1|298405|CE91102_24126	99.03	207	2	0	1	207	1	207	1e-150	420
DJU120_geneID_1075_g	jgi|Asptu1|188708|gm1.2899_g	95.53	313	14	0	1	313	1	313	0	620
DJU120_geneID_1076_g	jgi|Asptu1|529216|CE321913_142	82.8	157	27	0	29	185	1	157	6e-90	268
DJU120_geneID_1077_g	jgi|Asptu1|42421|fgenesh1_kg.4_#_76_#_Locus3166v1rpkm70.16	45.45	22	12	0	8	29	74	95	2.1	24.6
DJU120_geneID_1078_g	jgi|Asptu1|40602|fgenesh1_kg.2_#_1928_#_Locus11396v2rpkm2.38	99.52	628	3	0	1	628	1	628	0	1269
DJU120_geneID_1079_g	jgi|Asptu1|116667|e_gw1.2.584.1	99.5	400	2	0	1	400	1	400	0	820
DJU120_geneID_1080_g	jgi|Asptu1|188704|gm1.2895_g	81.54	195	15	1	17	190	6	200	2e-110	317
DJU120_geneID_1081_g	jgi|Asptu1|40597|fgenesh1_kg.2_#_1923_#_Locus928v1rpkm245.76	99.7	338	1	0	89	426	1	338	0	686
DJU120_geneID_1082_g	jgi|Asptu1|115799|e_gw1.2.1462.1	93.1	435	25	1	1	435	15	444	0	805
DJU120_geneID_1083_g	jgi|Asptu1|528891|CE321588_4623	99.32	443	3	0	1	443	1	443	0	874
DJU120_geneID_1084_g	jgi|Asptu1|188700|gm1.2891_g	100	161	0	0	1	161	1	161	2e-111	317
DJU120_geneID_1085_g	jgi|Asptu1|188699|gm1.2890_g	98.15	108	2	0	1	108	1	108	3e-73	215
DJU120_geneID_1086_g	jgi|Asptu1|64644|estExt_fgenesh1_pg.C_2_t30278	94.48	326	16	1	1	324	1	326	0	608
DJU120_geneID_1087_g	jgi|Asptu1|188697|gm1.2888_g	91.59	309	26	0	1	309	1	309	0	582
DJU120_geneID_1088_g	jgi|Asptu1|28328|fgenesh1_pg.2_#_1277	91.45	468	40	0	1	468	376	843	0	895
DJU120_geneID_1089_g	jgi|Asptu1|167444|estExt_Genewise1Plus.C_2_t60198	97.68	1510	7	1	1	1510	1	1482	0	2973
DJU120_geneID_1090_g	jgi|Asptu1|40582|fgenesh1_kg.2_#_1908_#_Locus12110v1rpkm2.02	100	130	0	0	193	322	1	130	3e-91	273
DJU120_geneID_1091_g	jgi|Asptu1|45312|fgenesh1_kg.6_#_449_#_Locus7328v1rpkm16.44	49.31	288	125	8	1	288	1	267	3e-87	264
DJU120_geneID_1092_g	jgi|Asptu1|38672|fgenesh1_kg.1_#_2133_#_Locus18335v2rpkm0.49	99.65	573	2	0	42	614	1	573	0	1199
DJU120_geneID_1093_g	jgi|Asptu1|45873|fgenesh1_kg.6_#_1010_#_Locus5234v1rpkm34.52	55	20	9	0	60	79	282	301	1.2	28.1
DJU120_geneID_1094_g	jgi|Asptu1|916798|MIX3409_27_91	100	281	0	0	1	281	1	281	0	580
DJU120_geneID_1095_g	jgi|Asptu1|187363|gm1.1554_g	93.23	458	2	1	1	429	1	458	0	846
DJU120_geneID_1096_g	jgi|Asptu1|27047|fgenesh1_pg.1_#_1519	100	171	0	0	1	171	1	171	3e-113	328
DJU120_geneID_1097_g	jgi|Asptu1|916785|MIX3396_48_37	100	87	0	0	68	154	141	227	6e-57	179
DJU120_geneID_1098_g	jgi|Asptu1|38667|fgenesh1_kg.1_#_2128_#_Locus4710v1rpkm41.08	100	341	0	0	1	341	1	341	0	716
DJU120_geneID_1099_g	jgi|Asptu1|98046|gw1.1.2455.1	99.32	293	2	0	1	293	1	293	0	582
DJU120_geneID_1100_g	jgi|Asptu1|27043|fgenesh1_pg.1_#_1515	97.38	344	9	0	1	344	1	344	0	682
DJU120_geneID_1101_g	jgi|Asptu1|112803|e_gw1.1.356.1	99.13	459	4	0	1	459	1	459	0	942
DJU120_geneID_1102_g	jgi|Asptu1|187355|gm1.1546_g	99.74	385	1	0	1	385	1	385	0	794
DJU120_geneID_1103_g	jgi|Asptu1|113343|e_gw1.1.2532.1	98.85	522	6	0	1	522	1	522	0	1058
DJU120_geneID_1104_g	jgi|Asptu1|314691|CE107388_3915	98.96	863	9	0	1	863	1	863	0	1748
DJU120_geneID_1105_g	jgi|Asptu1|114140|e_gw1.1.2192.1	99.41	509	3	0	1	509	1	509	0	1030
DJU120_geneID_1106_g	jgi|Asptu1|38659|fgenesh1_kg.1_#_2120_#_Locus18664v2rpkm0.46	99.79	479	1	0	1	479	1	479	0	957
DJU120_geneID_1107_g	jgi|Asptu1|38658|fgenesh1_kg.1_#_2119_#_Locus16941v1rpkm0.63	99.08	218	2	0	1	218	1	218	6e-161	447
DJU120_geneID_1108_g	jgi|Asptu1|114499|e_gw1.1.1181.1	99.14	233	2	0	1	233	1	233	1e-172	478
DJU120_geneID_1109_g	jgi|Asptu1|53238|fgenesh1_pm.1_#_1385	99.64	276	1	0	1	276	1	276	0	562
DJU120_geneID_1110_g	jgi|Asptu1|140712|estExt_Genewise1.C_1_t70458	99.2	374	3	0	1	374	1	374	0	767
DJU120_geneID_1111_g	jgi|Asptu1|164864|estExt_Genewise1Plus.C_1_t70436	99.56	228	1	0	1	228	1	228	1e-161	451
DJU120_geneID_1112_g	jgi|Asptu1|916771|MIX3382_1410_56	97.49	239	6	0	221	459	118	356	2e-165	474
DJU120_geneID_1112_g	jgi|Asptu1|916771|MIX3382_1410_56	100	94	0	0	1	94	1	94	1e-60	204
DJU120_geneID_1113_g	jgi|Asptu1|114148|e_gw1.1.1705.1	98.34	662	11	0	6	667	370	1031	0	1337
DJU120_geneID_1114_g	jgi|Asptu1|114148|e_gw1.1.1705.1	100	354	0	0	1	354	1	354	0	729
DJU120_geneID_1115_g	jgi|Asptu1|53233|fgenesh1_pm.1_#_1380	98.01	402	8	0	1	402	1	402	0	764
DJU120_geneID_1116_g	jgi|Asptu1|164855|estExt_Genewise1Plus.C_1_t70427	96.26	454	17	0	1	454	1	454	0	855
DJU120_geneID_1117_g	jgi|Asptu1|314085|CE106782_3857	98.91	184	2	0	1	184	1	184	3e-135	379
DJU120_geneID_1118_g	jgi|Asptu1|187341|gm1.1532_g	99.33	449	3	0	1	449	1	449	0	911
DJU120_geneID_1119_g	jgi|Asptu1|187340|gm1.1531_g	99.81	534	1	0	1	534	1	534	0	1078
DJU120_geneID_1120_g	jgi|Asptu1|111847|e_gw1.1.604.1	98.39	685	10	1	1	684	1	685	0	1392
DJU120_geneID_1121_g	jgi|Asptu1|164845|estExt_Genewise1Plus.C_1_t70414	95.04	565	22	1	43	601	1	565	0	1097
DJU120_geneID_1122_g	jgi|Asptu1|111947|e_gw1.1.1616.1	99.59	489	2	0	1	489	1	489	0	1010
DJU120_geneID_1123_g	jgi|Asptu1|38629|fgenesh1_kg.1_#_2090_#_Locus1322v1rpkm170.91	99.64	563	2	0	164	726	1	563	0	1157
DJU120_geneID_1124_g	jgi|Asptu1|27019|fgenesh1_pg.1_#_1491	98.75	2005	25	0	1	2005	1	2005	0	4070
DJU120_geneID_1125_g	jgi|Asptu1|63453|estExt_fgenesh1_pg.C_1_t30486	99.59	492	2	0	1	492	1	492	0	1012
DJU120_geneID_1126_g	jgi|Asptu1|53222|fgenesh1_pm.1_#_1369	99.59	728	3	0	1	728	1	728	0	1488
DJU120_geneID_1127_g	jgi|Asptu1|164827|estExt_Genewise1Plus.C_1_t70395	99.78	458	1	0	1	458	1	458	0	949
DJU120_geneID_1128_g	jgi|Asptu1|140668|estExt_Genewise1.C_1_t70410	97.27	1797	34	1	1	1797	1	1782	0	3608
DJU120_geneID_1129_g	jgi|Asptu1|112494|e_gw1.1.290.1	95.04	242	12	0	1	242	1	242	4e-172	477
DJU120_geneID_1130_g	jgi|Asptu1|82481|gw1.1.183.1	88.67	406	46	0	11	416	1	406	0	748
DJU120_geneID_1131_g	jgi|Asptu1|38623|fgenesh1_kg.1_#_2084_#_Locus11970v1rpkm2.11	97.8	182	4	0	1	182	1	182	2e-131	369
DJU120_geneID_1132_g	jgi|Asptu1|53218|fgenesh1_pm.1_#_1365	99.79	484	1	0	1	484	1	484	0	974
DJU120_geneID_1133_g	jgi|Asptu1|187327|gm1.1518_g	99.88	809	1	0	1	809	1	809	0	1686
DJU120_geneID_1134_g	jgi|Asptu1|164815|estExt_Genewise1Plus.C_1_t70382	100	255	0	0	1	255	1	255	0	516
DJU120_geneID_1135_g	jgi|Asptu1|53215|fgenesh1_pm.1_#_1362	89.29	252	4	2	1	229	1	252	8e-163	453
DJU120_geneID_1136_g	jgi|Asptu1|53214|fgenesh1_pm.1_#_1361	99.58	479	2	0	1	479	1	479	0	989
DJU120_geneID_1137_g	jgi|Asptu1|27007|fgenesh1_pg.1_#_1479	97	267	8	0	1	267	1	267	0	521
DJU120_geneID_1138_g	jgi|Asptu1|112020|e_gw1.1.1861.1	98.89	628	7	0	1	628	1	628	0	1265
DJU120_geneID_1139_g	jgi|Asptu1|111318|e_gw1.1.1069.1	99.59	244	1	0	1	244	1	244	3e-180	498
DJU120_geneID_1140_g	jgi|Asptu1|313449|CE106146_18966	100	67	0	0	1	67	1	67	2e-43	136
DJU120_geneID_1141_g	jgi|Asptu1|114157|e_gw1.1.2130.1	98.77	571	7	0	1	571	1	571	0	1170
DJU120_geneID_1142_g	jgi|Asptu1|27003|fgenesh1_pg.1_#_1475	100	163	0	0	1	163	1	163	4e-118	333
DJU120_geneID_1143_g	jgi|Asptu1|38603|fgenesh1_kg.1_#_2064_#_Locus13281v1rpkm1.39	96.36	522	19	0	1	522	17	538	0	1056
DJU120_geneID_1144_g	jgi|Asptu1|38602|fgenesh1_kg.1_#_2063_#_Locus10372v1rpkm4.21	99.04	104	1	0	1	104	1	104	2e-71	211
DJU120_geneID_1145_g	jgi|Asptu1|111702|e_gw1.1.1723.1	99.83	595	1	0	1	595	1	595	0	1222
DJU120_geneID_1146_g	jgi|Asptu1|140632|estExt_Genewise1.C_1_t70368	94.29	420	21	1	1	420	1	417	0	794
DJU120_geneID_1147_g	jgi|Asptu1|313286|CE105983_883	97.19	391	10	1	1	390	1	391	0	790
DJU120_geneID_1148_g	jgi|Asptu1|313275|CE105972_1159	98.94	284	3	0	1	284	1	284	0	582
DJU120_geneID_1149_g	jgi|Asptu1|164779|estExt_Genewise1Plus.C_1_t70343	99.56	226	1	0	1	226	1	226	3e-170	471
DJU120_geneID_1150_g	jgi|Asptu1|53199|fgenesh1_pm.1_#_1346	99.53	635	3	0	1	635	1	635	0	1310
DJU120_geneID_1151_g	jgi|Asptu1|26995|fgenesh1_pg.1_#_1467	94.27	471	27	0	1	471	1	471	0	918
DJU120_geneID_1152_g	jgi|Asptu1|140616|estExt_Genewise1.C_1_t70351	99.66	296	1	0	1	296	1	296	0	610
DJU120_geneID_1153_g	jgi|Asptu1|38585|fgenesh1_kg.1_#_2046_#_Locus13687v12rpkm0.00_PRE	99.9	994	1	0	1	994	1	994	0	2026
DJU120_geneID_1154_g	jgi|Asptu1|187307|gm1.1498_g	100	339	0	0	1	339	1	339	0	682
DJU120_geneID_1155_g	jgi|Asptu1|111173|e_gw1.1.686.1	98.54	617	9	0	1	617	1	617	0	1263
DJU120_geneID_1156_g	jgi|Asptu1|38581|fgenesh1_kg.1_#_2042_#_Locus4041v1rpkm51.29	94.67	75	4	0	1	75	1	75	2e-47	148
DJU120_geneID_1157_g	jgi|Asptu1|53192|fgenesh1_pm.1_#_1339	96.59	674	23	0	1	674	1	674	0	1360
DJU120_geneID_1158_g	jgi|Asptu1|111628|e_gw1.1.145.1	83.63	501	21	2	1	440	1	501	0	817
DJU120_geneID_1159_g	jgi|Asptu1|26988|fgenesh1_pg.1_#_1460	99.1	111	1	0	1	111	1	111	2e-75	221
DJU120_geneID_1160_g	jgi|Asptu1|916648|MIX3259_253_39	98.13	428	3	1	61	488	110	532	0	857
DJU120_geneID_1161_g	jgi|Asptu1|53189|fgenesh1_pm.1_#_1336	94.7	774	30	2	1	774	1	763	0	1477
DJU120_geneID_1162_g	jgi|Asptu1|38577|fgenesh1_kg.1_#_2038_#_Locus8427v1rpkm10.46	99.78	457	1	0	1	457	1	457	0	934
DJU120_geneID_1163_g	jgi|Asptu1|38576|fgenesh1_kg.1_#_2037_#_Locus6272v1rpkm24.40	98.87	265	3	0	1	265	1	265	0	540
DJU120_geneID_1164_g	jgi|Asptu1|63421|estExt_fgenesh1_pg.C_1_t30451	99.58	472	2	0	1	472	1	472	0	974
DJU120_geneID_1165_g	jgi|Asptu1|53185|fgenesh1_pm.1_#_1332	99.69	970	3	0	41	1010	12	981	0	2024
DJU120_geneID_1166_g	jgi|Asptu1|73109|estExt_fgenesh1_pm.C_1_t30330	94.43	449	24	1	1	448	1	449	0	834
DJU120_geneID_1167_g	jgi|Asptu1|73108|estExt_fgenesh1_pm.C_1_t30329	71.1	391	113	0	1	391	1	391	0	573
DJU120_geneID_1168_g	jgi|Asptu1|164736|estExt_Genewise1Plus.C_1_t70299	97.76	402	9	0	113	514	1	402	0	822
DJU120_geneID_1169_g	jgi|Asptu1|38572|fgenesh1_kg.1_#_2033_#_Locus10484v1rpkm3.98	97.66	256	6	0	1	256	1	256	0	508
DJU120_geneID_1170_g	jgi|Asptu1|73105|estExt_fgenesh1_pm.C_1_t30326	97.55	327	8	0	1	327	1	327	0	661
DJU120_geneID_1171_g	jgi|Asptu1|53178|fgenesh1_pm.1_#_1325	100	358	0	0	1	358	1	358	0	735
DJU120_geneID_1172_g	jgi|Asptu1|194133|gm1.8324_g	97.56	491	0	1	1	491	1	479	0	963
DJU120_geneID_1173_g	jgi|Asptu1|179468|estExt_Genewise1Plus.C_8_t30477	96.19	473	0	1	1	455	1	473	0	900
DJU120_geneID_1174_g	jgi|Asptu1|130448|e_gw1.8.79.1	99.77	434	1	0	1	434	1	434	0	892
DJU120_geneID_1175_g	jgi|Asptu1|130287|e_gw1.8.1648.1	88.75	480	2	1	1	480	1	428	0	861
DJU120_geneID_1176_g	jgi|Asptu1|194129|gm1.8320_g	100	658	0	0	1	658	1	658	0	1358
DJU120_geneID_1177_g	jgi|Asptu1|129246|e_gw1.8.609.1	100	222	0	0	1	222	1	222	1e-148	416
DJU120_geneID_1178_g	jgi|Asptu1|129985|e_gw1.8.1016.1	93.69	999	6	3	1	999	1	942	0	1880
DJU120_geneID_1179_g	jgi|Asptu1|194126|gm1.8317_g	99.4	168	1	0	1	168	1	168	4e-119	337
DJU120_geneID_1180_g	jgi|Asptu1|194125|gm1.8316_g	99.74	1171	3	0	1	1171	1	1171	0	2399
DJU120_geneID_1181_g	jgi|Asptu1|47906|fgenesh1_kg.8_#_849_#_Locus7537v1rpkm15.33	100	621	0	0	1	621	1	621	0	1268
DJU120_geneID_1182_g	jgi|Asptu1|47905|fgenesh1_kg.8_#_848_#_Locus8258v1rpkm11.37	99.52	413	2	0	1	413	1	413	0	828
DJU120_geneID_1183_g	jgi|Asptu1|33608|fgenesh1_pg.8_#_631	98.79	497	5	1	1	497	1	496	0	974
DJU120_geneID_1184_g	jgi|Asptu1|875664|CE668361_73829	99.79	466	1	0	1	466	1	466	0	965
DJU120_geneID_1185_g	jgi|Asptu1|179438|estExt_Genewise1Plus.C_8_t30447	100	302	0	0	1	302	1	302	0	617
DJU120_geneID_1186_g	jgi|Asptu1|194119|gm1.8310_g	100	664	0	0	1	664	1	664	0	1374
DJU120_geneID_1187_g	jgi|Asptu1|204620|estExt_Genemark1.C_8_t20146	99.67	307	1	0	1	307	1	307	0	639
DJU120_geneID_1188_g	jgi|Asptu1|129577|e_gw1.8.384.1	98.12	266	2	1	1	263	1	266	0	530
DJU120_geneID_1189_g	jgi|Asptu1|33602|fgenesh1_pg.8_#_625	99.75	397	1	0	1	397	1	397	0	824
DJU120_geneID_1190_g	jgi|Asptu1|129798|e_gw1.8.414.1	100	237	0	0	1	237	1	237	0	499
DJU120_geneID_1191_g	jgi|Asptu1|179419|estExt_Genewise1Plus.C_8_t30428	100	416	0	0	1	416	1	416	0	851
DJU120_geneID_1192_g	jgi|Asptu1|78704|estExt_fgenesh1_pm.C_8_t20049	95.51	267	8	2	1	267	2	264	0	514
DJU120_geneID_1193_g	jgi|Asptu1|194112|gm1.8303_g	99.38	320	1	1	1	320	1	319	0	634
DJU120_geneID_1194_g	jgi|Asptu1|194111|gm1.8302_g	97.06	306	7	1	4	307	531	836	0	625
DJU120_geneID_1195_g	jgi|Asptu1|194111|gm1.8302_g	99.62	530	2	0	1	530	1	530	0	1077
DJU120_geneID_1196_g	jgi|Asptu1|59380|fgenesh1_pm.8_#_545	100	351	0	0	35	385	1	351	0	716
DJU120_geneID_1197_g	jgi|Asptu1|59380|fgenesh1_pm.8_#_545	96.86	542	6	1	1	542	355	885	0	1051
DJU120_geneID_1198_g	jgi|Asptu1|875471|CE668168_21428	97.99	249	5	0	1	249	1	249	4e-180	498
DJU120_geneID_1199_g	jgi|Asptu1|875320|CE668017_23953	99.22	255	2	0	477	731	20	274	0	535
DJU120_geneID_1200_g	jgi|Asptu1|201813|estExt_Genemark1.C_4_t20482	99.62	263	1	0	1	263	1	263	0	526
DJU120_geneID_1201_g	jgi|Asptu1|66597|estExt_fgenesh1_pg.C_4_t20445	95.62	2102	69	2	1	2102	67	2145	0	4146
DJU120_geneID_1202_g	jgi|Asptu1|201811|estExt_Genemark1.C_4_t20480	98.08	313	6	0	1	313	1	313	0	640
DJU120_geneID_1203_g	jgi|Asptu1|56459|fgenesh1_pm.4_#_942	97.85	325	7	0	1	325	2	326	0	650
DJU120_geneID_1204_g	jgi|Asptu1|30482|fgenesh1_pg.4_#_947	97.93	387	8	0	1	387	1	387	0	790
DJU120_geneID_1205_g	jgi|Asptu1|190918|gm1.5109_g	99.39	164	1	0	1	164	1	164	3e-109	311
DJU120_geneID_1206_g	jgi|Asptu1|190917|gm1.5108_g	99.61	508	2	0	1	508	1	508	0	1028
DJU120_geneID_1207_g	jgi|Asptu1|670087|CE462784_776	98.05	512	10	0	18	529	1	512	0	1012
DJU120_geneID_1208_g	jgi|Asptu1|43639|fgenesh1_kg.4_#_1294_#_Locus16549v4rpkm0.00_PRE	98.31	177	3	0	1	177	1	177	1e-128	362
DJU120_geneID_1209_g	jgi|Asptu1|670003|CE462700_993	92.11	1534	121	0	1	1534	1	1534	0	2949
DJU120_geneID_1210_g	jgi|Asptu1|190913|gm1.5104_g	97.93	532	11	0	1	532	1	532	0	1078
DJU120_geneID_1211_g	jgi|Asptu1|56452|fgenesh1_pm.4_#_935	94.29	438	25	0	1	438	1	438	0	782
DJU120_geneID_1212_g	jgi|Asptu1|56451|fgenesh1_pm.4_#_934	99.75	407	1	0	1	407	1	407	0	830
DJU120_geneID_1213_g	jgi|Asptu1|669784|CE462481_1043	100	129	0	0	1	129	1	129	1e-93	268
DJU120_geneID_1214_g	jgi|Asptu1|121743|e_gw1.4.1347.1	100	341	0	0	1	341	1	341	0	700
DJU120_geneID_1215_g	jgi|Asptu1|120929|e_gw1.4.1641.1	100	249	0	0	1	249	1	249	0	510
DJU120_geneID_1216_g	jgi|Asptu1|43625|fgenesh1_kg.4_#_1280_#_Locus10097v3rpkm1.69	98.66	298	4	0	1	298	1	298	0	615
DJU120_geneID_1217_g	jgi|Asptu1|30469|fgenesh1_pg.4_#_934	96.53	518	0	1	1	500	1	518	0	1010
DJU120_geneID_1218_g	jgi|Asptu1|56445|fgenesh1_pm.4_#_928	95.84	361	13	1	1	359	1	361	0	714
DJU120_geneID_1219_g	jgi|Asptu1|148335|estExt_Genewise1.C_4_t50437	100	323	0	0	1	323	1	323	0	648
DJU120_geneID_1220_g	jgi|Asptu1|43620|fgenesh1_kg.4_#_1275_#_Locus16078v1rpkm0.74	96.6	441	14	1	1	441	1	440	0	855
DJU120_geneID_1221_g	jgi|Asptu1|669462|CE462159_48	92.57	148	11	0	1	148	1	148	2e-96	278
DJU120_geneID_1222_g	jgi|Asptu1|86153|gw1.4.443.1	95.51	557	7	1	85	623	1	557	0	1067
DJU120_geneID_1222_g	jgi|Asptu1|86153|gw1.4.443.1	32.51	529	291	11	43	513	30	550	2e-54	195
DJU120_geneID_1222_g	jgi|Asptu1|86153|gw1.4.443.1	29.59	365	181	13	294	641	1	306	1e-16	82
DJU120_geneID_1223_g	jgi|Asptu1|121970|e_gw1.4.1660.1	97.38	343	9	0	6	348	1	343	0	688
DJU120_geneID_1224_g	jgi|Asptu1|930436|MIX17047_87_33	94.88	508	9	1	1	508	1	491	0	990
DJU120_geneID_1225_g	jgi|Asptu1|43617|fgenesh1_kg.4_#_1272_#_Locus5067v1rpkm36.36	88.37	43	5	0	1	43	47	89	1e-21	82
DJU120_geneID_1226_g	jgi|Asptu1|190898|gm1.5089_g	99.83	581	1	0	1	581	46	626	0	1204
DJU120_geneID_1227_g	jgi|Asptu1|56439|fgenesh1_pm.4_#_922	98.87	798	7	1	14	809	4	801	0	1642
DJU120_geneID_1228_g	jgi|Asptu1|534511|CE327208_8619	47.39	230	98	7	6	223	5	223	6e-55	177
DJU120_geneID_1229_g	jgi|Asptu1|148319|estExt_Genewise1.C_4_t50421	98.86	263	3	0	1	263	1	263	0	538
DJU120_geneID_1230_g	jgi|Asptu1|930430|MIX17041_225_60	88.93	298	32	1	1	297	1	298	0	528
DJU120_geneID_1231_g	jgi|Asptu1|172457|estExt_Genewise1Plus.C_4_t50410	79.29	396	45	1	1	396	205	563	0	643
DJU120_geneID_1232_g	jgi|Asptu1|120457|e_gw1.4.1190.1	98.68	378	5	0	143	520	1	378	0	773
DJU120_geneID_1233_g	jgi|Asptu1|190891|gm1.5082_g	96.48	199	7	0	1	199	1	199	1e-139	391
DJU120_geneID_1234_g	jgi|Asptu1|669043|CE461740_54726	99.79	474	1	0	1	474	2	475	0	976
DJU120_geneID_1235_g	jgi|Asptu1|668965|CE461662_13296	99.78	465	1	0	1	465	1	465	0	930
DJU120_geneID_1236_g	jgi|Asptu1|56430|fgenesh1_pm.4_#_913	98.98	391	4	0	1	391	1	391	0	802
DJU120_geneID_1237_g	jgi|Asptu1|669200|CE461897_2591	99.28	555	4	0	1	555	40	594	0	1156
DJU120_geneID_1238_g	jgi|Asptu1|172445|estExt_Genewise1Plus.C_4_t50393	99.15	355	3	0	1	355	1	355	0	733
DJU120_geneID_1239_g	jgi|Asptu1|201778|estExt_Genemark1.C_4_t20444	98.46	259	4	0	1	259	1	259	0	522
DJU120_geneID_1240_g	jgi|Asptu1|43602|fgenesh1_kg.4_#_1257_#_Locus13018v1rpkm1.50	99.35	459	3	0	1	459	1	459	0	920
DJU120_geneID_1241_g	jgi|Asptu1|697934|CE490631_6760	43.08	65	37	0	49	113	53	117	6e-12	58.5
DJU120_geneID_1242_g	jgi|Asptu1|56425|fgenesh1_pm.4_#_908	79.26	270	21	2	1	270	155	389	1e-138	399
DJU120_geneID_1243_g	jgi|Asptu1|43598|fgenesh1_kg.4_#_1253_#_Locus10045v1rpkm4.88	71.55	116	32	1	1	115	1	116	2e-47	150
DJU120_geneID_1244_g	jgi|Asptu1|172437|estExt_Genewise1Plus.C_4_t50385	98.25	342	6	0	1	342	1	342	0	695
DJU120_geneID_1245_g	jgi|Asptu1|930400|MIX17011_134_87	96.02	352	14	0	1	352	1	352	0	700
DJU120_geneID_1246_g	jgi|Asptu1|172422|estExt_Genewise1Plus.C_4_t50367	84.74	485	74	0	1	485	27	511	0	841
DJU120_geneID_1247_g	jgi|Asptu1|172420|estExt_Genewise1Plus.C_4_t50365	96.99	498	15	0	1	498	1	498	0	1001
DJU120_geneID_1248_g	jgi|Asptu1|121163|e_gw1.4.1645.1	99.52	625	3	0	1	625	1	625	0	1262
DJU120_geneID_1249_g	jgi|Asptu1|43587|fgenesh1_kg.4_#_1242_#_Locus2008v2rpkm1.51_PRE	97.8	91	2	0	1	91	1	91	5e-59	178
DJU120_geneID_1250_g	jgi|Asptu1|121621|e_gw1.4.1172.1	96.49	484	11	1	1	478	1	484	0	942
DJU120_geneID_1251_g	jgi|Asptu1|30434|fgenesh1_pg.4_#_899	100	113	0	0	1	113	1	113	6e-81	235
DJU120_geneID_1252_g	jgi|Asptu1|122040|e_gw1.4.20.1	98.89	451	5	0	1	451	1	451	0	921
DJU120_geneID_1253_g	jgi|Asptu1|30432|fgenesh1_pg.4_#_897	99.32	295	2	0	1	295	1	295	0	613
DJU120_geneID_1254_g	jgi|Asptu1|30431|fgenesh1_pg.4_#_896	94.56	331	18	0	1	331	1	331	0	642
DJU120_geneID_1255_g	jgi|Asptu1|43584|fgenesh1_kg.4_#_1239_#_Locus3187v1rpkm69.50	97.83	230	5	0	1	230	1	230	3e-170	471
DJU120_geneID_1256_g	jgi|Asptu1|668386|CE461083_14976	99.66	582	2	0	1	582	1	582	0	1193
DJU120_geneID_1257_g	jgi|Asptu1|43577|fgenesh1_kg.4_#_1232_#_Locus6880v1rpkm19.61	100	518	0	0	1	518	1	518	0	1053
DJU120_geneID_1258_g	jgi|Asptu1|56406|fgenesh1_pm.4_#_889	85.71	84	0	1	1	72	1	84	5e-45	141
DJU120_geneID_1259_g	jgi|Asptu1|121382|e_gw1.4.1008.1	100	488	0	0	1	488	1	488	0	1008
DJU120_geneID_1260_g	jgi|Asptu1|148250|estExt_Genewise1.C_4_t50334	99.71	684	2	0	1	684	1	684	0	1429
DJU120_geneID_1261_g	jgi|Asptu1|44083|fgenesh1_kg.5_#_369_#_Locus6166v1rpkm25.33	40	30	18	0	6	35	331	360	0.39	26.9
DJU120_geneID_1262_g	jgi|Asptu1|48509|fgenesh1_kg.9_#_591_#_Locus8177v1rpkm11.72	59.09	22	6	1	28	46	249	270	0.26	27.7
DJU120_geneID_1263_g	jgi|Asptu1|66544|estExt_fgenesh1_pg.C_4_t20384	99.53	214	1	0	1	214	1	214	1e-155	433
DJU120_geneID_1264_g	jgi|Asptu1|43570|fgenesh1_kg.4_#_1225_#_Locus2938v3rpkm23.40	99.35	308	1	1	1	307	1	308	0	614
DJU120_geneID_1265_g	jgi|Asptu1|43568|fgenesh1_kg.4_#_1223_#_Locus4909v1rpkm38.21	98.1	527	8	1	1	527	1	525	0	1063
DJU120_geneID_1266_g	jgi|Asptu1|43565|fgenesh1_kg.4_#_1220_#_Locus8245v2rpkm10.09	99.57	231	1	0	1	231	1	231	1e-168	470
DJU120_geneID_1267_g	jgi|Asptu1|56400|fgenesh1_pm.4_#_883	99.72	360	1	0	1	360	1	360	0	736
DJU120_geneID_1268_g	jgi|Asptu1|43562|fgenesh1_kg.4_#_1217_#_Locus9201v2rpkm2.54	100	293	0	0	1	293	1	293	0	599
DJU120_geneID_1269_g	jgi|Asptu1|43561|fgenesh1_kg.4_#_1216_#_Locus2472v1rpkm90.63	100	614	0	0	1	614	1	614	0	1271
DJU120_geneID_1270_g	jgi|Asptu1|172371|estExt_Genewise1Plus.C_4_t50309	99.3	430	3	0	1	430	1	430	0	883
DJU120_geneID_1271_g	jgi|Asptu1|190850|gm1.5041_g	100	246	0	0	1	246	1	246	0	512
DJU120_geneID_1272_g	jgi|Asptu1|43558|fgenesh1_kg.4_#_1213_#_Locus1352v1rpkm167.78	100	435	0	0	1	435	1	435	0	882
DJU120_geneID_1273_g	jgi|Asptu1|43557|fgenesh1_kg.4_#_1212_#_Locus5630v1rpkm30.18	98.53	543	8	0	50	592	1	543	0	1100
DJU120_geneID_1274_g	jgi|Asptu1|30414|fgenesh1_pg.4_#_879	99.4	833	5	0	1	833	1	833	0	1683
DJU120_geneID_1275_g	jgi|Asptu1|120885|e_gw1.4.1432.1	98.98	781	8	0	1	781	1	781	0	1592
DJU120_geneID_1276_g	jgi|Asptu1|43554|fgenesh1_kg.4_#_1209_#_Locus9728v3rpkm0.45_PRE	97.88	566	12	0	43	608	34	599	0	1111
DJU120_geneID_1277_g	jgi|Asptu1|473063|CE265760_44551	99.82	1127	2	0	1	1127	1	1127	0	2311
DJU120_geneID_1278_g	jgi|Asptu1|923458|MIX10069_107227_66	100	123	0	0	1	123	151	273	3e-82	244
DJU120_geneID_1279_g	jgi|Asptu1|115051|e_gw1.2.422.1	100	351	0	0	1	351	1	351	0	732
DJU120_geneID_1280_g	jgi|Asptu1|116934|e_gw1.2.2049.1	99.68	947	3	0	1	947	1	947	0	1870
DJU120_geneID_1281_g	jgi|Asptu1|115903|e_gw1.2.2362.1	97.22	575	16	0	87	661	40	614	0	1167
DJU120_geneID_1282_g	jgi|Asptu1|116298|e_gw1.2.708.1	99.75	401	1	0	1	401	1	401	0	826
DJU120_geneID_1283_g	jgi|Asptu1|27509|fgenesh1_pg.2_#_458	99.14	464	4	0	1	464	1	464	0	935
DJU120_geneID_1284_g	jgi|Asptu1|187853|gm1.2044_g	100	150	0	0	1	150	1	150	1e-105	301
DJU120_geneID_1285_g	jgi|Asptu1|53674|fgenesh1_pm.2_#_419	87.34	395	1	1	13	407	90	435	0	701
DJU120_geneID_1286_g	jgi|Asptu1|39360|fgenesh1_kg.2_#_686_#_Locus380v1rpkm587.77	99.77	434	1	0	1	434	1	434	0	892
DJU120_geneID_1287_g	jgi|Asptu1|53672|fgenesh1_pm.2_#_417	99.85	1313	2	0	1	1313	1	1313	0	2695
DJU120_geneID_1288_g	jgi|Asptu1|187849|gm1.2040_g	94.61	557	24	2	1	557	1	551	0	1026
DJU120_geneID_1289_g	jgi|Asptu1|79543|estExt_fgenesh1_pm.C_10_t10263	33.96	53	22	2	23	72	431	473	0.8	28.1
DJU120_geneID_1290_g	jgi|Asptu1|187848|gm1.2039_g	98.65	370	5	0	22	391	4	373	0	762
DJU120_geneID_1291_g	jgi|Asptu1|187847|gm1.2038_g	100	143	0	0	1	143	1	143	1e-102	293
DJU120_geneID_1292_g	jgi|Asptu1|187846|gm1.2037_g	100	166	0	0	1	166	1	166	9e-123	345
DJU120_geneID_1293_g	jgi|Asptu1|115927|e_gw1.2.2167.1	100	302	0	0	1	302	1	302	0	630
DJU120_geneID_1294_g	jgi|Asptu1|468365|CE261062_11957	99.79	487	1	0	1	487	1	487	0	978
DJU120_geneID_1295_g	jgi|Asptu1|27497|fgenesh1_pg.2_#_446	100	202	0	0	1	202	1	202	5e-140	392
DJU120_geneID_1296_g	jgi|Asptu1|116208|e_gw1.2.2635.1	100	487	0	0	30	516	1	487	0	988
DJU120_geneID_1297_g	jgi|Asptu1|53664|fgenesh1_pm.2_#_409	84.35	377	36	3	1	374	1	357	0	628
DJU120_geneID_1298_g	jgi|Asptu1|53663|fgenesh1_pm.2_#_408	98.23	564	10	0	1	564	1	564	0	1124
DJU120_geneID_1299_g	jgi|Asptu1|39344|fgenesh1_kg.2_#_670_#_Locus1073v1rpkm214.68	79.79	94	1	1	1	76	1	94	2e-44	140
DJU120_geneID_1300_g	jgi|Asptu1|117085|e_gw1.2.1861.1	99.45	731	4	0	1	731	1	731	0	1514
DJU120_geneID_1301_g	jgi|Asptu1|187838|gm1.2029_g	99.58	237	1	0	1	237	1	237	2e-171	475
DJU120_geneID_1302_g	jgi|Asptu1|198998|estExt_Genemark1.C_2_t10471	99.89	872	1	0	1	872	1	872	0	1803
DJU120_geneID_1303_g	jgi|Asptu1|198997|estExt_Genemark1.C_2_t10470	100	626	0	0	1	626	3	628	0	1303
DJU120_geneID_1304_g	jgi|Asptu1|27489|fgenesh1_pg.2_#_438	100	499	0	0	1	499	135	633	0	1040
DJU120_geneID_1305_g	jgi|Asptu1|116651|e_gw1.2.52.1	97.15	281	7	1	1	280	1	281	0	547
DJU120_geneID_1306_g	jgi|Asptu1|115836|e_gw1.2.681.1	99.74	388	1	0	1	388	1	388	0	801
DJU120_geneID_1307_g	jgi|Asptu1|187832|gm1.2023_g	100	276	0	0	1	276	1	276	0	566
DJU120_geneID_1308_g	jgi|Asptu1|117089|e_gw1.2.1100.1	97.82	413	8	1	1	413	60	471	0	798
DJU120_geneID_1309_g	jgi|Asptu1|123571|e_gw1.5.2330.1	100	386	0	0	13	398	139	524	0	801
DJU120_geneID_1310_g	jgi|Asptu1|57391|fgenesh1_pm.5_#_868	100	514	0	0	1	514	1	514	0	1065
DJU120_geneID_1311_g	jgi|Asptu1|191913|gm1.6104_g	100	606	0	0	1	606	1	606	0	1248
DJU120_geneID_1312_g	jgi|Asptu1|124603|e_gw1.5.626.1	92.2	410	0	2	1	410	1	378	0	767
DJU120_geneID_1313_g	jgi|Asptu1|44856|fgenesh1_kg.5_#_1142_#_Locus157v1rpkm1116.74	100	68	0	0	74	141	1	68	3e-42	136
DJU120_geneID_1314_g	jgi|Asptu1|44855|fgenesh1_kg.5_#_1141_#_Locus13229v1rpkm1.42	97.81	137	0	1	1	134	1	137	3e-90	260
DJU120_geneID_1315_g	jgi|Asptu1|202665|estExt_Genemark1.C_5_t20426	100	91	0	0	1	91	1	91	3e-63	189
DJU120_geneID_1316_g	jgi|Asptu1|123890|e_gw1.5.1186.1	100	469	0	0	1	469	1	469	0	953
DJU120_geneID_1317_g	jgi|Asptu1|44851|fgenesh1_kg.5_#_1137_#_Locus1088v2rpkm35.29	99.65	286	1	0	1	286	1	286	0	581
DJU120_geneID_1318_g	jgi|Asptu1|57383|fgenesh1_pm.5_#_860	100	239	0	0	1	239	23	261	2e-178	493
DJU120_geneID_1319_g	jgi|Asptu1|124675|e_gw1.5.2074.1	99.81	521	1	0	1	521	1	521	0	1065
DJU120_geneID_1320_g	jgi|Asptu1|124143|e_gw1.5.977.1	98.75	399	5	0	32	430	13	411	0	800
DJU120_geneID_1321_g	jgi|Asptu1|123306|e_gw1.5.1715.1	99.33	297	1	1	1	296	1	297	0	602
DJU120_geneID_1322_g	jgi|Asptu1|61247|fgenesh1_pm.12_#_248	99.56	1147	5	0	1	1147	1	1147	0	2333
DJU120_geneID_1323_g	jgi|Asptu1|61248|fgenesh1_pm.12_#_249	89.37	527	8	2	36	514	36	562	0	902
DJU120_geneID_1324_g	jgi|Asptu1|383333|CE176030_33892	96.46	988	9	4	1	965	1	985	0	1940
DJU120_geneID_1325_g	jgi|Asptu1|134904|e_gw1.12.542.1	94.72	568	1	1	1	568	1	539	0	1096
DJU120_geneID_1326_g	jgi|Asptu1|135373|e_gw1.12.907.1	99.85	676	1	0	1	676	1	676	0	1374
DJU120_geneID_1327_g	jgi|Asptu1|134723|e_gw1.12.470.1	99.85	656	1	0	1	656	1	656	0	1343
DJU120_geneID_1328_g	jgi|Asptu1|135196|e_gw1.12.394.1	99.83	579	1	0	1	579	1	579	0	1194
DJU120_geneID_1329_g	jgi|Asptu1|195652|gm1.9843_g	50	20	10	0	54	73	148	167	2.1	25.8
DJU120_geneID_1330_g	jgi|Asptu1|61254|fgenesh1_pm.12_#_255	98.89	539	6	0	1	539	1	539	0	1070
DJU120_geneID_1331_g	jgi|Asptu1|50644|fgenesh1_kg.12_#_374_#_Locus8771v1rpkm8.92	97.54	731	18	0	1	731	1	731	0	1477
DJU120_geneID_1332_g	jgi|Asptu1|383936|CE176633_4418	98.53	272	4	0	1	272	1	272	0	556
DJU120_geneID_1333_g	jgi|Asptu1|135462|e_gw1.12.766.1	99.55	446	2	0	1	446	1	446	0	902
DJU120_geneID_1334_g	jgi|Asptu1|50651|fgenesh1_kg.12_#_381_#_Locus6715v1rpkm20.97	99.25	530	3	1	1	529	1	530	0	1057
DJU120_geneID_1335_g	jgi|Asptu1|134825|e_gw1.12.843.1	94.02	468	27	1	1	468	1	467	0	903
DJU120_geneID_1336_g	jgi|Asptu1|920018|MIX6629_12_42	98.38	431	7	0	1	431	1	431	0	886
DJU120_geneID_1337_g	jgi|Asptu1|80388|estExt_fgenesh1_pm.C_120263	99.55	443	2	0	1	443	1	443	0	927
DJU120_geneID_1338_g	jgi|Asptu1|134923|e_gw1.12.891.1	99.36	628	4	0	1	628	1	628	0	1292
DJU120_geneID_1339_g	jgi|Asptu1|35662|fgenesh1_pg.12_#_336	97.4	1728	39	1	1	1722	1	1728	0	3504
DJU120_geneID_1340_g	jgi|Asptu1|61265|fgenesh1_pm.12_#_266	96.31	597	22	0	1	597	1	597	0	1212
DJU120_geneID_1341_g	jgi|Asptu1|196221|gm1.10412_g	98.73	395	5	0	1	395	1	395	0	786
DJU120_geneID_1342_g	jgi|Asptu1|55870|fgenesh1_pm.4_#_353	21.5	107	80	3	274	379	567	670	0.023	37.7
DJU120_geneID_1343_g	jgi|Asptu1|61269|fgenesh1_pm.12_#_270	90.61	618	58	0	1	618	1	618	0	1172
DJU120_geneID_1343_g	jgi|Asptu1|61269|fgenesh1_pm.12_#_270	42.39	92	41	3	597	687	538	618	2e-07	53.5
DJU120_geneID_1343_g	jgi|Asptu1|61269|fgenesh1_pm.12_#_270	41.76	91	42	3	666	755	538	618	4e-07	52.4
DJU120_geneID_1343_g	jgi|Asptu1|61269|fgenesh1_pm.12_#_270	40.82	98	42	4	696	787	529	616	6e-07	51.6
DJU120_geneID_1344_g	jgi|Asptu1|124793|e_gw1.5.1129.1	99.79	970	2	0	1	970	1	970	0	1979
DJU120_geneID_1345_g	jgi|Asptu1|125121|e_gw1.5.1155.1	100	478	0	0	1	478	1	478	0	984
DJU120_geneID_1346_g	jgi|Asptu1|123417|e_gw1.5.2376.1	100	390	0	0	1	390	361	750	0	781
DJU120_geneID_1347_g	jgi|Asptu1|123417|e_gw1.5.2376.1	99.71	342	1	0	1	342	1	342	0	696
DJU120_geneID_1348_g	jgi|Asptu1|191866|gm1.6057_g	100	371	0	0	1	371	1	371	0	764
DJU120_geneID_1349_g	jgi|Asptu1|720589|CE513286_10049	99.71	678	2	0	1	678	1	678	0	1355
DJU120_geneID_1350_g	jgi|Asptu1|31422|fgenesh1_pg.5_#_879	99.75	815	2	0	1	815	1	815	0	1682
DJU120_geneID_1351_g	jgi|Asptu1|124388|e_gw1.5.815.1	98.31	413	7	0	1	413	1	413	0	842
DJU120_geneID_1352_g	jgi|Asptu1|125189|e_gw1.5.56.1	97.06	238	6	1	1	238	1	237	2e-170	473
DJU120_geneID_1353_g	jgi|Asptu1|31425|fgenesh1_pg.5_#_882	96.89	386	8	2	1	383	1	385	0	740
DJU120_geneID_1354_g	jgi|Asptu1|123646|e_gw1.5.994.1	96.93	879	18	1	1	870	1	879	0	1751
DJU120_geneID_1355_g	jgi|Asptu1|44693|fgenesh1_kg.5_#_979_#_Locus5595v1rpkm30.51	99.66	580	2	0	1	580	1	580	0	1182
DJU120_geneID_1356_g	jgi|Asptu1|31342|fgenesh1_pg.5_#_799	100	574	0	0	1	574	1	574	0	1186
DJU120_geneID_1357_g	jgi|Asptu1|191782|gm1.5973_g	100	306	0	0	1	306	1	306	0	640
DJU120_geneID_1358_g	jgi|Asptu1|123428|e_gw1.5.1738.1	100	469	0	0	1	469	1	469	0	962
DJU120_geneID_1359_g	jgi|Asptu1|31338|fgenesh1_pg.5_#_795	99.76	416	1	0	1	416	1	416	0	858
DJU120_geneID_1360_g	jgi|Asptu1|57264|fgenesh1_pm.5_#_741	98.62	435	6	0	1	435	1	435	0	895
DJU120_geneID_1361_g	jgi|Asptu1|123360|e_gw1.5.1390.1	99.69	651	2	0	1	651	24	674	0	1323
DJU120_geneID_1362_g	jgi|Asptu1|150154|estExt_Genewise1.C_5_t40409	100	573	0	0	1	573	1	573	0	1183
DJU120_geneID_1363_g	jgi|Asptu1|57261|fgenesh1_pm.5_#_738	94.88	430	22	0	1	430	406	835	0	857
DJU120_geneID_1364_g	jgi|Asptu1|57261|fgenesh1_pm.5_#_738	100	259	0	0	1	259	117	375	0	529
DJU120_geneID_1365_g	jgi|Asptu1|57261|fgenesh1_pm.5_#_738	95.37	108	4	1	1	107	1	108	7e-65	211
DJU120_geneID_1366_g	jgi|Asptu1|124094|e_gw1.5.1825.1	98.22	2476	44	0	1	2476	1	2476	0	5027
DJU120_geneID_1367_g	jgi|Asptu1|150143|estExt_Genewise1.C_5_t40398	92.42	567	25	1	1	567	1	549	0	1073
DJU120_geneID_1368_g	jgi|Asptu1|57258|fgenesh1_pm.5_#_735	99.28	554	4	0	1	554	1	554	0	1120
DJU120_geneID_1369_g	jgi|Asptu1|124052|e_gw1.5.953.1	100	488	0	0	1	488	1	488	0	999
DJU120_geneID_1370_g	jgi|Asptu1|191768|gm1.5959_g	99.32	293	1	1	1	292	1	293	0	587
DJU120_geneID_1371_g	jgi|Asptu1|191767|gm1.5958_g	100	81	0	0	2	82	11	91	2e-54	166
DJU120_geneID_1372_g	jgi|Asptu1|44671|fgenesh1_kg.5_#_957_#_Locus13526v1rpkm1.31	99.61	256	1	0	153	408	1	256	0	523
DJU120_geneID_1373_g	jgi|Asptu1|57254|fgenesh1_pm.5_#_731	99.74	386	1	0	1	386	1	386	0	795
DJU120_geneID_1374_g	jgi|Asptu1|44667|fgenesh1_kg.5_#_953_#_Locus10469v1rpkm4.00	100	242	0	0	1	242	1	242	2e-180	498
DJU120_geneID_1375_g	jgi|Asptu1|191763|gm1.5954_g	97.59	290	7	0	1	290	1	290	0	577
DJU120_geneID_1376_g	jgi|Asptu1|712549|CE505246_24961	82.23	197	1	1	1	163	1	197	1e-111	318
DJU120_geneID_1377_g	jgi|Asptu1|44663|fgenesh1_kg.5_#_949_#_Locus3631v1rpkm59.16	100	506	0	0	1	506	1	506	0	1046
DJU120_geneID_1378_g	jgi|Asptu1|124387|e_gw1.5.861.1	100	486	0	0	1	486	1	486	0	1004
DJU120_geneID_1379_g	jgi|Asptu1|123268|e_gw1.5.1749.1	99.47	566	3	0	1	566	1	566	0	1145
DJU120_geneID_1380_g	jgi|Asptu1|191758|gm1.5949_g	100	671	0	0	1	671	1	671	0	1391
DJU120_geneID_1381_g	jgi|Asptu1|57247|fgenesh1_pm.5_#_724	95.24	357	0	1	1	340	1	357	0	671
DJU120_geneID_1382_g	jgi|Asptu1|76786|estExt_fgenesh1_pm.C_5_t20223	100	70	0	0	57	126	27	96	4e-47	149
DJU120_geneID_1383_g	jgi|Asptu1|44640|fgenesh1_kg.5_#_926_#_Locus6159v1rpkm25.36	100	476	0	0	1	476	1	476	0	987
DJU120_geneID_1384_g	jgi|Asptu1|44639|fgenesh1_kg.5_#_925_#_Locus10833v1rpkm3.41	99.76	1670	4	0	1	1670	1	1670	0	3470
DJU120_geneID_1385_g	jgi|Asptu1|124498|e_gw1.5.1079.1	97.31	1300	28	2	5	1297	87	1386	0	2607
DJU120_geneID_1386_g	jgi|Asptu1|44638|fgenesh1_kg.5_#_924_#_Locus11172v1rpkm2.94	98.95	1043	11	0	1	1043	1	1043	0	2113
DJU120_geneID_1387_g	jgi|Asptu1|44637|fgenesh1_kg.5_#_923_#_Locus7096v1rpkm17.91	99.83	576	1	0	1	576	1	576	0	1189
DJU120_geneID_1388_g	jgi|Asptu1|44636|fgenesh1_kg.5_#_922_#_Locus3181v1rpkm69.62	100	363	0	0	1	363	1	363	0	748
DJU120_geneID_1389_g	jgi|Asptu1|191749|gm1.5940_g	100	258	0	0	1	258	1	258	0	530
DJU120_geneID_1390_g	jgi|Asptu1|124789|e_gw1.5.2392.1	99.36	470	3	0	1	470	1	470	0	965
DJU120_geneID_1391_g	jgi|Asptu1|191747|gm1.5938_g	98.76	161	2	0	1	161	1	161	2e-112	319
DJU120_geneID_1392_g	jgi|Asptu1|57236|fgenesh1_pm.5_#_713	99.16	593	5	0	1	593	1	593	0	1186
DJU120_geneID_1393_g	jgi|Asptu1|57235|fgenesh1_pm.5_#_712	100	142	0	0	1	142	1	142	4e-104	296
DJU120_geneID_1394_g	jgi|Asptu1|122980|e_gw1.5.2251.1	99.51	411	1	1	1	410	1	411	0	809
DJU120_geneID_1395_g	jgi|Asptu1|57233|fgenesh1_pm.5_#_710	95.15	680	4	2	1	652	1	679	0	1324
DJU120_geneID_1396_g	jgi|Asptu1|191742|gm1.5933_g	93.55	589	38	0	31	619	265	853	0	1081
DJU120_geneID_1397_g	jgi|Asptu1|812479|CE605176_7173	23.85	109	73	3	32	132	627	733	1.2	28.1
DJU120_geneID_1398_g	jgi|Asptu1|45816|fgenesh1_kg.6_#_953_#_Locus6030v1rpkm26.50	97.83	184	4	0	1	184	1	184	3e-130	372
DJU120_geneID_1399_g	jgi|Asptu1|126966|e_gw1.6.1674.1	100	326	0	0	1	326	1	326	0	649
DJU120_geneID_1400_g	jgi|Asptu1|32142|fgenesh1_pg.6_#_674	84.28	229	22	4	39	265	42	258	3e-96	287
DJU120_geneID_1401_g	jgi|Asptu1|126073|e_gw1.6.1860.1	98.51	403	6	0	1	403	1	403	0	832
DJU120_geneID_1402_g	jgi|Asptu1|45812|fgenesh1_kg.6_#_949_#_Locus3063v1rpkm72.94	100	197	0	0	1	197	1	197	6e-145	404
DJU120_geneID_1403_g	jgi|Asptu1|125359|e_gw1.6.2193.1	100	836	0	0	1	836	1	836	0	1739
DJU120_geneID_1404_g	jgi|Asptu1|58050|fgenesh1_pm.6_#_658	96.66	569	2	3	1	568	351	903	0	1108
DJU120_geneID_1405_g	jgi|Asptu1|58050|fgenesh1_pm.6_#_658	99.42	347	2	0	1	347	1	347	0	712
DJU120_geneID_1406_g	jgi|Asptu1|126731|e_gw1.6.983.1	100	332	0	0	1	332	1	332	0	679
DJU120_geneID_1407_g	jgi|Asptu1|45808|fgenesh1_kg.6_#_945_#_Locus7523v2rpkm0.00_PRE	100	417	0	0	1	417	1	417	0	845
DJU120_geneID_1408_g	jgi|Asptu1|126129|e_gw1.6.1159.1	100	452	0	0	1	452	1	452	0	933
DJU120_geneID_1409_g	jgi|Asptu1|125896|e_gw1.6.1750.1	100	409	0	0	1	409	1	409	0	836
DJU120_geneID_1410_g	jgi|Asptu1|45804|fgenesh1_kg.6_#_941_#_Locus8817v3rpkm1.32	92.96	71	5	0	6	76	2	72	1e-41	132
DJU120_geneID_1411_g	jgi|Asptu1|45798|fgenesh1_kg.6_#_935_#_Locus9594v1rpkm6.05	94.13	358	15	2	1	352	1	358	0	603
DJU120_geneID_1412_g	jgi|Asptu1|45797|fgenesh1_kg.6_#_934_#_Locus3656v1rpkm58.71	99.8	500	1	0	1	500	1	500	0	1036
DJU120_geneID_1413_g	jgi|Asptu1|934590|MIX21201_8453_55	100	198	0	0	1	198	1	198	4e-136	402
DJU120_geneID_1414_g	jgi|Asptu1|934590|MIX21201_8453_55	98.72	547	7	0	1	547	202	748	0	1095
DJU120_geneID_1415_g	jgi|Asptu1|45794|fgenesh1_kg.6_#_931_#_Locus6397v2rpkm1.37_PRE	98.05	410	7	1	1	409	10	419	0	805
DJU120_geneID_1416_g	jgi|Asptu1|125249|e_gw1.6.850.1	100	296	0	0	1	296	1	296	0	621
DJU120_geneID_1417_g	jgi|Asptu1|32127|fgenesh1_pg.6_#_659	94.78	249	7	1	1	243	1	249	3e-174	483
DJU120_geneID_1418_g	jgi|Asptu1|58038|fgenesh1_pm.6_#_646	95.78	711	30	0	19	729	354	1064	0	1403
DJU120_geneID_1419_g	jgi|Asptu1|58038|fgenesh1_pm.6_#_646	97.48	357	9	0	1	357	1	357	0	714
DJU120_geneID_1420_g	jgi|Asptu1|77502|estExt_fgenesh1_pm.C_6_t20141	93.55	124	8	0	1	124	42	165	1e-78	235
DJU120_geneID_1421_g	jgi|Asptu1|125406|e_gw1.6.577.1	91.1	146	12	1	185	330	1	145	8e-87	260
DJU120_geneID_1422_g	jgi|Asptu1|45789|fgenesh1_kg.6_#_926_#_Locus3021v1rpkm74.03	99.39	655	4	0	1	655	1	655	0	1355
DJU120_geneID_1423_g	jgi|Asptu1|203277|estExt_Genemark1.C_6_t20168	97.47	396	10	0	1	396	1	396	0	805
DJU120_geneID_1424_g	jgi|Asptu1|127047|e_gw1.6.1575.1	99.73	1093	3	0	1	1093	1	1093	0	2255
DJU120_geneID_1425_g	jgi|Asptu1|45785|fgenesh1_kg.6_#_922_#_Locus1292v1rpkm174.17	86.25	160	0	2	1	160	1	138	3e-90	261
DJU120_geneID_1426_g	jgi|Asptu1|45783|fgenesh1_kg.6_#_920_#_Locus6801v2rpkm6.87	99.83	583	1	0	1	583	1	583	0	1213
DJU120_geneID_1427_g	jgi|Asptu1|58032|fgenesh1_pm.6_#_640	98.36	1099	17	1	1	1099	1	1098	0	2212
DJU120_geneID_1428_g	jgi|Asptu1|774320|CE567017_16150	99.46	552	3	0	1	552	1	552	0	1102
DJU120_geneID_1429_g	jgi|Asptu1|176203|estExt_Genewise1Plus.C_6_t40195	100	394	0	0	1	394	1	394	0	823
DJU120_geneID_1430_g	jgi|Asptu1|45781|fgenesh1_kg.6_#_918_#_Locus5125v1rpkm35.60	99.4	499	3	0	1	499	1	499	0	1036
DJU120_geneID_1431_g	jgi|Asptu1|934588|MIX21199_25_67	96.2	342	11	1	1	340	1	342	0	667
DJU120_geneID_1432_g	jgi|Asptu1|32113|fgenesh1_pg.6_#_645	100	308	0	0	1	308	29	336	0	626
DJU120_geneID_1433_g	jgi|Asptu1|58027|fgenesh1_pm.6_#_635	99.38	162	1	0	1	162	1	162	5e-114	324
DJU120_geneID_1434_g	jgi|Asptu1|58026|fgenesh1_pm.6_#_634	99.25	531	4	0	1	531	1	531	0	1055
DJU120_geneID_1435_g	jgi|Asptu1|773618|CE566315_41857	93.25	237	11	2	1	234	1	235	2e-139	394
DJU120_geneID_1436_g	jgi|Asptu1|772960|CE565657_33840	96.42	643	11	2	1	642	1	632	0	1161
DJU120_geneID_1437_g	jgi|Asptu1|68018|estExt_fgenesh1_pg.C_6_t20138	99.62	785	3	0	1	785	1	785	0	1576
DJU120_geneID_1438_g	jgi|Asptu1|125333|e_gw1.6.1118.1	99.54	439	2	0	1	439	1	439	0	909
DJU120_geneID_1439_g	jgi|Asptu1|58021|fgenesh1_pm.6_#_629	97.33	75	0	1	1	73	1	75	1e-46	145
DJU120_geneID_1440_g	jgi|Asptu1|77487|estExt_fgenesh1_pm.C_6_t20125	100	526	0	0	1	526	1	526	0	1088
DJU120_geneID_1441_g	jgi|Asptu1|45767|fgenesh1_kg.6_#_904_#_Locus6162v1rpkm25.35	99.64	2477	9	0	1	2477	1	2477	0	5101
DJU120_geneID_1442_g	jgi|Asptu1|152038|estExt_Genewise1.C_6_t40166	96.7	1335	43	1	1	1334	1	1335	0	2641
DJU120_geneID_1443_g	jgi|Asptu1|45765|fgenesh1_kg.6_#_902_#_Locus7947v1rpkm12.86	100	331	0	0	1	331	1	331	0	684
DJU120_geneID_1444_g	jgi|Asptu1|58016|fgenesh1_pm.6_#_624	93.07	332	8	1	252	568	1	332	0	636
DJU120_geneID_1445_g	jgi|Asptu1|192566|gm1.6757_g	98.79	1157	14	0	1	1157	1	1157	0	2365
DJU120_geneID_1446_g	jgi|Asptu1|176158|estExt_Genewise1Plus.C_6_t40147	99.71	349	1	0	1	349	1	349	0	721
DJU120_geneID_1447_g	jgi|Asptu1|58012|fgenesh1_pm.6_#_620	100	267	0	0	1	267	1	267	0	553
DJU120_geneID_1448_g	jgi|Asptu1|58011|fgenesh1_pm.6_#_619	95.07	973	13	1	1	938	1	973	0	1900
DJU120_geneID_1449_g	jgi|Asptu1|192562|gm1.6753_g	99.16	1549	12	1	1	1548	1	1549	0	3132
DJU120_geneID_1450_g	jgi|Asptu1|126872|e_gw1.6.141.1	100	160	0	0	1	160	1	160	8e-117	330
DJU120_geneID_1451_g	jgi|Asptu1|192560|gm1.6751_g	95.34	665	9	2	1	643	1	665	0	1291
DJU120_geneID_1452_g	jgi|Asptu1|45743|fgenesh1_kg.6_#_880_#_Locus5752v1rpkm28.91	98.87	621	1	2	1	615	1	621	0	1235
DJU120_geneID_1453_g	jgi|Asptu1|58006|fgenesh1_pm.6_#_614	100	698	0	0	1	698	1	698	0	1446
DJU120_geneID_1454_g	jgi|Asptu1|32091|fgenesh1_pg.6_#_623	100	290	0	0	1	290	1	290	0	583
DJU120_geneID_1455_g	jgi|Asptu1|58003|fgenesh1_pm.6_#_611	99.01	506	5	0	1	506	1	506	0	1033
DJU120_geneID_1456_g	jgi|Asptu1|125737|e_gw1.6.1435.1	96.21	369	14	0	1	369	1	369	0	715
DJU120_geneID_1457_g	jgi|Asptu1|55411|fgenesh1_pm.3_#_1009	28.85	104	61	2	57	160	471	561	2	31.2
DJU120_geneID_1458_g	jgi|Asptu1|45726|fgenesh1_kg.6_#_863_#_Locus4643v1rpkm41.96	99.36	314	2	0	1	314	1	314	0	648
DJU120_geneID_1459_g	jgi|Asptu1|192552|gm1.6743_g	99.58	720	3	0	1	720	1	720	0	1457
DJU120_geneID_1460_g	jgi|Asptu1|906626|CE699323_10795	39.39	33	20	0	22	54	63	95	0.3	27.7
DJU120_geneID_1461_g	jgi|Asptu1|864318|CE657015_7599	36.84	57	35	1	99	154	10	66	0.12	32
DJU120_geneID_1462_g	jgi|Asptu1|43554|fgenesh1_kg.4_#_1209_#_Locus9728v3rpkm0.45_PRE	32.79	61	38	1	6	63	102	162	0.68	28.1
DJU120_geneID_1463_g	jgi|Asptu1|128150|e_gw1.7.114.1	98.53	340	5	0	1	340	1	340	0	687
DJU120_geneID_1464_g	jgi|Asptu1|127589|e_gw1.7.1492.1	99.81	536	1	0	1	536	1	536	0	1091
DJU120_geneID_1465_g	jgi|Asptu1|934815|MIX21426_81_33	97.81	2467	42	3	1	2457	1	2465	0	4962
DJU120_geneID_1466_g	jgi|Asptu1|58143|fgenesh1_pm.7_#_4	97.05	509	5	1	1	509	1	499	0	1013
DJU120_geneID_1467_g	jgi|Asptu1|32229|fgenesh1_pg.7_#_3	98.8	416	5	0	1	416	1	416	0	838
DJU120_geneID_1468_g	jgi|Asptu1|45946|fgenesh1_kg.7_#_4_#_Locus7150v1rpkm17.63	97.37	114	3	0	1	114	1	114	2e-79	231
DJU120_geneID_1469_g	jgi|Asptu1|128845|e_gw1.7.644.1	99.2	373	3	0	1	373	1	373	0	758
DJU120_geneID_1470_g	jgi|Asptu1|53108|fgenesh1_pm.1_#_1255	23.24	142	101	4	21	159	546	682	2	30
DJU120_geneID_1471_g	jgi|Asptu1|158929|estExt_Genewise1.C_11_t20393	26.32	114	61	3	316	429	452	542	1.1	30.8
DJU120_geneID_1472_g	jgi|Asptu1|61191|fgenesh1_pm.12_#_192	32.14	28	19	0	119	146	74	101	1.5	27.7
DJU120_geneID_1473_g	jgi|Asptu1|191683|gm1.5874_g	60.67	445	133	3	4	406	6	450	0	520
DJU120_geneID_1474_g	jgi|Asptu1|122774|e_gw1.4.1614.1	22.98	322	207	11	3	302	23	325	1e-05	45.4
DJU120_geneID_1475_g	jgi|Asptu1|54048|fgenesh1_pm.2_#_793	100	309	0	0	1	309	1	309	0	628
DJU120_geneID_1476_g	jgi|Asptu1|508741|CE301438_5337	96.29	539	20	0	15	553	1	539	0	1050
DJU120_geneID_1477_g	jgi|Asptu1|188333|gm1.2524_g	99.82	1670	3	0	1	1670	1	1670	0	3457
DJU120_geneID_1478_g	jgi|Asptu1|166586|estExt_Genewise1Plus.C_2_t40286	98.35	303	5	0	1	303	1	303	0	612
DJU120_geneID_1479_g	jgi|Asptu1|500829|CE293526_49811	100	410	0	0	1	410	1	410	0	846
DJU120_geneID_1480_g	jgi|Asptu1|64263|estExt_fgenesh1_pg.C_2_t20344	50.29	515	155	12	40	536	23	454	7e-144	425
DJU120_geneID_1481_g	jgi|Asptu1|114841|e_gw1.2.1338.1	99.86	699	1	0	1	699	1	699	0	1441
DJU120_geneID_1482_g	jgi|Asptu1|188256|gm1.2447_g	99.8	511	1	0	1	511	1	511	0	1048
DJU120_geneID_1483_g	jgi|Asptu1|53990|fgenesh1_pm.2_#_735	100	295	0	0	1	295	1	295	0	604
DJU120_geneID_1484_g	jgi|Asptu1|117430|e_gw1.2.1700.1	100	118	0	0	1	118	1	118	2e-83	242
DJU120_geneID_1485_g	jgi|Asptu1|53992|fgenesh1_pm.2_#_737	100	296	0	0	1	296	1	296	0	609
DJU120_geneID_1486_g	jgi|Asptu1|53993|fgenesh1_pm.2_#_738	99.58	958	4	0	1	958	1	958	0	1955
DJU120_geneID_1487_g	jgi|Asptu1|188261|gm1.2452_g	100	469	0	0	1	469	1	469	0	956
DJU120_geneID_1488_g	jgi|Asptu1|188262|gm1.2453_g	100	449	0	0	1	449	1	449	0	904
DJU120_geneID_1489_g	jgi|Asptu1|27910|fgenesh1_pg.2_#_859	99.73	366	1	0	1	366	1	366	0	756
DJU120_geneID_1490_g	jgi|Asptu1|64270|estExt_fgenesh1_pg.C_2_t20353	91.21	307	23	3	1	306	1	304	0	566
DJU120_geneID_1491_g	jgi|Asptu1|166604|estExt_Genewise1Plus.C_2_t40307	100	1226	0	0	1	1226	1	1226	0	2560
DJU120_geneID_1492_g	jgi|Asptu1|188266|gm1.2457_g	90.22	184	18	0	27	210	226	409	2e-113	333
DJU120_geneID_1493_g	jgi|Asptu1|116397|e_gw1.2.2374.1	96.98	1555	3	2	1	1555	1	1511	0	3091
DJU120_geneID_1494_g	jgi|Asptu1|188268|gm1.2459_g	99.79	473	1	0	1	473	1	473	0	983
DJU120_geneID_1495_g	jgi|Asptu1|166613|estExt_Genewise1Plus.C_2_t40318	99.67	920	3	0	9	928	1	920	0	1878
DJU120_geneID_1496_g	jgi|Asptu1|39942|fgenesh1_kg.2_#_1268_#_Locus4569v1rpkm43.05	99.68	1267	4	0	481	1747	5	1271	0	2510
DJU120_geneID_1497_g	jgi|Asptu1|501936|CE294633_7190	97.89	284	6	0	1	284	1	284	0	558
DJU120_geneID_1498_g	jgi|Asptu1|54004|fgenesh1_pm.2_#_749	99.89	952	1	0	1	952	1	952	0	1972
DJU120_geneID_1499_g	jgi|Asptu1|39945|fgenesh1_kg.2_#_1271_#_Locus5964v1rpkm27.13	99.72	353	1	0	1	353	1	353	0	728
DJU120_geneID_1500_g	jgi|Asptu1|54006|fgenesh1_pm.2_#_751	100	710	0	0	1	710	1	710	0	1455
DJU120_geneID_1501_g	jgi|Asptu1|39947|fgenesh1_kg.2_#_1273_#_Locus1053v1rpkm218.28	100	247	0	0	1	247	1	247	0	501
DJU120_geneID_1502_g	jgi|Asptu1|39952|fgenesh1_kg.2_#_1278_#_Locus6891v1rpkm19.54	100	538	0	0	1	538	1	538	0	1101
DJU120_geneID_1503_g	jgi|Asptu1|93355|gw1.2.1537.1	100	63	0	0	13	75	1	63	1e-40	130
DJU120_geneID_1504_g	jgi|Asptu1|54009|fgenesh1_pm.2_#_754	100	333	0	0	1	333	872	1204	0	679
DJU120_geneID_1505_g	jgi|Asptu1|54009|fgenesh1_pm.2_#_754	96.98	397	9	1	1	397	485	878	0	799
DJU120_geneID_1506_g	jgi|Asptu1|54009|fgenesh1_pm.2_#_754	92.25	503	20	4	1	501	1	486	0	953
DJU120_geneID_1507_g	jgi|Asptu1|115180|e_gw1.2.923.1	98.94	379	4	0	1	379	1	379	0	772
DJU120_geneID_1508_g	jgi|Asptu1|54011|fgenesh1_pm.2_#_756	100	320	0	0	1	320	1	320	0	659
DJU120_geneID_1509_g	jgi|Asptu1|27933|fgenesh1_pg.2_#_882	100	962	0	0	1	962	1	962	0	1989
DJU120_geneID_1510_g	jgi|Asptu1|924337|MIX10948_12_39	97.47	356	9	0	1	356	1	356	0	722
DJU120_geneID_1511_g	jgi|Asptu1|64291|estExt_fgenesh1_pg.C_2_t20377	98.8	417	5	0	1	417	1	417	0	855
DJU120_geneID_1512_g	jgi|Asptu1|188286|gm1.2477_g	97.58	124	3	0	1	124	1	124	2e-84	244
DJU120_geneID_1513_g	jgi|Asptu1|502870|CE295567_8121	97.01	301	2	1	1	301	1	294	0	599
DJU120_geneID_1514_g	jgi|Asptu1|115249|e_gw1.2.1087.1	99.57	460	2	0	1	460	1	460	0	931
DJU120_geneID_1515_g	jgi|Asptu1|39974|fgenesh1_kg.2_#_1300_#_Locus4563v6rpkm0.00_PRE	99.65	287	1	0	1	287	1	287	0	578
DJU120_geneID_1516_g	jgi|Asptu1|114791|e_gw1.2.2859.1	96.96	789	1	1	1	789	1	766	0	1525
DJU120_geneID_1517_g	jgi|Asptu1|54018|fgenesh1_pm.2_#_763	99.69	327	1	0	1	327	1	327	0	662
DJU120_geneID_1518_g	jgi|Asptu1|188292|gm1.2483_g	100	380	0	0	1	380	1	380	0	788
DJU120_geneID_1519_g	jgi|Asptu1|114782|e_gw1.2.932.1	100	254	0	0	1	254	1	254	0	520
DJU120_geneID_1520_g	jgi|Asptu1|39982|fgenesh1_kg.2_#_1308_#_Locus529v1rpkm455.53	100	203	0	0	1	203	1	203	1e-148	414
DJU120_geneID_1521_g	jgi|Asptu1|27945|fgenesh1_pg.2_#_894	97.65	682	1	1	1	667	1	682	0	1367
DJU120_geneID_1522_g	jgi|Asptu1|188296|gm1.2487_g	99.62	524	2	0	1	524	1	524	0	1057
DJU120_geneID_1523_g	jgi|Asptu1|114861|e_gw1.2.1476.1	98.81	421	3	1	1	419	1	421	0	847
DJU120_geneID_1524_g	jgi|Asptu1|27948|fgenesh1_pg.2_#_897	91.28	803	12	3	1	745	1	803	0	1485
DJU120_geneID_1525_g	jgi|Asptu1|27949|fgenesh1_pg.2_#_898	98.86	176	2	0	1	176	1	176	2e-124	350
DJU120_geneID_1526_g	jgi|Asptu1|116753|e_gw1.2.1170.1	100	266	0	0	1	266	1	266	0	546
DJU120_geneID_1527_g	jgi|Asptu1|39990|fgenesh1_kg.2_#_1316_#_Locus13807v1rpkm1.21	99.51	205	1	0	1	205	1	205	4e-152	423
DJU120_geneID_1528_g	jgi|Asptu1|54028|fgenesh1_pm.2_#_773	97.98	248	5	0	1	248	1	248	0	508
DJU120_geneID_1529_g	jgi|Asptu1|54029|fgenesh1_pm.2_#_774	99.56	1130	5	0	7	1136	1	1130	0	2321
DJU120_geneID_1530_g	jgi|Asptu1|188304|gm1.2495_g	100	185	0	0	1	185	1	185	5e-122	345
DJU120_geneID_1531_g	jgi|Asptu1|115715|e_gw1.2.2091.1	99.91	1094	1	0	1	1094	1	1094	0	2235
DJU120_geneID_1532_g	jgi|Asptu1|116970|e_gw1.2.1526.1	100	80	0	0	1	80	1	80	3e-52	160
DJU120_geneID_1533_g	jgi|Asptu1|115950|e_gw1.2.2890.1	99.55	894	3	1	1	893	1	894	0	1799
DJU120_geneID_1534_g	jgi|Asptu1|115252|e_gw1.2.390.1	99.28	556	2	1	1	554	1	556	0	1136
DJU120_geneID_1535_g	jgi|Asptu1|115433|e_gw1.2.2141.1	97.87	1125	0	1	1	1125	1	1101	0	2262
DJU120_geneID_1536_g	jgi|Asptu1|116469|e_gw1.2.542.1	98.35	484	6	1	43	524	5	488	0	954
DJU120_geneID_1537_g	jgi|Asptu1|54034|fgenesh1_pm.2_#_779	100	266	0	0	1	266	1	266	0	546
DJU120_geneID_1538_g	jgi|Asptu1|188329|gm1.2520_g	91.43	105	4	1	1	105	1	100	4e-63	189
DJU120_geneID_1539_g	jgi|Asptu1|116644|e_gw1.2.2845.1	99.54	655	3	0	1	655	1	655	0	1358
DJU120_geneID_1540_g	jgi|Asptu1|27975|fgenesh1_pg.2_#_924	99.79	475	1	0	1	475	1	475	0	945
DJU120_geneID_1541_g	jgi|Asptu1|506643|CE299340_8478	93.66	489	11	2	1	487	1	471	0	933
DJU120_geneID_1542_g	jgi|Asptu1|40036|fgenesh1_kg.2_#_1362_#_Locus4449v1rpkm44.61	97.87	47	1	0	55	101	19	65	7e-27	95.9
DJU120_geneID_1543_g	jgi|Asptu1|188324|gm1.2515_g	100	165	0	0	1	165	1	165	2e-114	325
DJU120_geneID_1544_g	jgi|Asptu1|27972|fgenesh1_pg.2_#_921	99.38	487	3	0	1	487	1	487	0	995
DJU120_geneID_1545_g	jgi|Asptu1|54042|fgenesh1_pm.2_#_787	99.62	795	3	0	1	795	1	795	0	1583
DJU120_geneID_1546_g	jgi|Asptu1|166709|estExt_Genewise1Plus.C_2_t40418	99.65	288	1	0	1	288	1	288	0	584
DJU120_geneID_1547_g	jgi|Asptu1|188320|gm1.2511_g	99.68	315	1	0	14	328	36	350	0	655
DJU120_geneID_1548_g	jgi|Asptu1|116054|e_gw1.2.1215.1	99.01	405	1	1	1	402	46	450	0	791
DJU120_geneID_1549_g	jgi|Asptu1|40022|fgenesh1_kg.2_#_1348_#_Locus5998v1rpkm26.80	99.73	364	1	0	1	364	1	364	0	755
DJU120_geneID_1550_g	jgi|Asptu1|40020|fgenesh1_kg.2_#_1346_#_Locus5844v2rpkm8.26	100	148	0	0	52	199	1	148	1e-103	298
DJU120_geneID_1551_g	jgi|Asptu1|142550|estExt_Genewise1.C_2_t40415	99.18	367	3	0	1	367	1	367	0	753
DJU120_geneID_1552_g	jgi|Asptu1|188315|gm1.2506_g	99.72	355	1	0	1	355	1	355	0	711
DJU120_geneID_1553_g	jgi|Asptu1|54037|fgenesh1_pm.2_#_782	99.87	789	1	0	51	839	1	789	0	1631
DJU120_geneID_1554_g	jgi|Asptu1|188313|gm1.2504_g	100	293	0	0	2	294	11	303	0	583
DJU120_geneID_1555_g	jgi|Asptu1|505280|CE297977_5779	91.96	460	35	1	1	458	1	460	0	844
DJU120_geneID_1556_g	jgi|Asptu1|188311|gm1.2502_g	98.12	425	8	0	1	425	1	425	0	850
DJU120_geneID_1557_g	jgi|Asptu1|35789|fgenesh1_pg.13_#_56	99.81	527	1	0	1	527	1	527	0	1076
DJU120_geneID_1558_g	jgi|Asptu1|35790|fgenesh1_pg.13_#_57	99.06	320	3	0	1	320	1	320	0	651
DJU120_geneID_1559_g	jgi|Asptu1|136174|e_gw1.13.456.1	98.86	350	4	0	1	350	1	350	0	719
DJU120_geneID_1560_g	jgi|Asptu1|196352|gm1.10543_g	100	247	0	0	1	247	1	247	0	505
DJU120_geneID_1561_g	jgi|Asptu1|196353|gm1.10544_g	100	246	0	0	1	246	1	246	0	501
DJU120_geneID_1562_g	jgi|Asptu1|394241|CE186938_9494	98.94	189	1	1	1	188	1	189	3e-127	358
DJU120_geneID_1563_g	jgi|Asptu1|206609|estExt_Genemark1.C_130065	100	297	0	0	1	297	1	297	0	612
DJU120_geneID_1564_g	jgi|Asptu1|136000|e_gw1.13.537.1	99.81	516	1	0	1	516	1	516	0	1062
DJU120_geneID_1565_g	jgi|Asptu1|50847|fgenesh1_kg.13_#_83_#_Locus5111v1rpkm35.80	99.83	588	1	0	1	588	1	588	0	1219
DJU120_geneID_1566_g	jgi|Asptu1|184103|estExt_Genewise1Plus.C_13_t10152	100	218	0	0	6	223	1	218	2e-161	448
DJU120_geneID_1567_g	jgi|Asptu1|135872|e_gw1.13.895.1	100	565	0	0	46	610	1	565	0	1174
DJU120_geneID_1568_g	jgi|Asptu1|50850|fgenesh1_kg.13_#_86_#_Locus8883v4rpkm1.52	95.91	538	18	2	196	730	9	545	0	1052
DJU120_geneID_1569_g	jgi|Asptu1|196361|gm1.10552_g	99.88	2423	3	0	1	2423	1	2423	0	5032
DJU120_geneID_1570_g	jgi|Asptu1|135834|e_gw1.13.218.1	98.55	552	8	0	1	552	4	555	0	1140
DJU120_geneID_1571_g	jgi|Asptu1|50854|fgenesh1_kg.13_#_90_#_Locus18851v2rpkm0.40	97.01	535	16	0	15	549	31	565	0	1083
DJU120_geneID_1572_g	jgi|Asptu1|395186|CE187883_126262	100	119	0	0	1	119	1	119	5e-82	245
DJU120_geneID_1573_g	jgi|Asptu1|196364|gm1.10555_g	99.87	748	1	0	1	748	1	748	0	1555
DJU120_geneID_1574_g	jgi|Asptu1|395447|CE188144_6014	99.75	402	1	0	1	402	1	402	0	827
DJU120_geneID_1575_g	jgi|Asptu1|61409|fgenesh1_pm.13_#_73	100	87	0	0	30	116	1	87	3e-53	164
DJU120_geneID_1576_g	jgi|Asptu1|135985|e_gw1.13.877.1	99.93	1457	1	0	1	1457	1	1457	0	3026
DJU120_geneID_1577_g	jgi|Asptu1|61412|fgenesh1_pm.13_#_76	97.38	572	0	1	1	572	1	557	0	1095
DJU120_geneID_1578_g	jgi|Asptu1|50871|fgenesh1_kg.13_#_107_#_Locus10756v1rpkm3.53	100	366	0	0	1	366	1	366	0	750
DJU120_geneID_1579_g	jgi|Asptu1|395729|CE188426_9092	99.49	396	2	0	1	396	1	396	0	822
DJU120_geneID_1580_g	jgi|Asptu1|136402|e_gw1.13.332.1	100	515	0	0	1	515	1	515	0	1066
DJU120_geneID_1581_g	jgi|Asptu1|194875|gm1.9066_g	44	25	14	0	54	78	449	473	1.3	26.9
DJU120_geneID_1582_g	jgi|Asptu1|196373|gm1.10564_g	100	369	0	0	1	369	1	369	0	761
DJU120_geneID_1583_g	jgi|Asptu1|135763|e_gw1.13.599.1	98.7	385	5	0	1	385	1	385	0	793
DJU120_geneID_1584_g	jgi|Asptu1|54819|fgenesh1_pm.3_#_417	31.03	58	38	1	160	215	42	99	0.73	31.2
DJU120_geneID_1585_g	jgi|Asptu1|53143|fgenesh1_pm.1_#_1290	28.3	311	178	9	8	287	87	383	3e-29	115
DJU120_geneID_1586_g	jgi|Asptu1|76110|estExt_fgenesh1_pm.C_4_t20438	97.59	1617	39	0	1	1617	1	1617	0	3287
DJU120_geneID_1587_g	jgi|Asptu1|172528|estExt_Genewise1Plus.C_4_t50491	97.78	361	8	0	1	361	1	361	0	731
DJU120_geneID_1588_g	jgi|Asptu1|56466|fgenesh1_pm.4_#_949	91.52	1026	39	3	1	1007	1	997	0	1913
DJU120_geneID_1589_g	jgi|Asptu1|43649|fgenesh1_kg.4_#_1304_#_Locus10596v1rpkm3.77	93.06	245	16	1	1	244	30	274	2e-164	459
DJU120_geneID_1590_g	jgi|Asptu1|121563|e_gw1.4.2266.1	99.16	359	3	0	1	359	1	359	0	725
DJU120_geneID_1591_g	jgi|Asptu1|30493|fgenesh1_pg.4_#_958	99.47	187	1	0	1	187	1	187	7e-139	388
DJU120_geneID_1592_g	jgi|Asptu1|670328|CE463025_174	95.32	363	17	0	1	363	1	363	0	719
DJU120_geneID_1593_g	jgi|Asptu1|121571|e_gw1.4.2819.1	98.16	760	13	1	2	761	24	782	0	1481
DJU120_geneID_1594_g	jgi|Asptu1|56484|fgenesh1_pm.4_#_967	99.62	533	2	0	1	533	1	533	0	1109
DJU120_geneID_1595_g	jgi|Asptu1|56472|fgenesh1_pm.4_#_955	98.36	365	6	0	1	365	1	365	0	742
DJU120_geneID_1596_g	jgi|Asptu1|56473|fgenesh1_pm.4_#_956	97.36	379	9	1	1	378	1	379	0	744
DJU120_geneID_1597_g	jgi|Asptu1|43657|fgenesh1_kg.4_#_1312_#_Locus1759v1rpkm131.55	100	68	0	0	21	88	1	68	4e-45	142
DJU120_geneID_1598_g	jgi|Asptu1|121820|e_gw1.4.1978.1	98.34	1023	17	0	1	1023	1	1023	0	2017
DJU120_geneID_1599_g	jgi|Asptu1|201826|estExt_Genemark1.C_4_t20497	97.4	308	4	1	1	304	1	308	0	588
DJU120_geneID_1600_g	jgi|Asptu1|190939|gm1.5130_g	99.82	551	1	0	1	551	1	551	0	1107
DJU120_geneID_1601_g	jgi|Asptu1|43666|fgenesh1_kg.4_#_1321_#_Locus14680v2rpkm0.75	97.68	734	13	2	1	734	1	730	0	1462
DJU120_geneID_1602_g	jgi|Asptu1|56478|fgenesh1_pm.4_#_961	99.57	461	2	0	3	463	404	864	0	971
DJU120_geneID_1603_g	jgi|Asptu1|56478|fgenesh1_pm.4_#_961	95.82	407	17	0	1	407	1	407	0	777
DJU120_geneID_1604_g	jgi|Asptu1|172564|estExt_Genewise1Plus.C_4_t60032	100	158	0	0	1	158	1	158	2e-112	319
DJU120_geneID_1605_g	jgi|Asptu1|43673|fgenesh1_kg.4_#_1328_#_Locus2291v1rpkm98.29	100	76	0	0	27	102	27	102	9e-48	167
DJU120_geneID_1606_g	jgi|Asptu1|930542|MIX17153_6_39	89.94	318	6	2	1	317	1	293	0	578
DJU120_geneID_1607_g	jgi|Asptu1|56487|fgenesh1_pm.4_#_970	99.19	493	4	0	25	517	1	493	0	1019
DJU120_geneID_1608_g	jgi|Asptu1|122088|e_gw1.4.1475.1	98.62	436	6	0	1	436	1	436	0	892
DJU120_geneID_1609_g	jgi|Asptu1|121162|e_gw1.4.2653.1	100	458	0	0	1	458	1	458	0	931
DJU120_geneID_1610_g	jgi|Asptu1|56490|fgenesh1_pm.4_#_973	100	932	0	0	1	932	1	932	0	1873
DJU120_geneID_1611_g	jgi|Asptu1|122928|e_gw1.4.2628.1	100	60	0	0	1	60	1	60	3e-39	132
DJU120_geneID_1612_g	jgi|Asptu1|120925|e_gw1.4.2023.1	99.73	743	2	0	1	743	1	743	0	1549
DJU120_geneID_1613_g	jgi|Asptu1|120440|e_gw1.4.2432.1	99.79	482	1	0	1	482	1	482	0	988
DJU120_geneID_1614_g	jgi|Asptu1|56495|fgenesh1_pm.4_#_978	100	451	0	0	1	451	1	451	0	940
DJU120_geneID_1615_g	jgi|Asptu1|169479|estExt_Genewise1Plus.C_3_t50079	29.23	130	89	2	10	137	14	142	6e-09	54.7
DJU120_geneID_1616_g	jgi|Asptu1|56495|fgenesh1_pm.4_#_978	99.39	329	2	0	1	329	457	785	0	657
DJU120_geneID_1617_g	jgi|Asptu1|123876|e_gw1.5.2495.1	29.91	448	225	13	233	598	182	622	2e-41	160
DJU120_geneID_1618_g	jgi|Asptu1|30518|fgenesh1_pg.4_#_983	93.47	245	16	0	1	245	1	245	2e-169	471
DJU120_geneID_1619_g	jgi|Asptu1|148452|estExt_Genewise1.C_4_t60071	99.67	600	2	0	1	600	1	600	0	1233
DJU120_geneID_1620_g	jgi|Asptu1|172596|estExt_Genewise1Plus.C_4_t60069	97.94	535	11	0	1	535	1	535	0	1071
DJU120_geneID_1621_g	jgi|Asptu1|122880|e_gw1.4.2915.1	95.2	791	38	0	1	791	1	791	0	1570
DJU120_geneID_1622_g	jgi|Asptu1|190961|gm1.5152_g	100	87	0	0	1	87	1	87	2e-59	178
DJU120_geneID_1623_g	jgi|Asptu1|190962|gm1.5153_g	96.78	652	21	0	1	652	1	652	0	1318
DJU120_geneID_1624_g	jgi|Asptu1|56504|fgenesh1_pm.4_#_987	94.59	462	13	1	1	462	1	450	0	897
DJU120_geneID_1625_g	jgi|Asptu1|121632|e_gw1.4.1719.1	99.75	397	0	1	1	396	1	397	0	805
DJU120_geneID_1626_g	jgi|Asptu1|120964|e_gw1.4.1287.1	92.86	112	8	0	1	112	1	112	2e-61	186
DJU120_geneID_1627_g	jgi|Asptu1|56507|fgenesh1_pm.4_#_990	97.95	292	6	0	1	292	1	292	0	596
DJU120_geneID_1628_g	jgi|Asptu1|107403|gw1.4.2684.1	86.02	93	11	1	65	157	1	91	4e-43	140
DJU120_geneID_1629_g	jgi|Asptu1|172612|estExt_Genewise1Plus.C_4_t60087	99.12	114	1	0	1	114	1	114	1e-77	227
DJU120_geneID_1630_g	jgi|Asptu1|121611|e_gw1.4.2257.1	96.96	296	9	0	1	296	1	296	0	594
DJU120_geneID_1631_g	jgi|Asptu1|930620|MIX17231_15_43	89.01	537	31	2	1	512	1	534	0	979
DJU120_geneID_1632_g	jgi|Asptu1|201855|estExt_Genemark1.C_4_t30030	91.84	870	71	0	1	870	1	870	0	1626
DJU120_geneID_1633_g	jgi|Asptu1|190972|gm1.5163_g	98.33	180	3	0	1	180	1	180	1e-132	372
DJU120_geneID_1634_g	jgi|Asptu1|76153|estExt_fgenesh1_pm.C_4_t20488	87.4	2223	164	8	13	2232	45	2154	0	3860
DJU120_geneID_1635_g	jgi|Asptu1|43705|fgenesh1_kg.4_#_1360_#_Locus10964v2rpkm0.30_PRE	90.84	371	18	1	97	451	20	390	0	675
DJU120_geneID_1636_g	jgi|Asptu1|201859|estExt_Genemark1.C_4_t30035	95.93	369	15	0	1	369	1	369	0	704
DJU120_geneID_1637_g	jgi|Asptu1|30536|fgenesh1_pg.4_#_1001	97.06	374	11	0	262	635	394	767	0	772
DJU120_geneID_1637_g	jgi|Asptu1|30536|fgenesh1_pg.4_#_1001	93.45	275	18	0	1	275	75	349	1e-175	521
DJU120_geneID_1638_g	jgi|Asptu1|201861|estExt_Genemark1.C_4_t30037	93.71	350	22	0	1	350	1	350	0	682
DJU120_geneID_1639_g	jgi|Asptu1|672650|CE465347_11889	97.8	1181	26	0	63	1243	130	1310	0	2418
DJU120_geneID_1640_g	jgi|Asptu1|190980|gm1.5171_g	97.61	1380	13	1	1	1360	1	1380	0	2794
DJU120_geneID_1641_g	jgi|Asptu1|49077|fgenesh1_kg.10_#_273_#_Locus6480v1rpkm22.63	100	586	0	0	1	586	1	586	0	1199
DJU120_geneID_1642_g	jgi|Asptu1|34439|fgenesh1_pg.10_#_170	92.68	205	0	1	1	190	1	205	5e-133	374
DJU120_geneID_1643_g	jgi|Asptu1|133104|e_gw1.10.516.1	99.25	665	4	1	1	664	1	665	0	1370
DJU120_geneID_1644_g	jgi|Asptu1|60190|fgenesh1_pm.10_#_143	99.4	168	1	0	1	168	1	168	9e-117	330
DJU120_geneID_1645_g	jgi|Asptu1|324365|CE117062_30234	99.88	829	1	0	1	829	1	829	0	1701
DJU120_geneID_1646_g	jgi|Asptu1|205400|estExt_Genemark1.C_10_t10182	97.25	364	10	0	1	364	1	364	0	728
DJU120_geneID_1647_g	jgi|Asptu1|194991|gm1.9182_g	97.28	184	4	1	1	183	1	184	4e-124	350
DJU120_geneID_1648_g	jgi|Asptu1|194992|gm1.9183_g	99.25	401	3	0	1	401	1	401	0	825
DJU120_geneID_1649_g	jgi|Asptu1|34445|fgenesh1_pg.10_#_176	73.99	1242	225	5	57	1243	11	1209	0	1748
DJU120_geneID_1650_g	jgi|Asptu1|194994|gm1.9185_g	99.32	295	2	0	1	295	1	295	0	565
DJU120_geneID_1651_g	jgi|Asptu1|132298|e_gw1.10.996.1	98.42	190	3	0	1	190	405	594	5e-131	383
DJU120_geneID_1652_g	jgi|Asptu1|132298|e_gw1.10.996.1	99.72	360	1	0	1	360	1	360	0	719
DJU120_geneID_1653_g	jgi|Asptu1|132872|e_gw1.10.912.1	99.83	576	1	0	1	576	1	576	0	1168
DJU120_geneID_1654_g	jgi|Asptu1|60197|fgenesh1_pm.10_#_150	100	251	0	0	1	251	1	251	0	507
DJU120_geneID_1655_g	jgi|Asptu1|49091|fgenesh1_kg.10_#_287_#_Locus8972v1rpkm8.16	99.63	1083	4	0	1	1083	1	1083	0	2218
DJU120_geneID_1656_g	jgi|Asptu1|49093|fgenesh1_kg.10_#_289_#_Locus3202v3rpkm0.77_PRE	99.38	162	1	0	1	162	1	162	3e-113	321
DJU120_geneID_1657_g	jgi|Asptu1|195000|gm1.9191_g	100	476	0	0	1	476	1	476	0	959
DJU120_geneID_1658_g	jgi|Asptu1|195001|gm1.9192_g	94.75	362	3	1	1	362	1	346	0	682
DJU120_geneID_1659_g	jgi|Asptu1|195002|gm1.9193_g	100	137	0	0	1	137	1	137	5e-100	285
DJU120_geneID_1660_g	jgi|Asptu1|195003|gm1.9194_g	95.11	409	1	1	1	409	1	390	0	736
DJU120_geneID_1661_g	jgi|Asptu1|132488|e_gw1.10.1120.1	100	246	0	0	1	246	1	246	0	510
DJU120_geneID_1662_g	jgi|Asptu1|133131|e_gw1.10.1069.1	98.52	473	3	1	1	473	1	469	0	930
DJU120_geneID_1663_g	jgi|Asptu1|60206|fgenesh1_pm.10_#_159	100	249	0	0	1	249	1	249	0	503
DJU120_geneID_1664_g	jgi|Asptu1|132551|e_gw1.10.805.1	99.84	640	1	0	23	662	1	640	0	1310
DJU120_geneID_1665_g	jgi|Asptu1|181367|estExt_Genewise1Plus.C_10_t10380	98.65	517	7	0	1	517	1	517	0	1066
DJU120_geneID_1666_g	jgi|Asptu1|195009|gm1.9200_g	86.21	116	0	1	1	116	130	229	1e-59	185
DJU120_geneID_1667_g	jgi|Asptu1|121692|e_gw1.4.605.1	99.78	1391	3	0	1	1391	1	1391	0	2847
DJU120_geneID_1668_g	jgi|Asptu1|56206|fgenesh1_pm.4_#_689	96.49	598	0	1	1	577	1	598	0	1157
DJU120_geneID_1669_g	jgi|Asptu1|56207|fgenesh1_pm.4_#_690	98.56	139	2	0	1	139	1	139	6e-100	285
DJU120_geneID_1670_g	jgi|Asptu1|43297|fgenesh1_kg.4_#_952_#_Locus7027v1rpkm18.48	99.09	220	2	0	1	220	1	220	1e-161	449
DJU120_geneID_1671_g	jgi|Asptu1|190661|gm1.4852_g	100	115	0	0	1	115	1	115	1e-77	241
DJU120_geneID_1672_g	jgi|Asptu1|190661|gm1.4852_g	100	318	0	0	1	318	241	558	0	646
DJU120_geneID_1673_g	jgi|Asptu1|120399|e_gw1.4.1860.1	100	399	0	0	1	399	1	399	0	807
DJU120_geneID_1674_g	jgi|Asptu1|43300|fgenesh1_kg.4_#_955_#_Locus4119v1rpkm49.93	100	989	0	0	1	989	1	989	0	2043
DJU120_geneID_1675_g	jgi|Asptu1|43301|fgenesh1_kg.4_#_956_#_Locus4234v1rpkm47.91	100	199	0	0	1	199	1	199	2e-142	398
DJU120_geneID_1676_g	jgi|Asptu1|121767|e_gw1.4.267.1	100	362	0	0	1	362	120	481	0	769
DJU120_geneID_1677_g	jgi|Asptu1|56215|fgenesh1_pm.4_#_698	100	227	0	0	47	273	614	840	1e-157	462
DJU120_geneID_1678_g	jgi|Asptu1|56215|fgenesh1_pm.4_#_698	100	614	0	0	1	614	1	614	0	1251
DJU120_geneID_1679_g	jgi|Asptu1|120725|e_gw1.4.1510.1	100	180	0	0	10	189	28	207	7e-134	376
DJU120_geneID_1680_g	jgi|Asptu1|30241|fgenesh1_pg.4_#_706	99.77	442	1	0	1	442	1	442	0	911
DJU120_geneID_1681_g	jgi|Asptu1|56224|fgenesh1_pm.4_#_707	99.9	961	1	0	1	961	59	1019	0	1987
DJU120_geneID_1682_g	jgi|Asptu1|50762|fgenesh1_kg.12_#_492_#_Locus3645v1rpkm58.96	99.83	597	1	0	1	597	1	597	0	1241
DJU120_geneID_1683_g	jgi|Asptu1|135067|e_gw1.12.536.1	98.78	903	5	1	1	897	25	927	0	1846
DJU120_geneID_1684_g	jgi|Asptu1|50758|fgenesh1_kg.12_#_488_#_Locus2383v1rpkm94.40	100	606	0	0	1	606	1	606	0	1263
DJU120_geneID_1685_g	jgi|Asptu1|61331|fgenesh1_pm.12_#_332	97.24	362	6	1	1	362	1	358	0	708
DJU120_geneID_1686_g	jgi|Asptu1|61329|fgenesh1_pm.12_#_330	95.97	571	23	0	1	571	268	838	0	1102
DJU120_geneID_1687_g	jgi|Asptu1|50753|fgenesh1_kg.12_#_483_#_Locus10888v1rpkm3.32	98.48	328	5	0	1	328	1	328	0	659
DJU120_geneID_1688_g	jgi|Asptu1|134863|e_gw1.12.20.1	100	247	0	0	134	380	1	247	0	516
DJU120_geneID_1689_g	jgi|Asptu1|50605|fgenesh1_kg.12_#_335_#_Locus7802v1rpkm13.68	100	173	0	0	1	173	1	173	4e-127	357
DJU120_geneID_1690_g	jgi|Asptu1|135143|e_gw1.12.598.1	100	259	0	0	1	259	1	259	0	523
DJU120_geneID_1691_g	jgi|Asptu1|61228|fgenesh1_pm.12_#_229	98.8	585	6	1	1	584	1	585	0	1197
DJU120_geneID_1692_g	jgi|Asptu1|35625|fgenesh1_pg.12_#_299	97.44	429	11	0	1	429	1	429	0	866
DJU120_geneID_1693_g	jgi|Asptu1|196182|gm1.10373_g	97.33	150	4	0	1	150	1	150	2e-106	303
DJU120_geneID_1694_g	jgi|Asptu1|134967|e_gw1.12.225.1	100	305	0	0	1	305	1	305	0	610
DJU120_geneID_1695_g	jgi|Asptu1|50601|fgenesh1_kg.12_#_331_#_Locus8962v1rpkm8.19	96.38	525	19	0	1	525	1	525	0	1033
DJU120_geneID_1696_g	jgi|Asptu1|135113|e_gw1.12.95.1	98.41	1005	16	0	1	1005	522	1526	0	2054
DJU120_geneID_1697_g	jgi|Asptu1|135113|e_gw1.12.95.1	99.38	485	3	0	7	491	24	508	0	993
DJU120_geneID_1698_g	jgi|Asptu1|196177|gm1.10368_g	99.83	1190	1	1	1	1190	1	1189	0	2449
DJU120_geneID_1699_g	jgi|Asptu1|61221|fgenesh1_pm.12_#_222	96.62	385	10	2	1	384	96	478	0	747
DJU120_geneID_1700_g	jgi|Asptu1|61221|fgenesh1_pm.12_#_222	95.18	83	4	0	1	83	1	83	7e-56	181
DJU120_geneID_1701_g	jgi|Asptu1|61220|fgenesh1_pm.12_#_221	99.37	318	2	0	1	318	21	338	0	662
DJU120_geneID_1702_g	jgi|Asptu1|61220|fgenesh1_pm.12_#_221	100	425	0	0	1	425	371	795	0	872
DJU120_geneID_1703_g	jgi|Asptu1|206446|estExt_Genemark1.C_120285	95.92	147	4	1	1	145	1	147	1e-93	270
DJU120_geneID_1704_g	jgi|Asptu1|35612|fgenesh1_pg.12_#_286	97.01	268	6	1	1	268	1	266	0	531
DJU120_geneID_1705_g	jgi|Asptu1|61217|fgenesh1_pm.12_#_218	95.68	533	0	1	1	533	981	1490	0	1037
DJU120_geneID_1706_g	jgi|Asptu1|128320|e_gw1.7.919.1	24.69	239	159	8	55	284	45	271	2e-09	57
DJU120_geneID_1706_g	jgi|Asptu1|128320|e_gw1.7.919.1	26.56	64	39	2	51	106	176	239	2.1	28.9
DJU120_geneID_1707_g	jgi|Asptu1|61217|fgenesh1_pm.12_#_218	100	280	0	0	1	280	516	795	0	582
DJU120_geneID_1708_g	jgi|Asptu1|61217|fgenesh1_pm.12_#_218	85.01	387	11	2	29	415	7	346	0	660
DJU120_geneID_1709_g	jgi|Asptu1|61216|fgenesh1_pm.12_#_217	99.84	637	1	0	34	670	1	637	0	1331
DJU120_geneID_1710_g	jgi|Asptu1|196165|gm1.10356_g	100	274	0	0	1	274	1	274	0	568
DJU120_geneID_1711_g	jgi|Asptu1|61214|fgenesh1_pm.12_#_215	99.8	495	1	0	1	495	1	495	0	1015
DJU120_geneID_1712_g	jgi|Asptu1|196163|gm1.10354_g	100	601	0	0	1	601	1	601	0	1256
DJU120_geneID_1713_g	jgi|Asptu1|135073|e_gw1.12.614.1	96.09	384	15	0	1	384	1	384	0	743
DJU120_geneID_1714_g	jgi|Asptu1|380811|CE173508_63803	83.87	217	10	1	1	192	1	217	2e-103	300
DJU120_geneID_1715_g	jgi|Asptu1|50583|fgenesh1_kg.12_#_313_#_Locus6343v1rpkm23.83	94.02	117	7	0	1	117	1	117	3e-55	171
DJU120_geneID_1716_g	jgi|Asptu1|206435|estExt_Genemark1.C_120272	98.43	382	6	0	1	382	119	500	0	775
DJU120_geneID_1717_g	jgi|Asptu1|196158|gm1.10349_g	92.53	522	38	1	1	521	1	522	0	992
DJU120_geneID_1718_g	jgi|Asptu1|80341|estExt_fgenesh1_pm.C_120211	98.17	600	11	0	1	600	1	600	0	1212
DJU120_geneID_1719_g	jgi|Asptu1|35599|fgenesh1_pg.12_#_273	84.58	214	2	1	1	214	1	183	1e-118	344
DJU120_geneID_1720_g	jgi|Asptu1|196156|gm1.10347_g	88.2	161	19	0	1	161	1	161	5e-105	300
DJU120_geneID_1721_g	jgi|Asptu1|135371|e_gw1.12.350.1	96.06	279	11	0	1	279	1	279	0	551
DJU120_geneID_1722_g	jgi|Asptu1|71078|estExt_fgenesh1_pg.C_120268	97.4	154	4	0	1	154	1	154	2e-109	311
DJU120_geneID_1723_g	jgi|Asptu1|35595|fgenesh1_pg.12_#_269	96.92	292	9	0	1	292	1	292	0	595
DJU120_geneID_1724_g	jgi|Asptu1|61207|fgenesh1_pm.12_#_208	97.96	147	3	0	1	147	1	147	4e-104	296
DJU120_geneID_1725_g	jgi|Asptu1|61206|fgenesh1_pm.12_#_207	90.73	313	15	1	1	299	1	313	0	576
DJU120_geneID_1726_g	jgi|Asptu1|919877|MIX6488_8_35	97	100	3	0	1	100	188	287	1e-68	209
DJU120_geneID_1727_g	jgi|Asptu1|196149|gm1.10340_g	88.16	228	6	1	1	207	1	228	1e-139	392
DJU120_geneID_1728_g	jgi|Asptu1|71077|estExt_fgenesh1_pg.C_120262	99.02	102	1	0	1	102	31	132	7e-69	206
DJU120_geneID_1729_g	jgi|Asptu1|35586|fgenesh1_pg.12_#_260	87.35	245	21	2	1	244	1	236	1e-154	433
DJU120_geneID_1730_g	jgi|Asptu1|35585|fgenesh1_pg.12_#_259	98.23	226	4	0	1	226	16	241	7e-163	453
DJU120_geneID_1731_g	jgi|Asptu1|134937|e_gw1.12.562.1	74.64	690	169	3	1	688	140	825	0	1092
DJU120_geneID_1731_g	jgi|Asptu1|134937|e_gw1.12.562.1	39.39	99	60	0	904	1002	879	977	3e-15	79.3
DJU120_geneID_1731_g	jgi|Asptu1|134937|e_gw1.12.562.1	63.41	41	15	0	729	769	801	841	6e-10	62.4
DJU120_geneID_1732_g	jgi|Asptu1|35583|fgenesh1_pg.12_#_257	69.8	947	210	5	1	874	1	944	0	1306
DJU120_geneID_1733_g	jgi|Asptu1|86153|gw1.4.443.1	36.73	226	138	2	65	286	1	225	2e-29	117
DJU120_geneID_1733_g	jgi|Asptu1|86153|gw1.4.443.1	33.59	256	162	6	65	316	74	325	6e-25	104
DJU120_geneID_1733_g	jgi|Asptu1|86153|gw1.4.443.1	41.09	129	70	3	168	291	1	128	3e-13	68.9
DJU120_geneID_1733_g	jgi|Asptu1|86153|gw1.4.443.1	28.94	235	124	6	60	255	271	501	4e-11	62.8
DJU120_geneID_1733_g	jgi|Asptu1|86153|gw1.4.443.1	34.01	147	92	4	65	209	414	557	5e-08	53.1
DJU120_geneID_1734_g	jgi|Asptu1|35581|fgenesh1_pg.12_#_255	87.09	1061	65	2	1	1016	1	1034	0	1873
DJU120_geneID_1735_g	jgi|Asptu1|61201|fgenesh1_pm.12_#_202	98.22	844	15	0	1	844	1	844	0	1738
DJU120_geneID_1736_g	jgi|Asptu1|35579|fgenesh1_pg.12_#_253	100	702	0	0	1	702	1	702	0	1456
DJU120_geneID_1737_g	jgi|Asptu1|50554|fgenesh1_kg.12_#_284_#_Locus11421v3rpkm1.32	96.93	423	13	0	5	427	1	423	0	822
DJU120_geneID_1738_g	jgi|Asptu1|50553|fgenesh1_kg.12_#_283_#_Locus1551v2rpkm48.31	99.47	377	2	0	1	377	1	377	0	784
DJU120_geneID_1739_g	jgi|Asptu1|50552|fgenesh1_kg.12_#_282_#_Locus1675v1rpkm137.64	99.36	472	3	0	1	472	1	472	0	952
DJU120_geneID_1740_g	jgi|Asptu1|135340|e_gw1.12.367.1	97.68	517	12	0	1	517	1	517	0	1050
DJU120_geneID_1741_g	jgi|Asptu1|35574|fgenesh1_pg.12_#_248	99.5	598	3	0	1	598	1	598	0	1187
DJU120_geneID_1742_g	jgi|Asptu1|50550|fgenesh1_kg.12_#_280_#_Locus9327v2rpkm1.10	99.77	439	1	0	164	602	1	439	0	899
DJU120_geneID_1743_g	jgi|Asptu1|135042|e_gw1.12.130.1	98.11	688	12	1	1	687	1	688	0	1377
DJU120_geneID_1744_g	jgi|Asptu1|183606|estExt_Genewise1Plus.C_12_t10470	99.83	573	1	0	1	573	1	573	0	1191
DJU120_geneID_1745_g	jgi|Asptu1|61191|fgenesh1_pm.12_#_192	94.95	455	2	1	1	434	1	455	0	875
DJU120_geneID_1746_g	jgi|Asptu1|61190|fgenesh1_pm.12_#_191	95	360	10	1	1	360	1	352	0	701
DJU120_geneID_1747_g	jgi|Asptu1|61189|fgenesh1_pm.12_#_190	98.63	1604	22	0	191	1794	1	1604	0	3297
DJU120_geneID_1748_g	jgi|Asptu1|196126|gm1.10317_g	97.41	2044	53	0	1	2044	1	2044	0	4125
DJU120_geneID_1749_g	jgi|Asptu1|135378|e_gw1.12.231.1	95.06	445	17	2	8	448	7	450	0	874
DJU120_geneID_1750_g	jgi|Asptu1|50541|fgenesh1_kg.12_#_271_#_Locus14955v1rpkm0.94	99.57	467	2	0	1	467	1	467	0	956
DJU120_geneID_1751_g	jgi|Asptu1|135474|e_gw1.12.631.1	99.15	591	5	0	1	591	1	591	0	1208
DJU120_geneID_1752_g	jgi|Asptu1|135016|e_gw1.12.332.1	94.3	2542	145	0	18	2559	17	2558	0	4943
DJU120_geneID_1753_g	jgi|Asptu1|159473|estExt_Genewise1.C_12_t10453	99.64	278	1	0	1	278	1	278	0	570
DJU120_geneID_1754_g	jgi|Asptu1|50535|fgenesh1_kg.12_#_265_#_Locus13618v1rpkm1.27	100	194	0	0	1	194	1	194	2e-139	390
DJU120_geneID_1755_g	jgi|Asptu1|196119|gm1.10310_g	75.71	140	34	0	1	140	1	140	2e-75	229
DJU120_geneID_1756_g	jgi|Asptu1|50534|fgenesh1_kg.12_#_264_#_Locus5528v1rpkm31.28	96.94	555	17	0	1	555	1	555	0	1141
DJU120_geneID_1757_g	jgi|Asptu1|183585|estExt_Genewise1Plus.C_12_t10446	95.06	547	27	0	1	547	115	661	0	1092
DJU120_geneID_1758_g	jgi|Asptu1|50531|fgenesh1_kg.12_#_261_#_Locus5816v1rpkm28.38	100	135	0	0	1	135	1	135	8e-100	285
DJU120_geneID_1759_g	jgi|Asptu1|50530|fgenesh1_kg.12_#_260_#_Locus11362v2rpkm0.00_PRE	96.21	634	21	2	1	634	1	631	0	1230
DJU120_geneID_1760_g	jgi|Asptu1|50528|fgenesh1_kg.12_#_258_#_Locus562v1rpkm430.15	100	350	0	0	1	350	1	350	0	711
DJU120_geneID_1761_g	jgi|Asptu1|50526|fgenesh1_kg.12_#_256_#_Locus4602v1rpkm42.65	94.87	117	6	0	1	117	1	117	2e-74	219
DJU120_geneID_1762_g	jgi|Asptu1|50524|fgenesh1_kg.12_#_254_#_Locus13208v1rpkm1.42	94.22	536	31	0	1	536	1	536	0	1050
DJU120_geneID_1763_g	jgi|Asptu1|135054|e_gw1.12.580.1	100	459	0	0	1	459	1	459	0	931
DJU120_geneID_1764_g	jgi|Asptu1|35550|fgenesh1_pg.12_#_224	99.52	209	1	0	17	225	106	314	3e-152	429
DJU120_geneID_1765_g	jgi|Asptu1|196110|gm1.10301_g	81.06	264	1	1	1	215	1	264	1e-152	427
DJU120_geneID_1766_g	jgi|Asptu1|135162|e_gw1.12.75.1	100	278	0	0	1	278	1	278	0	571
DJU120_geneID_1767_g	jgi|Asptu1|50504|fgenesh1_kg.12_#_234_#_Locus18753v1rpkm0.45	100	166	0	0	4	169	1	166	2e-118	335
DJU120_geneID_1768_g	jgi|Asptu1|378062|CE170759_2611	100	266	0	0	1	266	1	266	0	555
DJU120_geneID_1769_g	jgi|Asptu1|135351|e_gw1.12.145.1	99.7	667	2	0	1	667	1	667	0	1365
DJU120_geneID_1770_g	jgi|Asptu1|130634|e_gw1.9.148.1	99.32	442	3	0	66	507	533	974	0	923
DJU120_geneID_1771_g	jgi|Asptu1|130634|e_gw1.9.148.1	100	496	0	0	1	496	1	496	0	1033
DJU120_geneID_1772_g	jgi|Asptu1|59514|fgenesh1_pm.9_#_110	100	147	0	0	1	147	1	147	3e-106	302
DJU120_geneID_1773_g	jgi|Asptu1|78109|estExt_fgenesh1_pm.C_7_t20066	100	232	0	0	1	232	1	232	1e-175	485
DJU120_geneID_1774_g	jgi|Asptu1|78110|estExt_fgenesh1_pm.C_7_t20067	99.83	594	1	0	1	594	1	594	0	1210
DJU120_geneID_1775_g	jgi|Asptu1|193330|gm1.7521_g	93.95	793	47	1	1	793	1	792	0	1526
DJU120_geneID_1776_g	jgi|Asptu1|193331|gm1.7522_g	100	774	0	0	1	774	1	774	0	1589
DJU120_geneID_1777_g	jgi|Asptu1|46823|fgenesh1_kg.7_#_881_#_Locus11437v1rpkm2.63	97.4	385	10	0	1	385	1	385	0	748
DJU120_geneID_1778_g	jgi|Asptu1|46824|fgenesh1_kg.7_#_882_#_Locus3898v1rpkm53.88	99.91	1073	1	0	1	1073	1	1073	0	2226
DJU120_geneID_1779_g	jgi|Asptu1|177875|estExt_Genewise1Plus.C_7_t40009	99.16	358	0	1	1	355	1	358	0	723
DJU120_geneID_1780_g	jgi|Asptu1|46827|fgenesh1_kg.7_#_885_#_Locus5653v2rpkm4.35	100	131	0	0	1	131	1	131	4e-93	268
DJU120_geneID_1781_g	jgi|Asptu1|193336|gm1.7527_g	98.95	285	3	0	1	285	1	285	0	574
DJU120_geneID_1782_g	jgi|Asptu1|32844|fgenesh1_pg.7_#_618	99.7	330	1	0	1	330	1	330	0	624
DJU120_geneID_1783_g	jgi|Asptu1|46832|fgenesh1_kg.7_#_890_#_Locus4139v1rpkm49.51	100	616	0	0	1	616	1	616	0	1290
DJU120_geneID_1784_g	jgi|Asptu1|128421|e_gw1.7.1202.1	100	986	0	0	1	986	5	990	0	2013
DJU120_geneID_1785_g	jgi|Asptu1|193341|gm1.7532_g	100	262	0	0	1	262	1	262	0	532
DJU120_geneID_1786_g	jgi|Asptu1|127929|e_gw1.7.134.1	100	842	0	0	1	842	1	842	0	1753
DJU120_geneID_1787_g	jgi|Asptu1|127574|e_gw1.7.1176.1	100	541	0	0	1	541	1	541	0	1131
DJU120_geneID_1788_g	jgi|Asptu1|823987|CE616684_18087	100	492	0	0	1	492	1	492	0	991
DJU120_geneID_1789_g	jgi|Asptu1|177893|estExt_Genewise1Plus.C_7_t40032	100	325	0	0	1	325	1	325	0	662
DJU120_geneID_1790_g	jgi|Asptu1|193346|gm1.7537_g	98.51	872	13	0	1	872	1	872	0	1727
DJU120_geneID_1791_g	jgi|Asptu1|177900|estExt_Genewise1Plus.C_7_t40039	99.53	422	2	0	1	422	1	422	0	842
DJU120_geneID_1792_g	jgi|Asptu1|193348|gm1.7539_g	99.68	313	1	0	1	313	1	313	0	639
DJU120_geneID_1793_g	jgi|Asptu1|193349|gm1.7540_g	99.36	1088	6	1	1	1087	1	1088	0	2236
DJU120_geneID_1794_g	jgi|Asptu1|177909|estExt_Genewise1Plus.C_7_t40048	100	78	0	0	1	78	1	78	9e-52	158
DJU120_geneID_1795_g	jgi|Asptu1|193351|gm1.7542_g	99.03	1338	13	0	1	1338	1	1338	0	2742
DJU120_geneID_1796_g	jgi|Asptu1|193352|gm1.7543_g	100	404	0	0	1	404	1	404	0	827
DJU120_geneID_1797_g	jgi|Asptu1|128086|e_gw1.7.600.1	100	289	0	0	1	289	1	289	0	598
DJU120_geneID_1798_g	jgi|Asptu1|58728|fgenesh1_pm.7_#_589	99.63	273	1	0	1	273	1	273	0	550
DJU120_geneID_1799_g	jgi|Asptu1|193355|gm1.7546_g	99.69	653	2	0	1	653	1	653	0	1322
DJU120_geneID_1800_g	jgi|Asptu1|128932|e_gw1.7.1611.1	100	691	0	0	1	691	1	691	0	1406
DJU120_geneID_1801_g	jgi|Asptu1|128912|e_gw1.7.590.1	91.88	382	0	1	1	351	1	382	0	716
DJU120_geneID_1802_g	jgi|Asptu1|32864|fgenesh1_pg.7_#_638	95	200	3	2	1	194	1	199	5e-135	382
DJU120_geneID_1803_g	jgi|Asptu1|46870|fgenesh1_kg.7_#_928_#_Locus4998v1rpkm37.14	100	468	0	0	1	468	1	468	0	975
DJU120_geneID_1804_g	jgi|Asptu1|128542|e_gw1.7.1704.1	99.76	421	1	0	1	421	1	421	0	868
DJU120_geneID_1805_g	jgi|Asptu1|128376|e_gw1.7.1633.1	99.79	480	1	0	1	480	1	480	0	959
DJU120_geneID_1806_g	jgi|Asptu1|129008|e_gw1.7.393.1	99.2	251	2	0	1	251	1	251	0	512
DJU120_geneID_1807_g	jgi|Asptu1|46882|fgenesh1_kg.7_#_940_#_Locus11052v4rpkm0.28_PRE	99.69	324	1	0	1	324	69	392	0	671
DJU120_geneID_1808_g	jgi|Asptu1|32870|fgenesh1_pg.7_#_644	99.11	225	2	0	19	243	1	225	1e-167	465
DJU120_geneID_1809_g	jgi|Asptu1|68692|estExt_fgenesh1_pg.C_7_t20142	83.1	509	80	5	1	508	1	504	0	791
DJU120_geneID_1810_g	jgi|Asptu1|203982|estExt_Genemark1.C_7_t20169	96.82	787	21	1	569	1351	1	787	0	1533
DJU120_geneID_1811_g	jgi|Asptu1|127315|e_gw1.7.1714.1	99.22	512	4	0	1	512	1	512	0	1048
DJU120_geneID_1812_g	jgi|Asptu1|177948|estExt_Genewise1Plus.C_7_t40093	98.87	530	6	0	1	530	1	530	0	1052
DJU120_geneID_1813_g	jgi|Asptu1|128613|e_gw1.7.1943.1	85.79	183	0	1	1	157	1	183	9e-110	313
DJU120_geneID_1814_g	jgi|Asptu1|127373|e_gw1.7.1164.1	100	573	0	0	1	573	1	573	0	1198
DJU120_geneID_1815_g	jgi|Asptu1|32878|fgenesh1_pg.7_#_652	100	350	0	0	1	350	1	350	0	718
DJU120_geneID_1816_g	jgi|Asptu1|128754|e_gw1.7.419.1	99.02	307	1	1	1	307	1	305	0	615
DJU120_geneID_1817_g	jgi|Asptu1|128787|e_gw1.7.647.1	96.41	446	0	1	1	446	1	430	0	881
DJU120_geneID_1818_g	jgi|Asptu1|32881|fgenesh1_pg.7_#_655	93.11	450	4	1	1	423	1	450	0	857
DJU120_geneID_1819_g	jgi|Asptu1|193375|gm1.7566_g	99.65	285	1	0	1	285	1	285	0	581
DJU120_geneID_1820_g	jgi|Asptu1|128752|e_gw1.7.1135.1	100	307	0	0	1	307	1	307	0	614
DJU120_geneID_1821_g	jgi|Asptu1|32884|fgenesh1_pg.7_#_658	98.79	578	7	0	16	593	1	578	0	1152
DJU120_geneID_1822_g	jgi|Asptu1|828939|CE621636_4296	98.01	403	7	1	1	402	1	403	0	826
DJU120_geneID_1823_g	jgi|Asptu1|825772|CE618469_24665	100	99	0	0	1	99	1	99	2e-68	204
DJU120_geneID_1824_g	jgi|Asptu1|58754|fgenesh1_pm.7_#_615	100	411	0	0	1	411	1	411	0	853
DJU120_geneID_1825_g	jgi|Asptu1|127827|e_gw1.7.972.1	100	377	0	0	1	377	9	385	0	761
DJU120_geneID_1826_g	jgi|Asptu1|47524|fgenesh1_kg.8_#_467_#_Locus7778v1rpkm13.80	96.95	131	4	0	1	131	1	131	8e-92	265
DJU120_geneID_1827_g	jgi|Asptu1|33337|fgenesh1_pg.8_#_360	96.36	687	5	1	1	667	1	687	0	1345
DJU120_geneID_1828_g	jgi|Asptu1|47526|fgenesh1_kg.8_#_469_#_Locus2579v1rpkm86.64	98.25	285	5	0	1	285	1	285	0	572
DJU120_geneID_1829_g	jgi|Asptu1|52162|fgenesh1_pm.1_#_309	45.45	44	24	0	4	47	343	386	0.0001	37
DJU120_geneID_1830_g	jgi|Asptu1|120597|e_gw1.4.2296.1	57.98	119	9	2	3	82	167	283	1e-31	117
DJU120_geneID_1830_g	jgi|Asptu1|120597|e_gw1.4.2296.1	94.23	52	3	0	79	130	399	450	1e-28	108
DJU120_geneID_1831_g	jgi|Asptu1|122663|e_gw1.4.1866.1	84.03	720	59	3	1	664	1	720	0	1191
DJU120_geneID_1832_g	jgi|Asptu1|201363|estExt_Genemark1.C_4_t10481	98.41	315	5	0	1	315	1	315	0	647
DJU120_geneID_1833_g	jgi|Asptu1|29997|fgenesh1_pg.4_#_462	90.11	799	31	1	1	799	46	796	0	1457
DJU120_geneID_1834_g	jgi|Asptu1|42957|fgenesh1_kg.4_#_612_#_Locus13872v8rpkm0.00_PRE	99.12	226	2	0	1	226	1	226	2e-167	464
DJU120_geneID_1835_g	jgi|Asptu1|55972|fgenesh1_pm.4_#_455	98.74	792	10	0	1	792	1	792	0	1623
DJU120_geneID_1836_g	jgi|Asptu1|42952|fgenesh1_kg.4_#_607_#_Locus12860v1rpkm1.58	99.81	537	1	0	1	537	1	537	0	1090
DJU120_geneID_1837_g	jgi|Asptu1|122320|e_gw1.4.2724.1	99.67	300	1	0	1	300	1	300	0	622
DJU120_geneID_1838_g	jgi|Asptu1|42949|fgenesh1_kg.4_#_604_#_Locus1098v1rpkm210.46	100	394	0	0	1	394	1	394	0	803
DJU120_geneID_1839_g	jgi|Asptu1|147181|estExt_Genewise1.C_4_t30181	96.18	498	19	0	1	498	1	498	0	950
DJU120_geneID_1840_g	jgi|Asptu1|190414|gm1.4605_g	100	286	0	0	1	286	1	286	0	591
DJU120_geneID_1841_g	jgi|Asptu1|55966|fgenesh1_pm.4_#_449	99.32	146	1	0	1	146	1	146	4e-106	301
DJU120_geneID_1842_g	jgi|Asptu1|29988|fgenesh1_pg.4_#_453	95.26	1623	15	4	1	1582	1	1602	0	3193
DJU120_geneID_1843_g	jgi|Asptu1|75659|estExt_fgenesh1_pm.C_4_t10446	96.49	656	20	1	1	656	1	653	0	1289
DJU120_geneID_1844_g	jgi|Asptu1|55963|fgenesh1_pm.4_#_446	99.01	404	4	0	1	404	1	404	0	837
DJU120_geneID_1845_g	jgi|Asptu1|29985|fgenesh1_pg.4_#_450	99.69	642	2	0	1	642	1	642	0	1320
DJU120_geneID_1846_g	jgi|Asptu1|55961|fgenesh1_pm.4_#_444	100	553	0	0	1	553	1	553	0	1135
DJU120_geneID_1847_g	jgi|Asptu1|121695|e_gw1.4.1206.1	99.76	418	1	0	1	418	1	418	0	875
DJU120_geneID_1848_g	jgi|Asptu1|42936|fgenesh1_kg.4_#_591_#_Locus4500v1rpkm43.81	86.14	267	20	4	26	286	1	256	2e-125	365
DJU120_geneID_1849_g	jgi|Asptu1|29981|fgenesh1_pg.4_#_446	96.06	533	4	2	1	518	1	531	0	1047
DJU120_geneID_1850_g	jgi|Asptu1|42934|fgenesh1_kg.4_#_589_#_Locus7289v1rpkm16.73	100	247	0	0	1	247	1	247	0	504
DJU120_geneID_1851_g	jgi|Asptu1|928998|MIX15609_2710_22	99.14	467	3	1	1	467	70	535	0	948
DJU120_geneID_1852_g	jgi|Asptu1|29978|fgenesh1_pg.4_#_443	96.62	473	16	0	82	554	1	473	0	927
DJU120_geneID_1853_g	jgi|Asptu1|190401|gm1.4592_g	96.33	245	9	0	1	245	170	414	1e-175	493
DJU120_geneID_1854_g	jgi|Asptu1|190401|gm1.4592_g	85.85	106	14	1	1	105	1	106	8e-60	190
DJU120_geneID_1855_g	jgi|Asptu1|29976|fgenesh1_pg.4_#_441	95.59	68	3	0	1	68	34	101	9e-42	137
DJU120_geneID_1856_g	jgi|Asptu1|120521|e_gw1.4.3018.1	97.14	280	8	0	1	280	1	280	0	549
DJU120_geneID_1857_g	jgi|Asptu1|120521|e_gw1.4.3018.1	99.01	506	5	0	7	512	277	782	0	1031
DJU120_geneID_1858_g	jgi|Asptu1|190398|gm1.4589_g	100	141	0	0	1	141	1	141	2e-100	286
DJU120_geneID_1859_g	jgi|Asptu1|122780|e_gw1.4.2412.1	97.4	231	3	2	1	231	1	228	6e-158	440
DJU120_geneID_1860_g	jgi|Asptu1|190396|gm1.4587_g	96.75	369	4	4	1	368	1	362	0	708
DJU120_geneID_1861_g	jgi|Asptu1|55950|fgenesh1_pm.4_#_433	99.82	553	1	0	1	553	1	553	0	1140
DJU120_geneID_1862_g	jgi|Asptu1|29969|fgenesh1_pg.4_#_434	99.61	764	3	0	1	764	1	764	0	1531
DJU120_geneID_1863_g	jgi|Asptu1|121490|e_gw1.4.582.1	100	452	0	0	1	452	1	452	0	931
DJU120_geneID_1864_g	jgi|Asptu1|42925|fgenesh1_kg.4_#_580_#_Locus8917v2rpkm6.93	97.2	250	5	1	1	250	1	248	7e-180	497
DJU120_geneID_1865_g	jgi|Asptu1|29966|fgenesh1_pg.4_#_431	96.98	431	9	1	54	484	1	427	0	840
DJU120_geneID_1866_g	jgi|Asptu1|55945|fgenesh1_pm.4_#_428	99.12	228	2	0	1	228	1	228	6e-168	466
DJU120_geneID_1867_g	jgi|Asptu1|120782|e_gw1.4.930.1	99.14	464	4	0	1	464	1	464	0	939
DJU120_geneID_1868_g	jgi|Asptu1|42920|fgenesh1_kg.4_#_575_#_Locus1550v1rpkm146.26	100	355	0	0	1	355	1	355	0	719
DJU120_geneID_1869_g	jgi|Asptu1|633031|CE425728_1626	93.15	248	1	1	120	351	1	248	4e-170	477
DJU120_geneID_1870_g	jgi|Asptu1|55941|fgenesh1_pm.4_#_424	96.47	482	17	0	1	482	1	482	0	972
DJU120_geneID_1871_g	jgi|Asptu1|42917|fgenesh1_kg.4_#_572_#_Locus10106v1rpkm4.77	98.31	532	9	0	1	532	1	532	0	1069
DJU120_geneID_1872_g	jgi|Asptu1|66122|estExt_fgenesh1_pg.C_4_t10423	100	510	0	0	1	510	1	510	0	1035
DJU120_geneID_1873_g	jgi|Asptu1|122810|e_gw1.4.2636.1	94.01	434	11	1	1	419	1	434	0	830
DJU120_geneID_1874_g	jgi|Asptu1|147108|estExt_Genewise1.C_4_t30095	98.44	578	9	0	1	578	1	578	0	1183
DJU120_geneID_1875_g	jgi|Asptu1|29956|fgenesh1_pg.4_#_421	100	288	0	0	1	288	1	288	0	590
DJU120_geneID_1876_g	jgi|Asptu1|632857|CE425554_6933	99.63	544	2	0	1	544	47	590	0	1112
DJU120_geneID_1877_g	jgi|Asptu1|190379|gm1.4570_g	100	68	0	0	1	68	1	68	2e-44	139
DJU120_geneID_1878_g	jgi|Asptu1|42900|fgenesh1_kg.4_#_555_#_Locus1667v2rpkm21.72	99.72	703	2	0	1	703	1	703	0	1450
DJU120_geneID_1879_g	jgi|Asptu1|632247|CE424944_11631	88.43	363	28	4	1	349	1	363	3e-179	504
DJU120_geneID_1880_g	jgi|Asptu1|120849|e_gw1.4.805.1	100	452	0	0	1	452	1	452	0	910
DJU120_geneID_1881_g	jgi|Asptu1|42893|fgenesh1_kg.4_#_548_#_Locus2097v2rpkm32.89	97.14	594	0	2	74	666	4	581	0	1153
DJU120_geneID_1882_g	jgi|Asptu1|55929|fgenesh1_pm.4_#_412	99.87	776	1	0	1	776	1	776	0	1597
DJU120_geneID_1883_g	jgi|Asptu1|632126|CE424823_26395	98.55	1310	1	1	1	1292	1	1310	0	2653
DJU120_geneID_1884_g	jgi|Asptu1|29948|fgenesh1_pg.4_#_413	98.77	1058	0	1	1	1045	1	1058	0	2149
DJU120_geneID_1885_g	jgi|Asptu1|29947|fgenesh1_pg.4_#_412	100	257	0	0	1	257	1	257	0	527
DJU120_geneID_1886_g	jgi|Asptu1|122653|e_gw1.4.2723.1	97.31	297	8	0	1	297	1	297	0	562
DJU120_geneID_1887_g	jgi|Asptu1|122485|e_gw1.4.1402.1	100	1172	0	0	1	1172	1	1172	0	2415
DJU120_geneID_1888_g	jgi|Asptu1|120717|e_gw1.4.2053.1	94.12	493	21	1	1	493	1	485	0	927
DJU120_geneID_1889_g	jgi|Asptu1|201311|estExt_Genemark1.C_4_t10426	100	130	0	0	1	130	1	130	1e-91	265
DJU120_geneID_1890_g	jgi|Asptu1|55921|fgenesh1_pm.4_#_404	100	110	0	0	1	110	1	110	5e-69	205
DJU120_geneID_1891_g	jgi|Asptu1|29941|fgenesh1_pg.4_#_406	99.13	344	3	0	1	344	1	344	0	668
DJU120_geneID_1892_g	jgi|Asptu1|122695|e_gw1.4.3002.1	99.46	370	2	0	1	370	1	370	0	754
DJU120_geneID_1893_g	jgi|Asptu1|101537|gw1.4.2114.1	96.64	119	4	0	14	132	1	119	4e-81	237
DJU120_geneID_1894_g	jgi|Asptu1|190362|gm1.4553_g	99.88	807	1	0	1	807	1	807	0	1674
DJU120_geneID_1895_g	jgi|Asptu1|121594|e_gw1.4.1734.1	99.84	1215	2	0	1	1215	1	1215	0	2487
DJU120_geneID_1896_g	jgi|Asptu1|75616|estExt_fgenesh1_pm.C_4_t10398	98.81	588	7	0	1	588	1	588	0	1207
DJU120_geneID_1897_g	jgi|Asptu1|29935|fgenesh1_pg.4_#_400	78.95	76	16	0	49	124	9	84	2e-40	133
DJU120_geneID_1898_g	jgi|Asptu1|121908|e_gw1.4.1182.1	99.21	1511	12	0	1	1511	1	1511	0	3072
DJU120_geneID_1899_g	jgi|Asptu1|171185|estExt_Genewise1Plus.C_4_t30025	93.77	369	5	1	1	369	1	351	0	696
DJU120_geneID_1900_g	jgi|Asptu1|42874|fgenesh1_kg.4_#_529_#_Locus7727v1rpkm14.12	99.47	567	3	0	1	567	1	567	0	1168
DJU120_geneID_1901_g	jgi|Asptu1|630935|CE423632_21243	95.62	274	1	1	1	274	1	263	0	514
DJU120_geneID_1902_g	jgi|Asptu1|29930|fgenesh1_pg.4_#_395	100	1136	0	0	1	1136	1	1136	0	2279
DJU120_geneID_1903_g	jgi|Asptu1|171173|estExt_Genewise1Plus.C_4_t30013	92.37	760	41	4	10	769	1	743	0	1405
DJU120_geneID_1904_g	jgi|Asptu1|42867|fgenesh1_kg.4_#_522_#_Locus2607v1rpkm85.79	99.69	319	1	0	1	319	1	319	0	659
DJU120_geneID_1905_g	jgi|Asptu1|121506|e_gw1.4.2893.1	100	316	0	0	1	316	1	316	0	662
DJU120_geneID_1906_g	jgi|Asptu1|122784|e_gw1.4.666.1	100	355	0	0	1	355	1	355	0	738
DJU120_geneID_1907_g	jgi|Asptu1|42864|fgenesh1_kg.4_#_519_#_Locus1709v1rpkm135.11	99.81	535	1	0	1	535	1	535	0	1068
DJU120_geneID_1908_g	jgi|Asptu1|42863|fgenesh1_kg.4_#_518_#_Locus4086v1rpkm50.46	99.96	2390	1	0	1	2390	1	2390	0	4943
DJU120_geneID_1909_g	jgi|Asptu1|42862|fgenesh1_kg.4_#_517_#_Locus5597v1rpkm30.51	99.1	334	3	0	1	334	1	334	0	675
DJU120_geneID_1910_g	jgi|Asptu1|42861|fgenesh1_kg.4_#_516_#_Locus3402v1rpkm64.17	100	455	0	0	1	455	1	455	0	926
DJU120_geneID_1911_g	jgi|Asptu1|121279|e_gw1.4.2324.1	100	139	0	0	1	139	31	169	5e-99	284
DJU120_geneID_1912_g	jgi|Asptu1|120990|e_gw1.4.2773.1	99.1	334	3	0	1	334	1	334	0	676
DJU120_geneID_1913_g	jgi|Asptu1|42859|fgenesh1_kg.4_#_514_#_Locus2293v1rpkm98.27	99.75	1209	3	0	1	1209	1	1209	0	2373
DJU120_geneID_1914_g	jgi|Asptu1|122427|e_gw1.4.2785.1	93.1	116	8	0	306	421	287	402	7e-62	207
DJU120_geneID_1915_g	jgi|Asptu1|190341|gm1.4532_g	100	714	0	0	1	714	1	714	0	1472
DJU120_geneID_1916_g	jgi|Asptu1|171143|estExt_Genewise1Plus.C_4_t20477	99.46	186	1	0	1	186	1	186	9e-135	378
DJU120_geneID_1917_g	jgi|Asptu1|122024|e_gw1.4.1357.1	98.15	486	9	0	1	486	1	486	0	993
DJU120_geneID_1918_g	jgi|Asptu1|42854|fgenesh1_kg.4_#_509_#_Locus2753v2rpkm6.02_PRE	99.15	236	2	0	1	236	1	236	1e-170	473
DJU120_geneID_1919_g	jgi|Asptu1|29913|fgenesh1_pg.4_#_378	100	476	0	0	1	476	1	476	0	993
DJU120_geneID_1920_g	jgi|Asptu1|146989|estExt_Genewise1.C_4_t20467	100	149	0	0	1	149	1	149	2e-103	295
DJU120_geneID_1921_g	jgi|Asptu1|55892|fgenesh1_pm.4_#_375	99.77	444	1	0	1	444	1	444	0	897
DJU120_geneID_1922_g	jgi|Asptu1|55891|fgenesh1_pm.4_#_374	99.38	320	2	0	1	320	1	320	0	657
DJU120_geneID_1923_g	jgi|Asptu1|121848|e_gw1.4.2703.1	99.07	321	3	0	1	321	1	321	0	650
DJU120_geneID_1924_g	jgi|Asptu1|121818|e_gw1.4.1813.1	98.29	350	6	0	1	350	1	350	0	731
DJU120_geneID_1925_g	jgi|Asptu1|121818|e_gw1.4.1813.1	97.06	306	8	1	1	306	361	665	0	597
DJU120_geneID_1926_g	jgi|Asptu1|42847|fgenesh1_kg.4_#_502_#_Locus980v1rpkm233.57	99.51	408	2	0	1	408	16	423	0	832
DJU120_geneID_1927_g	jgi|Asptu1|122257|e_gw1.4.884.1	99.75	804	2	0	1	804	1	804	0	1654
DJU120_geneID_1928_g	jgi|Asptu1|190328|gm1.4519_g	100	68	0	0	1	68	1	68	2e-39	126
DJU120_geneID_1929_g	jgi|Asptu1|55884|fgenesh1_pm.4_#_367	99.48	572	3	0	1	572	5	576	0	1139
DJU120_geneID_1930_g	jgi|Asptu1|122307|e_gw1.4.839.1	100	155	0	0	15	169	1	155	2e-110	314
DJU120_geneID_1931_g	jgi|Asptu1|29903|fgenesh1_pg.4_#_368	100	527	0	0	1	527	1	527	0	1070
DJU120_geneID_1932_g	jgi|Asptu1|66069|estExt_fgenesh1_pg.C_4_t10366	99.66	298	1	0	1	298	1	298	0	610
DJU120_geneID_1933_g	jgi|Asptu1|42836|fgenesh1_kg.4_#_491_#_Locus1020v1rpkm226.02	76.87	147	2	1	5	151	8	122	2e-73	218
DJU120_geneID_1934_g	jgi|Asptu1|42835|fgenesh1_kg.4_#_490_#_Locus6797v1rpkm20.25	99.51	809	4	0	1	809	1	809	0	1639
DJU120_geneID_1935_g	jgi|Asptu1|122402|e_gw1.4.2715.1	97.37	419	0	1	1	408	1	419	0	826
DJU120_geneID_1936_g	jgi|Asptu1|120573|e_gw1.4.994.1	99.72	715	0	1	1	713	1	715	0	1468
DJU120_geneID_1937_g	jgi|Asptu1|628721|CE421418_7948	95.04	141	3	1	1	141	1	137	1e-91	265
DJU120_geneID_1938_g	jgi|Asptu1|121243|e_gw1.4.1992.1	99.59	244	1	0	1	244	1	244	0	503
DJU120_geneID_1939_g	jgi|Asptu1|122195|e_gw1.4.2891.1	99.09	331	3	0	1	331	1	331	0	672
DJU120_geneID_1940_g	jgi|Asptu1|42827|fgenesh1_kg.4_#_482_#_Locus9654v1rpkm5.88	97.22	755	19	1	1	753	1	755	0	1523
DJU120_geneID_1941_g	jgi|Asptu1|121673|e_gw1.4.2144.1	77.3	326	43	2	1	325	1	296	2e-173	486
DJU120_geneID_1942_g	jgi|Asptu1|190314|gm1.4505_g	88.8	1054	115	2	1	1051	1	1054	0	1880
DJU120_geneID_1943_g	jgi|Asptu1|42824|fgenesh1_kg.4_#_479_#_Locus5308v1rpkm33.65	99.77	866	2	0	1	866	1	866	0	1790
DJU120_geneID_1944_g	jgi|Asptu1|55870|fgenesh1_pm.4_#_353	99.58	1183	5	0	1	1183	1	1183	0	2420
DJU120_geneID_1945_g	jgi|Asptu1|29890|fgenesh1_pg.4_#_355	99.83	581	1	0	1	581	1	581	0	1209
DJU120_geneID_1946_g	jgi|Asptu1|120870|e_gw1.4.2198.1	99.27	548	4	0	1	548	1	548	0	1107
DJU120_geneID_1947_g	jgi|Asptu1|121489|e_gw1.4.2848.1	98.33	240	4	0	1	240	1	240	1e-177	491
DJU120_geneID_1948_g	jgi|Asptu1|49217|fgenesh1_kg.10_#_413_#_Locus18117v3rpkm0.30	50	86	36	2	6	85	19	103	1e-20	85.5
DJU120_geneID_1949_g	jgi|Asptu1|42817|fgenesh1_kg.4_#_472_#_Locus10401v4rpkm0.00_PRE	99.05	420	2	1	1	420	1	418	0	857
DJU120_geneID_1950_g	jgi|Asptu1|190307|gm1.4498_g	100	199	0	0	1	199	1	199	5e-148	412
DJU120_geneID_1951_g	jgi|Asptu1|122276|e_gw1.4.2124.1	100	180	0	0	1	180	1	180	1e-131	369
DJU120_geneID_1952_g	jgi|Asptu1|42811|fgenesh1_kg.4_#_466_#_Locus3392v1rpkm64.41	99.79	480	1	0	1	480	1	480	0	987
DJU120_geneID_1953_g	jgi|Asptu1|120715|e_gw1.4.1371.1	100	680	0	0	1	680	11	690	0	1412
DJU120_geneID_1954_g	jgi|Asptu1|121660|e_gw1.4.2221.1	96.32	544	0	1	1	524	1	544	0	1071
DJU120_geneID_1955_g	jgi|Asptu1|121056|e_gw1.4.2159.1	100	414	0	0	1	414	1	414	0	830
DJU120_geneID_1956_g	jgi|Asptu1|190301|gm1.4492_g	99.88	805	1	0	1	805	1	805	0	1643
DJU120_geneID_1957_g	jgi|Asptu1|120534|e_gw1.4.2456.1	99.78	449	1	0	1	449	1	449	0	895
DJU120_geneID_1958_g	jgi|Asptu1|190299|gm1.4490_g	99.54	217	1	0	1	217	1	217	3e-158	440
DJU120_geneID_1959_g	jgi|Asptu1|190298|gm1.4489_g	100	194	0	0	1	194	1	194	3e-141	395
DJU120_geneID_1960_g	jgi|Asptu1|42801|fgenesh1_kg.4_#_456_#_Locus6481v1rpkm22.63	99.9	999	1	0	1	999	1	999	0	2041
DJU120_geneID_1961_g	jgi|Asptu1|29876|fgenesh1_pg.4_#_341	99.87	2340	3	0	1	2340	1	2340	0	4828
DJU120_geneID_1962_g	jgi|Asptu1|66043|estExt_fgenesh1_pg.C_4_t10339	93.59	1217	11	3	2	1151	7	1223	0	2317
DJU120_geneID_1963_g	jgi|Asptu1|190294|gm1.4485_g	87.02	578	54	1	1	578	1	557	0	1017
DJU120_geneID_1964_g	jgi|Asptu1|42791|fgenesh1_kg.4_#_446_#_Locus4453v3rpkm5.85	98.53	273	4	0	1	273	118	390	0	548
DJU120_geneID_1965_g	jgi|Asptu1|45781|fgenesh1_kg.6_#_918_#_Locus5125v1rpkm35.60	58.82	17	7	0	6	22	218	234	0.6	28.5
DJU120_geneID_1966_g	jgi|Asptu1|29873|fgenesh1_pg.4_#_338	99.46	370	2	0	1	370	1	370	0	730
DJU120_geneID_1967_g	jgi|Asptu1|42790|fgenesh1_kg.4_#_445_#_Locus5643v1rpkm30.03	99.73	744	2	0	1	744	1	744	0	1535
DJU120_geneID_1968_g	jgi|Asptu1|66039|estExt_fgenesh1_pg.C_4_t10335	95.25	2022	29	4	1	1955	1	2022	0	3943
DJU120_geneID_1969_g	jgi|Asptu1|29870|fgenesh1_pg.4_#_335	99.81	523	1	0	1	523	1	523	0	1049
DJU120_geneID_1970_g	jgi|Asptu1|42781|fgenesh1_kg.4_#_436_#_Locus6921v1rpkm19.33	99.26	270	2	0	65	334	1	270	0	561
[truncated: 9,621 more rows]

## Sheet: Statistics_for_DJU120_vs_Asptu1
Identity	E-value	Number hits	As percentage of total alignments
>90	<1E-20	10340	88.9845
>90	<1E-5	10353	89.0964
>80	<1E-5	10790	92.8571
>0	<1E-5	11349	97.6678

## Sheet: Asptu1_to_DJU120
jgi|Asptu1|113744|e_gw1.1.3331.1	DJU120_geneID_9609_g
jgi|Asptu1|114325|e_gw1.1.2978.1	DJU120_geneID_8324_g
jgi|Asptu1|25576|fgenesh1_pg.1_#_48	DJU120_geneID_11177_g
jgi|Asptu1|25575|fgenesh1_pg.1_#_47	DJU120_geneID_6111_g
jgi|Asptu1|112521|e_gw1.1.2165.1	DJU120_geneID_6110_g
jgi|Asptu1|111813|e_gw1.1.3858.1	DJU120_geneID_9610_g
jgi|Asptu1|51894|fgenesh1_pm.1_#_41	DJU120_geneID_9611_g
jgi|Asptu1|25572|fgenesh1_pg.1_#_44	DJU120_geneID_9612_g
jgi|Asptu1|36569|fgenesh1_kg.1_#_30_#_Locus1457v1rpkm155.75	DJU120_geneID_9613_g
jgi|Asptu1|197183|estExt_Genemark1.C_1_t10042	DJU120_geneID_9614_g
jgi|Asptu1|51892|fgenesh1_pm.1_#_39	DJU120_geneID_9615_g
jgi|Asptu1|113497|e_gw1.1.3162.1	DJU120_geneID_9616_g
jgi|Asptu1|161764|estExt_Genewise1Plus.C_1_t10082	DJU120_geneID_9617_g
jgi|Asptu1|185847|gm1.38_g	DJU120_geneID_9618_g
jgi|Asptu1|185846|gm1.37_g	DJU120_geneID_9619_g
jgi|Asptu1|36564|fgenesh1_kg.1_#_25_#_Locus11891v3rpkm0.53	DJU120_geneID_9620_g
jgi|Asptu1|51886|fgenesh1_pm.1_#_33	DJU120_geneID_9621_g
jgi|Asptu1|913466|MIX77_74_73	DJU120_geneID_9622_g
jgi|Asptu1|185842|gm1.33_g	DJU120_geneID_9623_g
jgi|Asptu1|51883|fgenesh1_pm.1_#_30	DJU120_geneID_9624_g
jgi|Asptu1|36561|fgenesh1_kg.1_#_22_#_Locus14888v1rpkm0.95	DJU120_geneID_9626_g
jgi|Asptu1|185839|gm1.30_g	DJU120_geneID_9627_g
jgi|Asptu1|185838|gm1.29_g	DJU120_geneID_9628_g
jgi|Asptu1|113466|e_gw1.1.2140.1	DJU120_geneID_9629_g
jgi|Asptu1|62139|estExt_fgenesh1_pg.C_1_t10028	DJU120_geneID_9630_g
jgi|Asptu1|197171|estExt_Genemark1.C_1_t10026	DJU120_geneID_9631_g
jgi|Asptu1|113833|e_gw1.1.2109.1	DJU120_geneID_9632_g
jgi|Asptu1|36555|fgenesh1_kg.1_#_16_#_Locus16006v1rpkm0.75	DJU120_geneID_9633_g
jgi|Asptu1|913437|MIX48_8_43	DJU120_geneID_9634_g
jgi|Asptu1|71925|estExt_fgenesh1_pm.C_1_t10022	DJU120_geneID_9635_g
jgi|Asptu1|36554|fgenesh1_kg.1_#_15_#_Locus12313v1rpkm1.88	DJU120_geneID_9636_g
jgi|Asptu1|207493|CE190_47	DJU120_geneID_2447_g
jgi|Asptu1|161739|estExt_Genewise1Plus.C_1_t10052	DJU120_geneID_9637_g
jgi|Asptu1|51872|fgenesh1_pm.1_#_19	DJU120_geneID_9824_g
jgi|Asptu1|112609|e_gw1.1.2463.1	DJU120_geneID_9639_g
jgi|Asptu1|197164|estExt_Genemark1.C_1_t10017	DJU120_geneID_9640_g
jgi|Asptu1|913406|MIX17_3_42	DJU120_geneID_10635_g
jgi|Asptu1|185824|gm1.15_g	DJU120_geneID_10684_g
jgi|Asptu1|137571|estExt_Genewise1.C_1_t10039	DJU120_geneID_10153_g
jgi|Asptu1|36550|fgenesh1_kg.1_#_11_#_Locus18166v1rpkm0.50	DJU120_geneID_2880_g
jgi|Asptu1|185821|gm1.12_g	DJU120_geneID_5087_g
jgi|Asptu1|114072|e_gw1.1.2543.1	DJU120_geneID_2458_g
jgi|Asptu1|207440|CE137_2940	DJU120_geneID_10635_g
jgi|Asptu1|25538|fgenesh1_pg.1_#_10	DJU120_geneID_266_g
jgi|Asptu1|185817|gm1.8_g	DJU120_geneID_8925_g
jgi|Asptu1|207377|CE74_261	DJU120_geneID_5348_g
jgi|Asptu1|36544|fgenesh1_kg.1_#_5_#_Locus12449v1rpkm1.80	DJU120_geneID_658_g
jgi|Asptu1|51858|fgenesh1_pm.1_#_5	DJU120_geneID_10375_g
jgi|Asptu1|51857|fgenesh1_pm.1_#_4	DJU120_geneID_4725_g
jgi|Asptu1|161701|estExt_Genewise1Plus.C_1_t10008	DJU120_geneID_1327_g
jgi|Asptu1|36541|fgenesh1_kg.1_#_2_#_Locus16274v1rpkm0.71	DJU120_geneID_9248_g
jgi|Asptu1|71906|estExt_fgenesh1_pm.C_1_t10001	DJU120_geneID_6995_g
jgi|Asptu1|112949|e_gw1.1.3163.1	DJU120_geneID_9608_g
jgi|Asptu1|207793|CE490_4578	DJU120_geneID_9607_g
jgi|Asptu1|36575|fgenesh1_kg.1_#_36_#_Locus14877v2rpkm0.22	DJU120_geneID_9605_g
jgi|Asptu1|36576|fgenesh1_kg.1_#_37_#_Locus8316v1rpkm11.06	DJU120_geneID_9604_g
jgi|Asptu1|207871|CE568_3293	DJU120_geneID_9603_g
jgi|Asptu1|25583|fgenesh1_pg.1_#_55	DJU120_geneID_9602_g
jgi|Asptu1|112920|e_gw1.1.2406.1	DJU120_geneID_9601_g
jgi|Asptu1|71946|estExt_fgenesh1_pm.C_1_t10052	DJU120_geneID_9600_g
jgi|Asptu1|113490|e_gw1.1.2030.1	DJU120_geneID_9599_g
jgi|Asptu1|36587|fgenesh1_kg.1_#_48_#_Locus18089v1rpkm0.51	DJU120_geneID_9598_g
jgi|Asptu1|208003|CE700_99	DJU120_geneID_9432_g
jgi|Asptu1|112996|e_gw1.1.1493.1	DJU120_geneID_9597_g
jgi|Asptu1|913519|MIX130_28_49	DJU120_geneID_9596_g
jgi|Asptu1|137645|estExt_Genewise1.C_1_t10139	DJU120_geneID_9595_g
jgi|Asptu1|51912|fgenesh1_pm.1_#_59	DJU120_geneID_8034_g
jgi|Asptu1|112131|e_gw1.1.2085.1	DJU120_geneID_8033_g
jgi|Asptu1|913537|MIX148_62_95	DJU120_geneID_8032_g
jgi|Asptu1|137648|estExt_Genewise1.C_1_t10149	DJU120_geneID_8031_g
jgi|Asptu1|62163|estExt_fgenesh1_pg.C_1_t10067	DJU120_geneID_8030_g
jgi|Asptu1|208106|CE803_31232	DJU120_geneID_8027_g
jgi|Asptu1|114455|e_gw1.1.3719.1	DJU120_geneID_8026_g
jgi|Asptu1|111745|e_gw1.1.3462.1	DJU120_geneID_8025_g
jgi|Asptu1|185877|gm1.68_g	DJU120_geneID_8024_g
jgi|Asptu1|36604|fgenesh1_kg.1_#_65_#_Locus9338v2rpkm4.16	DJU120_geneID_8023_g
jgi|Asptu1|25600|fgenesh1_pg.1_#_72	DJU120_geneID_5224_g
jgi|Asptu1|51923|fgenesh1_pm.1_#_70	DJU120_geneID_4050_g
jgi|Asptu1|36612|fgenesh1_kg.1_#_73_#_Locus8347v1rpkm10.87	DJU120_geneID_5223_g
jgi|Asptu1|112926|e_gw1.1.2999.1	DJU120_geneID_5222_g
jgi|Asptu1|209409|CE2106_210	DJU120_geneID_1962_g
jgi|Asptu1|36615|fgenesh1_kg.1_#_76_#_Locus8247v6rpkm0.00_PRE	DJU120_geneID_5221_g
jgi|Asptu1|137674|estExt_Genewise1.C_1_t10175	DJU120_geneID_5220_g
jgi|Asptu1|114118|e_gw1.1.3761.1	DJU120_geneID_5219_g
jgi|Asptu1|209800|CE2497_24782	DJU120_geneID_5218_g
jgi|Asptu1|51931|fgenesh1_pm.1_#_78	DJU120_geneID_5217_g
jgi|Asptu1|36623|fgenesh1_kg.1_#_84_#_Locus9456v1rpkm6.48	DJU120_geneID_5216_g
jgi|Asptu1|137688|estExt_Genewise1.C_1_t10189	DJU120_geneID_5215_g
jgi|Asptu1|112559|e_gw1.1.2831.1	DJU120_geneID_5214_g
jgi|Asptu1|113386|e_gw1.1.852.1	DJU120_geneID_5213_g
jgi|Asptu1|137697|estExt_Genewise1.C_1_t10198	DJU120_geneID_5212_g
jgi|Asptu1|36630|fgenesh1_kg.1_#_91_#_Locus36575v2rpkm0.00	DJU120_geneID_5211_g
jgi|Asptu1|209838|CE2535_2358	DJU120_geneID_5210_g
jgi|Asptu1|25613|fgenesh1_pg.1_#_85	DJU120_geneID_3698_g
jgi|Asptu1|36633|fgenesh1_kg.1_#_94_#_Locus8897v1rpkm8.40	DJU120_geneID_5209_g
jgi|Asptu1|36634|fgenesh1_kg.1_#_95_#_Locus24333v1rpkm0.16	DJU120_geneID_5208_g
jgi|Asptu1|209914|CE2611_6778	DJU120_geneID_5207_g
jgi|Asptu1|113510|e_gw1.1.3469.1	DJU120_geneID_5206_g
jgi|Asptu1|112379|e_gw1.1.3390.1	DJU120_geneID_2826_g
jgi|Asptu1|185900|gm1.91_g	DJU120_geneID_9656_g
jgi|Asptu1|113156|e_gw1.1.3656.1	DJU120_geneID_9657_g
jgi|Asptu1|36641|fgenesh1_kg.1_#_102_#_Locus10492v1rpkm3.97	DJU120_geneID_9658_g
jgi|Asptu1|36642|fgenesh1_kg.1_#_103_#_Locus420v1rpkm544.02	DJU120_geneID_9659_g
jgi|Asptu1|36643|fgenesh1_kg.1_#_104_#_Locus1695v1rpkm136.03	DJU120_geneID_9660_g
jgi|Asptu1|36646|fgenesh1_kg.1_#_107_#_Locus6672v1rpkm21.27	DJU120_geneID_9661_g
jgi|Asptu1|113067|e_gw1.1.1578.1	DJU120_geneID_9662_g
jgi|Asptu1|114080|e_gw1.1.2776.1	DJU120_geneID_9663_g
jgi|Asptu1|114359|e_gw1.1.3446.1	DJU120_geneID_9664_g
jgi|Asptu1|113051|e_gw1.1.2981.1	DJU120_geneID_9665_g
jgi|Asptu1|113673|e_gw1.1.1508.1	DJU120_geneID_9666_g
jgi|Asptu1|185912|gm1.103_g	DJU120_geneID_9667_g
jgi|Asptu1|51956|fgenesh1_pm.1_#_103	DJU120_geneID_9668_g
jgi|Asptu1|137747|estExt_Genewise1.C_1_t10252	DJU120_geneID_9669_g
jgi|Asptu1|51958|fgenesh1_pm.1_#_105	DJU120_geneID_9671_g
jgi|Asptu1|71993|estExt_fgenesh1_pm.C_1_t10106	DJU120_geneID_9672_g
jgi|Asptu1|112081|e_gw1.1.3772.1	DJU120_geneID_9673_g
jgi|Asptu1|25634|fgenesh1_pg.1_#_106	DJU120_geneID_9674_g
jgi|Asptu1|51963|fgenesh1_pm.1_#_110	DJU120_geneID_9675_g
jgi|Asptu1|114551|e_gw1.1.3012.1	DJU120_geneID_9676_g
jgi|Asptu1|36667|fgenesh1_kg.1_#_128_#_Locus10903v2rpkm0.23_PRE	DJU120_geneID_8375_g
jgi|Asptu1|185921|gm1.112_g	DJU120_geneID_9677_g
jgi|Asptu1|111672|e_gw1.1.1105.1	DJU120_geneID_9678_g
jgi|Asptu1|111533|e_gw1.1.2538.1	DJU120_geneID_9679_g
jgi|Asptu1|111971|e_gw1.1.2096.1	DJU120_geneID_9680_g
jgi|Asptu1|51969|fgenesh1_pm.1_#_116	DJU120_geneID_9681_g
jgi|Asptu1|25642|fgenesh1_pg.1_#_114	DJU120_geneID_9682_g
jgi|Asptu1|197248|estExt_Genemark1.C_1_t10118	DJU120_geneID_9683_g
jgi|Asptu1|25644|fgenesh1_pg.1_#_116	DJU120_geneID_9684_g
jgi|Asptu1|25645|fgenesh1_pg.1_#_117	DJU120_geneID_9685_g
jgi|Asptu1|36675|fgenesh1_kg.1_#_136_#_Locus6217v1rpkm24.93	DJU120_geneID_9686_g
jgi|Asptu1|72007|estExt_fgenesh1_pm.C_1_t10120	DJU120_geneID_9687_g
jgi|Asptu1|210928|CE3625_2594	DJU120_geneID_9688_g
jgi|Asptu1|112644|e_gw1.1.2395.1	DJU120_geneID_9689_g
jgi|Asptu1|51977|fgenesh1_pm.1_#_124	DJU120_geneID_9690_g
jgi|Asptu1|913729|MIX340_31_46	DJU120_geneID_4236_g
jgi|Asptu1|51979|fgenesh1_pm.1_#_126	DJU120_geneID_9691_g
jgi|Asptu1|112256|e_gw1.1.3099.1	DJU120_geneID_9692_g
jgi|Asptu1|111786|e_gw1.1.3583.1	DJU120_geneID_9693_g
jgi|Asptu1|113920|e_gw1.1.3578.1	DJU120_geneID_9694_g
jgi|Asptu1|36683|fgenesh1_kg.1_#_144_#_Locus14444v1rpkm1.04	DJU120_geneID_9695_g
jgi|Asptu1|36685|fgenesh1_kg.1_#_146_#_Locus14444v2rpkm0.46	DJU120_geneID_9695_g
jgi|Asptu1|114477|e_gw1.1.3676.1	DJU120_geneID_9696_g
jgi|Asptu1|913748|MIX359_146_69	DJU120_geneID_9697_g
jgi|Asptu1|161970|estExt_Genewise1Plus.C_1_t10320	DJU120_geneID_9698_g
jgi|Asptu1|51987|fgenesh1_pm.1_#_134	DJU120_geneID_9699_g
jgi|Asptu1|36690|fgenesh1_kg.1_#_151_#_Locus7181v1rpkm17.40	DJU120_geneID_9700_g
jgi|Asptu1|113893|e_gw1.1.3098.1	DJU120_geneID_9701_g
jgi|Asptu1|25663|fgenesh1_pg.1_#_135	DJU120_geneID_9702_g
jgi|Asptu1|36697|fgenesh1_kg.1_#_158_#_Locus6533v1rpkm22.29	DJU120_geneID_9703_g
jgi|Asptu1|25665|fgenesh1_pg.1_#_137	DJU120_geneID_9704_g
jgi|Asptu1|51993|fgenesh1_pm.1_#_140	DJU120_geneID_9705_g
jgi|Asptu1|36699|fgenesh1_kg.1_#_160_#_Locus3739v2rpkm15.73	DJU120_geneID_9706_g
jgi|Asptu1|212249|CE4946_71	DJU120_geneID_5744_g
jgi|Asptu1|36700|fgenesh1_kg.1_#_161_#_Locus8838v1rpkm8.60	DJU120_geneID_9706_g
jgi|Asptu1|211406|CE4103_3672	DJU120_geneID_10279_g
jgi|Asptu1|211466|CE4163_1344	DJU120_geneID_10155_g
jgi|Asptu1|211801|CE4498_148778	DJU120_geneID_9707_g
jgi|Asptu1|185952|gm1.143_g	DJU120_geneID_9708_g
jgi|Asptu1|51998|fgenesh1_pm.1_#_145	DJU120_geneID_9709_g
jgi|Asptu1|36704|fgenesh1_kg.1_#_165_#_Locus12053v2rpkm0.00_PRE	DJU120_geneID_8869_g
jgi|Asptu1|113315|e_gw1.1.1893.1	DJU120_geneID_9710_g
jgi|Asptu1|111251|e_gw1.1.3822.1	DJU120_geneID_9711_g
jgi|Asptu1|36709|fgenesh1_kg.1_#_170_#_Locus4413v2rpkm11.04	DJU120_geneID_9712_g
jgi|Asptu1|36711|fgenesh1_kg.1_#_172_#_Locus15681v2rpkm0.00_PRE	DJU120_geneID_9713_g
jgi|Asptu1|52004|fgenesh1_pm.1_#_151	DJU120_geneID_9714_g
jgi|Asptu1|212263|CE4960_206	DJU120_geneID_6887_g
jgi|Asptu1|52006|fgenesh1_pm.1_#_153	DJU120_geneID_9715_g
jgi|Asptu1|185960|gm1.151_g	DJU120_geneID_9716_g
jgi|Asptu1|52008|fgenesh1_pm.1_#_155	DJU120_geneID_9717_g
jgi|Asptu1|185962|gm1.153_g	DJU120_geneID_9718_g
jgi|Asptu1|52010|fgenesh1_pm.1_#_157	DJU120_geneID_9719_g
jgi|Asptu1|62239|estExt_fgenesh1_pg.C_1_t10154	DJU120_geneID_9720_g
jgi|Asptu1|112684|e_gw1.1.3550.1	DJU120_geneID_9721_g
jgi|Asptu1|112772|e_gw1.1.3658.1	DJU120_geneID_9722_g
jgi|Asptu1|185967|gm1.158_g	DJU120_geneID_9723_g
jgi|Asptu1|197281|estExt_Genemark1.C_1_t10159	DJU120_geneID_9724_g
jgi|Asptu1|36719|fgenesh1_kg.1_#_180_#_Locus5726v1rpkm29.27	DJU120_geneID_9725_g
jgi|Asptu1|25688|fgenesh1_pg.1_#_160	DJU120_geneID_9726_g
jgi|Asptu1|113982|e_gw1.1.2937.1	DJU120_geneID_9727_g
jgi|Asptu1|185972|gm1.163_g	DJU120_geneID_9728_g
jgi|Asptu1|36724|fgenesh1_kg.1_#_185_#_Locus6333v1rpkm23.90	DJU120_geneID_9729_g
jgi|Asptu1|212481|CE5178_11913	DJU120_geneID_9730_g
jgi|Asptu1|185975|gm1.166_g	DJU120_geneID_9731_g
jgi|Asptu1|25693|fgenesh1_pg.1_#_165	DJU120_geneID_9732_g
jgi|Asptu1|112116|e_gw1.1.2051.1	DJU120_geneID_9733_g
jgi|Asptu1|197291|estExt_Genemark1.C_1_t10169	DJU120_geneID_9734_g
jgi|Asptu1|185979|gm1.170_g	DJU120_geneID_9735_g
jgi|Asptu1|36731|fgenesh1_kg.1_#_192_#_Locus761v1rpkm307.16	DJU120_geneID_9736_g
jgi|Asptu1|185981|gm1.172_g	DJU120_geneID_9737_g
jgi|Asptu1|52025|fgenesh1_pm.1_#_172	DJU120_geneID_9738_g
jgi|Asptu1|113327|e_gw1.1.3810.1	DJU120_geneID_9739_g
jgi|Asptu1|52027|fgenesh1_pm.1_#_174	DJU120_geneID_9740_g
jgi|Asptu1|72053|estExt_fgenesh1_pm.C_1_t10173	DJU120_geneID_9741_g
jgi|Asptu1|113569|e_gw1.1.2783.1	DJU120_geneID_9742_g
jgi|Asptu1|72055|estExt_fgenesh1_pm.C_1_t10175	DJU120_geneID_9743_g
jgi|Asptu1|72056|estExt_fgenesh1_pm.C_1_t10176	DJU120_geneID_9744_g
jgi|Asptu1|36749|fgenesh1_kg.1_#_210_#_Locus1789v1rpkm129.54	DJU120_geneID_9744_g
jgi|Asptu1|36750|fgenesh1_kg.1_#_211_#_Locus3609v1rpkm59.81	DJU120_geneID_9745_g
jgi|Asptu1|36751|fgenesh1_kg.1_#_212_#_Locus6247v1rpkm24.71	DJU120_geneID_9746_g
jgi|Asptu1|36752|fgenesh1_kg.1_#_213_#_Locus3943v1rpkm53.08	DJU120_geneID_9747_g
jgi|Asptu1|52036|fgenesh1_pm.1_#_183	DJU120_geneID_9748_g
jgi|Asptu1|113660|e_gw1.1.2398.1	DJU120_geneID_9749_g
jgi|Asptu1|36757|fgenesh1_kg.1_#_218_#_Locus4472v1rpkm44.25	DJU120_geneID_9750_g
jgi|Asptu1|36758|fgenesh1_kg.1_#_219_#_Locus13610v1rpkm1.28	DJU120_geneID_9751_g
jgi|Asptu1|72064|estExt_fgenesh1_pm.C_1_t10184	DJU120_geneID_9752_g
jgi|Asptu1|214209|CE6906_4845	DJU120_geneID_9753_g
jgi|Asptu1|112394|e_gw1.1.2436.1	DJU120_geneID_5808_g
jgi|Asptu1|25718|fgenesh1_pg.1_#_190	DJU120_geneID_9756_g
jgi|Asptu1|186001|gm1.192_g	DJU120_geneID_9757_g
jgi|Asptu1|36771|fgenesh1_kg.1_#_232_#_Locus6661v1rpkm21.37	DJU120_geneID_9758_g
jgi|Asptu1|36772|fgenesh1_kg.1_#_233_#_Locus10937v1rpkm3.25	DJU120_geneID_9759_g
jgi|Asptu1|186004|gm1.195_g	DJU120_geneID_9760_g
jgi|Asptu1|52046|fgenesh1_pm.1_#_193	DJU120_geneID_9761_g
jgi|Asptu1|215128|CE7825_90757	DJU120_geneID_9762_g
jgi|Asptu1|25725|fgenesh1_pg.1_#_197	DJU120_geneID_9763_g
jgi|Asptu1|52051|fgenesh1_pm.1_#_198	DJU120_geneID_9764_g
jgi|Asptu1|197320|estExt_Genemark1.C_1_t10201	DJU120_geneID_9766_g
jgi|Asptu1|114046|e_gw1.1.3267.1	DJU120_geneID_9767_g
jgi|Asptu1|52055|fgenesh1_pm.1_#_202	DJU120_geneID_9768_g
jgi|Asptu1|25730|fgenesh1_pg.1_#_202	DJU120_geneID_9769_g
jgi|Asptu1|72078|estExt_fgenesh1_pm.C_1_t10201	DJU120_geneID_9770_g
jgi|Asptu1|913981|MIX592_71_87	DJU120_geneID_9771_g
jgi|Asptu1|36785|fgenesh1_kg.1_#_246_#_Locus13353v1rpkm1.37	DJU120_geneID_9772_g
jgi|Asptu1|36786|fgenesh1_kg.1_#_247_#_Locus19050v2rpkm0.35	DJU120_geneID_9772_g
jgi|Asptu1|112683|e_gw1.1.941.1	DJU120_geneID_4182_g
jgi|Asptu1|111619|e_gw1.1.2737.1	DJU120_geneID_9774_g
jgi|Asptu1|215683|CE8380_82	DJU120_geneID_9775_g
jgi|Asptu1|113888|e_gw1.1.3142.1	DJU120_geneID_9578_g
jgi|Asptu1|52063|fgenesh1_pm.1_#_210	DJU120_geneID_9777_g
jgi|Asptu1|197329|estExt_Genemark1.C_1_t10212	DJU120_geneID_9779_g
jgi|Asptu1|114336|e_gw1.1.2491.1	DJU120_geneID_9780_g
jgi|Asptu1|36799|fgenesh1_kg.1_#_260_#_Locus19744v2rpkm0.00_PRE	DJU120_geneID_10121_g
jgi|Asptu1|36805|fgenesh1_kg.1_#_266_#_Locus16716v10rpkm0.00_PRE	DJU120_geneID_10169_g
jgi|Asptu1|36806|fgenesh1_kg.1_#_267_#_Locus10823v1rpkm3.43	DJU120_geneID_9788_g
jgi|Asptu1|36807|fgenesh1_kg.1_#_268_#_Locus4457v1rpkm44.51	DJU120_geneID_9789_g
jgi|Asptu1|62296|estExt_fgenesh1_pg.C_1_t10216	DJU120_geneID_4194_g
jgi|Asptu1|36811|fgenesh1_kg.1_#_272_#_Locus15976v1rpkm0.76	DJU120_geneID_9799_g
jgi|Asptu1|104299|gw1.1.3186.1	DJU120_geneID_9800_g
jgi|Asptu1|112977|e_gw1.1.3513.1	DJU120_geneID_9801_g
jgi|Asptu1|113722|e_gw1.1.3846.1	DJU120_geneID_9802_g
jgi|Asptu1|86345|gw1.1.773.1	DJU120_geneID_9803_g
jgi|Asptu1|52072|fgenesh1_pm.1_#_219	DJU120_geneID_9804_g
jgi|Asptu1|52074|fgenesh1_pm.1_#_221	DJU120_geneID_9808_g
jgi|Asptu1|216633|CE9330_69906	DJU120_geneID_9809_g
jgi|Asptu1|216647|CE9344_389	DJU120_geneID_9809_g
jgi|Asptu1|25758|fgenesh1_pg.1_#_230	DJU120_geneID_9810_g
jgi|Asptu1|111685|e_gw1.1.3156.1	DJU120_geneID_9811_g
jgi|Asptu1|162194|estExt_Genewise1Plus.C_1_t20068	DJU120_geneID_9812_g
jgi|Asptu1|111933|e_gw1.1.3549.1	DJU120_geneID_9813_g
jgi|Asptu1|186042|gm1.233_g	DJU120_geneID_9814_g
jgi|Asptu1|25763|fgenesh1_pg.1_#_235	DJU120_geneID_9815_g
jgi|Asptu1|162204|estExt_Genewise1Plus.C_1_t20078	DJU120_geneID_9816_g
jgi|Asptu1|72102|estExt_fgenesh1_pm.C_1_t10227	DJU120_geneID_9817_g
jgi|Asptu1|36832|fgenesh1_kg.1_#_293_#_Locus2647v1rpkm84.20	DJU120_geneID_9818_g
jgi|Asptu1|36834|fgenesh1_kg.1_#_295_#_Locus6349v1rpkm23.78	DJU120_geneID_9819_g
jgi|Asptu1|36835|fgenesh1_kg.1_#_296_#_Locus9196v2rpkm1.86	DJU120_geneID_9820_g
jgi|Asptu1|112963|e_gw1.1.3841.1	DJU120_geneID_9821_g
jgi|Asptu1|217413|CE10110_409	DJU120_geneID_9447_g
jgi|Asptu1|112094|e_gw1.1.3586.1	DJU120_geneID_9822_g
jgi|Asptu1|217118|CE9815_15527	DJU120_geneID_9823_g
jgi|Asptu1|36845|fgenesh1_kg.1_#_306_#_Locus8242v1rpkm11.46	DJU120_geneID_9824_g
jgi|Asptu1|111626|e_gw1.1.2953.1	DJU120_geneID_9825_g
jgi|Asptu1|25773|fgenesh1_pg.1_#_245	DJU120_geneID_9826_g
jgi|Asptu1|36848|fgenesh1_kg.1_#_309_#_Locus6988v1rpkm18.78	DJU120_geneID_9827_g
jgi|Asptu1|162233|estExt_Genewise1Plus.C_1_t20110	DJU120_geneID_9828_g
jgi|Asptu1|25776|fgenesh1_pg.1_#_248	DJU120_geneID_9829_g
jgi|Asptu1|111571|e_gw1.1.3746.1	DJU120_geneID_9830_g
jgi|Asptu1|218080|CE10777_106079	DJU120_geneID_9831_g
jgi|Asptu1|113856|e_gw1.1.3812.1	DJU120_geneID_9832_g
jgi|Asptu1|112761|e_gw1.1.3443.1	DJU120_geneID_9833_g
jgi|Asptu1|36858|fgenesh1_kg.1_#_319_#_Locus1707v1rpkm135.20	DJU120_geneID_9834_g
jgi|Asptu1|111984|e_gw1.1.3565.1	DJU120_geneID_9835_g
jgi|Asptu1|111857|e_gw1.1.3875.1	DJU120_geneID_9836_g
jgi|Asptu1|52101|fgenesh1_pm.1_#_248	DJU120_geneID_9837_g
jgi|Asptu1|111936|e_gw1.1.206.1	DJU120_geneID_9838_g
jgi|Asptu1|111284|e_gw1.1.3238.1	DJU120_geneID_9839_g
jgi|Asptu1|914148|MIX759_307_30	DJU120_geneID_9840_g
jgi|Asptu1|186069|gm1.260_g	DJU120_geneID_9841_g
jgi|Asptu1|111502|e_gw1.1.2381.1	DJU120_geneID_9842_g
jgi|Asptu1|36866|fgenesh1_kg.1_#_327_#_Locus2719v1rpkm82.47	DJU120_geneID_9843_g
jgi|Asptu1|162273|estExt_Genewise1Plus.C_1_t20156	DJU120_geneID_9844_g
jgi|Asptu1|36869|fgenesh1_kg.1_#_330_#_Locus5218v1rpkm34.68	DJU120_geneID_9845_g
jgi|Asptu1|112674|e_gw1.1.2920.1	DJU120_geneID_9846_g
jgi|Asptu1|114290|e_gw1.1.3249.1	DJU120_geneID_9847_g
jgi|Asptu1|111392|e_gw1.1.1136.1	DJU120_geneID_9849_g
jgi|Asptu1|219616|CE12313_27675	DJU120_geneID_9850_g
jgi|Asptu1|62344|estExt_fgenesh1_pg.C_1_t10269	DJU120_geneID_4933_g
jgi|Asptu1|52114|fgenesh1_pm.1_#_261	DJU120_geneID_5314_g
jgi|Asptu1|52116|fgenesh1_pm.1_#_263	DJU120_geneID_8882_g
jgi|Asptu1|112479|e_gw1.1.3755.1	DJU120_geneID_4932_g
jgi|Asptu1|36888|fgenesh1_kg.1_#_349_#_Locus4671v1rpkm41.59	DJU120_geneID_4931_g
jgi|Asptu1|186082|gm1.273_g	DJU120_geneID_4930_g
jgi|Asptu1|113307|e_gw1.1.3414.1	DJU120_geneID_4929_g
jgi|Asptu1|52123|fgenesh1_pm.1_#_270	DJU120_geneID_4928_g
jgi|Asptu1|36889|fgenesh1_kg.1_#_350_#_Locus4770v1rpkm40.15	DJU120_geneID_4927_g
jgi|Asptu1|36890|fgenesh1_kg.1_#_351_#_Locus5629v1rpkm30.19	DJU120_geneID_4927_g
jgi|Asptu1|36891|fgenesh1_kg.1_#_352_#_Locus3916v1rpkm53.56	DJU120_geneID_4926_g
jgi|Asptu1|138148|estExt_Genewise1.C_1_t20196	DJU120_geneID_4925_g
jgi|Asptu1|197392|estExt_Genemark1.C_1_t10279	DJU120_geneID_4924_g
jgi|Asptu1|111252|e_gw1.1.3618.1	DJU120_geneID_4923_g
jgi|Asptu1|25807|fgenesh1_pg.1_#_279	DJU120_geneID_11129_g
jgi|Asptu1|36901|fgenesh1_kg.1_#_362_#_Locus5155v1rpkm35.33	DJU120_geneID_11130_g
jgi|Asptu1|112558|e_gw1.1.3093.1	DJU120_geneID_11131_g
jgi|Asptu1|186093|gm1.284_g	DJU120_geneID_11132_g
jgi|Asptu1|36903|fgenesh1_kg.1_#_364_#_Locus10803v2rpkm2.33	DJU120_geneID_11133_g
jgi|Asptu1|36905|fgenesh1_kg.1_#_366_#_Locus6355v1rpkm23.73	DJU120_geneID_6592_g
jgi|Asptu1|52133|fgenesh1_pm.1_#_280	DJU120_geneID_11134_g
jgi|Asptu1|36909|fgenesh1_kg.1_#_370_#_Locus3250v2rpkm17.36	DJU120_geneID_11135_g
jgi|Asptu1|111468|e_gw1.1.3402.1	DJU120_geneID_11136_g
jgi|Asptu1|36914|fgenesh1_kg.1_#_375_#_Locus6117v1rpkm25.71	DJU120_geneID_11137_g
jgi|Asptu1|52137|fgenesh1_pm.1_#_284	DJU120_geneID_11138_g
jgi|Asptu1|112669|e_gw1.1.3073.1	DJU120_geneID_11139_g
jgi|Asptu1|111462|e_gw1.1.1879.1	DJU120_geneID_11140_g
jgi|Asptu1|52140|fgenesh1_pm.1_#_287	DJU120_geneID_11141_g
jgi|Asptu1|52141|fgenesh1_pm.1_#_288	DJU120_geneID_11142_g
jgi|Asptu1|114311|e_gw1.1.3323.1	DJU120_geneID_1_g
jgi|Asptu1|221937|CE14634_45707	DJU120_geneID_5868_g
jgi|Asptu1|52143|fgenesh1_pm.1_#_290	DJU120_geneID_2_g
jgi|Asptu1|138199|estExt_Genewise1.C_1_t20247	DJU120_geneID_3_g
jgi|Asptu1|113663|e_gw1.1.1755.1	DJU120_geneID_4_g
jgi|Asptu1|114393|e_gw1.1.3137.1	DJU120_geneID_5_g
jgi|Asptu1|114412|e_gw1.1.3431.1	DJU120_geneID_7_g
jgi|Asptu1|112496|e_gw1.1.3212.1	DJU120_geneID_8_g
jgi|Asptu1|112071|e_gw1.1.3370.1	DJU120_geneID_9_g
jgi|Asptu1|162377|estExt_Genewise1Plus.C_1_t20262	DJU120_geneID_10_g
jgi|Asptu1|52150|fgenesh1_pm.1_#_297	DJU120_geneID_2895_g
jgi|Asptu1|52151|fgenesh1_pm.1_#_298	DJU120_geneID_11_g
jgi|Asptu1|186116|gm1.307_g	DJU120_geneID_12_g
jgi|Asptu1|186117|gm1.308_g	DJU120_geneID_13_g
jgi|Asptu1|36938|fgenesh1_kg.1_#_399_#_Locus5154v1rpkm35.33	DJU120_geneID_14_g
jgi|Asptu1|111535|e_gw1.1.504.1	DJU120_geneID_16_g
jgi|Asptu1|25835|fgenesh1_pg.1_#_307	DJU120_geneID_17_g
jgi|Asptu1|162397|estExt_Genewise1Plus.C_1_t20282	DJU120_geneID_18_g
jgi|Asptu1|186123|gm1.314_g	DJU120_geneID_19_g
jgi|Asptu1|223166|CE15863_4868	DJU120_geneID_7426_g
jgi|Asptu1|186124|gm1.315_g	DJU120_geneID_20_g
jgi|Asptu1|113814|e_gw1.1.3058.1	DJU120_geneID_21_g
jgi|Asptu1|223349|CE16046_103249	DJU120_geneID_22_g
jgi|Asptu1|36947|fgenesh1_kg.1_#_408_#_Locus3582v1rpkm60.45	DJU120_geneID_23_g
jgi|Asptu1|162417|estExt_Genewise1Plus.C_1_t20302	DJU120_geneID_23_g
jgi|Asptu1|52162|fgenesh1_pm.1_#_309	DJU120_geneID_24_g
jgi|Asptu1|186129|gm1.320_g	DJU120_geneID_25_g
jgi|Asptu1|62389|estExt_fgenesh1_pg.C_1_t10315	DJU120_geneID_5202_g
jgi|Asptu1|224615|CE17312_22	DJU120_geneID_6786_g
jgi|Asptu1|224636|CE17333_38885	DJU120_geneID_26_g
jgi|Asptu1|52165|fgenesh1_pm.1_#_312	DJU120_geneID_27_g
jgi|Asptu1|36952|fgenesh1_kg.1_#_413_#_Locus3568v1rpkm60.74	DJU120_geneID_28_g
jgi|Asptu1|186133|gm1.324_g	DJU120_geneID_29_g
jgi|Asptu1|112875|e_gw1.1.85.1	DJU120_geneID_30_g
jgi|Asptu1|114289|e_gw1.1.3101.1	DJU120_geneID_31_g
jgi|Asptu1|186136|gm1.327_g	DJU120_geneID_32_g
jgi|Asptu1|52170|fgenesh1_pm.1_#_317	DJU120_geneID_33_g
jgi|Asptu1|25851|fgenesh1_pg.1_#_323	DJU120_geneID_34_g
jgi|Asptu1|36961|fgenesh1_kg.1_#_422_#_Locus16944v1rpkm0.63	DJU120_geneID_35_g
jgi|Asptu1|914256|MIX867_57_68	DJU120_geneID_36_g
jgi|Asptu1|114550|e_gw1.1.18.1	DJU120_geneID_37_g
jgi|Asptu1|36963|fgenesh1_kg.1_#_424_#_Locus7132v3rpkm0.00_PRE	DJU120_geneID_10500_g
jgi|Asptu1|114338|e_gw1.1.3088.1	DJU120_geneID_38_g
jgi|Asptu1|36965|fgenesh1_kg.1_#_426_#_Locus4682v1rpkm41.44	DJU120_geneID_39_g
jgi|Asptu1|186144|gm1.335_g	DJU120_geneID_40_g
jgi|Asptu1|111587|e_gw1.1.3087.1	DJU120_geneID_41_g
jgi|Asptu1|197448|estExt_Genemark1.C_1_t10337	DJU120_geneID_42_g
jgi|Asptu1|36967|fgenesh1_kg.1_#_428_#_Locus409v2rpkm2.06_PRE	DJU120_geneID_43_g
jgi|Asptu1|36969|fgenesh1_kg.1_#_430_#_Locus14892v1rpkm0.95	DJU120_geneID_44_g
jgi|Asptu1|227929|CE20626_32	DJU120_geneID_45_g
jgi|Asptu1|186149|gm1.340_g	DJU120_geneID_46_g
jgi|Asptu1|52181|fgenesh1_pm.1_#_328	DJU120_geneID_47_g
jgi|Asptu1|138314|estExt_Genewise1.C_1_t20367	DJU120_geneID_48_g
jgi|Asptu1|114518|e_gw1.1.1848.1	DJU120_geneID_49_g
jgi|Asptu1|52184|fgenesh1_pm.1_#_331	DJU120_geneID_50_g
jgi|Asptu1|227859|CE20556_3531	DJU120_geneID_51_g
jgi|Asptu1|36980|fgenesh1_kg.1_#_441_#_Locus4278v2rpkm11.29	DJU120_geneID_52_g
jgi|Asptu1|138325|estExt_Genewise1.C_1_t20380	DJU120_geneID_53_g
jgi|Asptu1|62414|estExt_fgenesh1_pg.C_1_t10342	DJU120_geneID_54_g
jgi|Asptu1|230778|CE23475_11053	DJU120_geneID_55_g
jgi|Asptu1|914282|MIX893_7202_77	DJU120_geneID_56_g
jgi|Asptu1|25873|fgenesh1_pg.1_#_345	DJU120_geneID_518_g
jgi|Asptu1|113678|e_gw1.1.3754.1	DJU120_geneID_57_g
jgi|Asptu1|36986|fgenesh1_kg.1_#_447_#_Locus153v1rpkm1133.96	DJU120_geneID_58_g
jgi|Asptu1|25875|fgenesh1_pg.1_#_347	DJU120_geneID_59_g
jgi|Asptu1|114113|e_gw1.1.2749.1	DJU120_geneID_60_g
jgi|Asptu1|186163|gm1.354_g	DJU120_geneID_61_g
jgi|Asptu1|112249|e_gw1.1.1959.1	DJU120_geneID_62_g
jgi|Asptu1|52195|fgenesh1_pm.1_#_342	DJU120_geneID_63_g
jgi|Asptu1|25880|fgenesh1_pg.1_#_352	DJU120_geneID_64_g
jgi|Asptu1|197467|estExt_Genemark1.C_1_t10358	DJU120_geneID_65_g
jgi|Asptu1|25882|fgenesh1_pg.1_#_354	DJU120_geneID_66_g
jgi|Asptu1|186169|gm1.360_g	DJU120_geneID_67_g
jgi|Asptu1|37004|fgenesh1_kg.1_#_465_#_Locus9329v1rpkm6.84	DJU120_geneID_68_g
jgi|Asptu1|231298|CE23995_80	DJU120_geneID_4339_g
jgi|Asptu1|25885|fgenesh1_pg.1_#_357	DJU120_geneID_69_g
jgi|Asptu1|162523|estExt_Genewise1Plus.C_1_t20417	DJU120_geneID_70_g
jgi|Asptu1|37007|fgenesh1_kg.1_#_468_#_Locus6138v1rpkm25.52	DJU120_geneID_71_g
jgi|Asptu1|186174|gm1.365_g	DJU120_geneID_72_g
jgi|Asptu1|112406|e_gw1.1.1355.1	DJU120_geneID_73_g
jgi|Asptu1|138371|estExt_Genewise1.C_1_t20431	DJU120_geneID_74_g
jgi|Asptu1|231489|CE24186_3298	DJU120_geneID_6539_g
jgi|Asptu1|914336|MIX947_61_54	DJU120_geneID_5898_g
jgi|Asptu1|52205|fgenesh1_pm.1_#_352	DJU120_geneID_75_g
jgi|Asptu1|112449|e_gw1.1.3638.1	DJU120_geneID_76_g
jgi|Asptu1|52207|fgenesh1_pm.1_#_354	DJU120_geneID_77_g
jgi|Asptu1|231989|CE24686_6364	DJU120_geneID_78_g
jgi|Asptu1|114063|e_gw1.1.2987.1	DJU120_geneID_79_g
jgi|Asptu1|37017|fgenesh1_kg.1_#_478_#_Locus1532v2rpkm11.17_PRE	DJU120_geneID_80_g
jgi|Asptu1|231761|CE24458_9344	DJU120_geneID_8876_g
jgi|Asptu1|113093|e_gw1.1.1718.1	DJU120_geneID_81_g
jgi|Asptu1|25895|fgenesh1_pg.1_#_367	DJU120_geneID_82_g
jgi|Asptu1|37021|fgenesh1_kg.1_#_482_#_Locus4991v1rpkm37.25	DJU120_geneID_83_g
jgi|Asptu1|52214|fgenesh1_pm.1_#_361	DJU120_geneID_84_g
jgi|Asptu1|232362|CE25059_7939	DJU120_geneID_11229_g
jgi|Asptu1|52216|fgenesh1_pm.1_#_363	DJU120_geneID_85_g
jgi|Asptu1|72226|estExt_fgenesh1_pm.C_1_t10358	DJU120_geneID_86_g
jgi|Asptu1|37029|fgenesh1_kg.1_#_490_#_Locus7572v1rpkm15.11	DJU120_geneID_87_g
jgi|Asptu1|186190|gm1.381_g	DJU120_geneID_88_g
jgi|Asptu1|914350|MIX961_4872_51	DJU120_geneID_635_g
jgi|Asptu1|25902|fgenesh1_pg.1_#_374	DJU120_geneID_89_g
jgi|Asptu1|52221|fgenesh1_pm.1_#_368	DJU120_geneID_4615_g
jgi|Asptu1|186192|gm1.383_g	DJU120_geneID_90_g
jgi|Asptu1|37034|fgenesh1_kg.1_#_495_#_Locus4855v1rpkm38.87	DJU120_geneID_91_g
jgi|Asptu1|52223|fgenesh1_pm.1_#_370	DJU120_geneID_92_g
jgi|Asptu1|111931|e_gw1.1.1056.1	DJU120_geneID_93_g
jgi|Asptu1|62450|estExt_fgenesh1_pg.C_1_t10379	DJU120_geneID_95_g
jgi|Asptu1|138433|estExt_Genewise1.C_1_t20494	DJU120_geneID_96_g
jgi|Asptu1|37041|fgenesh1_kg.1_#_502_#_Locus190v1rpkm973.10	DJU120_geneID_97_g
jgi|Asptu1|37044|fgenesh1_kg.1_#_505_#_Locus4959v1rpkm37.67	DJU120_geneID_98_g
jgi|Asptu1|52230|fgenesh1_pm.1_#_377	DJU120_geneID_7862_g
jgi|Asptu1|186201|gm1.392_g	DJU120_geneID_99_g
jgi|Asptu1|186202|gm1.393_g	DJU120_geneID_100_g
jgi|Asptu1|37047|fgenesh1_kg.1_#_508_#_Locus9790v1rpkm5.55	DJU120_geneID_101_g
jgi|Asptu1|186205|gm1.396_g	DJU120_geneID_102_g
jgi|Asptu1|233401|CE26098_15	DJU120_geneID_10954_g
jgi|Asptu1|52234|fgenesh1_pm.1_#_381	DJU120_geneID_103_g
jgi|Asptu1|113854|e_gw1.1.554.1	DJU120_geneID_104_g
jgi|Asptu1|162622|estExt_Genewise1Plus.C_1_t30020	DJU120_geneID_105_g
jgi|Asptu1|233916|CE26613_72088	DJU120_geneID_106_g
jgi|Asptu1|186210|gm1.401_g	DJU120_geneID_107_g
jgi|Asptu1|114186|e_gw1.1.2955.1	DJU120_geneID_108_g
jgi|Asptu1|233406|CE26103_17920	DJU120_geneID_109_g
jgi|Asptu1|37058|fgenesh1_kg.1_#_519_#_Locus8713v2rpkm0.86_PRE	DJU120_geneID_110_g
jgi|Asptu1|186214|gm1.405_g	DJU120_geneID_111_g
jgi|Asptu1|52243|fgenesh1_pm.1_#_390	DJU120_geneID_112_g
jgi|Asptu1|113103|e_gw1.1.3475.1	DJU120_geneID_113_g
jgi|Asptu1|186217|gm1.408_g	DJU120_geneID_114_g
jgi|Asptu1|25926|fgenesh1_pg.1_#_398	DJU120_geneID_115_g
jgi|Asptu1|186219|gm1.410_g	DJU120_geneID_116_g
jgi|Asptu1|37063|fgenesh1_kg.1_#_524_#_Locus6873v1rpkm19.67	DJU120_geneID_117_g
jgi|Asptu1|37064|fgenesh1_kg.1_#_525_#_Locus2651v1rpkm84.11	DJU120_geneID_118_g
jgi|Asptu1|52250|fgenesh1_pm.1_#_397	DJU120_geneID_120_g
jgi|Asptu1|111443|e_gw1.1.3756.1	DJU120_geneID_121_g
jgi|Asptu1|235417|CE28114_627	DJU120_geneID_4635_g
jgi|Asptu1|37069|fgenesh1_kg.1_#_530_#_Locus12874v1rpkm1.57	DJU120_geneID_6294_g
jgi|Asptu1|113181|e_gw1.1.3126.1	DJU120_geneID_122_g
jgi|Asptu1|234648|CE27345_67	DJU120_geneID_5387_g
jgi|Asptu1|52253|fgenesh1_pm.1_#_400	DJU120_geneID_123_g
jgi|Asptu1|235470|CE28167_10818	DJU120_geneID_2085_g
jgi|Asptu1|112029|e_gw1.1.3515.1	DJU120_geneID_124_g
jgi|Asptu1|113912|e_gw1.1.163.1	DJU120_geneID_8421_g
jgi|Asptu1|25937|fgenesh1_pg.1_#_409	DJU120_geneID_125_g
jgi|Asptu1|72262|estExt_fgenesh1_pm.C_1_t10396	DJU120_geneID_126_g
jgi|Asptu1|37084|fgenesh1_kg.1_#_545_#_Locus1530v1rpkm148.15	DJU120_geneID_127_g
jgi|Asptu1|914499|MIX1110_6316_66	DJU120_geneID_10697_g
jgi|Asptu1|235951|CE28648_7897	DJU120_geneID_128_g
jgi|Asptu1|25942|fgenesh1_pg.1_#_414	DJU120_geneID_129_g
jgi|Asptu1|37091|fgenesh1_kg.1_#_552_#_Locus14179v4rpkm0.00_PRE	DJU120_geneID_130_g
jgi|Asptu1|162688|estExt_Genewise1Plus.C_1_t30092	DJU120_geneID_131_g
jgi|Asptu1|25946|fgenesh1_pg.1_#_418	DJU120_geneID_132_g
jgi|Asptu1|52263|fgenesh1_pm.1_#_410	DJU120_geneID_133_g
jgi|Asptu1|186238|gm1.429_g	DJU120_geneID_134_g
jgi|Asptu1|52265|fgenesh1_pm.1_#_412	DJU120_geneID_135_g
jgi|Asptu1|52266|fgenesh1_pm.1_#_413	DJU120_geneID_136_g
jgi|Asptu1|111785|e_gw1.1.3485.1	DJU120_geneID_137_g
jgi|Asptu1|186241|gm1.432_g	DJU120_geneID_138_g
jgi|Asptu1|52269|fgenesh1_pm.1_#_416	DJU120_geneID_139_g
jgi|Asptu1|236860|CE29557_24946	DJU120_geneID_140_g
jgi|Asptu1|52272|fgenesh1_pm.1_#_419	DJU120_geneID_141_g
jgi|Asptu1|37102|fgenesh1_kg.1_#_563_#_Locus5295v1rpkm33.74	DJU120_geneID_142_g
jgi|Asptu1|114231|e_gw1.1.3280.1	DJU120_geneID_143_g
jgi|Asptu1|186246|gm1.437_g	DJU120_geneID_144_g
jgi|Asptu1|25959|fgenesh1_pg.1_#_431	DJU120_geneID_145_g
jgi|Asptu1|52276|fgenesh1_pm.1_#_423	DJU120_geneID_147_g
jgi|Asptu1|111680|e_gw1.1.312.1	DJU120_geneID_148_g
jgi|Asptu1|112916|e_gw1.1.771.1	DJU120_geneID_149_g
jgi|Asptu1|52279|fgenesh1_pm.1_#_426	DJU120_geneID_150_g
jgi|Asptu1|238015|CE30712_29265	DJU120_geneID_151_g
jgi|Asptu1|72283|estExt_fgenesh1_pm.C_1_t10421	DJU120_geneID_153_g
jgi|Asptu1|37120|fgenesh1_kg.1_#_581_#_Locus3083v2rpkm4.39_PRE	DJU120_geneID_154_g
jgi|Asptu1|112101|e_gw1.1.1795.1	DJU120_geneID_155_g
jgi|Asptu1|186256|gm1.447_g	DJU120_geneID_156_g
jgi|Asptu1|52285|fgenesh1_pm.1_#_432	DJU120_geneID_157_g
jgi|Asptu1|37125|fgenesh1_kg.1_#_586_#_Locus1074v1rpkm214.28	DJU120_geneID_158_g
jgi|Asptu1|37127|fgenesh1_kg.1_#_588_#_Locus1815v1rpkm127.53	DJU120_geneID_159_g
jgi|Asptu1|114213|e_gw1.1.3606.1	DJU120_geneID_160_g
jgi|Asptu1|114440|e_gw1.1.3394.1	DJU120_geneID_161_g
jgi|Asptu1|52290|fgenesh1_pm.1_#_437	DJU120_geneID_162_g
jgi|Asptu1|25977|fgenesh1_pg.1_#_449	DJU120_geneID_163_g
jgi|Asptu1|25978|fgenesh1_pg.1_#_450	DJU120_geneID_164_g
jgi|Asptu1|52293|fgenesh1_pm.1_#_440	DJU120_geneID_165_g
jgi|Asptu1|72294|estExt_fgenesh1_pm.C_1_t10433	DJU120_geneID_166_g
jgi|Asptu1|52295|fgenesh1_pm.1_#_442	DJU120_geneID_167_g
jgi|Asptu1|114388|e_gw1.1.2139.1	DJU120_geneID_168_g
jgi|Asptu1|72297|estExt_fgenesh1_pm.C_1_t10436	DJU120_geneID_169_g
jgi|Asptu1|186270|gm1.461_g	DJU120_geneID_170_g
jgi|Asptu1|37140|fgenesh1_kg.1_#_601_#_Locus8310v1rpkm11.07	DJU120_geneID_171_g
jgi|Asptu1|37141|fgenesh1_kg.1_#_602_#_Locus3550v1rpkm61.12	DJU120_geneID_172_g
jgi|Asptu1|25987|fgenesh1_pg.1_#_459	DJU120_geneID_173_g
jgi|Asptu1|138631|estExt_Genewise1.C_1_t30212	DJU120_geneID_174_g
jgi|Asptu1|114323|e_gw1.1.3744.1	DJU120_geneID_175_g
jgi|Asptu1|37146|fgenesh1_kg.1_#_607_#_Locus11379v1rpkm2.68	DJU120_geneID_6082_g
jgi|Asptu1|112383|e_gw1.1.1950.1	DJU120_geneID_176_g
jgi|Asptu1|112877|e_gw1.1.887.1	DJU120_geneID_3228_g
jgi|Asptu1|186277|gm1.468_g	DJU120_geneID_177_g
jgi|Asptu1|25992|fgenesh1_pg.1_#_464	DJU120_geneID_178_g
jgi|Asptu1|162807|estExt_Genewise1Plus.C_1_t30224	DJU120_geneID_179_g
jgi|Asptu1|62529|estExt_fgenesh1_pg.C_1_t10465	DJU120_geneID_180_g
jgi|Asptu1|62530|estExt_fgenesh1_pg.C_1_t10466	DJU120_geneID_181_g
jgi|Asptu1|239902|CE32599_4462	DJU120_geneID_182_g
jgi|Asptu1|62532|estExt_fgenesh1_pg.C_1_t10468	DJU120_geneID_183_g
jgi|Asptu1|112837|e_gw1.1.3330.1	DJU120_geneID_184_g
jgi|Asptu1|186285|gm1.476_g	DJU120_geneID_185_g
jgi|Asptu1|112247|e_gw1.1.3468.1	DJU120_geneID_186_g
jgi|Asptu1|52316|fgenesh1_pm.1_#_463	DJU120_geneID_4339_g
jgi|Asptu1|37164|fgenesh1_kg.1_#_625_#_Locus3033v1rpkm73.74	DJU120_geneID_11002_g
jgi|Asptu1|186288|gm1.479_g	DJU120_geneID_11003_g
jgi|Asptu1|52319|fgenesh1_pm.1_#_466	DJU120_geneID_2379_g
jgi|Asptu1|72320|estExt_fgenesh1_pm.C_1_t10459	DJU120_geneID_10827_g
jgi|Asptu1|113639|e_gw1.1.3778.1	DJU120_geneID_11004_g
jgi|Asptu1|241628|CE34325_50334	DJU120_geneID_1442_g
jgi|Asptu1|26004|fgenesh1_pg.1_#_476	DJU120_geneID_3956_g
jgi|Asptu1|240945|CE33642_11386	DJU120_geneID_10125_g
jgi|Asptu1|113511|e_gw1.1.2917.1	DJU120_geneID_11005_g
jgi|Asptu1|37172|fgenesh1_kg.1_#_633_#_Locus9881v1rpkm5.31	DJU120_geneID_11006_g
jgi|Asptu1|52324|fgenesh1_pm.1_#_471	DJU120_geneID_11007_g
jgi|Asptu1|37173|fgenesh1_kg.1_#_634_#_Locus382v1rpkm585.76	DJU120_geneID_9458_g
jgi|Asptu1|52325|fgenesh1_pm.1_#_472	DJU120_geneID_11008_g
jgi|Asptu1|37175|fgenesh1_kg.1_#_636_#_Locus11585v1rpkm2.49	DJU120_geneID_11009_g
jgi|Asptu1|52327|fgenesh1_pm.1_#_474	DJU120_geneID_8215_g
jgi|Asptu1|186295|gm1.486_g	DJU120_geneID_11010_g
jgi|Asptu1|52329|fgenesh1_pm.1_#_476	DJU120_geneID_4847_g
jgi|Asptu1|37182|fgenesh1_kg.1_#_643_#_Locus4059v1rpkm51.02	DJU120_geneID_11011_g
jgi|Asptu1|242667|CE35364_21007	DJU120_geneID_11012_g
jgi|Asptu1|111396|e_gw1.1.3023.1	DJU120_geneID_11013_g
jgi|Asptu1|37186|fgenesh1_kg.1_#_647_#_Locus330v1rpkm656.97	DJU120_geneID_11014_g
jgi|Asptu1|37187|fgenesh1_kg.1_#_648_#_Locus1401v1rpkm162.34	DJU120_geneID_11015_g
jgi|Asptu1|26016|fgenesh1_pg.1_#_488	DJU120_geneID_11016_g
jgi|Asptu1|26017|fgenesh1_pg.1_#_489	DJU120_geneID_11017_g
jgi|Asptu1|52337|fgenesh1_pm.1_#_484	DJU120_geneID_790_g
jgi|Asptu1|243002|CE35699_171165	DJU120_geneID_11018_g
jgi|Asptu1|243797|CE36494_23391	DJU120_geneID_11019_g
jgi|Asptu1|37194|fgenesh1_kg.1_#_655_#_Locus7238v1rpkm17.10	DJU120_geneID_11020_g
jgi|Asptu1|114156|e_gw1.1.3310.1	DJU120_geneID_11021_g
jgi|Asptu1|112508|e_gw1.1.682.1	DJU120_geneID_11022_g
jgi|Asptu1|37198|fgenesh1_kg.1_#_659_#_Locus2350v4rpkm0.00_PRE	DJU120_geneID_11023_g
jgi|Asptu1|197603|estExt_Genemark1.C_1_t10500	DJU120_geneID_11024_g
jgi|Asptu1|37201|fgenesh1_kg.1_#_662_#_Locus12884v3rpkm0.70	DJU120_geneID_11025_g
jgi|Asptu1|37202|fgenesh1_kg.1_#_663_#_Locus8017v1rpkm12.49	DJU120_geneID_11026_g
jgi|Asptu1|244998|CE37695_6412	DJU120_geneID_11027_g
jgi|Asptu1|111632|e_gw1.1.2958.1	DJU120_geneID_11027_g
jgi|Asptu1|245027|CE37724_13550	DJU120_geneID_11028_g
jgi|Asptu1|113310|e_gw1.1.193.1	DJU120_geneID_11110_g
jgi|Asptu1|52350|fgenesh1_pm.1_#_497	DJU120_geneID_11029_g
jgi|Asptu1|26030|fgenesh1_pg.1_#_502	DJU120_geneID_11030_g
jgi|Asptu1|114146|e_gw1.1.3575.1	DJU120_geneID_11032_g
jgi|Asptu1|72351|estExt_fgenesh1_pm.C_1_t10491	DJU120_geneID_11033_g
jgi|Asptu1|37211|fgenesh1_kg.1_#_672_#_Locus5320v2rpkm9.90	DJU120_geneID_11034_g
jgi|Asptu1|245281|CE37978_13036	DJU120_geneID_11034_g
jgi|Asptu1|52355|fgenesh1_pm.1_#_502	DJU120_geneID_11035_g
jgi|Asptu1|245500|CE38197_1542	DJU120_geneID_9858_g
jgi|Asptu1|26036|fgenesh1_pg.1_#_508	DJU120_geneID_11036_g
jgi|Asptu1|112016|e_gw1.1.1521.1	DJU120_geneID_11037_g
jgi|Asptu1|37216|fgenesh1_kg.1_#_677_#_Locus2072v1rpkm110.23	DJU120_geneID_11038_g
jgi|Asptu1|186324|gm1.515_g	DJU120_geneID_11039_g
jgi|Asptu1|112307|e_gw1.1.3440.1	DJU120_geneID_11040_g
jgi|Asptu1|26040|fgenesh1_pg.1_#_512	DJU120_geneID_11041_g
jgi|Asptu1|52362|fgenesh1_pm.1_#_509	DJU120_geneID_11042_g
jgi|Asptu1|52363|fgenesh1_pm.1_#_510	DJU120_geneID_9495_g
jgi|Asptu1|52364|fgenesh1_pm.1_#_511	DJU120_geneID_11043_g
jgi|Asptu1|72364|estExt_fgenesh1_pm.C_1_t20013	DJU120_geneID_11044_g
jgi|Asptu1|37226|fgenesh1_kg.1_#_687_#_Locus6471v1rpkm22.71	DJU120_geneID_11045_g
jgi|Asptu1|37227|fgenesh1_kg.1_#_688_#_Locus1148v1rpkm199.90	DJU120_geneID_11046_g
jgi|Asptu1|113421|e_gw1.1.3829.1	DJU120_geneID_11047_g
jgi|Asptu1|112259|e_gw1.1.3630.1	DJU120_geneID_11048_g
jgi|Asptu1|26048|fgenesh1_pg.1_#_520	DJU120_geneID_11049_g
jgi|Asptu1|113493|e_gw1.1.3285.1	DJU120_geneID_11050_g
jgi|Asptu1|114044|e_gw1.1.1326.1	DJU120_geneID_11051_g
jgi|Asptu1|138795|estExt_Genewise1.C_1_t30383	DJU120_geneID_11052_g
jgi|Asptu1|162956|estExt_Genewise1Plus.C_1_t30380	DJU120_geneID_11053_g
jgi|Asptu1|52376|fgenesh1_pm.1_#_523	DJU120_geneID_11054_g
jgi|Asptu1|248218|CE40915_78294	DJU120_geneID_11055_g
jgi|Asptu1|52378|fgenesh1_pm.1_#_525	DJU120_geneID_11057_g
jgi|Asptu1|111472|e_gw1.1.1896.1	DJU120_geneID_11058_g
jgi|Asptu1|37241|fgenesh1_kg.1_#_702_#_Locus4918v1rpkm38.13	DJU120_geneID_3720_g
jgi|Asptu1|26058|fgenesh1_pg.1_#_530	DJU120_geneID_11059_g
jgi|Asptu1|113265|e_gw1.1.1539.1	DJU120_geneID_11060_g
jgi|Asptu1|72378|estExt_fgenesh1_pm.C_1_t20029	DJU120_geneID_11061_g
jgi|Asptu1|26061|fgenesh1_pg.1_#_533	DJU120_geneID_7172_g
jgi|Asptu1|249156|CE41853_41952	DJU120_geneID_7171_g
jgi|Asptu1|26063|fgenesh1_pg.1_#_535	DJU120_geneID_7959_g
jgi|Asptu1|52386|fgenesh1_pm.1_#_533	DJU120_geneID_7170_g
jgi|Asptu1|37246|fgenesh1_kg.1_#_707_#_Locus3686v1rpkm58.14	DJU120_geneID_7380_g
jgi|Asptu1|26066|fgenesh1_pg.1_#_538	DJU120_geneID_7169_g
jgi|Asptu1|26067|fgenesh1_pg.1_#_539	DJU120_geneID_7168_g
jgi|Asptu1|37252|fgenesh1_kg.1_#_713_#_Locus18862v3rpkm0.21	DJU120_geneID_5592_g
jgi|Asptu1|26068|fgenesh1_pg.1_#_540	DJU120_geneID_231_g
jgi|Asptu1|37257|fgenesh1_kg.1_#_718_#_Locus27835v3rpkm0.00	DJU120_geneID_8294_g
jgi|Asptu1|250076|CE42773_14391	DJU120_geneID_7167_g
jgi|Asptu1|112317|e_gw1.1.2618.1	DJU120_geneID_7166_g
jgi|Asptu1|197644|estExt_Genemark1.C_1_t20050	DJU120_geneID_7165_g
jgi|Asptu1|186360|gm1.551_g	DJU120_geneID_7164_g
jgi|Asptu1|26072|fgenesh1_pg.1_#_544	DJU120_geneID_626_g
jgi|Asptu1|26073|fgenesh1_pg.1_#_545	DJU120_geneID_6318_g
jgi|Asptu1|162997|estExt_Genewise1Plus.C_1_t30427	DJU120_geneID_7163_g
jgi|Asptu1|72386|estExt_fgenesh1_pm.C_1_t20038	DJU120_geneID_7162_g
jgi|Asptu1|52392|fgenesh1_pm.1_#_539	DJU120_geneID_7161_g
jgi|Asptu1|186364|gm1.555_g	DJU120_geneID_7160_g
jgi|Asptu1|72388|estExt_fgenesh1_pm.C_1_t20040	DJU120_geneID_7158_g
jgi|Asptu1|113295|e_gw1.1.2458.1	DJU120_geneID_7157_g
jgi|Asptu1|186368|gm1.559_g	DJU120_geneID_7156_g
jgi|Asptu1|37276|fgenesh1_kg.1_#_737_#_Locus1859v2rpkm74.13	DJU120_geneID_7155_g
jgi|Asptu1|186370|gm1.561_g	DJU120_geneID_7154_g
jgi|Asptu1|186371|gm1.562_g	DJU120_geneID_7153_g
jgi|Asptu1|111738|e_gw1.1.3341.1	DJU120_geneID_7152_g
jgi|Asptu1|186373|gm1.564_g	DJU120_geneID_7151_g
jgi|Asptu1|111397|e_gw1.1.1745.1	DJU120_geneID_7150_g
jgi|Asptu1|26086|fgenesh1_pg.1_#_558	DJU120_geneID_7149_g
jgi|Asptu1|37284|fgenesh1_kg.1_#_745_#_Locus789v1rpkm296.51	DJU120_geneID_7148_g
jgi|Asptu1|112531|e_gw1.1.1432.1	DJU120_geneID_7147_g
jgi|Asptu1|113538|e_gw1.1.2803.1	DJU120_geneID_7146_g
jgi|Asptu1|250486|CE43183_14885	DJU120_geneID_7145_g
jgi|Asptu1|113203|e_gw1.1.617.1	DJU120_geneID_7144_g
jgi|Asptu1|112254|e_gw1.1.2113.1	DJU120_geneID_7143_g
jgi|Asptu1|253455|CE46152_26055	DJU120_geneID_4598_g
jgi|Asptu1|26093|fgenesh1_pg.1_#_565	DJU120_geneID_7142_g
jgi|Asptu1|26094|fgenesh1_pg.1_#_566	DJU120_geneID_10504_g
jgi|Asptu1|112836|e_gw1.1.2255.1	DJU120_geneID_10503_g
jgi|Asptu1|186385|gm1.576_g	DJU120_geneID_10502_g
jgi|Asptu1|112096|e_gw1.1.877.1	DJU120_geneID_10501_g
jgi|Asptu1|37297|fgenesh1_kg.1_#_758_#_Locus6009v1rpkm26.72	DJU120_geneID_10500_g
jgi|Asptu1|253980|CE46677_15619	DJU120_geneID_10499_g
jgi|Asptu1|37302|fgenesh1_kg.1_#_763_#_Locus4593v1rpkm42.74	DJU120_geneID_10498_g
jgi|Asptu1|163048|estExt_Genewise1Plus.C_1_t30492	DJU120_geneID_10498_g
jgi|Asptu1|186390|gm1.581_g	DJU120_geneID_10497_g
jgi|Asptu1|52418|fgenesh1_pm.1_#_565	DJU120_geneID_10496_g
jgi|Asptu1|254415|CE47112_23727	DJU120_geneID_10495_g
jgi|Asptu1|113034|e_gw1.1.1872.1	DJU120_geneID_10494_g
jgi|Asptu1|37308|fgenesh1_kg.1_#_769_#_Locus6427v1rpkm23.06	DJU120_geneID_10493_g
jgi|Asptu1|52422|fgenesh1_pm.1_#_569	DJU120_geneID_10492_g
jgi|Asptu1|186396|gm1.587_g	DJU120_geneID_10491_g
jgi|Asptu1|113283|e_gw1.1.577.1	DJU120_geneID_10490_g
jgi|Asptu1|254509|CE47206_5021	DJU120_geneID_10489_g
jgi|Asptu1|37312|fgenesh1_kg.1_#_773_#_Locus7812v1rpkm13.63	DJU120_geneID_10488_g
jgi|Asptu1|163066|estExt_Genewise1Plus.C_1_t40015	DJU120_geneID_10487_g
jgi|Asptu1|197679|estExt_Genemark1.C_1_t20092	DJU120_geneID_10486_g
jgi|Asptu1|114299|e_gw1.1.1661.1	DJU120_geneID_10485_g
jgi|Asptu1|37316|fgenesh1_kg.1_#_777_#_Locus8886v1rpkm8.45	DJU120_geneID_10484_g
jgi|Asptu1|37317|fgenesh1_kg.1_#_778_#_Locus3501v1rpkm62.06	DJU120_geneID_10483_g
jgi|Asptu1|37318|fgenesh1_kg.1_#_779_#_Locus3501v2rpkm5.65_PRE	DJU120_geneID_10482_g
jgi|Asptu1|254645|CE47342_580	DJU120_geneID_10481_g
jgi|Asptu1|186407|gm1.598_g	DJU120_geneID_10480_g
jgi|Asptu1|52433|fgenesh1_pm.1_#_580	DJU120_geneID_10479_g
jgi|Asptu1|52434|fgenesh1_pm.1_#_581	DJU120_geneID_10478_g
jgi|Asptu1|186410|gm1.601_g	DJU120_geneID_10477_g
jgi|Asptu1|81203|gw1.1.6.1	DJU120_geneID_10476_g
jgi|Asptu1|37325|fgenesh1_kg.1_#_786_#_Locus5416v1rpkm32.36	DJU120_geneID_10475_g
jgi|Asptu1|26124|fgenesh1_pg.1_#_596	DJU120_geneID_10474_g
jgi|Asptu1|113035|e_gw1.1.1810.1	DJU120_geneID_10473_g
jgi|Asptu1|26126|fgenesh1_pg.1_#_598	DJU120_geneID_10472_g
jgi|Asptu1|52441|fgenesh1_pm.1_#_588	DJU120_geneID_10566_g
jgi|Asptu1|113647|e_gw1.1.2922.1	DJU120_geneID_10471_g
jgi|Asptu1|85687|gw1.1.665.1	DJU120_geneID_10470_g
jgi|Asptu1|26129|fgenesh1_pg.1_#_601	DJU120_geneID_10469_g
jgi|Asptu1|111977|e_gw1.1.1903.1	DJU120_geneID_10468_g
jgi|Asptu1|37335|fgenesh1_kg.1_#_796_#_Locus2951v2rpkm35.04	DJU120_geneID_10467_g
jgi|Asptu1|186421|gm1.612_g	DJU120_geneID_10466_g
jgi|Asptu1|114042|e_gw1.1.68.1	DJU120_geneID_10465_g
jgi|Asptu1|113339|e_gw1.1.1984.1	DJU120_geneID_10464_g
jgi|Asptu1|37340|fgenesh1_kg.1_#_801_#_Locus5220v1rpkm34.64	DJU120_geneID_10463_g
jgi|Asptu1|52449|fgenesh1_pm.1_#_596	DJU120_geneID_10462_g
jgi|Asptu1|113102|e_gw1.1.542.1	DJU120_geneID_10461_g
jgi|Asptu1|186427|gm1.618_g	DJU120_geneID_10460_g
jgi|Asptu1|112857|e_gw1.1.1639.1	DJU120_geneID_10459_g
jgi|Asptu1|26139|fgenesh1_pg.1_#_611	DJU120_geneID_10458_g
jgi|Asptu1|186430|gm1.621_g	DJU120_geneID_10457_g
jgi|Asptu1|256818|CE49515_50393	DJU120_geneID_10456_g
jgi|Asptu1|186432|gm1.623_g	DJU120_geneID_10455_g
jgi|Asptu1|113997|e_gw1.1.306.1	DJU120_geneID_10454_g
jgi|Asptu1|112091|e_gw1.1.2811.1	DJU120_geneID_10453_g
jgi|Asptu1|114187|e_gw1.1.1052.1	DJU120_geneID_10452_g
jgi|Asptu1|113890|e_gw1.1.181.1	DJU120_geneID_10451_g
jgi|Asptu1|113414|e_gw1.1.1287.1	DJU120_geneID_10450_g
jgi|Asptu1|186438|gm1.629_g	DJU120_geneID_10449_g
jgi|Asptu1|37362|fgenesh1_kg.1_#_823_#_Locus14114v1rpkm1.13	DJU120_geneID_10448_g
jgi|Asptu1|52461|fgenesh1_pm.1_#_608	DJU120_geneID_10447_g
jgi|Asptu1|62662|estExt_fgenesh1_pg.C_1_t20121	DJU120_geneID_3889_g
jgi|Asptu1|52462|fgenesh1_pm.1_#_609	DJU120_geneID_10446_g
jgi|Asptu1|138979|estExt_Genewise1.C_1_t40105	DJU120_geneID_10445_g
jgi|Asptu1|52464|fgenesh1_pm.1_#_611	DJU120_geneID_10444_g
jgi|Asptu1|186444|gm1.635_g	DJU120_geneID_5205_g
jgi|Asptu1|257869|CE50566_27750	DJU120_geneID_5204_g
jgi|Asptu1|257897|CE50594_36697	DJU120_geneID_5203_g
jgi|Asptu1|37371|fgenesh1_kg.1_#_832_#_Locus7044v1rpkm18.34	DJU120_geneID_5202_g
jgi|Asptu1|114433|e_gw1.1.2767.1	DJU120_geneID_5201_g
jgi|Asptu1|113773|e_gw1.1.1909.1	DJU120_geneID_5200_g
jgi|Asptu1|37378|fgenesh1_kg.1_#_839_#_Locus6035v1rpkm26.49	DJU120_geneID_5199_g
jgi|Asptu1|197719|estExt_Genemark1.C_1_t20142	DJU120_geneID_5198_g
jgi|Asptu1|114205|e_gw1.1.109.1	DJU120_geneID_5197_g
jgi|Asptu1|186453|gm1.644_g	DJU120_geneID_5196_g
jgi|Asptu1|197721|estExt_Genemark1.C_1_t20145	DJU120_geneID_5195_g
jgi|Asptu1|52475|fgenesh1_pm.1_#_622	DJU120_geneID_10236_g
jgi|Asptu1|186455|gm1.646_g	DJU120_geneID_5194_g
jgi|Asptu1|112189|e_gw1.1.437.1	DJU120_geneID_5193_g
jgi|Asptu1|258510|CE51207_1344	DJU120_geneID_6733_g
jgi|Asptu1|37385|fgenesh1_kg.1_#_846_#_Locus11344v1rpkm2.72	DJU120_geneID_5192_g
jgi|Asptu1|37386|fgenesh1_kg.1_#_847_#_Locus8573v1rpkm9.74	DJU120_geneID_5191_g
jgi|Asptu1|26169|fgenesh1_pg.1_#_641	DJU120_geneID_5190_g
jgi|Asptu1|186460|gm1.651_g	DJU120_geneID_5189_g
jgi|Asptu1|52481|fgenesh1_pm.1_#_628	DJU120_geneID_5188_g
jgi|Asptu1|26172|fgenesh1_pg.1_#_644	DJU120_geneID_5187_g
jgi|Asptu1|186463|gm1.654_g	DJU120_geneID_5186_g
jgi|Asptu1|258692|CE51389_73923	DJU120_geneID_5185_g
jgi|Asptu1|259336|CE52033_144	DJU120_geneID_33_g
jgi|Asptu1|37400|fgenesh1_kg.1_#_861_#_Locus11861v4rpkm0.48	DJU120_geneID_5306_g
jgi|Asptu1|114443|e_gw1.1.1990.1	DJU120_geneID_5184_g
jgi|Asptu1|52486|fgenesh1_pm.1_#_633	DJU120_geneID_5183_g
jgi|Asptu1|62684|estExt_fgenesh1_pg.C_1_t20148	DJU120_geneID_5182_g
jgi|Asptu1|37403|fgenesh1_kg.1_#_864_#_Locus2486v1rpkm89.91	DJU120_geneID_5181_g
jgi|Asptu1|26179|fgenesh1_pg.1_#_651	DJU120_geneID_5180_g
jgi|Asptu1|186470|gm1.661_g	DJU120_geneID_5179_g
jgi|Asptu1|62688|estExt_fgenesh1_pg.C_1_t20152	DJU120_geneID_5178_g
jgi|Asptu1|259629|CE52326_19780	DJU120_geneID_5177_g
jgi|Asptu1|114470|e_gw1.1.1085.1	DJU120_geneID_5176_g
jgi|Asptu1|113664|e_gw1.1.252.1	DJU120_geneID_5175_g
jgi|Asptu1|186475|gm1.666_g	DJU120_geneID_5174_g
jgi|Asptu1|37408|fgenesh1_kg.1_#_869_#_Locus12657v1rpkm1.68	DJU120_geneID_5173_g
jgi|Asptu1|37410|fgenesh1_kg.1_#_871_#_Locus8299v2rpkm8.70	DJU120_geneID_5172_g
jgi|Asptu1|112457|e_gw1.1.185.1	DJU120_geneID_5171_g
jgi|Asptu1|113473|e_gw1.1.2679.1	DJU120_geneID_5170_g
jgi|Asptu1|52494|fgenesh1_pm.1_#_641	DJU120_geneID_5169_g
jgi|Asptu1|259960|CE52657_10988	DJU120_geneID_2615_g
jgi|Asptu1|37416|fgenesh1_kg.1_#_877_#_Locus3817v1rpkm55.44	DJU120_geneID_5168_g
jgi|Asptu1|26191|fgenesh1_pg.1_#_663	DJU120_geneID_5167_g
jgi|Asptu1|72471|estExt_fgenesh1_pm.C_1_t20142	DJU120_geneID_5166_g
jgi|Asptu1|37418|fgenesh1_kg.1_#_879_#_Locus2881v1rpkm77.65	DJU120_geneID_5164_g
jgi|Asptu1|260198|CE52895_65818	DJU120_geneID_2695_g
jgi|Asptu1|113342|e_gw1.1.536.1	DJU120_geneID_5162_g
jgi|Asptu1|37420|fgenesh1_kg.1_#_881_#_Locus3604v1rpkm59.85	DJU120_geneID_5161_g
jgi|Asptu1|112528|e_gw1.1.3326.1	DJU120_geneID_5161_g
jgi|Asptu1|260499|CE53196_128	DJU120_geneID_5160_g
jgi|Asptu1|112375|e_gw1.1.2092.1	DJU120_geneID_5159_g
jgi|Asptu1|186491|gm1.682_g	DJU120_geneID_5158_g
jgi|Asptu1|260558|CE53255_174806	DJU120_geneID_5157_g
jgi|Asptu1|26201|fgenesh1_pg.1_#_673	DJU120_geneID_5156_g
jgi|Asptu1|26202|fgenesh1_pg.1_#_674	DJU120_geneID_5155_g
jgi|Asptu1|186495|gm1.686_g	DJU120_geneID_5154_g
jgi|Asptu1|186496|gm1.687_g	DJU120_geneID_5153_g
jgi|Asptu1|111900|e_gw1.1.1722.1	DJU120_geneID_5152_g
jgi|Asptu1|62710|estExt_fgenesh1_pg.C_1_t20175	DJU120_geneID_5151_g
jgi|Asptu1|37436|fgenesh1_kg.1_#_897_#_Locus1101v1rpkm210.03	DJU120_geneID_5150_g
jgi|Asptu1|52510|fgenesh1_pm.1_#_657	DJU120_geneID_5149_g
jgi|Asptu1|186500|gm1.691_g	DJU120_geneID_5148_g
jgi|Asptu1|261567|CE54264_899	DJU120_geneID_9490_g
jgi|Asptu1|37441|fgenesh1_kg.1_#_902_#_Locus6964v2rpkm2.78	DJU120_geneID_5147_g
jgi|Asptu1|112561|e_gw1.1.2590.1	DJU120_geneID_5146_g
jgi|Asptu1|186503|gm1.694_g	DJU120_geneID_5145_g
jgi|Asptu1|111494|e_gw1.1.132.1	DJU120_geneID_5144_g
jgi|Asptu1|26212|fgenesh1_pg.1_#_684	DJU120_geneID_5143_g
jgi|Asptu1|186506|gm1.697_g	DJU120_geneID_5142_g
jgi|Asptu1|197770|estExt_Genemark1.C_1_t20198	DJU120_geneID_5141_g
jgi|Asptu1|37448|fgenesh1_kg.1_#_909_#_Locus12155v1rpkm1.98	DJU120_geneID_5140_g
jgi|Asptu1|111784|e_gw1.1.1656.1	DJU120_geneID_5139_g
jgi|Asptu1|37449|fgenesh1_kg.1_#_910_#_Locus36860v2rpkm0.00	DJU120_geneID_5138_g
jgi|Asptu1|37453|fgenesh1_kg.1_#_914_#_Locus2425v2rpkm82.74	DJU120_geneID_5137_g
jgi|Asptu1|37455|fgenesh1_kg.1_#_916_#_Locus618v1rpkm383.13	DJU120_geneID_5136_g
jgi|Asptu1|186512|gm1.703_g	DJU120_geneID_5135_g
jgi|Asptu1|262619|CE55316_10566	DJU120_geneID_5134_g
jgi|Asptu1|186514|gm1.705_g	DJU120_geneID_5133_g
jgi|Asptu1|37464|fgenesh1_kg.1_#_925_#_Locus15021v5rpkm0.00_PRE	DJU120_geneID_5132_g
jgi|Asptu1|37465|fgenesh1_kg.1_#_926_#_Locus5150v1rpkm35.37	DJU120_geneID_5131_g
jgi|Asptu1|52524|fgenesh1_pm.1_#_671	DJU120_geneID_5130_g
jgi|Asptu1|186518|gm1.709_g	DJU120_geneID_5129_g
jgi|Asptu1|37469|fgenesh1_kg.1_#_930_#_Locus13317v1rpkm1.38	DJU120_geneID_10642_g
jgi|Asptu1|186520|gm1.711_g	DJU120_geneID_10643_g
jgi|Asptu1|52525|fgenesh1_pm.1_#_672	DJU120_geneID_10644_g
jgi|Asptu1|62733|estExt_fgenesh1_pg.C_1_t20198	DJU120_geneID_10645_g
jgi|Asptu1|112547|e_gw1.1.1151.1	DJU120_geneID_10646_g
jgi|Asptu1|263063|CE55760_42	DJU120_geneID_6570_g
jgi|Asptu1|62735|estExt_fgenesh1_pg.C_1_t20200	DJU120_geneID_10647_g
jgi|Asptu1|37476|fgenesh1_kg.1_#_937_#_Locus7910v1rpkm13.06	DJU120_geneID_10648_g
jgi|Asptu1|52528|fgenesh1_pm.1_#_675	DJU120_geneID_10649_g
jgi|Asptu1|113544|e_gw1.1.2389.1	DJU120_geneID_10650_g
jgi|Asptu1|37480|fgenesh1_kg.1_#_941_#_Locus16369v1rpkm0.70	DJU120_geneID_10651_g
jgi|Asptu1|263262|CE55959_35874	DJU120_geneID_10651_g
jgi|Asptu1|37481|fgenesh1_kg.1_#_942_#_Locus5717v1rpkm29.34	DJU120_geneID_10652_g
jgi|Asptu1|197793|estExt_Genemark1.C_1_t20222	DJU120_geneID_10653_g
jgi|Asptu1|26238|fgenesh1_pg.1_#_710	DJU120_geneID_10654_g
jgi|Asptu1|263355|CE56052_34351	DJU120_geneID_3247_g
jgi|Asptu1|113793|e_gw1.1.2646.1	DJU120_geneID_10655_g
jgi|Asptu1|197796|estExt_Genemark1.C_1_t20225	DJU120_geneID_10656_g
jgi|Asptu1|113472|e_gw1.1.2454.1	DJU120_geneID_10657_g
jgi|Asptu1|37489|fgenesh1_kg.1_#_950_#_Locus7620v1rpkm14.81	DJU120_geneID_10658_g
jgi|Asptu1|197799|estExt_Genemark1.C_1_t20228	DJU120_geneID_10659_g
jgi|Asptu1|139132|estExt_Genewise1.C_1_t40270	DJU120_geneID_10660_g
jgi|Asptu1|62749|estExt_fgenesh1_pg.C_1_t20214	DJU120_geneID_10661_g
jgi|Asptu1|263962|CE56659_101	DJU120_geneID_10663_g
jgi|Asptu1|114375|e_gw1.1.1399.1	DJU120_geneID_10664_g
jgi|Asptu1|197805|estExt_Genemark1.C_1_t20234	DJU120_geneID_10665_g
jgi|Asptu1|112801|e_gw1.1.2335.1	DJU120_geneID_10666_g
jgi|Asptu1|264207|CE56904_3427	DJU120_geneID_10668_g
jgi|Asptu1|52544|fgenesh1_pm.1_#_691	DJU120_geneID_10669_g
jgi|Asptu1|52545|fgenesh1_pm.1_#_692	DJU120_geneID_10670_g
jgi|Asptu1|52546|fgenesh1_pm.1_#_693	DJU120_geneID_10671_g
jgi|Asptu1|26254|fgenesh1_pg.1_#_726	DJU120_geneID_10672_g
jgi|Asptu1|26255|fgenesh1_pg.1_#_727	DJU120_geneID_10673_g
jgi|Asptu1|37511|fgenesh1_kg.1_#_972_#_Locus6082v1rpkm26.13	DJU120_geneID_10674_g
jgi|Asptu1|264663|CE57360_290	DJU120_geneID_6206_g
jgi|Asptu1|197813|estExt_Genemark1.C_1_t20243	DJU120_geneID_10675_g
jgi|Asptu1|186553|gm1.744_g	DJU120_geneID_10676_g
jgi|Asptu1|72522|estExt_fgenesh1_pm.C_1_t20196	DJU120_geneID_10677_g
jgi|Asptu1|52552|fgenesh1_pm.1_#_699	DJU120_geneID_10678_g
jgi|Asptu1|186556|gm1.747_g	DJU120_geneID_8351_g
jgi|Asptu1|37522|fgenesh1_kg.1_#_983_#_Locus14027v7rpkm0.00_PRE	DJU120_geneID_2666_g
jgi|Asptu1|265700|CE58397_113317	DJU120_geneID_11302_g
jgi|Asptu1|114320|e_gw1.1.1430.1	DJU120_geneID_11303_g
jgi|Asptu1|112532|e_gw1.1.718.1	DJU120_geneID_11304_g
jgi|Asptu1|37533|fgenesh1_kg.1_#_994_#_Locus9903v1rpkm5.25	DJU120_geneID_6856_g
jgi|Asptu1|52556|fgenesh1_pm.1_#_703	DJU120_geneID_11306_g
jgi|Asptu1|37537|fgenesh1_kg.1_#_998_#_Locus14098v2rpkm0.89	DJU120_geneID_11307_g
jgi|Asptu1|37541|fgenesh1_kg.1_#_1002_#_Locus2592v1rpkm86.10	DJU120_geneID_11308_g
jgi|Asptu1|111705|e_gw1.1.2312.1	DJU120_geneID_11309_g
jgi|Asptu1|88914|gw1.1.1152.1	DJU120_geneID_11310_g
jgi|Asptu1|112566|e_gw1.1.2183.1	DJU120_geneID_11311_g
jgi|Asptu1|113262|e_gw1.1.2494.1	DJU120_geneID_11313_g
jgi|Asptu1|163338|estExt_Genewise1Plus.C_1_t40314	DJU120_geneID_11314_g
jgi|Asptu1|26273|fgenesh1_pg.1_#_745	DJU120_geneID_11315_g
jgi|Asptu1|37548|fgenesh1_kg.1_#_1009_#_Locus5412v1rpkm32.42	DJU120_geneID_11316_g
jgi|Asptu1|139191|estExt_Genewise1.C_1_t40332	DJU120_geneID_11317_g
jgi|Asptu1|52566|fgenesh1_pm.1_#_713	DJU120_geneID_11318_g
jgi|Asptu1|52567|fgenesh1_pm.1_#_714	DJU120_geneID_11319_g
jgi|Asptu1|186574|gm1.765_g	DJU120_geneID_11320_g
jgi|Asptu1|52568|fgenesh1_pm.1_#_715	DJU120_geneID_11321_g
jgi|Asptu1|37553|fgenesh1_kg.1_#_1014_#_Locus6357v1rpkm23.72	DJU120_geneID_11322_g
jgi|Asptu1|37554|fgenesh1_kg.1_#_1015_#_Locus6639v1rpkm21.54	DJU120_geneID_11323_g
jgi|Asptu1|37555|fgenesh1_kg.1_#_1016_#_Locus7432v1rpkm15.86	DJU120_geneID_7121_g
jgi|Asptu1|267124|CE59821_33433	DJU120_geneID_11324_g
jgi|Asptu1|915194|MIX1805_16588_97	DJU120_geneID_11325_g
jgi|Asptu1|37557|fgenesh1_kg.1_#_1018_#_Locus7161v1rpkm17.51	DJU120_geneID_8101_g
jgi|Asptu1|37560|fgenesh1_kg.1_#_1021_#_Locus10893v1rpkm3.31	DJU120_geneID_11326_g
jgi|Asptu1|111321|e_gw1.1.2942.1	DJU120_geneID_11327_g
jgi|Asptu1|37562|fgenesh1_kg.1_#_1023_#_Locus8910v1rpkm8.36	DJU120_geneID_9429_g
jgi|Asptu1|186583|gm1.774_g	DJU120_geneID_11328_g
jgi|Asptu1|186584|gm1.775_g	DJU120_geneID_11329_g
jgi|Asptu1|72547|estExt_fgenesh1_pm.C_1_t20222	DJU120_geneID_11330_g
jgi|Asptu1|26287|fgenesh1_pg.1_#_759	DJU120_geneID_11331_g
jgi|Asptu1|26288|fgenesh1_pg.1_#_760	DJU120_geneID_11332_g
jgi|Asptu1|186587|gm1.778_g	DJU120_geneID_11333_g
jgi|Asptu1|72550|estExt_fgenesh1_pm.C_1_t20225	DJU120_geneID_11334_g
jgi|Asptu1|26291|fgenesh1_pg.1_#_763	DJU120_geneID_11335_g
jgi|Asptu1|113542|e_gw1.1.525.1	DJU120_geneID_11336_g
jgi|Asptu1|197850|estExt_Genemark1.C_1_t20282	DJU120_geneID_11337_g
jgi|Asptu1|111618|e_gw1.1.2627.1	DJU120_geneID_11338_g
jgi|Asptu1|186593|gm1.784_g	DJU120_geneID_11339_g
jgi|Asptu1|267732|CE60429_21	DJU120_geneID_9867_g
jgi|Asptu1|163391|estExt_Genewise1Plus.C_1_t40371	DJU120_geneID_11340_g
jgi|Asptu1|915232|MIX1843_81_92	DJU120_geneID_11341_g
jgi|Asptu1|186596|gm1.787_g	DJU120_geneID_11342_g
jgi|Asptu1|113806|e_gw1.1.865.1	DJU120_geneID_11343_g
jgi|Asptu1|52587|fgenesh1_pm.1_#_734	DJU120_geneID_11344_g
jgi|Asptu1|37583|fgenesh1_kg.1_#_1044_#_Locus287v1rpkm732.21	DJU120_geneID_11345_g
jgi|Asptu1|186600|gm1.791_g	DJU120_geneID_11346_g
jgi|Asptu1|268238|CE60935_12	DJU120_geneID_10376_g
jgi|Asptu1|37588|fgenesh1_kg.1_#_1049_#_Locus13128v1rpkm1.45	DJU120_geneID_8552_g
jgi|Asptu1|26303|fgenesh1_pg.1_#_775	DJU120_geneID_5638_g
jgi|Asptu1|186602|gm1.793_g	DJU120_geneID_5639_g
jgi|Asptu1|268354|CE61051_6778	DJU120_geneID_7915_g
jgi|Asptu1|113625|e_gw1.1.2683.1	DJU120_geneID_5640_g
jgi|Asptu1|163416|estExt_Genewise1Plus.C_1_t40396	DJU120_geneID_5641_g
jgi|Asptu1|186605|gm1.796_g	DJU120_geneID_5642_g
jgi|Asptu1|52595|fgenesh1_pm.1_#_742	DJU120_geneID_5643_g
jgi|Asptu1|186607|gm1.798_g	DJU120_geneID_5644_g
jgi|Asptu1|139265|estExt_Genewise1.C_1_t40412	DJU120_geneID_5645_g
jgi|Asptu1|112971|e_gw1.1.2531.1	DJU120_geneID_5647_g
jgi|Asptu1|52598|fgenesh1_pm.1_#_745	DJU120_geneID_5648_g
jgi|Asptu1|52603|fgenesh1_pm.1_#_750	DJU120_geneID_5649_g
jgi|Asptu1|37601|fgenesh1_kg.1_#_1062_#_Locus10015v2rpkm2.27	DJU120_geneID_5650_g
jgi|Asptu1|111810|e_gw1.1.2427.1	DJU120_geneID_5651_g
jgi|Asptu1|72572|estExt_fgenesh1_pm.C_1_t20247	DJU120_geneID_5652_g
jgi|Asptu1|72573|estExt_fgenesh1_pm.C_1_t20248	DJU120_geneID_5653_g
jgi|Asptu1|37606|fgenesh1_kg.1_#_1067_#_Locus8369v2rpkm9.17	DJU120_geneID_5654_g
jgi|Asptu1|37607|fgenesh1_kg.1_#_1068_#_Locus6128v1rpkm25.65	DJU120_geneID_5655_g
jgi|Asptu1|52605|fgenesh1_pm.1_#_752	DJU120_geneID_5656_g
jgi|Asptu1|163445|estExt_Genewise1Plus.C_1_t40426	DJU120_geneID_5657_g
jgi|Asptu1|37611|fgenesh1_kg.1_#_1072_#_Locus2838v1rpkm78.75	DJU120_geneID_5658_g
jgi|Asptu1|52607|fgenesh1_pm.1_#_754	DJU120_geneID_5659_g
jgi|Asptu1|52608|fgenesh1_pm.1_#_755	DJU120_geneID_5660_g
jgi|Asptu1|37615|fgenesh1_kg.1_#_1076_#_Locus16824v2rpkm0.00_PRE	DJU120_geneID_8038_g
jgi|Asptu1|186624|gm1.815_g	DJU120_geneID_5661_g
jgi|Asptu1|26326|fgenesh1_pg.1_#_798	DJU120_geneID_5662_g
jgi|Asptu1|111979|e_gw1.1.2862.1	DJU120_geneID_5663_g
jgi|Asptu1|270475|CE63172_10122	DJU120_geneID_10868_g
jgi|Asptu1|270560|CE63257_14260	DJU120_geneID_9471_g
jgi|Asptu1|114620|e_gw1.1.687.1	DJU120_geneID_5664_g
jgi|Asptu1|186628|gm1.819_g	DJU120_geneID_5665_g
jgi|Asptu1|915330|MIX1941_68574_99	DJU120_geneID_5666_g
jgi|Asptu1|270537|CE63234_3786	DJU120_geneID_5667_g
jgi|Asptu1|37626|fgenesh1_kg.1_#_1087_#_Locus24845v1rpkm0.13	DJU120_geneID_2757_g
jgi|Asptu1|72584|estExt_fgenesh1_pm.C_1_t20259	DJU120_geneID_5668_g
jgi|Asptu1|113950|e_gw1.1.652.1	DJU120_geneID_5669_g
jgi|Asptu1|271541|CE64238_32734	DJU120_geneID_5670_g
jgi|Asptu1|26335|fgenesh1_pg.1_#_807	DJU120_geneID_5671_g
jgi|Asptu1|26336|fgenesh1_pg.1_#_808	DJU120_geneID_5672_g
jgi|Asptu1|271160|CE63857_66758	DJU120_geneID_5673_g
jgi|Asptu1|37635|fgenesh1_kg.1_#_1096_#_Locus13499v2rpkm0.40	DJU120_geneID_5674_g
jgi|Asptu1|26338|fgenesh1_pg.1_#_810	DJU120_geneID_5674_g
jgi|Asptu1|37638|fgenesh1_kg.1_#_1099_#_Locus3838v2rpkm0.99_PRE	DJU120_geneID_5675_g
jgi|Asptu1|111981|e_gw1.1.292.1	DJU120_geneID_5676_g
jgi|Asptu1|26340|fgenesh1_pg.1_#_812	DJU120_geneID_5677_g
jgi|Asptu1|186640|gm1.831_g	DJU120_geneID_5678_g
jgi|Asptu1|26342|fgenesh1_pg.1_#_814	DJU120_geneID_5679_g
jgi|Asptu1|111274|e_gw1.1.1841.1	DJU120_geneID_5680_g
jgi|Asptu1|111671|e_gw1.1.3321.1	DJU120_geneID_5681_g
jgi|Asptu1|52625|fgenesh1_pm.1_#_772	DJU120_geneID_5682_g
jgi|Asptu1|37647|fgenesh1_kg.1_#_1108_#_Locus13869v1rpkm1.19	DJU120_geneID_5683_g
jgi|Asptu1|186646|gm1.837_g	DJU120_geneID_5684_g
jgi|Asptu1|114122|e_gw1.1.444.1	DJU120_geneID_5685_g
jgi|Asptu1|273203|CE65900_1416	DJU120_geneID_5522_g
jgi|Asptu1|26349|fgenesh1_pg.1_#_821	DJU120_geneID_5686_g
jgi|Asptu1|37650|fgenesh1_kg.1_#_1111_#_Locus7534v3rpkm1.34_PRE	DJU120_geneID_5687_g
jgi|Asptu1|52629|fgenesh1_pm.1_#_776	DJU120_geneID_5688_g
jgi|Asptu1|186651|gm1.842_g	DJU120_geneID_5689_g
jgi|Asptu1|113632|e_gw1.1.250.1	DJU120_geneID_5690_g
jgi|Asptu1|52632|fgenesh1_pm.1_#_779	DJU120_geneID_5691_g
jgi|Asptu1|26355|fgenesh1_pg.1_#_827	DJU120_geneID_5693_g
jgi|Asptu1|72601|estExt_fgenesh1_pm.C_1_t20279	DJU120_geneID_5694_g
jgi|Asptu1|37663|fgenesh1_kg.1_#_1124_#_Locus5425v1rpkm32.30	DJU120_geneID_5695_g
jgi|Asptu1|37664|fgenesh1_kg.1_#_1125_#_Locus17454v1rpkm0.57	DJU120_geneID_7339_g
jgi|Asptu1|273413|CE66110_11819	DJU120_geneID_4894_g
jgi|Asptu1|111953|e_gw1.1.122.1	DJU120_geneID_5696_g
jgi|Asptu1|273411|CE66108_33074	DJU120_geneID_11118_g
jgi|Asptu1|37666|fgenesh1_kg.1_#_1127_#_Locus1905v1rpkm120.65	DJU120_geneID_5702_g
jgi|Asptu1|273406|CE66103_33867	DJU120_geneID_5703_g
jgi|Asptu1|186661|gm1.852_g	DJU120_geneID_5704_g
jgi|Asptu1|113618|e_gw1.1.1312.1	DJU120_geneID_5705_g
jgi|Asptu1|186663|gm1.854_g	DJU120_geneID_5706_g
jgi|Asptu1|72609|estExt_fgenesh1_pm.C_1_t20287	DJU120_geneID_5707_g
jgi|Asptu1|186665|gm1.856_g	DJU120_geneID_5708_g
jgi|Asptu1|26365|fgenesh1_pg.1_#_837	DJU120_geneID_5709_g
jgi|Asptu1|197921|estExt_Genemark1.C_1_t20358	DJU120_geneID_5710_g
jgi|Asptu1|114324|e_gw1.1.991.1	DJU120_geneID_5711_g
jgi|Asptu1|112122|e_gw1.1.2007.1	DJU120_geneID_5712_g
jgi|Asptu1|111287|e_gw1.1.3225.1	DJU120_geneID_5713_g
jgi|Asptu1|26370|fgenesh1_pg.1_#_842	DJU120_geneID_5714_g
jgi|Asptu1|52649|fgenesh1_pm.1_#_796	DJU120_geneID_5715_g
jgi|Asptu1|37684|fgenesh1_kg.1_#_1145_#_Locus642v1rpkm368.37	DJU120_geneID_5716_g
jgi|Asptu1|26373|fgenesh1_pg.1_#_845	DJU120_geneID_5716_g
jgi|Asptu1|186674|gm1.865_g	DJU120_geneID_5717_g
jgi|Asptu1|186675|gm1.866_g	DJU120_geneID_5718_g
jgi|Asptu1|52652|fgenesh1_pm.1_#_799	DJU120_geneID_5719_g
jgi|Asptu1|186677|gm1.868_g	DJU120_geneID_6640_g
jgi|Asptu1|276005|CE68702_1209	DJU120_geneID_3255_g
jgi|Asptu1|915370|MIX1981_19838_35	DJU120_geneID_6638_g
jgi|Asptu1|37705|fgenesh1_kg.1_#_1166_#_Locus4713v1rpkm41.02	DJU120_geneID_6637_g
jgi|Asptu1|52656|fgenesh1_pm.1_#_803	DJU120_geneID_6636_g
jgi|Asptu1|52657|fgenesh1_pm.1_#_804	DJU120_geneID_6635_g
jgi|Asptu1|186683|gm1.874_g	DJU120_geneID_6634_g
jgi|Asptu1|276143|CE68840_2984	DJU120_geneID_6754_g
jgi|Asptu1|37711|fgenesh1_kg.1_#_1172_#_Locus3194v1rpkm69.21	DJU120_geneID_6633_g
jgi|Asptu1|52660|fgenesh1_pm.1_#_807	DJU120_geneID_6632_g
jgi|Asptu1|276189|CE68886_3056	DJU120_geneID_6632_g
jgi|Asptu1|26387|fgenesh1_pg.1_#_859	DJU120_geneID_5438_g
jgi|Asptu1|37715|fgenesh1_kg.1_#_1176_#_Locus8563v1rpkm9.80	DJU120_geneID_6631_g
jgi|Asptu1|186688|gm1.879_g	DJU120_geneID_6630_g
jgi|Asptu1|112946|e_gw1.1.2017.1	DJU120_geneID_6629_g
jgi|Asptu1|37724|fgenesh1_kg.1_#_1185_#_Locus13474v5rpkm0.00_PRE	DJU120_geneID_6628_g
jgi|Asptu1|186691|gm1.882_g	DJU120_geneID_6627_g
jgi|Asptu1|72628|estExt_fgenesh1_pm.C_1_t20308	DJU120_geneID_6626_g
jgi|Asptu1|163559|estExt_Genewise1Plus.C_1_t50053	DJU120_geneID_6625_g
jgi|Asptu1|37728|fgenesh1_kg.1_#_1189_#_Locus5429v1rpkm32.27	DJU120_geneID_6624_g
jgi|Asptu1|37729|fgenesh1_kg.1_#_1190_#_Locus331v1rpkm656.17	DJU120_geneID_6623_g
jgi|Asptu1|37731|fgenesh1_kg.1_#_1192_#_Locus8179v1rpkm11.71	DJU120_geneID_6622_g
jgi|Asptu1|113941|e_gw1.1.1115.1	DJU120_geneID_6621_g
jgi|Asptu1|37733|fgenesh1_kg.1_#_1194_#_Locus2206v2rpkm6.36_PRE	DJU120_geneID_6620_g
jgi|Asptu1|26399|fgenesh1_pg.1_#_871	DJU120_geneID_6619_g
jgi|Asptu1|26400|fgenesh1_pg.1_#_872	DJU120_geneID_6618_g
jgi|Asptu1|139419|estExt_Genewise1.C_1_t50079	DJU120_geneID_6617_g
jgi|Asptu1|37736|fgenesh1_kg.1_#_1197_#_Locus4135v1rpkm49.57	DJU120_geneID_6616_g
jgi|Asptu1|37737|fgenesh1_kg.1_#_1198_#_Locus2654v1rpkm84.04	DJU120_geneID_6615_g
jgi|Asptu1|186704|gm1.895_g	DJU120_geneID_6614_g
jgi|Asptu1|186705|gm1.896_g	DJU120_geneID_6613_g
jgi|Asptu1|26405|fgenesh1_pg.1_#_877	DJU120_geneID_6612_g
jgi|Asptu1|113159|e_gw1.1.384.1	DJU120_geneID_6611_g
jgi|Asptu1|113859|e_gw1.1.1083.1	DJU120_geneID_6610_g
jgi|Asptu1|186709|gm1.900_g	DJU120_geneID_6609_g
jgi|Asptu1|37744|fgenesh1_kg.1_#_1205_#_Locus12256v4rpkm0.00_PRE	DJU120_geneID_6608_g
jgi|Asptu1|37745|fgenesh1_kg.1_#_1206_#_Locus3575v1rpkm60.61	DJU120_geneID_6607_g
jgi|Asptu1|197964|estExt_Genemark1.C_1_t20403	DJU120_geneID_6606_g
jgi|Asptu1|37748|fgenesh1_kg.1_#_1209_#_Locus5634v1rpkm30.10	DJU120_geneID_6605_g
jgi|Asptu1|37749|fgenesh1_kg.1_#_1210_#_Locus4690v1rpkm41.36	DJU120_geneID_6604_g
jgi|Asptu1|277458|CE70155_10115	DJU120_geneID_6603_g
jgi|Asptu1|186716|gm1.907_g	DJU120_geneID_6602_g
jgi|Asptu1|112128|e_gw1.1.1943.1	DJU120_geneID_6601_g
jgi|Asptu1|37752|fgenesh1_kg.1_#_1213_#_Locus21111v1rpkm0.29	DJU120_geneID_6600_g
jgi|Asptu1|186719|gm1.910_g	DJU120_geneID_10258_g
jgi|Asptu1|26419|fgenesh1_pg.1_#_891	DJU120_geneID_2212_g
jgi|Asptu1|113246|e_gw1.1.1173.1	DJU120_geneID_6599_g
jgi|Asptu1|139453|estExt_Genewise1.C_1_t50113	DJU120_geneID_6598_g
jgi|Asptu1|52688|fgenesh1_pm.1_#_835	DJU120_geneID_6597_g
jgi|Asptu1|186724|gm1.915_g	DJU120_geneID_6597_g
jgi|Asptu1|37760|fgenesh1_kg.1_#_1221_#_Locus18607v1rpkm0.47	DJU120_geneID_6596_g
jgi|Asptu1|62914|estExt_fgenesh1_pg.C_1_t20390	DJU120_geneID_6595_g
jgi|Asptu1|163616|estExt_Genewise1Plus.C_1_t50110	DJU120_geneID_6594_g
jgi|Asptu1|197978|estExt_Genemark1.C_1_t20419	DJU120_geneID_6593_g
jgi|Asptu1|37764|fgenesh1_kg.1_#_1225_#_Locus11305v1rpkm2.76	DJU120_geneID_6592_g
jgi|Asptu1|112447|e_gw1.1.515.1	DJU120_geneID_6591_g
jgi|Asptu1|52693|fgenesh1_pm.1_#_840	DJU120_geneID_6590_g
jgi|Asptu1|37766|fgenesh1_kg.1_#_1227_#_Locus20823v1rpkm0.30	DJU120_geneID_3558_g
jgi|Asptu1|186732|gm1.923_g	DJU120_geneID_6589_g
jgi|Asptu1|113032|e_gw1.1.2592.1	DJU120_geneID_6588_g
jgi|Asptu1|26433|fgenesh1_pg.1_#_905	DJU120_geneID_6587_g
jgi|Asptu1|52696|fgenesh1_pm.1_#_843	DJU120_geneID_6586_g
jgi|Asptu1|186735|gm1.926_g	DJU120_geneID_6585_g
jgi|Asptu1|37771|fgenesh1_kg.1_#_1232_#_Locus8001v3rpkm0.00_PRE	DJU120_geneID_6584_g
jgi|Asptu1|278028|CE70725_58797	DJU120_geneID_6583_g
jgi|Asptu1|111594|e_gw1.1.238.1	DJU120_geneID_6582_g
jgi|Asptu1|278020|CE70717_656	DJU120_geneID_5233_g
jgi|Asptu1|186739|gm1.930_g	DJU120_geneID_6581_g
jgi|Asptu1|37774|fgenesh1_kg.1_#_1235_#_Locus3009v2rpkm20.42	DJU120_geneID_6580_g
jgi|Asptu1|37775|fgenesh1_kg.1_#_1236_#_Locus1393v1rpkm163.67	DJU120_geneID_6579_g
jgi|Asptu1|37776|fgenesh1_kg.1_#_1237_#_Locus6521v1rpkm22.36	DJU120_geneID_6578_g
jgi|Asptu1|52703|fgenesh1_pm.1_#_850	DJU120_geneID_6577_g
jgi|Asptu1|278930|CE71627_19119	DJU120_geneID_10860_g
jgi|Asptu1|112676|e_gw1.1.2039.1	DJU120_geneID_6576_g
jgi|Asptu1|26444|fgenesh1_pg.1_#_916	DJU120_geneID_2496_g
jgi|Asptu1|186745|gm1.936_g	DJU120_geneID_6575_g
jgi|Asptu1|186746|gm1.937_g	DJU120_geneID_6574_g
jgi|Asptu1|279063|CE71760_37095	DJU120_geneID_6573_g
jgi|Asptu1|52708|fgenesh1_pm.1_#_855	DJU120_geneID_6572_g
jgi|Asptu1|52709|fgenesh1_pm.1_#_856	DJU120_geneID_6571_g
jgi|Asptu1|186750|gm1.941_g	DJU120_geneID_6570_g
jgi|Asptu1|280292|CE72989_15181	DJU120_geneID_10966_g
jgi|Asptu1|186752|gm1.943_g	DJU120_geneID_10967_g
jgi|Asptu1|37796|fgenesh1_kg.1_#_1257_#_Locus12355v3rpkm0.26	DJU120_geneID_1908_g
jgi|Asptu1|281062|CE73759_8089	DJU120_geneID_10969_g
jgi|Asptu1|111760|e_gw1.1.369.1	DJU120_geneID_10970_g
jgi|Asptu1|280207|CE72904_6008	DJU120_geneID_9079_g
jgi|Asptu1|37807|fgenesh1_kg.1_#_1268_#_Locus10140v1rpkm4.70	DJU120_geneID_8311_g
jgi|Asptu1|279626|CE72323_100623	DJU120_geneID_8312_g
jgi|Asptu1|139516|estExt_Genewise1.C_1_t50177	DJU120_geneID_8313_g
jgi|Asptu1|281522|CE74219_48	DJU120_geneID_8314_g
jgi|Asptu1|915484|MIX2095_8832_86	DJU120_geneID_8315_g
jgi|Asptu1|26460|fgenesh1_pg.1_#_932	DJU120_geneID_8316_g
jgi|Asptu1|26461|fgenesh1_pg.1_#_933	DJU120_geneID_8317_g
jgi|Asptu1|37814|fgenesh1_kg.1_#_1275_#_Locus10365v4rpkm0.19_PRE	DJU120_geneID_8318_g
jgi|Asptu1|26463|fgenesh1_pg.1_#_935	DJU120_geneID_8319_g
jgi|Asptu1|915490|MIX2101_3803_54	DJU120_geneID_8320_g
jgi|Asptu1|139527|estExt_Genewise1.C_1_t50189	DJU120_geneID_8321_g
jgi|Asptu1|198016|estExt_Genemark1.C_1_t20458	DJU120_geneID_8322_g
jgi|Asptu1|113585|e_gw1.1.3571.1	DJU120_geneID_8323_g
jgi|Asptu1|112704|e_gw1.1.1988.1	DJU120_geneID_8325_g
jgi|Asptu1|163692|estExt_Genewise1Plus.C_1_t50187	DJU120_geneID_8326_g
jgi|Asptu1|26471|fgenesh1_pg.1_#_943	DJU120_geneID_8327_g
jgi|Asptu1|52728|fgenesh1_pm.1_#_875	DJU120_geneID_8328_g
jgi|Asptu1|37830|fgenesh1_kg.1_#_1291_#_Locus1848v1rpkm125.33	DJU120_geneID_8329_g
jgi|Asptu1|26473|fgenesh1_pg.1_#_945	DJU120_geneID_8330_g
jgi|Asptu1|114573|e_gw1.1.3675.1	DJU120_geneID_8331_g
jgi|Asptu1|113066|e_gw1.1.3296.1	DJU120_geneID_8332_g
jgi|Asptu1|282705|CE75402_426	DJU120_geneID_8333_g
jgi|Asptu1|139549|estExt_Genewise1.C_1_t50212	DJU120_geneID_8333_g
jgi|Asptu1|186779|gm1.970_g	DJU120_geneID_8334_g
jgi|Asptu1|186780|gm1.971_g	DJU120_geneID_8335_g
jgi|Asptu1|282790|CE75487_37795	DJU120_geneID_8336_g
jgi|Asptu1|26479|fgenesh1_pg.1_#_951	DJU120_geneID_8337_g
jgi|Asptu1|37843|fgenesh1_kg.1_#_1304_#_Locus6746v1rpkm20.71	DJU120_geneID_8338_g
jgi|Asptu1|52736|fgenesh1_pm.1_#_883	DJU120_geneID_8339_g
jgi|Asptu1|163717|estExt_Genewise1Plus.C_1_t50213	DJU120_geneID_8340_g
jgi|Asptu1|113666|e_gw1.1.2852.1	DJU120_geneID_8341_g
jgi|Asptu1|72702|estExt_fgenesh1_pm.C_1_t20384	DJU120_geneID_8342_g
jgi|Asptu1|37849|fgenesh1_kg.1_#_1310_#_Locus5877v1rpkm27.85	DJU120_geneID_8344_g
jgi|Asptu1|283616|CE76313_1629	DJU120_geneID_3346_g
jgi|Asptu1|37855|fgenesh1_kg.1_#_1316_#_Locus2686v1rpkm83.03	DJU120_geneID_8345_g
jgi|Asptu1|112586|e_gw1.1.743.1	DJU120_geneID_8346_g
jgi|Asptu1|198039|estExt_Genemark1.C_1_t20483	DJU120_geneID_8347_g
jgi|Asptu1|26490|fgenesh1_pg.1_#_962	DJU120_geneID_8348_g
jgi|Asptu1|284128|CE76825_14002	DJU120_geneID_8349_g
jgi|Asptu1|186795|gm1.986_g	DJU120_geneID_8350_g
jgi|Asptu1|37860|fgenesh1_kg.1_#_1321_#_Locus10036v1rpkm4.90	DJU120_geneID_8351_g
jgi|Asptu1|186797|gm1.988_g	DJU120_geneID_8352_g
jgi|Asptu1|163741|estExt_Genewise1Plus.C_1_t50237	DJU120_geneID_8353_g
jgi|Asptu1|284773|CE77470_31426	DJU120_geneID_8354_g
jgi|Asptu1|915559|MIX2170_111748_91	DJU120_geneID_8355_g
jgi|Asptu1|283975|CE76672_74318	DJU120_geneID_8356_g
jgi|Asptu1|284218|CE76915_10531	DJU120_geneID_3488_g
jgi|Asptu1|283846|CE76543_2583	DJU120_geneID_8859_g
jgi|Asptu1|52753|fgenesh1_pm.1_#_900	DJU120_geneID_8358_g
jgi|Asptu1|37873|fgenesh1_kg.1_#_1334_#_Locus6846v2rpkm1.22_PRE	DJU120_geneID_8359_g
jgi|Asptu1|37875|fgenesh1_kg.1_#_1336_#_Locus6846v3rpkm0.98_PRE	DJU120_geneID_8360_g
jgi|Asptu1|114382|e_gw1.1.410.1	DJU120_geneID_8361_g
jgi|Asptu1|186806|gm1.997_g	DJU120_geneID_8362_g
jgi|Asptu1|37878|fgenesh1_kg.1_#_1339_#_Locus6426v1rpkm23.07	DJU120_geneID_8363_g
jgi|Asptu1|198054|estExt_Genemark1.C_1_t20499	DJU120_geneID_8364_g
jgi|Asptu1|26506|fgenesh1_pg.1_#_978	DJU120_geneID_8365_g
jgi|Asptu1|26507|fgenesh1_pg.1_#_979	DJU120_geneID_8366_g
jgi|Asptu1|186811|gm1.1002_g	DJU120_geneID_8367_g
jgi|Asptu1|37886|fgenesh1_kg.1_#_1347_#_Locus13378v1rpkm1.36	DJU120_geneID_8368_g
jgi|Asptu1|186813|gm1.1004_g	DJU120_geneID_8369_g
jgi|Asptu1|286505|CE79202_150	DJU120_geneID_4037_g
jgi|Asptu1|113720|e_gw1.1.1030.1	DJU120_geneID_8370_g
jgi|Asptu1|286267|CE78964_10806	DJU120_geneID_8371_g
jgi|Asptu1|26513|fgenesh1_pg.1_#_985	DJU120_geneID_8372_g
jgi|Asptu1|26514|fgenesh1_pg.1_#_986	DJU120_geneID_8373_g
jgi|Asptu1|37895|fgenesh1_kg.1_#_1356_#_Locus3426v1rpkm63.82	DJU120_geneID_8374_g
jgi|Asptu1|111455|e_gw1.1.2900.1	DJU120_geneID_8375_g
jgi|Asptu1|52771|fgenesh1_pm.1_#_918	DJU120_geneID_8376_g
jgi|Asptu1|287285|CE79982_14487	DJU120_geneID_8377_g
jgi|Asptu1|286571|CE79268_30144	DJU120_geneID_8378_g
jgi|Asptu1|286888|CE79585_70034	DJU120_geneID_9640_g
jgi|Asptu1|112922|e_gw1.1.2474.1	DJU120_geneID_8379_g
jgi|Asptu1|37908|fgenesh1_kg.1_#_1369_#_Locus10505v11rpkm0.00_PRE	DJU120_geneID_5867_g
jgi|Asptu1|186825|gm1.1016_g	DJU120_geneID_8380_g
jgi|Asptu1|186826|gm1.1017_g	DJU120_geneID_8381_g
jgi|Asptu1|186827|gm1.1018_g	DJU120_geneID_8382_g
jgi|Asptu1|186828|gm1.1019_g	DJU120_geneID_8383_g
jgi|Asptu1|186829|gm1.1020_g	DJU120_geneID_8384_g
jgi|Asptu1|52778|fgenesh1_pm.1_#_925	DJU120_geneID_8385_g
jgi|Asptu1|288215|CE80912_15366	DJU120_geneID_8386_g
jgi|Asptu1|198076|estExt_Genemark1.C_1_t30023	DJU120_geneID_8387_g
jgi|Asptu1|186833|gm1.1024_g	DJU120_geneID_8388_g
jgi|Asptu1|112735|e_gw1.1.1971.1	DJU120_geneID_8389_g
jgi|Asptu1|52782|fgenesh1_pm.1_#_929	DJU120_geneID_8390_g
jgi|Asptu1|111477|e_gw1.1.2166.1	DJU120_geneID_8391_g
jgi|Asptu1|52784|fgenesh1_pm.1_#_931	DJU120_geneID_8392_g
jgi|Asptu1|112621|e_gw1.1.3152.1	DJU120_geneID_8393_g
jgi|Asptu1|186840|gm1.1031_g	DJU120_geneID_8394_g
jgi|Asptu1|186841|gm1.1032_g	DJU120_geneID_8395_g
jgi|Asptu1|112880|e_gw1.1.1149.1	DJU120_geneID_8396_g
jgi|Asptu1|113645|e_gw1.1.1128.1	DJU120_geneID_8397_g
jgi|Asptu1|52790|fgenesh1_pm.1_#_937	DJU120_geneID_8398_g
jgi|Asptu1|186845|gm1.1036_g	DJU120_geneID_8399_g
jgi|Asptu1|163826|estExt_Genewise1Plus.C_1_t50330	DJU120_geneID_8400_g
jgi|Asptu1|37944|fgenesh1_kg.1_#_1405_#_Locus1821v1rpkm127.31	DJU120_geneID_8401_g
jgi|Asptu1|289453|CE82150_27379	DJU120_geneID_8402_g
jgi|Asptu1|915657|MIX2268_3527_40	DJU120_geneID_8403_g
jgi|Asptu1|52797|fgenesh1_pm.1_#_944	DJU120_geneID_8404_g
jgi|Asptu1|289496|CE82193_22880	DJU120_geneID_8405_g
jgi|Asptu1|37952|fgenesh1_kg.1_#_1413_#_Locus6769v1rpkm20.52	DJU120_geneID_8406_g
jgi|Asptu1|52800|fgenesh1_pm.1_#_947	DJU120_geneID_8407_g
jgi|Asptu1|289921|CE82618_222940	DJU120_geneID_8407_g
jgi|Asptu1|289824|CE82521_20598	DJU120_geneID_8408_g
jgi|Asptu1|112369|e_gw1.1.1175.1	DJU120_geneID_8409_g
jgi|Asptu1|37964|fgenesh1_kg.1_#_1425_#_Locus23323v2rpkm0.12	DJU120_geneID_10394_g
jgi|Asptu1|289998|CE82695_11291	DJU120_geneID_3547_g
jgi|Asptu1|290157|CE82854_111414	DJU120_geneID_8410_g
jgi|Asptu1|289959|CE82656_23224	DJU120_geneID_2167_g
jgi|Asptu1|111444|e_gw1.1.2681.1	DJU120_geneID_2168_g
jgi|Asptu1|37971|fgenesh1_kg.1_#_1432_#_Locus2052v1rpkm111.42	DJU120_geneID_2169_g
jgi|Asptu1|186860|gm1.1051_g	DJU120_geneID_2170_g
jgi|Asptu1|26553|fgenesh1_pg.1_#_1025	DJU120_geneID_2171_g
jgi|Asptu1|290277|CE82974_61091	DJU120_geneID_2172_g
jgi|Asptu1|37980|fgenesh1_kg.1_#_1441_#_Locus9681v1rpkm5.84	DJU120_geneID_2173_g
jgi|Asptu1|186864|gm1.1055_g	DJU120_geneID_2174_g
jgi|Asptu1|289978|CE82675_10528	DJU120_geneID_2175_g
jgi|Asptu1|52810|fgenesh1_pm.1_#_957	DJU120_geneID_2176_g
jgi|Asptu1|52811|fgenesh1_pm.1_#_958	DJU120_geneID_2177_g
jgi|Asptu1|37986|fgenesh1_kg.1_#_1447_#_Locus12358v2rpkm1.52	DJU120_geneID_2178_g
jgi|Asptu1|37987|fgenesh1_kg.1_#_1448_#_Locus2136v1rpkm106.62	DJU120_geneID_2179_g
jgi|Asptu1|291171|CE83868_48445	DJU120_geneID_2181_g
jgi|Asptu1|113148|e_gw1.1.2174.1	DJU120_geneID_2182_g
jgi|Asptu1|52817|fgenesh1_pm.1_#_964	DJU120_geneID_2183_g
jgi|Asptu1|37992|fgenesh1_kg.1_#_1453_#_Locus4412v2rpkm14.22	DJU120_geneID_2184_g
jgi|Asptu1|52819|fgenesh1_pm.1_#_966	DJU120_geneID_2185_g
jgi|Asptu1|114203|e_gw1.1.2408.1	DJU120_geneID_2186_g
jgi|Asptu1|37998|fgenesh1_kg.1_#_1459_#_Locus10043v6rpkm0.00_PRE	DJU120_geneID_2187_g
jgi|Asptu1|291383|CE84080_1848	DJU120_geneID_2188_g
jgi|Asptu1|113091|e_gw1.1.1691.1	DJU120_geneID_2189_g
jgi|Asptu1|186880|gm1.1071_g	DJU120_geneID_2190_g
jgi|Asptu1|26573|fgenesh1_pg.1_#_1045	DJU120_geneID_2191_g
jgi|Asptu1|38001|fgenesh1_kg.1_#_1462_#_Locus6530v1rpkm22.32	DJU120_geneID_2192_g
jgi|Asptu1|38002|fgenesh1_kg.1_#_1463_#_Locus1937v1rpkm118.79	DJU120_geneID_2193_g
jgi|Asptu1|291595|CE84292_12703	DJU120_geneID_9450_g
jgi|Asptu1|291816|CE84513_17266	DJU120_geneID_2194_g
jgi|Asptu1|38006|fgenesh1_kg.1_#_1467_#_Locus7965v2rpkm11.33	DJU120_geneID_2196_g
jgi|Asptu1|26578|fgenesh1_pg.1_#_1050	DJU120_geneID_2197_g
jgi|Asptu1|38010|fgenesh1_kg.1_#_1471_#_Locus17974v1rpkm0.52	DJU120_geneID_2198_g
jgi|Asptu1|52829|fgenesh1_pm.1_#_976	DJU120_geneID_2198_g
jgi|Asptu1|292359|CE85056_5860	DJU120_geneID_2200_g
jgi|Asptu1|198128|estExt_Genemark1.C_1_t30082	DJU120_geneID_2201_g
jgi|Asptu1|186892|gm1.1083_g	DJU120_geneID_2202_g
jgi|Asptu1|52833|fgenesh1_pm.1_#_980	DJU120_geneID_2203_g
jgi|Asptu1|198131|estExt_Genemark1.C_1_t30085	DJU120_geneID_2204_g
jgi|Asptu1|52834|fgenesh1_pm.1_#_981	DJU120_geneID_2205_g
jgi|Asptu1|26588|fgenesh1_pg.1_#_1060	DJU120_geneID_2207_g
jgi|Asptu1|292883|CE85580_4699	DJU120_geneID_2208_g
jgi|Asptu1|186899|gm1.1090_g	DJU120_geneID_2209_g
jgi|Asptu1|26591|fgenesh1_pg.1_#_1063	DJU120_geneID_2210_g
jgi|Asptu1|52839|fgenesh1_pm.1_#_986	DJU120_geneID_2211_g
jgi|Asptu1|292930|CE85627_26350	DJU120_geneID_2212_g
jgi|Asptu1|63070|estExt_fgenesh1_pg.C_1_t30066	DJU120_geneID_2213_g
jgi|Asptu1|163944|estExt_Genewise1Plus.C_1_t50453	DJU120_geneID_2214_g
jgi|Asptu1|38034|fgenesh1_kg.1_#_1495_#_Locus1272v1rpkm178.03	DJU120_geneID_2215_g
jgi|Asptu1|72796|estExt_fgenesh1_pm.C_1_t20489	DJU120_geneID_2216_g
jgi|Asptu1|52844|fgenesh1_pm.1_#_991	DJU120_geneID_2217_g
jgi|Asptu1|38037|fgenesh1_kg.1_#_1498_#_Locus6472v1rpkm22.70	DJU120_geneID_2219_g
jgi|Asptu1|293164|CE85861_504	DJU120_geneID_6416_g
jgi|Asptu1|26601|fgenesh1_pg.1_#_1073	DJU120_geneID_9124_g
jgi|Asptu1|52848|fgenesh1_pm.1_#_995	DJU120_geneID_2220_g
jgi|Asptu1|114381|e_gw1.1.913.1	DJU120_geneID_2221_g
jgi|Asptu1|112931|e_gw1.1.929.1	DJU120_geneID_2222_g
jgi|Asptu1|915756|MIX2367_12233_64	DJU120_geneID_2223_g
jgi|Asptu1|198150|estExt_Genemark1.C_1_t30104	DJU120_geneID_2224_g
jgi|Asptu1|52852|fgenesh1_pm.1_#_999	DJU120_geneID_2225_g
jgi|Asptu1|198152|estExt_Genemark1.C_1_t30106	DJU120_geneID_2226_g
jgi|Asptu1|72805|estExt_fgenesh1_pm.C_1_t30001	DJU120_geneID_2227_g
jgi|Asptu1|26610|fgenesh1_pg.1_#_1082	DJU120_geneID_2228_g
jgi|Asptu1|186918|gm1.1109_g	DJU120_geneID_2229_g
jgi|Asptu1|293538|CE86235_8666	DJU120_geneID_2230_g
jgi|Asptu1|26613|fgenesh1_pg.1_#_1085	DJU120_geneID_2231_g
jgi|Asptu1|38052|fgenesh1_kg.1_#_1513_#_Locus4100v1rpkm50.22	DJU120_geneID_2232_g
jgi|Asptu1|186922|gm1.1113_g	DJU120_geneID_2233_g
jgi|Asptu1|293734|CE86431_15944	DJU120_geneID_3323_g
jgi|Asptu1|26616|fgenesh1_pg.1_#_1088	DJU120_geneID_2234_g
jgi|Asptu1|293830|CE86527_12387	DJU120_geneID_2235_g
jgi|Asptu1|186925|gm1.1116_g	DJU120_geneID_2236_g
jgi|Asptu1|293832|CE86529_119	DJU120_geneID_2237_g
jgi|Asptu1|186927|gm1.1118_g	DJU120_geneID_2238_g
jgi|Asptu1|114243|e_gw1.1.3312.1	DJU120_geneID_2239_g
jgi|Asptu1|38065|fgenesh1_kg.1_#_1526_#_Locus16698v1rpkm0.66	DJU120_geneID_2241_g
jgi|Asptu1|38067|fgenesh1_kg.1_#_1528_#_Locus10392v1rpkm4.16	DJU120_geneID_2242_g
jgi|Asptu1|163999|estExt_Genewise1Plus.C_1_t60012	DJU120_geneID_2243_g
jgi|Asptu1|294012|CE86709_5816	DJU120_geneID_2244_g
jgi|Asptu1|186934|gm1.1125_g	DJU120_geneID_2245_g
jgi|Asptu1|26628|fgenesh1_pg.1_#_1100	DJU120_geneID_2246_g
jgi|Asptu1|186936|gm1.1127_g	DJU120_geneID_2247_g
jgi|Asptu1|52871|fgenesh1_pm.1_#_1018	DJU120_geneID_2248_g
jgi|Asptu1|114589|e_gw1.1.2025.1	DJU120_geneID_2249_g
jgi|Asptu1|186939|gm1.1130_g	DJU120_geneID_2250_g
jgi|Asptu1|186940|gm1.1131_g	DJU120_geneID_2251_g
jgi|Asptu1|52875|fgenesh1_pm.1_#_1022	DJU120_geneID_2252_g
jgi|Asptu1|63108|estExt_fgenesh1_pg.C_1_t30106	DJU120_geneID_2253_g
jgi|Asptu1|294527|CE87224_19763	DJU120_geneID_2255_g
jgi|Asptu1|52876|fgenesh1_pm.1_#_1023	DJU120_geneID_2256_g
jgi|Asptu1|186945|gm1.1136_g	DJU120_geneID_2257_g
jgi|Asptu1|38095|fgenesh1_kg.1_#_1556_#_Locus5943v1rpkm27.29	DJU120_geneID_2258_g
jgi|Asptu1|38096|fgenesh1_kg.1_#_1557_#_Locus6381v1rpkm23.44	DJU120_geneID_2259_g
jgi|Asptu1|38098|fgenesh1_kg.1_#_1559_#_Locus6381v3rpkm0.00_PRE	DJU120_geneID_2260_g
jgi|Asptu1|52879|fgenesh1_pm.1_#_1026	DJU120_geneID_6351_g
jgi|Asptu1|295005|CE87702_2772	DJU120_geneID_6352_g
jgi|Asptu1|111400|e_gw1.1.3.1	DJU120_geneID_6353_g
jgi|Asptu1|26646|fgenesh1_pg.1_#_1118	DJU120_geneID_6354_g
jgi|Asptu1|63121|estExt_fgenesh1_pg.C_1_t30119	DJU120_geneID_6355_g
jgi|Asptu1|26648|fgenesh1_pg.1_#_1120	DJU120_geneID_6355_g
jgi|Asptu1|295234|CE87931_2348	DJU120_geneID_6356_g
jgi|Asptu1|38114|fgenesh1_kg.1_#_1575_#_Locus8217v1rpkm11.57	DJU120_geneID_6357_g
jgi|Asptu1|38115|fgenesh1_kg.1_#_1576_#_Locus4285v1rpkm47.03	DJU120_geneID_6358_g
jgi|Asptu1|52887|fgenesh1_pm.1_#_1034	DJU120_geneID_6359_g
jgi|Asptu1|113058|e_gw1.1.989.1	DJU120_geneID_6360_g
jgi|Asptu1|38118|fgenesh1_kg.1_#_1579_#_Locus9202v2rpkm5.17	DJU120_geneID_6361_g
jgi|Asptu1|113969|e_gw1.1.2765.1	DJU120_geneID_6362_g
jgi|Asptu1|63128|estExt_fgenesh1_pg.C_1_t30128	DJU120_geneID_6363_g
jgi|Asptu1|114285|e_gw1.1.1967.1	DJU120_geneID_6364_g
jgi|Asptu1|26658|fgenesh1_pg.1_#_1130	DJU120_geneID_6365_g
jgi|Asptu1|295652|CE88349_5040	DJU120_geneID_6366_g
jgi|Asptu1|186966|gm1.1157_g	DJU120_geneID_6367_g
jgi|Asptu1|295650|CE88347_3546	DJU120_geneID_6368_g
jgi|Asptu1|295792|CE88489_1478	DJU120_geneID_3648_g
jgi|Asptu1|52896|fgenesh1_pm.1_#_1043	DJU120_geneID_6369_g
jgi|Asptu1|114183|e_gw1.1.1331.1	DJU120_geneID_6370_g
jgi|Asptu1|164070|estExt_Genewise1Plus.C_1_t60087	DJU120_geneID_6371_g
jgi|Asptu1|72848|estExt_fgenesh1_pm.C_1_t30046	DJU120_geneID_6372_g
jgi|Asptu1|198205|estExt_Genemark1.C_1_t30163	DJU120_geneID_6373_g
jgi|Asptu1|113251|e_gw1.1.1433.1	DJU120_geneID_2999_g
jgi|Asptu1|38140|fgenesh1_kg.1_#_1601_#_Locus8187v1rpkm11.69	DJU120_geneID_2998_g
jgi|Asptu1|38141|fgenesh1_kg.1_#_1602_#_Locus7797v1rpkm13.71	DJU120_geneID_2997_g
jgi|Asptu1|114054|e_gw1.1.1482.1	DJU120_geneID_2996_g
jgi|Asptu1|52905|fgenesh1_pm.1_#_1052	DJU120_geneID_2995_g
jgi|Asptu1|52906|fgenesh1_pm.1_#_1053	DJU120_geneID_2994_g
jgi|Asptu1|112897|e_gw1.1.2416.1	DJU120_geneID_2993_g
jgi|Asptu1|111199|e_gw1.1.924.1	DJU120_geneID_2992_g
jgi|Asptu1|164100|estExt_Genewise1Plus.C_1_t60117	DJU120_geneID_2985_g
jgi|Asptu1|113953|e_gw1.1.2711.1	DJU120_geneID_2984_g
jgi|Asptu1|63149|estExt_fgenesh1_pg.C_1_t30151	DJU120_geneID_2983_g
jgi|Asptu1|26681|fgenesh1_pg.1_#_1153	DJU120_geneID_2982_g
jgi|Asptu1|63151|estExt_fgenesh1_pg.C_1_t30153	DJU120_geneID_2981_g
jgi|Asptu1|186992|gm1.1183_g	DJU120_geneID_2980_g
jgi|Asptu1|186993|gm1.1184_g	DJU120_geneID_2979_g
jgi|Asptu1|26684|fgenesh1_pg.1_#_1156	DJU120_geneID_2978_g
jgi|Asptu1|38165|fgenesh1_kg.1_#_1626_#_Locus8141v2rpkm1.05_PRE	DJU120_geneID_2977_g
jgi|Asptu1|52916|fgenesh1_pm.1_#_1063	DJU120_geneID_2976_g
jgi|Asptu1|296293|CE88990_13593	DJU120_geneID_2975_g
jgi|Asptu1|186998|gm1.1189_g	DJU120_geneID_2974_g
jgi|Asptu1|186999|gm1.1190_g	DJU120_geneID_2973_g
jgi|Asptu1|38176|fgenesh1_kg.1_#_1637_#_Locus23657v1rpkm0.19	DJU120_geneID_287_g
jgi|Asptu1|38177|fgenesh1_kg.1_#_1638_#_Locus7885v1rpkm13.17	DJU120_geneID_2972_g
jgi|Asptu1|38178|fgenesh1_kg.1_#_1639_#_Locus4393v1rpkm45.39	DJU120_geneID_2972_g
jgi|Asptu1|38179|fgenesh1_kg.1_#_1640_#_Locus4431v1rpkm44.85	DJU120_geneID_2971_g
jgi|Asptu1|26691|fgenesh1_pg.1_#_1163	DJU120_geneID_3179_g
jgi|Asptu1|38184|fgenesh1_kg.1_#_1645_#_Locus7697v1rpkm14.29	DJU120_geneID_2970_g
jgi|Asptu1|187004|gm1.1195_g	DJU120_geneID_2969_g
jgi|Asptu1|187005|gm1.1196_g	DJU120_geneID_2968_g
jgi|Asptu1|198235|estExt_Genemark1.C_1_t30197	DJU120_geneID_2967_g
jgi|Asptu1|187007|gm1.1198_g	DJU120_geneID_2966_g
jgi|Asptu1|915973|MIX2584_52_84	DJU120_geneID_8823_g
jgi|Asptu1|915975|MIX2586_20_49	DJU120_geneID_2966_g
jgi|Asptu1|164120|estExt_Genewise1Plus.C_1_t60137	DJU120_geneID_2965_g
jgi|Asptu1|26701|fgenesh1_pg.1_#_1173	DJU120_geneID_2964_g
jgi|Asptu1|38196|fgenesh1_kg.1_#_1657_#_Locus880v7rpkm0.15_PRE	DJU120_geneID_2963_g
jgi|Asptu1|296795|CE89492_5364	DJU120_geneID_2963_g
jgi|Asptu1|296763|CE89460_73692	DJU120_geneID_2962_g
jgi|Asptu1|52930|fgenesh1_pm.1_#_1077	DJU120_geneID_2961_g
jgi|Asptu1|52931|fgenesh1_pm.1_#_1078	DJU120_geneID_2960_g
jgi|Asptu1|63169|estExt_fgenesh1_pg.C_1_t30175	DJU120_geneID_2959_g
jgi|Asptu1|26705|fgenesh1_pg.1_#_1177	DJU120_geneID_2958_g
jgi|Asptu1|26706|fgenesh1_pg.1_#_1178	DJU120_geneID_2957_g
jgi|Asptu1|38207|fgenesh1_kg.1_#_1668_#_Locus4050v1rpkm51.13	DJU120_geneID_2956_g
jgi|Asptu1|114194|e_gw1.1.1509.1	DJU120_geneID_2955_g
jgi|Asptu1|187021|gm1.1212_g	DJU120_geneID_2954_g
jgi|Asptu1|26711|fgenesh1_pg.1_#_1183	DJU120_geneID_3626_g
jgi|Asptu1|52937|fgenesh1_pm.1_#_1084	DJU120_geneID_2953_g
jgi|Asptu1|52938|fgenesh1_pm.1_#_1085	DJU120_geneID_2952_g
jgi|Asptu1|297614|CE90311_33	DJU120_geneID_10227_g
jgi|Asptu1|187024|gm1.1215_g	DJU120_geneID_8227_g
jgi|Asptu1|297890|CE90587_14172	DJU120_geneID_8228_g
jgi|Asptu1|114278|e_gw1.1.3647.1	DJU120_geneID_8229_g
jgi|Asptu1|63182|estExt_fgenesh1_pg.C_1_t30188	DJU120_geneID_8230_g
jgi|Asptu1|26718|fgenesh1_pg.1_#_1190	DJU120_geneID_8231_g
jgi|Asptu1|187029|gm1.1220_g	DJU120_geneID_8232_g
jgi|Asptu1|113023|e_gw1.1.1679.1	DJU120_geneID_8233_g
jgi|Asptu1|187031|gm1.1222_g	DJU120_geneID_8234_g
jgi|Asptu1|38225|fgenesh1_kg.1_#_1686_#_Locus18246v1rpkm0.49	DJU120_geneID_8235_g
jgi|Asptu1|38226|fgenesh1_kg.1_#_1687_#_Locus876v1rpkm262.99	DJU120_geneID_8236_g
jgi|Asptu1|298164|CE90861_244142	DJU120_geneID_8237_g
jgi|Asptu1|113320|e_gw1.1.2343.1	DJU120_geneID_8238_g
jgi|Asptu1|916069|MIX2680_1_8	DJU120_geneID_8239_g
jgi|Asptu1|298405|CE91102_24126	DJU120_geneID_1074_g
jgi|Asptu1|111769|e_gw1.1.1549.1	DJU120_geneID_1072_g
jgi|Asptu1|26729|fgenesh1_pg.1_#_1201	DJU120_geneID_1071_g
jgi|Asptu1|298492|CE91189_9525	DJU120_geneID_1070_g
jgi|Asptu1|38236|fgenesh1_kg.1_#_1697_#_Locus10504v1rpkm3.95	DJU120_geneID_1069_g
jgi|Asptu1|38238|fgenesh1_kg.1_#_1699_#_Locus2781v1rpkm80.18	DJU120_geneID_1068_g
jgi|Asptu1|916076|MIX2687_20_65	DJU120_geneID_1067_g
jgi|Asptu1|38240|fgenesh1_kg.1_#_1701_#_Locus11556v1rpkm2.52	DJU120_geneID_1066_g
jgi|Asptu1|298841|CE91538_55330	DJU120_geneID_1065_g
jgi|Asptu1|298810|CE91507_108919	DJU120_geneID_1064_g
jgi|Asptu1|298787|CE91484_3531	DJU120_geneID_1063_g
jgi|Asptu1|26737|fgenesh1_pg.1_#_1209	DJU120_geneID_1062_g
jgi|Asptu1|52958|fgenesh1_pm.1_#_1105	DJU120_geneID_6568_g
jgi|Asptu1|38245|fgenesh1_kg.1_#_1706_#_Locus1564v1rpkm145.43	DJU120_geneID_6567_g
jgi|Asptu1|298989|CE91686_19453	DJU120_geneID_6567_g
jgi|Asptu1|52960|fgenesh1_pm.1_#_1107	DJU120_geneID_6566_g
jgi|Asptu1|187051|gm1.1242_g	DJU120_geneID_6565_g
jgi|Asptu1|140047|estExt_Genewise1.C_1_t60235	DJU120_geneID_6564_g
jgi|Asptu1|299284|CE91981_17804	DJU120_geneID_6563_g
jgi|Asptu1|198281|estExt_Genemark1.C_1_t30245	DJU120_geneID_6562_g
jgi|Asptu1|52964|fgenesh1_pm.1_#_1111	DJU120_geneID_6561_g
jgi|Asptu1|140053|estExt_Genewise1.C_1_t60241	DJU120_geneID_6560_g
jgi|Asptu1|111742|e_gw1.1.3332.1	DJU120_geneID_6559_g
jgi|Asptu1|299348|CE92045_1503	DJU120_geneID_6557_g
jgi|Asptu1|916106|MIX2717_29_50	DJU120_geneID_6556_g
jgi|Asptu1|26749|fgenesh1_pg.1_#_1221	DJU120_geneID_6555_g
jgi|Asptu1|52968|fgenesh1_pm.1_#_1115	DJU120_geneID_6554_g
jgi|Asptu1|63213|estExt_fgenesh1_pg.C_1_t30222	DJU120_geneID_6553_g
jgi|Asptu1|38264|fgenesh1_kg.1_#_1725_#_Locus13791v1rpkm1.22	DJU120_geneID_6552_g
jgi|Asptu1|38265|fgenesh1_kg.1_#_1726_#_Locus11131v1rpkm2.99	DJU120_geneID_10461_g
jgi|Asptu1|299476|CE92173_25224	DJU120_geneID_10998_g
jgi|Asptu1|26753|fgenesh1_pg.1_#_1225	DJU120_geneID_6551_g
jgi|Asptu1|52971|fgenesh1_pm.1_#_1118	DJU120_geneID_2533_g
jgi|Asptu1|38268|fgenesh1_kg.1_#_1729_#_Locus9913v1rpkm5.23	DJU120_geneID_6550_g
jgi|Asptu1|111728|e_gw1.1.2057.1	DJU120_geneID_10870_g
jgi|Asptu1|63216|estExt_fgenesh1_pg.C_1_t30227	DJU120_geneID_5812_g
jgi|Asptu1|111831|e_gw1.1.1435.1	DJU120_geneID_8759_g
jgi|Asptu1|187068|gm1.1259_g	DJU120_geneID_6549_g
jgi|Asptu1|164227|estExt_Genewise1Plus.C_1_t60250	DJU120_geneID_6548_g
jgi|Asptu1|72919|estExt_fgenesh1_pm.C_1_t30124	DJU120_geneID_6547_g
jgi|Asptu1|38272|fgenesh1_kg.1_#_1733_#_Locus19974v1rpkm0.36	DJU120_geneID_2745_g
jgi|Asptu1|38274|fgenesh1_kg.1_#_1735_#_Locus973v1rpkm235.10	DJU120_geneID_6546_g
jgi|Asptu1|299615|CE92312_52	DJU120_geneID_8807_g
jgi|Asptu1|187073|gm1.1264_g	DJU120_geneID_6545_g
jgi|Asptu1|52980|fgenesh1_pm.1_#_1127	DJU120_geneID_6544_g
jgi|Asptu1|198298|estExt_Genemark1.C_1_t30266	DJU120_geneID_6543_g
jgi|Asptu1|52982|fgenesh1_pm.1_#_1129	DJU120_geneID_6542_g
jgi|Asptu1|187077|gm1.1268_g	DJU120_geneID_6541_g
jgi|Asptu1|72924|estExt_fgenesh1_pm.C_1_t30130	DJU120_geneID_6540_g
jgi|Asptu1|187079|gm1.1270_g	DJU120_geneID_6539_g
jgi|Asptu1|112413|e_gw1.1.1200.1	DJU120_geneID_6538_g
jgi|Asptu1|38288|fgenesh1_kg.1_#_1749_#_Locus10774v1rpkm3.50	DJU120_geneID_6537_g
jgi|Asptu1|113654|e_gw1.1.2111.1	DJU120_geneID_6536_g
jgi|Asptu1|38292|fgenesh1_kg.1_#_1753_#_Locus19727v2rpkm0.34	DJU120_geneID_6530_g
jgi|Asptu1|38293|fgenesh1_kg.1_#_1754_#_Locus841v1rpkm275.81	DJU120_geneID_6529_g
jgi|Asptu1|187084|gm1.1275_g	DJU120_geneID_6528_g
jgi|Asptu1|38295|fgenesh1_kg.1_#_1756_#_Locus7911v1rpkm13.05	DJU120_geneID_6527_g
jgi|Asptu1|26777|fgenesh1_pg.1_#_1249	DJU120_geneID_6526_g
jgi|Asptu1|111537|e_gw1.1.3395.1	DJU120_geneID_6525_g
jgi|Asptu1|52994|fgenesh1_pm.1_#_1141	DJU120_geneID_6524_g
jgi|Asptu1|52995|fgenesh1_pm.1_#_1142	DJU120_geneID_10120_g
jgi|Asptu1|38300|fgenesh1_kg.1_#_1761_#_Locus13131v1rpkm1.45	DJU120_geneID_6522_g
jgi|Asptu1|72936|estExt_fgenesh1_pm.C_1_t30143	DJU120_geneID_6521_g
jgi|Asptu1|52998|fgenesh1_pm.1_#_1145	DJU120_geneID_6520_g
jgi|Asptu1|95959|gw1.1.2158.1	DJU120_geneID_3806_g
jgi|Asptu1|164270|estExt_Genewise1Plus.C_1_t60298	DJU120_geneID_6519_g
jgi|Asptu1|38303|fgenesh1_kg.1_#_1764_#_Locus10220v1rpkm4.50	DJU120_geneID_6518_g
jgi|Asptu1|198314|estExt_Genemark1.C_1_t30286	DJU120_geneID_6517_g
jgi|Asptu1|38305|fgenesh1_kg.1_#_1766_#_Locus22384v1rpkm0.24	DJU120_geneID_6516_g
[truncated: 10,923 more rows]

## Sheet: Asptu1_vs_DJU120_BLASTP
Query sequence	Subject ID	Percentage identity	Alignment length	Number mismatches	Number gaps	Start of alignment in query	End of alignment in query	Start of alignment in subject	End of alignment in subject	E-value	Bit score
[truncated: 12,535 more rows]

[truncated: 8 more sheets: Statistics_for_Asptu1_vs_DJU120, Asptu1_to_DJU120 interchange, CBS strain Total, Identity, Model gene ids, High hits, Mid hits, Low hits]
