# Supplementary material for: Reconstruction of a genome-scale metabolic model and in-silico flux analysis of Aspergillus tubingensis: a non-mycotoxinogenic citric acid-producing fungus
Source: Biotechnol Biofuels Bioprod. 2024 May 28;17:70. doi: 10.1186/s13068-024-02506-4 (PMC11134751; doi:10.1186/s13068-024-02506-4)
Supplement: Supplementary file 3 — Additional file 3. An Excel file showing the reactions removed from the draft model due to low sequence similarity, generation of dead-end metabolites, absence of cofactors, generic reactions, no literature evidence or repetition. [file 13068_2024_2506_MOESM3_ESM.xlsx]

## Sheet: Total reactions removed
#	ID	NAME	EQUATION		GENE ASSOCIATION	LOWER BOUND	UPPER BOUND	OBJECTIVE	COMPARTMENT	MIRIAM	SUBSYSTEM	REPLACEMENT ID	NOTE	REFERENCE	REASON FOR REMOVAL
	R9	xylitol:NAD+ oxidoreductase	NAD+[s] + XOL[s] <=> NADH[s] + H+[s] + D-Xylose[s]	ec-code/1.1.1.307	OJI87068.1	-1000	1000	0		kegg.reaction/R09477;kegg.pathway/rn00040;kegg.orthology/K17743;rhea/27444	Pentose and glucuronate interconversions		Included by getKEGGModelFromOrganism (using HMMs)		enzyme is NADPH dependent strictly in moulds
	R910	5,6,7,8-tetrahydrofolate:NAD+ oxidoreductase	NADH[c] + H+[c] + DHF[c] => NAD+[c] + THF[c]	ec-code/1.5.1.3	OJI80585.1	0	1000	0		kegg.reaction/R00936;kegg.pathway/rn00670;kegg.pathway/rn00790;kegg.module/M00126;kegg.orthology/K13998	One carbon pool by folate;Folate biosynthesis		Included by getKEGGModelFromOrganism (using HMMs)		NADPH more specific cofactor(Brandle et al., 2018)
	R7	L-Arabitol:NAD+ 1-oxidoreductase	NAD+[s] + LAOL[s] <=> NADH[s] + H+[s] + LARAB[s]	ec-code/1.1.1.21	OJI83635.1 or OJI81344.1 or OJI87496.1 or OJI90664.1 or OJI86819.1 or OJI88390.1 or OJI84858.1 or OJI89019.1 or OJI82448.1 or OJI88088.1 or OJI82177.1	-1000	1000	0		kegg.reaction/R01758;kegg.pathway/rn00040;kegg.orthology/K00011;rhea/25228	Pentose and glucuronate interconversions		Included by getKEGGModelFromOrganism (using HMMs)		NADPH is a more specific cofactor for this enzyme
	R722	Lactaldehyde:NAD+ 1-oxidoreductase	NAD+[c] + Lactaldehyde[c] <=> NADH[c] + H+[c] + MTHGXL[c]	ec-code/1.1.1.21	OJI83635.1 or OJI81344.1 or OJI87496.1 or OJI90664.1 or OJI86819.1 or OJI88390.1 or OJI84858.1 or OJI89019.1 or OJI82448.1 or OJI88088.1 or OJI82177.1	-1000	1000	0		kegg.reaction/R02531;kegg.orthology/K00011			Included by getKEGGModelFromOrganism (using HMMs)		NADPH more specific cofactor(Brandle et al., 2018)
	R10	UDP-glucose:NAD+ 6-oxidoreductase	H2O[c] + 2 NAD+[c] + UDPG[c] <=> 2 NADH[c] + 2 H+[c] + UDP-glucuronate[c]	ec-code/1.1.1.22	OJI86569.1 or OJI91332.1 or OJI88932.1	-1000	1000	0		kegg.reaction/R00286;kegg.pathway/rn00040;kegg.pathway/rn00053;kegg.pathway/rn00520;kegg.module/M00014;kegg.orthology/K00012;rhea/23599	Pentose and glucuronate interconversions		Included by getKEGGModelFromOrganism (using HMMs)		Dead end
	R62	Sucrose 6-phosphate fructohydrolase	H2O[c] + Sucrose 6-phosphate[c] => D-Glucose 6-phosphate[c] + FRU[c]	ec-code/3.2.1.26	OJI79999.1 or OJI91573.1	0	1000	0		kegg.reaction/R03921;kegg.pathway/rn00500;kegg.orthology/K01193	Starch and sucrose metabolism		Included by getKEGGModelFromOrganism (using HMMs)		Dead end
	R63	ATP:D-fructose 6-phosphotransferase	ATP[c] + FRU[c] => ADP[c] + D-Fructose 6-phosphate[c]	ec-code/2.7.1.1	OJI85888.1 or OJI80226.1 or OJI91544.1 or OJI87622.1 or OJI79519.1 or OJI83626.1	0	1000	0		kegg.reaction/R00760;kegg.pathway/rn00500;kegg.orthology/K00844;rhea/16128	Starch and sucrose metabolism		Included by getKEGGModelFromOrganism (using HMMs)		Dead end
	R64	ADP-glucose glucose-1-phosphohydrolase	H2O[c] + ADP-glucose[c] => AMP[c] + G1P[c]	ec-code/3.6.1.21	OJI89014.1	0	1000	0		kegg.reaction/R00951;kegg.pathway/rn00500;kegg.orthology/K18447	Starch and sucrose metabolism		Included by getKEGGModelFromOrganism (using HMMs)		Dead end
	R65	Isomaltose 6-alpha-D-glucanohydrolase	H2O[c] + Isomaltose[c] => DGLC[c] + GLC[c]	ec-code/3.2.1.10	OJI85771.1	0	1000	0		kegg.reaction/R01718;kegg.pathway/rn00500;kegg.orthology/K01182	Starch and sucrose metabolism		Included by getKEGGModelFromOrganism (using HMMs)		Dead end
	R66	maltodextrin maltohydrolase	H2O[c] + Maltodextrin[c] => MLT[c]	ec-code/3.2.1.1	OJI80998.1 or OJI82773.1 or OJI88006.1 or OJI88547.1 or OJI84920.1 or OJI88007.1 or OJI79356.1	0	1000	0		kegg.reaction/R11262;kegg.pathway/rn00500;kegg.orthology/K01176	Starch and sucrose metabolism		Included by getKEGGModelFromOrganism (using HMMs)		Dead end
D	R587	NADH:(quinone-acceptor) oxidoreductase	NADH[s] + H+[s] + Vitamin K[s] <=> NAD+[s] + Reduced Vitamin K[s]	ec-code/1.6.5.2	OJI86949.1	-1000	1000	0		kegg.reaction/R03643;kegg.orthology/K03809			Included by getKEGGModelFromOrganism (using HMMs)		Dead end
	R627		TPP[c] + ACAL[c] <=> 2-(alpha-Hydroxyethyl)thiamine diphosphate[c]	ec-code/4.1.1.1	OJI87833.1 or OJI85207.1 or OJI87832.1 or OJI80330.1 or OJI87281.1	-1000	1000	0		kegg.reaction/R00755;kegg.pathway/rn00010;kegg.orthology/K01568	Glycolysis / Gluconeogenesis		Included by getKEGGModelFromOrganism (using HMMs)		Dead end
	R628	ATP:1-phosphatidyl-1D-myo-inositol-3-phosphate 5-phosphotransferase	ATP[c] + PINSP[c] => ADP[c] + 1-Phosphatidyl-1D-myo-inositol 3,5-bisphosphate[c]	ec-code/2.7.1.150	OJI82317.1	0	1000	0		kegg.reaction/R05802;kegg.pathway/rn00562;kegg.orthology/K00921;rhea/13612	Inositol phosphate metabolism		Included by getKEGGModelFromOrganism (using HMMs)		Dead end
	R641	[lipoyl-carrier protein]-L-lysine:lipoate ligase (AMP-forming)	ATP[m] + Apoprotein[m] + LIPOA[m] => PPI[m] + AMP[m] + Protein N6-(lipoyl)lysine[m]	ec-code/6.3.1.20	OJI90445.1	0	1000	0		kegg.reaction/R11143;kegg.pathway/rn00785;kegg.orthology/K03800;rhea/49291	Lipoic acid metabolism		Included by getKEGGModelFromOrganism (using HMMs)		Dead end
	R651	Aldehyde:oxygen oxidoreductase	H2O[c] + O2[c] + 1-Methylnicotinamide[c] => H2O2[c] + H+[c] + N1-Methyl-4-pyridone-5-carboxamide[c]	ec-code/1.2.3.1	OJI81124.1 or OJI84749.1	0	1000	0		kegg.reaction/R04085;kegg.pathway/rn00760;kegg.orthology/K00157	Nicotinate and nicotinamide metabolism		Included by getKEGGModelFromOrganism (using HMMs)		Dead end
	R652	Aldehyde:oxygen oxidoreductase	H2O[c] + O2[c] + 1-Methylnicotinamide[c] => H2O2[c] + H+[c] + N1-Methyl-2-pyridone-5-carboxamide[c]	ec-code/1.2.3.1	OJI81124.1 or OJI84749.1	0	1000	0		kegg.reaction/R08408;kegg.pathway/rn00760;kegg.orthology/K00157	Nicotinate and nicotinamide metabolism		Included by getKEGGModelFromOrganism (using HMMs)		Dead end
	R656	ATP:pantothenate 4'-phosphotransferase	ATP[c] + N-((R)-Pantothenoyl)-L-cysteine[c] => ADP[c] + 4PPNCYS[c]	ec-code/2.7.1.33	OJI85809.1	0	1000	0		kegg.reaction/R04391;kegg.pathway/rn00770;kegg.orthology/K09680	Pantothenate and CoA biosynthesis		Included by getKEGGModelFromOrganism (using HMMs)		Dead end
	R657	CoA:apo-[acyl-carrier-protein] pantetheinephosphotransferase	CoA[c] + Apo-[acyl-carrier-protein][c] => PAP[c] + ACP[c]	ec-code/2.7.8.7;ec-code/2.7.8.-	OJI80632.1	0	1000	0		kegg.reaction/R01625;kegg.pathway/rn00770;kegg.orthology/K06133;rhea/12071	Pantothenate and CoA biosynthesis		Included by getKEGGModelFromOrganism (using HMMs)		Dead end
	R658	2-deoxy-D-ribose-5-phosphate acetaldehyde-lyase (D-glyceraldehyde-3-phosphate-forming)	2-Deoxy-D-ribose 5-phosphate[c] <=> ACAL[c] + T3P1[c]	ec-code/4.1.2.4	OJI83326.1 or OJI85981.1	-1000	1000	0		kegg.reaction/R01066;kegg.pathway/rn00030;kegg.orthology/K01619;rhea/12824	Pentose phosphate pathway		Included by getKEGGModelFromOrganism (using HMMs)		Dead end
	R660	coproporphyrinogen-III:oxygen oxidoreductase (coproporphyrin-forming)	3 O2[c] + COPHY3[c] <=> 3 H2O2[c] + Coproporphyrin III[c]	ec-code/1.3.3.15	OJI82614.1	-1000	1000	0		kegg.reaction/R04178;kegg.pathway/rn00860;kegg.orthology/K00231;rhea/43439	Porphyrin and chlorophyll metabolism		Included by getKEGGModelFromOrganism (using HMMs)		Dead end
	R661	Fe-coproporphyrin-III ferro-lyase (coproporphyrin-III-forming)	2 H+[c] + Fe-coproporphyrin III[c] <=> Coproporphyrin III[c] + FE2[c]	ec-code/4.99.1.9	OJI79784.1	-1000	1000	0		kegg.reaction/R11329;kegg.pathway/rn00860;kegg.orthology/K01772;rhea/49575	Porphyrin and chlorophyll metabolism		Included by getKEGGModelFromOrganism (using HMMs)		Dead end
	R662	Uroporphyrinogen I carboxy-lyase	Uroporphyrinogen I[c] <=> 4 CO2[c] + Coproporphyrinogen I[c]	ec-code/4.1.1.37	OJI87040.1	-1000	1000	0		kegg.reaction/R04972;kegg.pathway/rn00860;kegg.orthology/K01599;rhea/31242	Porphyrin and chlorophyll metabolism		Included by getKEGGModelFromOrganism (using HMMs)		Dead end
	R663	Spontaneous reaction	HMBIL[c] <=> H2O[c] + Uroporphyrinogen I[c]								Porphyrin and chlorophyll metabolism				Dead end
	R664	ATP:propanoate phosphotransferase	ATP[c] + PROP[c] <=> ADP[c] + Propanoyl phosphate[c]	ec-code/2.7.2.1	OJI86490.1	-1000	1000	0		kegg.reaction/R01353;kegg.pathway/rn00640;kegg.orthology/K00925;rhea/23151	Propanoate metabolism		Included by getKEGGModelFromOrganism (using HMMs)		Dead end
	R665	propan-2-ol:NAD+ oxidoreductase	NAD+[c] + Propan-2-ol[c] <=> NADH[c] + H+[c] + Acetone[c]	ec-code/1.1.1.-	OJI82164.1 or OJI80491.1 or OJI88811.1 or OJI84612.1 or OJI88275.1	-1000	1000	0		kegg.reaction/R10703;kegg.pathway/rn00640;kegg.orthology/K18369;rhea/41987	Propanoate metabolism		Included by getKEGGModelFromOrganism (using HMMs)		Dead end
	R669	ADP:ATP adenylyltransferase	ATP[c] + ADP[c] => PI[c] + P1,P4-Bis(5'-adenosyl)tetraphosphate[c]	2.7.7.53	OJI84148.1	0	1000	0		kegg.reaction/R00126;kegg.pathway/rn00230;kegg.orthology/K00988;rhea/16580	Purine metabolism		Included by getKEGGModelFromOrganism (using HMMs)		Dead end
	R670	APS:ATP adenylyltransferase	ATP[c] + APS[c] => Sulfate[c] + P1,P4-Bis(5'-adenosyl)tetraphosphate[c]	2.7.7.53	OJI84148.1	0	1000	0		kegg.reaction/R01618;kegg.pathway/rn00230;kegg.orthology/K00988	Purine metabolism		Included by getKEGGModelFromOrganism (using HMMs)		Dead end
	R674	ATP:sphinganine 1-phosphotransferase	ATP[c] + C18SPH[c] => ADP[c] + Sphinganine 1-phosphate[c]	2.7.1.91	OJI90807.1	0	1000	0		kegg.reaction/R02976;kegg.pathway/rn00600;kegg.orthology/K04718;rhea/15468	Sphingolipid metabolism		Included by getKEGGModelFromOrganism (using HMMs)		Dead end
	R675	3-sn-phosphatidate phosphohydrolase	H2O[c] + Sphinganine 1-phosphate[c] => PI[c] + C18SPH[c]	3.1.3.-	OJI89412.1	0	1000	0		kegg.reaction/R06520;kegg.pathway/rn00600;kegg.orthology/K04716;kegg.orthology/K04717;rhea/27517	Sphingolipid metabolism		Included by getKEGGModelFromOrganism (using HMMs)		Dead end
	R676	Sphinganine-1-phosphate pamlmitaldehyde-lyase	Sphinganine 1-phosphate[c] => Ethanolamine phosphate[c] + Hexadecanal[c]	4.1.2.27	OJI81049.1	0	1000	0		kegg.reaction/R02464;kegg.pathway/rn00600;kegg.orthology/K01634;rhea/18596	Sphingolipid metabolism		Included by getKEGGModelFromOrganism (using HMMs)		Dead end
	R677	sphingosine-1-phosphate palmitaldehyde-lyase (phosphoethanolamine-forming)	Sphingosine 1-phosphate[c] => Ethanolamine phosphate[c] + Hexadecenal[c]	4.1.2.27	OJI81049.1	0	1000	0		kegg.reaction/R06516;kegg.pathway/rn00600;kegg.module/M00100;kegg.orthology/K01634	Sphingolipid metabolism		Included by getKEGGModelFromOrganism (using HMMs)		Dead end
	R678	ATP:sphingosine 1-phosphotransferase;	ATP[c] + Sphingosine[c] => ADP[c] + Sphingosine 1-phosphate[c]	2.7.1.91	OJI90807.1	0	1000	0		kegg.reaction/R01926;kegg.pathway/rn00600;kegg.module/M00100;kegg.orthology/K04718;rhea/35850	Sphingolipid metabolism		Included by getKEGGModelFromOrganism (using HMMs)		Dead end
	R682	ATP:[sulfur-carrier protein] adenylyltransferase	ATP[c] + Sulfur-carrier protein[c] <=> PPI[c] + Adenylyl-[sulfur-carrier protein][c]	2.7.7.80	OJI89511.1	-1000	1000	0		kegg.reaction/R07459;kegg.pathway/rn00730;kegg.orthology/K11996;rhea/43619	Thiamine metabolism		Included by getKEGGModelFromOrganism (using HMMs)		Dead end
	R683	[enzyme]-S-sulfanyl-L-cysteine:adenylyl-[sulfur-carrier protein] sulfurtransferase	Reduced acceptor[c] + [Enzyme]-S-sulfanylcysteine[c] + Adenylyl-[sulfur-carrier protein][c] <=> AMP[c] + Acceptor[c] + [Enzyme]-cysteine[c] + Thiocarboxy-[sulfur-carrier protein][c]	2.8.1.11	OJI89511.1	-1000	1000	0		kegg.reaction/R07461;kegg.pathway/rn00730;kegg.orthology/K11996	Thiamine metabolism		Included by getKEGGModelFromOrganism (using HMMs)		Dead end
	R684	L-cysteine:[enzyme]-cysteine sulfurtransferase	CYS[c] + [Enzyme]-cysteine[c] <=> ALA[c] + [Enzyme]-S-sulfanylcysteine[c]	ec-code/2.8.1.7	OJI88103.1	-1000	1000	0		kegg.reaction/R07460;kegg.pathway/rn00730;kegg.orthology/K04487;rhea/17460	Thiamine metabolism		Included by getKEGGModelFromOrganism (using HMMs)		Dead end
	R685	2-oxoadipate dehydrogenase complex	NAD+[c] + CoA[c] + AKA[c] => NADH[c] + CO2[c] + H+[c] + Glutaryl-CoA[c]	ec-code/1.2.4.2	OJI81179.1 or OJI91543.1	0	1000	0		kegg.reaction/R01933;kegg.pathway/rn00380;kegg.orthology/K00164;rhea/30798	Tryptophan metabolism		Included by getKEGGModelFromOrganism (using HMMs)		Dead end
	R686	5-Hydroxy-L-tryptophan decarboxy-lyase	5-Hydroxy-L-tryptophan[c] => CO2[c] + Serotonin[c]	ec-code/4.1.1.28	OJI87231.1	0	1000	0		kegg.reaction/R02701;kegg.pathway/rn00380;kegg.module/M00037;kegg.orthology/K01593;rhea/18536	Tryptophan metabolism		Included by getKEGGModelFromOrganism (using HMMs)		Dead end
	R687	5-hydroxy-L-tryptophan:oxygen 2,3-dioxygenase (indole-decyclizing)	O2[c] + 5-Hydroxy-L-tryptophan[c] => 5-Hydroxy-N-formylkynurenine[c]	ec-code/1.13.11.52	OJI88102.1 or OJI80965.1 or OJI88707.1	0	1000	0		kegg.reaction/R02702;kegg.pathway/rn00380;kegg.orthology/K00463	Tryptophan metabolism		Included by getKEGGModelFromOrganism (using HMMs)		Dead end
	R688	3-Hydroxykynurenamine:oxygen oxidoreductase(deaminating)(flavin-containing)	O2[c] + 3-Hydroxykynurenamine[c] => NH3[c] + H2O2[c] + 4,8-Dihydroxyquinoline[c]	ec-code/1.4.3.4	OJI87247.1 or OJI88838.1 or OJI80095.1 or OJI80522.1 or OJI89076.1	0	1000	0		kegg.reaction/R04907;kegg.pathway/rn00380;kegg.orthology/K00274	Tryptophan metabolism		Included by getKEGGModelFromOrganism (using HMMs)		Dead end
	R689	5-Hydroxytryptamine:oxygen oxidoreductase(deaminating)(flavin-containing)	H2O[c] + O2[c] + Serotonin[c] => NH3[c] + H2O2[c] + 5-Hydroxyindoleacetaldehyde[c]	ec-code/1.4.3.4	OJI87247.1 or OJI88838.1 or OJI80095.1 or OJI80522.1 or OJI89076.1	0	1000	0		kegg.reaction/R02908;kegg.pathway/rn00380;kegg.orthology/K00274	Tryptophan metabolism		Included by getKEGGModelFromOrganism (using HMMs)		Dead end
	R690	5-Hydroxyindoleacetaldehyde:NAD+ oxidoreductase	H2O[c] + NAD+[c] + 5-Hydroxyindoleacetaldehyde[c] => NADH[c] + H+[c] + 5-Hydroxyindoleacetate[c]	ec-code/1.2.1.3	OJI81642.1 or OJI90286.1 or OJI87357.1 or OJI89639.1 or OJI79524.1 or OJI84430.1 or OJI83381.1 or OJI79678.1 or OJI89762.1 or OJI84090.1 or OJI90281.1 or OJI79868.1 or OJI83694.1 or OJI88075.1	0	1000	0		kegg.reaction/R04903;kegg.pathway/rn00380;kegg.orthology/K00128;kegg.orthology/K00149;rhea/31218	Tryptophan metabolism		Included by getKEGGModelFromOrganism (using HMMs)		Dead end
	R691	5-hydroxyindoleacetaldehyde:oxygen oxidoreductase	H2O[c] + O2[c] + 5-Hydroxyindoleacetaldehyde[c] => H2O2[c] + 5-Hydroxyindoleacetate[c]	ec-code/1.2.3.1	OJI81124.1 or OJI84749.1	0	1000	0		kegg.reaction/R04904;kegg.pathway/rn00380;kegg.orthology/K00157	Tryptophan metabolism		Included by getKEGGModelFromOrganism (using HMMs)		Dead end
	R692	5-Hydroxykynurenamine decarboxy-lyase	5-Hydroxykynurenine[c] => CO2[c] + 5-Hydroxykynurenamine[c]	ec-code/4.1.1.28	OJI87231.1	0	1000	0		kegg.reaction/R04909;kegg.pathway/rn00380;kegg.orthology/K01593;rhea/31222	Tryptophan metabolism		Included by getKEGGModelFromOrganism (using HMMs)		Dead end
	R693	3-Methoxytyramine:oxygen oxidoreductase (deaminating) (copper-containing)	H2O[c] + O2[c] + 3-Methoxytyramine[c] => NH3[c] + H2O2[c] + 3-Methoxy-4-hydroxyphenylacetaldehyde[c]	ec-code/1.4.3.4	OJI87247.1 or OJI88838.1 or OJI80095.1 or OJI80522.1 or OJI89076.1	0	1000	0		kegg.reaction/R04890;kegg.pathway/rn00350;kegg.orthology/K00274	Tyrosine metabolism		Included by getKEGGModelFromOrganism (using HMMs)		Dead end
	R694	3-Methoxy-4-hydroxyphenylacetaldehyde:NAD+ oxidoreductase	H2O[c] + NAD+[c] + 3-Methoxy-4-hydroxyphenylacetaldehyde[c] => NADH[c] + H+[c] + Homovanillate[c]	ec-code/1.2.1.5	OJI81279.1 or OJI81642.1 or OJI91142.1	0	1000	0		kegg.reaction/R04888;kegg.pathway/rn00350;kegg.orthology/K00129	Tyrosine metabolism		Included by getKEGGModelFromOrganism (using HMMs)		Dead end
	R695	3-Methoxy-4-hydroxyphenylacetaldehyde:NADP+ oxidoreductase	H2O[c] + NADP+[c] + 3-Methoxy-4-hydroxyphenylacetaldehyde[c] => NADPH[c] + H+[c] + Homovanillate[c]	ec-code/1.2.1.5	OJI81279.1 or OJI81642.1 or OJI91142.1	0	1000	0		kegg.reaction/R04889;kegg.pathway/rn00350;kegg.orthology/K00129	Tyrosine metabolism		Included by getKEGGModelFromOrganism (using HMMs)		Dead end
	R696	S-Adenosyl-L-methionine:catechol O-methyltransferase	SAM[c] + 3,4-Dihydroxyphenylacetate[c] => SAH[c] + Homovanillate[c]	ec-code/2.1.1.6	OJI84500.1 or OJI81184.1 or OJI79760.1	0	1000	0		kegg.reaction/R03304;kegg.pathway/rn00350;kegg.orthology/K00545	Tyrosine metabolism		Included by getKEGGModelFromOrganism (using HMMs)		Dead end
	R697	3,4-Dihydroxyphenylacetaldehyde:NAD+ oxidoreductase	H2O[c] + NAD+[c] + 3,4-Dihydroxyphenylacetaldehyde[c] => NADH[c] + H+[c] + 3,4-Dihydroxyphenylacetate[c]	ec-code/1.2.1.5	OJI81279.1 or OJI81642.1 or OJI91142.1	0	1000	0		kegg.reaction/R03300;kegg.pathway/rn00350;kegg.orthology/K00129	Tyrosine metabolism		Included by getKEGGModelFromOrganism (using HMMs)		Dead end
	R698	3,4-Dihydroxyphenylacetaldehyde:NADP+ oxidoreductase	H2O[c] + NADP+[c] + 3,4-Dihydroxyphenylacetaldehyde[c] => NADPH[c] + H+[c] + 3,4-Dihydroxyphenylacetate[c]	ec-code/1.2.1.5	OJI81279.1 or OJI81642.1 or OJI91142.1	0	1000	0		kegg.reaction/R03302;kegg.pathway/rn00350;kegg.orthology/K00129	Tyrosine metabolism		Included by getKEGGModelFromOrganism (using HMMs)		Dead end
	R699	Tyramine:oxygen oxidoreductase(deaminating)(flavin-containing)	H2O[c] + O2[c] + Tyramine[c] => NH3[c] + H2O2[c] + 4-Hydroxyphenylacetaldehyde[c]	(1.4.3.4) or (1.4.3.21)	(OJI80522.1 or OJI87247.1 or OJI80095.1 or OJI88838.1) or (OJI87787.1 or OJI84505.1 or OJI80802.1 or OJI85581.1 or OJI87197.1 or OJI82099.1 or OJI87605.1 or OJI84692.1)	0	1000	0		kegg.reaction/R02382;kegg.pathway/rn00350;kegg.orthology/K00274;kegg.orthology/K00276;rhea/30594	Tyrosine metabolism		Included by getKEGGModelFromOrganism (using HMMs)		Dead end
	R700	4-Hydroxyphenylacetaldehyde:NAD+ oxidoreductase	H2O[c] + NAD+[c] + 4-Hydroxyphenylacetaldehyde[c] => NADH[c] + H+[c] + 4HPAC[c]	ec-code/1.2.1.5	OJI81279.1 or OJI81642.1 or OJI91142.1	0	1000	0		kegg.reaction/R02695;kegg.pathway/rn00350;kegg.orthology/K00129;rhea/17276	Tyrosine metabolism		Included by getKEGGModelFromOrganism (using HMMs)		Dead end
	R701	4-Hydroxyphenylacetaldehyde:NADP+ oxidoreductase	H2O[c] + NADP+[c] + 4-Hydroxyphenylacetaldehyde[c] => NADPH[c] + H+[c] + 4HPAC[c]	ec-code/1.2.1.5	OJI81279.1 or OJI81642.1 or OJI91142.1	0	1000	0		kegg.reaction/R02697;kegg.pathway/rn00350;kegg.orthology/K00129	Tyrosine metabolism		Included by getKEGGModelFromOrganism (using HMMs)		Dead end
	R702	S-Adenosyl-L-methionine:catechol O-methyltransferase	SAM[c] + Dopamine[c] => SAH[c] + 3-Methoxytyramine[c]	ec-code/2.1.1.6	OJI84500.1 or OJI81184.1 or OJI79760.1	0	1000	0		kegg.reaction/R04301;kegg.pathway/rn00350;kegg.pathway/rn00965;kegg.orthology/K00545	Tyrosine metabolism;Betalain biosynthesis		Included by getKEGGModelFromOrganism (using HMMs)		Dead end
	R703	L-tyrosine carboxy-lyase (tyramine-forming)	TYR[c] => CO2[c] + Tyramine[c]	4.1.1.28	OJI87231.1	0	1000	0		kegg.reaction/R00736;kegg.pathway/rn00350;kegg.pathway/rn00680;kegg.pathway/rn00950;kegg.orthology/K01593;rhea/14348	Tyrosine metabolism;Methane metabolism;Isoquinoline alkaloid biosynthesis		Included by getKEGGModelFromOrganism (using HMMs)		Dead end
	R704	4-Coumarate:CoA ligase (AMP-forming)	ATP[c] + CoA[c] + 4-Coumarate[c] <=> PPI[c] + AMP[c] + p-Coumaroyl-CoA[c]	ec-code/6.2.1.12	OJI91042.1 or OJI80783.1 or OJI83926.1	-1000	1000	0		kegg.reaction/R01616;kegg.pathway/rn00130;kegg.pathway/rn00360;kegg.pathway/rn00940;kegg.module/M00039;kegg.orthology/K01904;rhea/19644	Ubiquinone and other terpenoid-quinone biosynthesis;Phenylalanine metabolism;Phenylpropanoid biosynthesis		Included by getKEGGModelFromOrganism (using HMMs)		Dead end
d	R705	L-isoleucine:acetoacetyl-CoA ligase (tenuazonic acid-forming)	ATP[c] + AACCOA[c] + ILE[c] <=> CoA[c] + PPI[c] + AMP[c] + Tenuazonic acid[c]	ec-code/6.3.2.50	OJI86150.1	-1000	1000	0		kegg.reaction/R11723;kegg.orthology/K22581;rhea/52803			Included by getKEGGModelFromOrganism (using HMMs)		Dead end
	R706	4-hydroxy-2-oxo-heptandioate succinate-semialdehyde-lyase (pyruvate-forming)	4-Hydroxy-2-oxo-heptanedioate[c] => PYR[c] + SUCCSAL[m]	ec-code/4.1.2.52	OJI85954.1 or OJI87718.1 or OJI80533.1 or OJI87941.1	0	1000	0		kegg.reaction/R01645;kegg.orthology/K02510			Included by getKEGGModelFromOrganism (using HMMs)		Dead end
	R707	2-Propyn-1-al:NAD+ oxidoreductase	H2O[c] + NAD+[c] + 2-Propynal[c] => NADH[c] + H+[c] + Propynoate[c]	ec-code/1.2.1.3	OJI81642.1 or OJI90286.1 or OJI87357.1 or OJI89639.1 or OJI79524.1 or OJI84430.1 or OJI83381.1 or OJI79678.1 or OJI89762.1 or OJI84090.1 or OJI90281.1 or OJI79868.1 or OJI83694.1 or OJI88075.1	0	1000	0		kegg.reaction/R02940;kegg.orthology/K00128;kegg.orthology/K00149;rhea/30882			Included by getKEGGModelFromOrganism (using HMMs)		Dead end
	R708	ATP:sedoheptulose 1-phosphotransferase	ATP[c] + Sedoheptulose[c] => ADP[c] + Sedoheptulose 1-phosphate[c]	ec-code/2.7.1.3	OJI86889.1	0	1000	0		kegg.reaction/R03819;kegg.orthology/K00846			Included by getKEGGModelFromOrganism (using HMMs)		Dead end
	R709	3alpha,7alpha-Dihydroxy-5beta-cholestan-26-al:NAD+ oxidoreductase	H2O[c] + NAD+[c] + 3alpha,7alpha-Dihydroxy-5beta-cholestan-26-al[c] => NADH[c] + H+[c] + 3alpha,7alpha-Dihydroxy-5beta-cholestanate[c]	ec-code/1.2.1.3	OJI81642.1 or OJI90286.1 or OJI87357.1 or OJI89639.1 or OJI79524.1 or OJI84430.1 or OJI83381.1 or OJI79678.1 or OJI89762.1 or OJI84090.1 or OJI90281.1 or OJI79868.1 or OJI83694.1 or OJI88075.1	0	1000	0		kegg.reaction/R04506;kegg.orthology/K00128;kegg.orthology/K00149			Included by getKEGGModelFromOrganism (using HMMs)		Dead end
	R710		NAD+[c] + 3alpha,7alpha,26-Trihydroxy-5beta-cholestane[c] <=> NADH[c] + H+[c] + 3alpha,7alpha-Dihydroxy-5beta-cholestan-26-al[c]	ec-code/1.1.1.1	OJI87356.1 or OJI80375.1	-1000	1000	0		kegg.reaction/R04805;kegg.orthology/K00001			Included by getKEGGModelFromOrganism (using HMMs)		Dead end
	R711		PE[c] + G00140[c] => DAGLY[c] + G00141[c]		OJI84587.1 or OJI87972.1 or OJI81151.1	0	1000	0		kegg.reaction/R05923;kegg.orthology/K05287;kegg.orthology/K05288			Included by getKEGGModelFromOrganism (using HMMs)		Dead end
	R712	Propane-1,2-diol:NADP+ 1-oxidoreductase	NADP+[c] + Propane-1,2-diol[c] <=> NADPH[c] + H+[c] + Lactaldehyde[c]	ec-code/1.1.1.21	OJI83635.1 or OJI81344.1 or OJI87496.1 or OJI90664.1 or OJI86819.1 or OJI88390.1 or OJI84858.1 or OJI89019.1 or OJI82448.1 or OJI88088.1 or OJI82177.1	-1000	1000	0		kegg.reaction/R02577;kegg.orthology/K00011			Included by getKEGGModelFromOrganism (using HMMs)		Dead end
	R713	1-Phosphatidyl-1D-myo-inositol 3,4-bisphosphate 3-phosphohydrolase	H2O[c] + 1-Phosphatidyl-1D-myo-inositol 3,4-bisphosphate[c] => PI[c] + 1-Phosphatidyl-1D-myo-inositol 4-phosphate[c]	ec-code/3.1.3.64	OJI90212.1	0	1000	0		kegg.reaction/R06875;kegg.orthology/K01108			Included by getKEGGModelFromOrganism (using HMMs)		Dead end
	R714	glutaryl-CoA:electron-transfer flavoprotein 2,3-oxidoreductase	Glutaryl-CoA[m] + Electron-transferring flavoprotein[m] <=> Glutaconyl-1-CoA[m] + Reduced electron-transferring flavoprotein[m]	ec-code/1.3.8.6	OJI83396.1	-1000	1000	0		kegg.reaction/R10074;kegg.orthology/K00252;rhea/20592			Included by getKEGGModelFromOrganism (using HMMs)		Dead end
	R715	S-Adenosyl-L-methionine:histone-L-lysine N6-methyltransferase	SAM[c] + Histone-L-lysine[c] <=> SAH[c] + Histone N6-methyl-L-lysine[c]	ec-code/2.1.1.43	OJI83340.1 or OJI84361.1 or OJI90521.1 or OJI90813.1 or OJI87965.1 or OJI80641.1	-1000	1000	0		kegg.reaction/R03938;kegg.orthology/K06101;kegg.orthology/K11419;kegg.orthology/K11422;kegg.orthology/K11423;kegg.orthology/K11427;kegg.orthology/K11429;rhea/10027			Included by getKEGGModelFromOrganism (using HMMs)		Dead end
	R716	Cyanoglycoside glucohydrolase	H2O[c] + Cyanoglycoside[c] => DGLC[c] + Cyanohydrin[c]	ec-code/3.2.1.21	OJI88961.1 or OJI81301.1 or OJI79852.1 or OJI90232.1 or OJI82508.1 or OJI79606.1 or OJI89090.1 or OJI89736.1 or OJI83031.1 or OJI84474.1 or OJI82395.1 or OJI81107.1 or OJI91608.1 or OJI84491.1 or OJI86554.1	0	1000	0		kegg.reaction/R04949;kegg.orthology/K01188;kegg.orthology/K05349;kegg.orthology/K05350			Included by getKEGGModelFromOrganism (using HMMs)		Dead end
	R717	carbonate hydro-lyase (carbon-dioxide-forming);	Carbonic acid[c] <=> H2O[c] + CO2[c]	ec-code/4.2.1.1	OJI88960.1 or OJI88002.1 or OJI90077.1	-1000	1000	0		kegg.reaction/R00132;kegg.orthology/K01673;rhea/10751			Included by getKEGGModelFromOrganism (using HMMs)		Dead end
	R721	dTDPglucose 4-epimerase	dTDP-glucose[c] <=> dTDP-galactose[c]	ec-code/5.1.3.2	OJI89544.1 or OJI85613.1 or OJI80066.1	-1000	1000	0		kegg.reaction/R02984;kegg.orthology/K01784			Included by getKEGGModelFromOrganism (using HMMs)		Dead end
	R726	ATP:1D-myo-inositol-1,4,5-trisphosphate 3,6-phosphotransferase	2 ATP[c] + D-myo-Inositol 1,4,5-trisphosphate[c] => 2 ADP[c] + 1D-myo-Inositol 1,3,4,5,6-pentakisphosphate[c]	ec-code/2.7.1.151	OJI90327.1	0	1000	0		kegg.reaction/R10065;kegg.orthology/K00915;rhea/32362			Included by getKEGGModelFromOrganism (using HMMs)		Dead end
	R727	ATP:1D-myo-inositol-1,3,4,5-tetrakisphosphate 6-phosphotransferase	ATP[c] + 1D-myo-Inositol 1,3,4,5-tetrakisphosphate[c] => ADP[c] + 1D-myo-Inositol 1,3,4,5,6-pentakisphosphate[c]	ec-code/2.7.1.151	OJI90327.1	0	1000	0		kegg.reaction/R10953;kegg.orthology/K00915			Included by getKEGGModelFromOrganism (using HMMs)		Dead end
	R728	NADH phosphohydrolase	H2O[c] + NADH[c] => AMP[c] + NMNH[c]	ec-code/3.6.1.22	OJI88218.1	0	1000	0		kegg.reaction/R11104;kegg.orthology/K03426;rhea/48871			Included by getKEGGModelFromOrganism (using HMMs)		Dead end
	R729	1-phosphatidyl-1D-myo-inositol-4-phosphate inositolbisphosphohydrolase	H2O[c] + 1-Phosphatidyl-1D-myo-inositol 4-phosphate[c] => DAGLY[c] + 1D-myo-Inositol 1,4-bisphosphate[c]	ec-code/3.1.4.11	OJI91061.1 or OJI85611.1	0	1000	0		kegg.reaction/R10952;kegg.orthology/K05857			Included by getKEGGModelFromOrganism (using HMMs)		Dead end
	R755	dolichyl-beta-D-mannosyl-phosphate:protein-serine O-D-mannosyltransferase	[Protein]-L-serine[c] + Dolichyl phosphate D-mannose[c] <=> DOL20P[c] + 3-O-(alpha-D-Mannosyl)-L-serinyl-[protein][c]	ec-code/2.4.1.109	OJI83344.1 or OJI82452.1 or OJI84209.1	-1000	1000	0		kegg.reaction/R04072;kegg.orthology/K00728;rhea/17380			Included by getKEGGModelFromOrganism (using HMMs)		Dead end
	R756		GDP-D-mannose[c] + G13027[c] <=> GDP (G10620)[c] + G10737[c]	ec-code/2.4.1.-	OJI89540.1 or OJI85506.1 or OJI90124.1	-1000	1000	0		kegg.reaction/R09300;kegg.pathway/rn00514;kegg.orthology/K10967	Other types of O-glycan biosynthesis		Included by getKEGGModelFromOrganism (using HMMs)		Dead end
	R757		GDP-D-mannose[c] + G10737[c] <=> GDP (G10620)[c] + G10842[c]	ec-code/2.4.1.-	OJI89540.1 or OJI85506.1 or OJI90124.1	-1000	1000	0		kegg.reaction/R09301;kegg.pathway/rn00514;kegg.orthology/K10967	Other types of O-glycan biosynthesis		Included by getKEGGModelFromOrganism (using HMMs)		Dead end
	R758		[Protein]-L-serine[c] + Dolichyl phosphate D-mannose (G10617)[c] <=> Dolichyl phosphate (G10622)[c] + G13027[c]	ec-code/2.4.1.109	OJI83344.1 or OJI82452.1 or OJI84209.1	-1000	1000	0		kegg.reaction/R07620;kegg.pathway/rn00514;kegg.pathway/rn00515;kegg.orthology/K00728	Other types of O-glycan biosynthesis;Mannose type O-glycan biosynthesis		Included by getKEGGModelFromOrganism (using HMMs)		Dead end
	R272	(3S)-3-hydroxyacyl-CoA hydro-lyase	H2O[s] + 5-Carboxy-2-pentenoyl-CoA[s] <=> (3S)-3-Hydroxyadipyl-CoA[s]	ec-code/4.2.1.17	OJI86194.1	-1000	1000	0		kegg.reaction/R06942;kegg.pathway/rn00360;kegg.pathway/rn00930;kegg.orthology/K07511	Phenylalanine metabolism;Caprolactam degradation		Included by getKEGGModelFromOrganism (using HMMs)		Dead end
	R560	carboxybiotin-carboxyl-carrier-protein:acetyl-CoA carboxytransferase	ACCOA[s] + Carboxybiotin-carboxyl-carrier protein[s] <=> Malonyl-CoA[s] + Holo-[carboxylase][s]	ec-code/2.1.3.15	OJI80625.1	-1000	1000	0		kegg.reaction/R04386;kegg.orthology/K11262;rhea/54731			Included by getKEGGModelFromOrganism (using HMMs)		Dead end
	R1	2-Dehydro-3-deoxy-D-gluconate:NAD+ 5-oxidoreductase	NAD+[s] + 2-Dehydro-3-deoxy-D-gluconate[s] <=> NADH[s] + H+[s] + (4S)-4,6-Dihydroxy-2,5-dioxohexanoate[s]	ec-code/1.1.1.125;ec-code/1.1.1.127	OJI85019.1 or OJI81336.1 or OJI88531.1 or OJI81272.1 or OJI79515.1 or OJI80932.1	-1000	1000	0		kegg.reaction/R01542;kegg.pathway/rn00040;kegg.orthology/K00065;rhea/24235	Pentose and glucuronate interconversions		Included by getKEGGModelFromOrganism (using HMMs)		Dead end metabolite
	R2		ADP[s] + 2-Deoxy-D-ribose 5-phosphate[s] <=> ATP[s] + Deoxyribose[s]	ec-code/2.7.1.15	OJI79381.1	-1000	1000	0		kegg.reaction/R02750;kegg.pathway/rn00030;kegg.orthology/K00852;rhea/30874	Pentose phosphate pathway		Included by getKEGGModelFromOrganism (using HMMs)		Dead end metabolite
	R3	L-Gulonate:NAD+ 3-oxidoreductase	NAD+[s] + L-Gulonate[s] <=> NADH[s] + H+[s] + 3-Dehydro-L-gulonate[s]	ec-code/1.1.1.45	OJI88780.1	-1000	1000	0		kegg.reaction/R02640;kegg.pathway/rn00040;kegg.module/M00014;kegg.orthology/K13247;rhea/12892	Pentose and glucuronate interconversions		Included by getKEGGModelFromOrganism (using HMMs)		Dead end metabolite
	R4	2,5-dioxopentanoate:NADP+ 5-oxidoreductase	H2O[s] + NADP+[s] + 2,5-Dioxopentanoate[s] <=> NADPH[s] + 2-Oxoglutarate[s] + H+[s]	ec-code/1.2.1.3;ec-code/1.2.1.26	OJI90286.1 or OJI87357.1 or OJI89639.1 or OJI79524.1 or OJI84430.1 or OJI79678.1 or OJI89762.1 or OJI84090.1 or OJI79868.1 or OJI83694.1 or OJI88075.1	-1000	1000	0		kegg.reaction/R00264;kegg.pathway/rn00040;kegg.pathway/rn00053;kegg.orthology/K00128;rhea/11299	Pentose and glucuronate interconversions;Ascorbate and aldarate metabolism		Included by getKEGGModelFromOrganism (using HMMs)		Dead end metabolite
	R12	ADPmannose sugarphosphohydrolase	H2O[s] + ADP-mannose[s] => AMP[s] + D-Mannose 1-phosphate[s]	ec-code/3.6.1.21	OJI89014.1	0	1000	0		kegg.reaction/R02677;kegg.pathway/rn00051;kegg.orthology/K18447	Fructose and mannose metabolism		Included by getKEGGModelFromOrganism (using HMMs)		Dead end metabolite
	R14	D-Glucuronolactone:NAD+ oxidoreductase	2 H2O[s] + NAD+[s] + D-Glucuronolactone[s] <=> NADH[s] + H+[s] + D-Glucarate[s]	ec-code/1.2.1.3	OJI81642.1 or OJI90286.1 or OJI87357.1 or OJI89639.1 or OJI79524.1 or OJI84430.1 or OJI83381.1 or OJI79678.1 or OJI89762.1 or OJI84090.1 or OJI90281.1 or OJI79868.1 or OJI83694.1 or OJI88075.1	-1000	1000	0		kegg.reaction/R02957;kegg.pathway/rn00053;kegg.orthology/K00128;kegg.orthology/K00149;rhea/30886	Ascorbate and aldarate metabolism		Included by getKEGGModelFromOrganism (using HMMs)		Dead end metabolite
	R15	L-ascorbate:oxygen oxidoreductase	O2[s] + 2 Ascorbate[s] <=> 2 H2O[s] + 2 Dehydroascorbate[s]	ec-code/1.10.3.3	OJI87337.1 or OJI82797.1 or OJI88367.1 or OJI85140.1 or OJI86644.1 or OJI89427.1 or OJI91233.1 or OJI84883.1 or OJI88962.1 or OJI84915.1 or OJI83666.1 or OJI80476.1	-1000	1000	0		kegg.reaction/R00068;kegg.pathway/rn00053;kegg.orthology/K00423;rhea/30246	Ascorbate and aldarate metabolism		Included by getKEGGModelFromOrganism (using HMMs)		Dead end metabolite
	R16	NADH:monodehydroascorbate oxidoreductase	NAD+[s] + 2 Ascorbate[s] <=> NADH[s] + H+[s] + 2 Monodehydroascorbate[s]	ec-code/1.6.5.4	OJI88713.1	-1000	1000	0		kegg.reaction/R00095;kegg.pathway/rn00053;kegg.orthology/K08232;rhea/14584	Ascorbate and aldarate metabolism		Included by getKEGGModelFromOrganism (using HMMs)		Dead end metabolite
	R17	L-gulono-1,4-lactone:oxygen 2-oxidoreductase	O2[s] + L-Gulono-1,4-lactone[s] <=> H2O2[s] + L-xylo-Hexulonolactone[s]	ec-code/1.1.3.8	OJI88930.1	-1000	1000	0		kegg.reaction/R03184;kegg.pathway/rn00053;kegg.module/M00129;kegg.orthology/K00103;rhea/12355	Ascorbate and aldarate metabolism		Included by getKEGGModelFromOrganism (using HMMs)		Dead end metabolite
	R18	L-galactose:NAD+ 1-oxidoreductase	NAD+[s] + L-Galactose[s] <=> NADH[s] + H+[s] + L-Galactono-1,4-lactone[s]	ec-code/1.1.1.122;ec-code/1.1.1.316	OJI87609.1	-1000	1000	0		kegg.reaction/R07675;kegg.pathway/rn00053;kegg.module/M00114;kegg.orthology/K17744;rhea/31562	Ascorbate and aldarate metabolism		Included by getKEGGModelFromOrganism (using HMMs)		Dead end metabolite
	R19	UDP-glucose 4,6-hydro-lyase (UDP-4-dehydro-6-deoxy-D-glucose-forming)	UDPG[s] => H2O[s] + UDP-4-dehydro-6-deoxy-D-glucose[s]	ec-code/4.2.1.76	OJI83509.1 or OJI87901.1 or OJI87902.1	0	1000	0		kegg.reaction/R00293;kegg.pathway/rn00520;kegg.orthology/K12450;rhea/21503	Amino sugar and nucleotide sugar metabolism		Included by getKEGGModelFromOrganism (using HMMs)		Dead end metabolite
	R20	UDP-4-dehydro-6-deoxy-glucose 3,5-epimerase	UDP-4-dehydro-6-deoxy-D-glucose[s] => UDP-4-keto-rhamnose[s]	ec-code/1.1.1.-;ec-code/5.1.3.-	OJI87902.1	0	1000	0		kegg.reaction/R08704;kegg.pathway/rn00520;kegg.orthology/K12451	Amino sugar and nucleotide sugar metabolism		Included by getKEGGModelFromOrganism (using HMMs)		Dead end metabolite
	R21	UDP-L-rhamnose:NADP+ 4-oxidoreductase	NADPH[s] + H+[s] + UDP-4-keto-rhamnose[s] => NADP+[s] + UDP-L-rhamnose[s]	ec-code/1.1.1.-	OJI87902.1	0	1000	0		kegg.reaction/R08705;kegg.pathway/rn00520;kegg.orthology/K12451	Amino sugar and nucleotide sugar metabolism		Included by getKEGGModelFromOrganism (using HMMs)		Dead end metabolite
	R22	4-hydroxy-2-oxoglutarate glyoxylate-lyase (pyruvate-forming)	4-Hydroxy-2-oxoglutarate[s] <=> Pyruvate[s] + Glyoxylate[s]	ec-code/4.1.3.16;ec-code/4.1.3.42	OJI84140.1 or OJI79664.1 or OJI84604.1	-1000	1000	0		kegg.reaction/R00470;kegg.pathway/rn00630;kegg.orthology/K18123;rhea/18172	Glyoxylate and dicarboxylate metabolism		Included by getKEGGModelFromOrganism (using HMMs)		Dead end metabolite
	R28	1D-chiro-inositol:NAD+ oxidoreductase	NAD+[s] + 1D-chiro-Inositol[s] <=> NADH[s] + H+[s] + 1-Keto-D-chiro-inositol[s]	ec-code/1.1.1.369	OJI83919.1 or OJI83186.1 or OJI87765.1 or OJI81710.1 or OJI80763.1 or OJI90072.1	-1000	1000	0		kegg.reaction/R09951;kegg.pathway/rn00562;kegg.orthology/K00010;rhea/25835	Inositol phosphate metabolism		Included by getKEGGModelFromOrganism (using HMMs)		Dead end metabolite
	R29	D-myo-Inositol-1,3-bisphosphate 3-phosphohydrolase	H2O[s] + D-myo-Inositol 1,3-bisphosphate[s] => PI[s] + Inositol 1-phosphate[s]	ec-code/3.1.3.64	OJI90212.1	0	1000	0		kegg.reaction/R03330;kegg.pathway/rn00562;kegg.orthology/K01108	Inositol phosphate metabolism		Included by getKEGGModelFromOrganism (using HMMs)		Dead end metabolite
	R31	1-phosphatidyl-1D-myo-inositol-3,4,5-trisphosphate 5-phosphohydrolase	H2O[s] + Phosphatidylinositol-3,4,5-trisphosphate[s] => PI[s] + 1-Phosphatidyl-1D-myo-inositol 3,4-bisphosphate[s]	ec-code/3.1.3.36	OJI88976.1 or OJI87658.1 or OJI85567.1	0	1000	0		kegg.reaction/R09827;kegg.pathway/rn00562;kegg.orthology/K01099;kegg.orthology/K20279;rhea/25531	Inositol phosphate metabolism		Included by getKEGGModelFromOrganism (using HMMs)		Dead end metabolite
	R32	ATP:1D-myo-inositol-1,3,4,6-tetrakisphosphate 5-phosphotransferase	ATP[s] + 1D-myo-Inositol 1,3,4,6-tetrakisphosphate[s] <=> ADP[s] + 1D-myo-Inositol 1,3,4,5,6-pentakisphosphate[s]	ec-code/2.7.1.140	OJI90327.1	-1000	1000	0		kegg.reaction/R03478;kegg.pathway/rn00562;kegg.module/M00132;kegg.orthology/K00915;rhea/12720	Inositol phosphate metabolism		Included by getKEGGModelFromOrganism (using HMMs)		Dead end metabolite
	R33	ATP:1D-myo-inositol-5-diphosphate-pentakisphosphate phosphotransferase	ATP[s] + 5-PP-InsP5[s] => ADP[s] + 1D-myo-Inositol 1,5-bis(diphosphate) 2,3,4,6-tetrakisphosphate[s]	ec-code/2.7.4.24	OJI87425.1	0	1000	0		kegg.reaction/R08964;kegg.orthology/K13024;rhea/10279			Included by getKEGGModelFromOrganism (using HMMs)		Dead end metabolite
	R34	ATP:1D-myo-inositol 1-diphosphate 2,3,4,5,6-pentakisphosphate 5-phosphotransferase	ATP[s] + 1-Diphosinositol pentakisphosphate[s] => ADP[s] + 1D-myo-Inositol 1,5-bis(diphosphate) 2,3,4,6-tetrakisphosphate[s]	ec-code/2.7.4.21	OJI89490.1	0	1000	0		kegg.reaction/R10548;kegg.orthology/K07756;rhea/37470			Included by getKEGGModelFromOrganism (using HMMs)		Dead end metabolite
	R35	ATP:1D-myo-inositol-hexakisphosphate 5-phosphotransferase	ATP[s] + Phytic acid[s] => ADP[s] + 5-PP-InsP5[s]	ec-code/2.7.4.21	OJI89490.1	0	1000	0		kegg.reaction/R09087;kegg.orthology/K07756			Included by getKEGGModelFromOrganism (using HMMs)		Dead end metabolite
	R36	ethylnitronate:oxygen 2-oxidoreductase (nitrite-forming)	O2[s] + Reduced FMN[s] + Ethylnitronate[s] => H2O[s] + FMN[s] + Acetaldehyde[s] + HNO2[s]	ec-code/1.13.12.16	OJI88407.1 or OJI88434.1	0	1000	0		kegg.reaction/R00025;kegg.pathway/rn00910;kegg.orthology/K00459;rhea/26461	Nitrogen metabolism		Included by getKEGGModelFromOrganism (using HMMs)		Dead end metabolite
	R37	thiosulfate:cyanide sulfurtranserase	Cyanide ion[s] + Thiosulfate[s] <=> Sulfite[s] + Thiocyanate[s]	ec-code/2.8.1.1	OJI88635.1 or OJI89142.1 or OJI82465.1	-1000	1000	0		kegg.reaction/R01931;kegg.pathway/rn00920;kegg.orthology/K01011;rhea/16884	Sulfur metabolism		Included by getKEGGModelFromOrganism (using HMMs)		Dead end metabolite
	R38	sulfide:glutathione,quinone oxidoreductase	Glutathione[s] + Hydrogen sulfide[s] + Quinone[s] <=> Hydroquinone (C15603)[s] + S-Sulfanylglutathione[s]	ec-code/1.8.5.8	OJI88951.1	-1000	1000	0		kegg.reaction/R11929;kegg.pathway/rn00920;kegg.orthology/K22470;rhea/55159	Sulfur metabolism		Included by getKEGGModelFromOrganism (using HMMs)		Dead end metabolite
	R46	cis,cis-3,6-Dodecadienoyl-CoA delta3-cis-delta2-trans-isomerase	cis,cis-3,6-Dodecadienoyl-CoA[s] <=> trans,cis-Lauro-2,6-dienoyl-CoA[s]	ec-code/5.3.3.8	OJI79911.1 or OJI82846.1 or OJI81603.1	-1000	1000	0		kegg.reaction/R04756;kegg.pathway/rn00071;kegg.orthology/K13239	Fatty acid degradation		Included by getKEGGModelFromOrganism (using HMMs)		Dead end metabolite
	R56		H2O[s] + Sucrose (G00370)[s] <=> D-Glucose[s] + D-Fructose[s]	ec-code/3.2.1.20;ec-code/3.2.1.48	OJI85157.1 or OJI80999.1	-1000	1000	0		kegg.reaction/R01317;kegg.pathway/rn00590;kegg.orthology/K14674;kegg.orthology/K16342;kegg.orthology/K16343	Arachidonic acid metabolism		Included by getKEGGModelFromOrganism (using HMMs)		Dead end metabolite
	R57		H2O[s] + Sucrose (G00370)[s] => alpha-D-Glucose[s] + beta-D-Fructose[s]	ec-code/3.2.1.20;ec-code/3.2.1.26;ec-code/3.2.1.48	OJI85157.1 or OJI80999.1 or OJI79999.1 or OJI91573.1	0	1000	0		kegg.reaction/R07379;kegg.pathway/rn00565;kegg.orthology/K14674;kegg.orthology/K16342;kegg.orthology/K16343;rhea/36198	Ether lipid metabolism		Included by getKEGGModelFromOrganism (using HMMs)		Dead end metabolite
	R58		H2O[s] + Sucrose (G00370)[s] <=> D-Glucose[s] + D-Fructose[s]	ec-code/3.2.1.20;ec-code/3.2.1.48	OJI85157.1 or OJI80999.1	-1000	1000	0		kegg.reaction/R06087;kegg.orthology/K01187			Included by getKEGGModelFromOrganism (using HMMs)		Dead end metabolite
	R59		H2O[s] + Sucrose (G00370)[s] => alpha-D-Glucose[s] + beta-D-Fructose[s]	ec-code/3.2.1.20;ec-code/3.2.1.26;ec-code/3.2.1.48	OJI85157.1 or OJI80999.1 or OJI79999.1 or OJI91573.1	0	1000	0		kegg.reaction/R06088;kegg.orthology/K01187;kegg.orthology/K01193			Included by getKEGGModelFromOrganism (using HMMs)		Dead end metabolite
	R73	5alpha-Cholest-7-en-3beta-ol delta7-delta8-isomerase	Lathosterol[s] <=> 5alpha-Cholest-8-en-3beta-ol[s]	ec-code/5.3.3.5	OJI84948.1 or OJI84510.1	-1000	1000	0		kegg.reaction/R03353;kegg.pathway/rn00100;kegg.module/M00101;kegg.orthology/K01824;rhea/15284	Steroid biosynthesis		Included by getKEGGModelFromOrganism (using HMMs)		Dead end metabolite
	R74	delta8,24-Cholestadien-3beta-ol delta7-delta8-isomerase	Zymosterol[s] <=> 5alpha-Cholesta-7,24-dien-3beta-ol[s]	ec-code/5.3.3.5	OJI84948.1 or OJI84510.1	-1000	1000	0		kegg.reaction/R04804;kegg.pathway/rn00100;kegg.orthology/K01824	Steroid biosynthesis		Included by getKEGGModelFromOrganism (using HMMs)		Dead end metabolite
	R77		NADPH[s] + H+[s] + Isofucosterol[s] <=> NADP+[s] + beta-Sitosterol[s]	ec-code/1.3.1.-	OJI91313.1 or OJI91205.1	-1000	1000	0		kegg.reaction/R07488;kegg.pathway/rn00100;kegg.orthology/K09828	Steroid biosynthesis		Included by getKEGGModelFromOrganism (using HMMs)		Dead end metabolite
	R78		NADPH[s] + H+[s] + 24-Methylenecholesterol[s] <=> NADP+[s] + Campesterol[s]	ec-code/1.3.1.-	OJI91313.1 or OJI91205.1	-1000	1000	0		kegg.reaction/R07493;kegg.pathway/rn00100;kegg.orthology/K09828	Steroid biosynthesis		Included by getKEGGModelFromOrganism (using HMMs)		Dead end metabolite
	R79		NADPH[s] + H+[s] + 24-Methylenecholesterol[s] <=> NADP+[s] + 24-epi-Campesterol[s]	ec-code/1.3.1.-	OJI91313.1 or OJI91205.1	-1000	1000	0		kegg.reaction/R11096;kegg.pathway/rn00100;kegg.orthology/K09828	Steroid biosynthesis		Included by getKEGGModelFromOrganism (using HMMs)		Dead end metabolite
	R80	(S)-2,3-Epoxysqualene mutase (cyclizing, cycloartenol-forming)	(S)-2,3-Epoxysqualene[s] <=> Cycloartenol[s]	ec-code/5.4.99.8	OJI88297.1	-1000	1000	0		kegg.reaction/R03200;kegg.pathway/rn00100;kegg.orthology/K01853;rhea/21311	Steroid biosynthesis		Included by getKEGGModelFromOrganism (using HMMs)		Dead end metabolite
	R81		SAM[s] + Cycloartenol[s] <=> SAH[s] + 24-Methylenecycloartanol[s]	ec-code/2.1.1.41	OJI89749.1 or OJI80410.1 or OJI81218.1	-1000	1000	0		kegg.reaction/R07481;kegg.pathway/rn00100;kegg.orthology/K00559	Steroid biosynthesis		Included by getKEGGModelFromOrganism (using HMMs)		Dead end metabolite
	R82	obtusifoliol,[reduced NADPH---hemoprotein reductase]:oxygen oxidoreductase (14-methyl cleaving)	3 O2[s] + Obtusifoliol[s] + 3 [Reduced NADPH---hemoprotein reductase][s] <=> 4 H2O[s] + FOR[s] + 3 [Oxidized NADPH---hemoprotein reductase][s] + 4alpha-Methyl-5alpha-ergosta-8,14,24(28)-trien-3beta-ol[s]	ec-code/1.14.14.154	OJI87652.1 or OJI82668.1 or OJI89998.1 or OJI87795.1	-1000	1000	0		kegg.reaction/R05731;kegg.pathway/rn00100;kegg.orthology/K05917;rhea/14920	Steroid biosynthesis		Included by getKEGGModelFromOrganism (using HMMs)		Dead end metabolite
	R83		NADPH[s] + H+[s] + 4alpha-Methyl-5alpha-ergosta-8,14,24(28)-trien-3beta-ol[s] <=> NADP+[s] + 4alpha-Methylfecosterol[s]	ec-code/1.3.1.70	OJI90225.1 or OJI86818.1	-1000	1000	0		kegg.reaction/R07483;kegg.pathway/rn00100;kegg.orthology/K00222	Steroid biosynthesis		Included by getKEGGModelFromOrganism (using HMMs)		Dead end metabolite
	R84		4alpha-Methylfecosterol[s] <=> 24-Methylenelophenol[s]	ec-code/5.3.3.5	OJI84948.1 or OJI84510.1	-1000	1000	0		kegg.reaction/R07484;kegg.pathway/rn00100;kegg.orthology/K01824	Steroid biosynthesis		Included by getKEGGModelFromOrganism (using HMMs)		Dead end metabolite
	R85	episterol,ferrocytochrome b5:oxygen oxidoreductase 5,6-dehydrogenating	O2[s] + 2 H+[s] + 2 Ferrocytochrome b5[s] + EPST[s] <=> 2 H2O[s] + 2 Ferricytochrome b5[s] + 5-Dehydroepisterol[s]	ec-code/1.14.19.20	OJI80015.1 or OJI83764.1 or OJI80488.1	-1000	1000	0		kegg.reaction/R07491;kegg.pathway/rn00100;kegg.orthology/K00227;rhea/46563	Steroid biosynthesis		Included by getKEGGModelFromOrganism (using HMMs)		Dead end metabolite
	R86	delta7-avenasterol,ferrocytochrome b5:oxygen oxidoreductase 5,6-dehydrogenating	O2[s] + 2 H+[s] + 2 Ferrocytochrome b5[s] + Delta7-Avenasterol[s] <=> 2 H2O[s] + 2 Ferricytochrome b5[s] + 5-Dehydroavenasterol[s]	ec-code/1.14.19.20	OJI80015.1 or OJI83764.1 or OJI80488.1	-1000	1000	0		kegg.reaction/R07486;kegg.pathway/rn00100;kegg.orthology/K00227	Steroid biosynthesis		Included by getKEGGModelFromOrganism (using HMMs)		Dead end metabolite
	R87	lathosterol,ferrocytochrome b5:oxygen oxidoreductase 5,6-dehydrogenating	O2[s] + 2 H+[s] + 2 Ferrocytochrome b5[s] + Lathosterol[s] <=> 2 H2O[s] + 2 Ferricytochrome b5[s] + 7-Dehydrocholesterol[s]	ec-code/1.14.19.20	OJI80015.1 or OJI83764.1 or OJI80488.1	-1000	1000	0		kegg.reaction/R07215;kegg.pathway/rn00100;kegg.module/M00101;kegg.orthology/K00227;rhea/46559	Steroid biosynthesis		Included by getKEGGModelFromOrganism (using HMMs)		Dead end metabolite
	R128	Sulfatide sulfohydrolase;	H2O[s] + Sulfatide[s] => Sulfate[s] + GALCER[s]	ec-code/3.1.6.1;ec-code/3.1.6.8	OJI86841.1 or OJI91240.1	0	1000	0		kegg.reaction/R04856;kegg.pathway/rn00600;kegg.orthology/K01130;rhea/21303	Sphingolipid metabolism		Included by getKEGGModelFromOrganism (using HMMs)		Dead end metabolite
	R130	beta-D-Galactosyl-1,4-beta-D-glucosylceramide galactohydrolase	H2O[s] + beta-D-Galactosyl-(1->4)-beta-D-glucosyl-(1<->1)-ceramide[s] <=> D-Galactose[s] + beta-D-Glucosyl-(1<->1)-ceramide[s]	ec-code/3.2.1.23	OJI85041.1 or OJI91555.1 or OJI86526.1	-1000	1000	0		kegg.reaction/R03355;kegg.pathway/rn00600;kegg.orthology/K12309	Sphingolipid metabolism		Included by getKEGGModelFromOrganism (using HMMs)		Dead end metabolite
	R131	Digalactosylceramide galactohydrolase	H2O[s] + Digalactosylceramide[s] => D-Galactose[s] + GALCER[s]	ec-code/3.2.1.22	OJI91567.1 or OJI87308.1 or OJI85598.1 or OJI89734.1	0	1000	0		kegg.reaction/R04019;kegg.pathway/rn00600;kegg.orthology/K07407	Sphingolipid metabolism		Included by getKEGGModelFromOrganism (using HMMs)		Dead end metabolite
	R134	sphinganine,ferrocytochrome b5:oxygen oxidoreductase (C4-hydroxylating)	O2[s] + 2 H+[s] + Sphinganine[s] + 2 Ferrocytochrome b5[s] <=> H2O[s] + 2 Ferricytochrome b5[s] + C18PSPH[s]	ec-code/1.14.18.5	OJI86548.1	-1000	1000	0		kegg.reaction/R06525;kegg.pathway/rn00600;kegg.orthology/K04713	Sphingolipid metabolism		Included by getKEGGModelFromOrganism (using HMMs)		Dead end metabolite
	R135	dihydroceramide,ferrocytochrome b5:oxygen oxidoreductase (C4-hydroxylating)	O2[s] + 2 H+[s] + 2 Ferrocytochrome b5[s] + Dihydroceramide[s] <=> H2O[s] + 2 Ferricytochrome b5[s] + Phytoceramide[s]	ec-code/1.14.18.5	OJI86548.1	-1000	1000	0		kegg.reaction/R06526;kegg.pathway/rn00600;kegg.orthology/K04713;rhea/46367	Sphingolipid metabolism		Included by getKEGGModelFromOrganism (using HMMs)		Dead end metabolite
	R137	(7E,9E,11Z,14Z)-(5S,6S)-5,6-Epoxyicosa-7,9,11,14-tetraenoate hydrolase	H2O[s] + Leukotriene A4[s] <=> Leukotriene B4[s]	ec-code/3.3.2.6	OJI80734.1	-1000	1000	0		kegg.reaction/R03057;kegg.pathway/rn00590;kegg.orthology/K01254	Arachidonic acid metabolism		Included by getKEGGModelFromOrganism (using HMMs)		Dead end metabolite
	R138		15(S)-HPETE[s] <=> 15H-11,12-EETA[s]	ec-code/1.14.14.1	OJI91464.1 or OJI84676.1 or OJI90068.1	-1000	1000	0		kegg.reaction/R07042;kegg.pathway/rn00590;kegg.orthology/K07418	Arachidonic acid metabolism		Included by getKEGGModelFromOrganism (using HMMs)		Dead end metabolite
	R139		15(S)-HPETE[s] <=> 11H-14,15-EETA[s]	ec-code/1.14.14.1	OJI91464.1 or OJI84676.1 or OJI90068.1	-1000	1000	0		kegg.reaction/R07043;kegg.pathway/rn00590;kegg.orthology/K07418	Arachidonic acid metabolism		Included by getKEGGModelFromOrganism (using HMMs)		Dead end metabolite
	R140		H2O[s] + 15H-11,12-EETA[s] <=> 11,12,15-THETA[s]	ec-code/1.14.14.1	OJI91464.1 or OJI84676.1 or OJI90068.1	-1000	1000	0		kegg.reaction/R07044;kegg.pathway/rn00590;kegg.orthology/K07418	Arachidonic acid metabolism		Included by getKEGGModelFromOrganism (using HMMs)		Dead end metabolite
	R141		H2O[s] + 11H-14,15-EETA[s] <=> 11,14,15-THETA[s]	ec-code/1.14.14.1	OJI91464.1 or OJI84676.1 or OJI90068.1	-1000	1000	0		kegg.reaction/R07045;kegg.pathway/rn00590;kegg.orthology/K07418	Arachidonic acid metabolism		Included by getKEGGModelFromOrganism (using HMMs)		Dead end metabolite
	R142	Glutathione: 5-HPETE oxidoreductase	2 Glutathione[s] + 5(S)-HPETE[s] => H2O[s] + Glutathione disulfide[s] + 5(S)-HETE[s]	ec-code/1.11.1.9	OJI85341.1	0	1000	0		kegg.reaction/R07034;kegg.pathway/rn00590;kegg.orthology/K00432	Arachidonic acid metabolism		Included by getKEGGModelFromOrganism (using HMMs)		Dead end metabolite
	R143	Glutathione: 15-HPETE oxidoreductase	2 Glutathione[s] + 15(S)-HPETE[s] => H2O[s] + Glutathione disulfide[s] + (15S)-15-Hydroxy-5,8,11-cis-13-trans-eicosatetraenoate[s]	ec-code/1.11.1.9	OJI85341.1	0	1000	0		kegg.reaction/R07035;kegg.pathway/rn00590;kegg.orthology/K00432	Arachidonic acid metabolism		Included by getKEGGModelFromOrganism (using HMMs)		Dead end metabolite
	R148	leukotriene-C4 hydrolase	H2O[s] + Leukotriene C4[s] <=> GLU[s] + Leukotriene D4[s]	ec-code/3.4.19.14	OJI87548.1	-1000	1000	0		kegg.reaction/R09875;kegg.pathway/rn00590;kegg.orthology/K18592;rhea/31566	Arachidonic acid metabolism		Included by getKEGGModelFromOrganism (using HMMs)		Dead end metabolite
	R150		O2[s] + Arachidonate[s] + [Reduced NADPH---hemoprotein reductase][s] <=> H2O[s] + [Oxidized NADPH---hemoprotein reductase][s] + 19(S)-HETE[s]	ec-code/1.14.13.-;ec-code/1.14.14.1;ec-code/1.14.14.80;ec-code/1.14.14.-	OJI89220.1 or OJI91464.1 or OJI84676.1 or OJI90068.1	-1000	1000	0		kegg.reaction/R07046;kegg.pathway/rn00590;kegg.orthology/K07418;kegg.orthology/K07422;kegg.orthology/K07425	Arachidonic acid metabolism		Included by getKEGGModelFromOrganism (using HMMs)		Dead end metabolite
	R151		NADPH[s] + O2[s] + H+[s] + Arachidonate[s] <=> H2O[s] + NADP+[s] + 14,15-EET[s]	ec-code/1.14.13.-;ec-code/1.14.14.1;ec-code/1.14.14.-	OJI91464.1 or OJI84676.1 or OJI90068.1	-1000	1000	0		kegg.reaction/R07048;kegg.pathway/rn00590;kegg.orthology/K07418	Arachidonic acid metabolism		Included by getKEGGModelFromOrganism (using HMMs)		Dead end metabolite
	R152		NADPH[s] + O2[s] + H+[s] + Arachidonate[s] <=> H2O[s] + NADP+[s] + 11,12-EET[s]	ec-code/1.14.13.-;ec-code/1.14.14.1;ec-code/1.14.14.-	OJI89220.1 or OJI91464.1 or OJI84676.1 or OJI90068.1	-1000	1000	0		kegg.reaction/R07050;kegg.pathway/rn00590;kegg.orthology/K07418;kegg.orthology/K07425;rhea/39766	Arachidonic acid metabolism		Included by getKEGGModelFromOrganism (using HMMs)		Dead end metabolite
	R153		NADPH[s] + O2[s] + H+[s] + Arachidonate[s] <=> H2O[s] + NADP+[s] + 8,9-EET[s]	ec-code/1.14.13.-;ec-code/1.14.14.1;ec-code/1.14.14.-	OJI91464.1 or OJI84676.1 or OJI90068.1	-1000	1000	0		kegg.reaction/R07051;kegg.pathway/rn00590;kegg.orthology/K07418	Arachidonic acid metabolism		Included by getKEGGModelFromOrganism (using HMMs)		Dead end metabolite
	R154		NADPH[s] + O2[s] + H+[s] + Arachidonate[s] <=> H2O[s] + NADP+[s] + 5,6-EET[s]	ec-code/1.14.13.-;ec-code/1.14.14.1	OJI91464.1 or OJI84676.1 or OJI90068.1	-1000	1000	0		kegg.reaction/R07052;kegg.pathway/rn00590;kegg.orthology/K07418	Arachidonic acid metabolism		Included by getKEGGModelFromOrganism (using HMMs)		Dead end metabolite
	R155	(8R,9Z,12Z)-8-hydroperoxyoctadeca-9,12-dienoate hydroxymutase [(5S,8R,9Z,12Z)-5,8-dihydroxyoctadeca-9,12-dienoate-forming]	8(R)-HPODE[s] => 5S,8R-DiHODE[s]	ec-code/5.4.4.5	OJI85318.1 or OJI81078.1 or OJI88650.1	0	1000	0		kegg.reaction/R09905;kegg.pathway/rn00591;kegg.orthology/K17863;rhea/31582	Linoleic acid metabolism		Included by getKEGGModelFromOrganism (using HMMs)		Dead end metabolite
	R156	linoleate:oxygen (10R)-oxidoreductase	O2[s] + C182[s] => (8E,10R,12Z)-10-Hydroperoxy-8,12-octadecadienoate[s]	ec-code/1.13.11.62	OJI85318.1 or OJI81078.1 or OJI88650.1	0	1000	0		kegg.reaction/R09811;kegg.pathway/rn00591;kegg.orthology/K17862;rhea/31698	Linoleic acid metabolism		Included by getKEGGModelFromOrganism (using HMMs)		Dead end metabolite
	R157		NADPH[s] + O2[s] + H+[s] + C182[s] <=> H2O[s] + NADP+[s] + 9(10)-EpOME[s]	ec-code/1.14.13.-;ec-code/1.14.14.1;ec-code/1.14.14.-	OJI84618.1 or OJI91464.1 or OJI84676.1 or OJI89780.1 or OJI90068.1 or OJI89803.1	-1000	1000	0		kegg.reaction/R07055;kegg.pathway/rn00591;kegg.orthology/K07409;kegg.orthology/K07418	Linoleic acid metabolism		Included by getKEGGModelFromOrganism (using HMMs)		Dead end metabolite
	R158		NADPH[s] + O2[s] + H+[s] + C182[s] <=> H2O[s] + NADP+[s] + 12(13)-EpOME[s]	ec-code/1.14.13.-;ec-code/1.14.14.1;ec-code/1.14.14.-	OJI84618.1 or OJI91464.1 or OJI84676.1 or OJI89780.1 or OJI90068.1 or OJI89803.1	-1000	1000	0		kegg.reaction/R07056;kegg.pathway/rn00591;kegg.orthology/K07409;kegg.orthology/K07418	Linoleic acid metabolism		Included by getKEGGModelFromOrganism (using HMMs)		Dead end metabolite
	R159	linoleate:oxygen (8R)-oxidoreductase	O2[s] + C182[s] => 8(R)-HPODE[s]	ec-code/1.13.11.60	OJI85318.1 or OJI81078.1 or OJI88650.1	0	1000	0		kegg.reaction/R07061;kegg.pathway/rn00591;kegg.orthology/K17863;kegg.orthology/K17864;rhea/25398	Linoleic acid metabolism		Included by getKEGGModelFromOrganism (using HMMs)		Dead end metabolite
	R160	(8R,9Z,12Z)-8-hydroperoxyoctadeca-9,12-dienoate hydroxymutase [(7S,8S,9Z,12Z)-7,8-dihydroxyoctadeca-9,12-dienoate-forming]	8(R)-HPODE[s] => (7S,8S)-DiHODE[s]	ec-code/5.4.4.6	OJI85318.1 or OJI81078.1 or OJI88650.1	0	1000	0		kegg.reaction/R07062;kegg.pathway/rn00591;kegg.orthology/K17864;rhea/25402	Linoleic acid metabolism		Included by getKEGGModelFromOrganism (using HMMs)		Dead end metabolite
	R161	8-[(1R,2R)-3-oxo-2-{(Z)-pent-2-enyl}cyclopentyl]octanoate:NADP+ 4-oxidoreductase	NADP+[s] + 8-[(1R,2R)-3-Oxo-2-{(Z)-pent-2-enyl}cyclopentyl]octanoate[s] <=> NADPH[s] + H+[s] + 12-OPDA[s]	ec-code/1.3.1.42	OJI84748.1 or OJI89935.1 or OJI89396.1 or OJI88376.1	-1000	1000	0		kegg.reaction/R03401;kegg.pathway/rn00592;kegg.module/M00113;kegg.orthology/K05894;rhea/21891	alpha-Linolenic acid metabolism		Included by getKEGGModelFromOrganism (using HMMs)		Dead end metabolite
	R162		ATP[s] + CoA[s] + 8-[(1R,2R)-3-Oxo-2-{(Z)-pent-2-enyl}cyclopentyl]octanoate[s] <=> PPI[s] + AMP[s] + OPC8-CoA[s]	ec-code/6.2.1.-	OJI89488.1 or OJI84509.1 or OJI80783.1	-1000	1000	0		kegg.reaction/R07887;kegg.pathway/rn00592;kegg.module/M00113;kegg.orthology/K10526	alpha-Linolenic acid metabolism		Included by getKEGGModelFromOrganism (using HMMs)		Dead end metabolite
	R163		FAD[s] + OPC8-CoA[s] <=> FADH2[s] + trans-2-Enoyl-OPC8-CoA[s]	ec-code/1.3.3.6	OJI81649.1	-1000	1000	0		kegg.reaction/R07888;kegg.pathway/rn00592;kegg.module/M00113;kegg.orthology/K00232	alpha-Linolenic acid metabolism		Included by getKEGGModelFromOrganism (using HMMs)		Dead end metabolite
	R164		ACCOA[s] + OPC6-CoA[s] <=> CoA[s] + 3-Oxo-OPC8-CoA[s]	ec-code/2.3.1.16	OJI81092.1 or OJI87616.1 or OJI86242.1 or OJI90991.1	-1000	1000	0		kegg.reaction/R07891;kegg.pathway/rn00592;kegg.module/M00113;kegg.orthology/K07513	alpha-Linolenic acid metabolism		Included by getKEGGModelFromOrganism (using HMMs)		Dead end metabolite
	R165		FAD[s] + OPC6-CoA[s] <=> FADH2[s] + trans-2-Enoyl-OPC6-CoA[s]	ec-code/1.3.3.6	OJI81649.1	-1000	1000	0		kegg.reaction/R07892;kegg.pathway/rn00592;kegg.module/M00113;kegg.orthology/K00232	alpha-Linolenic acid metabolism		Included by getKEGGModelFromOrganism (using HMMs)		Dead end metabolite
	R166		ACCOA[s] + OPC4-CoA[s] <=> CoA[s] + 3-Oxo-OPC6-CoA[s]	ec-code/2.3.1.16	OJI81092.1 or OJI87616.1 or OJI86242.1 or OJI90991.1	-1000	1000	0		kegg.reaction/R07895;kegg.pathway/rn00592;kegg.module/M00113;kegg.orthology/K07513	alpha-Linolenic acid metabolism		Included by getKEGGModelFromOrganism (using HMMs)		Dead end metabolite
	R167		FAD[s] + OPC4-CoA[s] <=> FADH2[s] + trans-2-Enoyl-OPC4-CoA[s]	ec-code/1.3.3.6	OJI81649.1	-1000	1000	0		kegg.reaction/R07896;kegg.pathway/rn00592;kegg.module/M00113;kegg.orthology/K00232	alpha-Linolenic acid metabolism		Included by getKEGGModelFromOrganism (using HMMs)		Dead end metabolite
	R168		ACCOA[s] + (+)-7-Isojasmonic acid CoA[s] <=> CoA[s] + 3-Oxo-OPC4-CoA[s]	ec-code/2.3.1.16	OJI81092.1 or OJI87616.1 or OJI86242.1 or OJI90991.1	-1000	1000	0		kegg.reaction/R07899;kegg.pathway/rn00592;kegg.module/M00113;kegg.orthology/K07513	alpha-Linolenic acid metabolism		Included by getKEGGModelFromOrganism (using HMMs)		Dead end metabolite
	R170	1-(5'-Phosphoribosyl)-5-amino-4-imidazolecarboxamide:pyrophosphate phosphoribosyltransferase	PPI[s] + AICAR[s] <=> PRPP[s] + 5-Amino-4-imidazolecarboxyamide[s]	2.4.2.7	OJI88738.1	-1000	1000	0		kegg.reaction/R04378;kegg.pathway/rn00230;kegg.orthology/K00759;rhea/31138	Purine metabolism		Included by getKEGGModelFromOrganism (using HMMs)		Dead end metabolite
	R173	XTP pyrophosphohydrolase;	H2O[s] + XTP[s] => PPI[s] + Xanthosine 5'-phosphate[s]	ec-code/3.6.1.66;ec-code/3.6.1.-	OJI84311.1	0	1000	0		kegg.reaction/R02720;kegg.pathway/rn00230;kegg.orthology/K01519;rhea/28613	Purine metabolism		Included by getKEGGModelFromOrganism (using HMMs)		Dead end metabolite
	R174	Xanthosine:orthophosphate ribosyltransferase	PI[s] + Xanthosine[s] <=> Xanthine[s] + R1P[s]	2.4.2.1	OJI80031.1	-1000	1000	0		kegg.reaction/R02297;kegg.pathway/rn00230;kegg.orthology/K03783;rhea/27641	Purine metabolism		Included by getKEGGModelFromOrganism (using HMMs)		Dead end metabolite
	R181	P1,P3-bis(5'-adenosyl)-triphosphate adenylohydrolase	H2O[s] + P1,P3-Bis(5'-adenosyl) triphosphate[s] => ADP[s] + AMP[s]	3.6.1.29	OJI79720.1 or OJI86276.1	0	1000	0		kegg.reaction/R00187;kegg.pathway/rn00230;kegg.orthology/K01522;kegg.orthology/K18424;rhea/13896	Purine metabolism		Included by getKEGGModelFromOrganism (using HMMs)		Dead end metabolite
	R182	guanosine 3'-diphosphate 5'-triphosphate 5'-phosphohydrolase	H2O[s] + Guanosine 3'-diphosphate 5'-triphosphate[s] <=> PI[s] + Guanosine 3',5'-bis(diphosphate)[s]	3.6.1.11	OJI88226.1	-1000	1000	0		kegg.reaction/R03409;kegg.pathway/rn00230;kegg.orthology/K01514;rhea/13076	Purine metabolism		Included by getKEGGModelFromOrganism (using HMMs)		Dead end metabolite
	R184	uracil hydro-lyase (adding D-ribose 5-phosphate;pseudouridine-5'-phosphate-forming)	Uracil[s] + R5P[s] <=> H2O[s] + Pseudouridine 5'-phosphate[s]	4.2.1.70	OJI85900.1	-1000	1000	0		kegg.reaction/R01055;kegg.pathway/rn00240;kegg.orthology/K16330;rhea/18340	Pyrimidine metabolism		Included by getKEGGModelFromOrganism (using HMMs)		Dead end metabolite
	R185	ATP:pseudouridine 5'-phosphotransferase	ATP[s] + Pseudouridine[s] => ADP[s] + Pseudouridine 5'-phosphate[s]	2.7.1.83	OJI85900.1	0	1000	0		kegg.reaction/R03315;kegg.pathway/rn00240;kegg.orthology/K16330;rhea/22451	Pyrimidine metabolism		Included by getKEGGModelFromOrganism (using HMMs)		Dead end metabolite
	R186	ATP:2'-deoxy-5-hydroxymethylcytidine-5'-diphosphate phosphotransferase	ATP[s] + 2'-Deoxy-5-hydroxymethylcytidine-5'-diphosphate[s] => ADP[s] + 2'-Deoxy-5-hydroxymethylcytidine-5'-triphosphate[s]	2.7.4.6	OJI88235.1	0	1000	0		kegg.reaction/R00139;kegg.pathway/rn00240;kegg.orthology/K00940	Pyrimidine metabolism		Included by getKEGGModelFromOrganism (using HMMs)		Dead end metabolite
	R197	(R)-5,6-dihydrothymine amidohydrolase	H2O[s] + (R)-5,6-Dihydrothymine[s] <=> (R)-3-Ureidoisobutyrate[s]	ec-code/3.5.2.2	OJI91032.1 or OJI88816.1	-1000	1000	0		kegg.reaction/R03055;kegg.pathway/rn00240;kegg.module/M00046;kegg.orthology/K01464	Pyrimidine metabolism		Included by getKEGGModelFromOrganism (using HMMs)		Dead end metabolite
	R198	5,6-Dihydrouracil amidohydrolase	H2O[s] + 5,6-Dihydrouracil[s] <=> 3-Ureidopropionate[s]	ec-code/3.5.2.2	OJI91032.1 or OJI88816.1	-1000	1000	0		kegg.reaction/R02269;kegg.pathway/rn00240;kegg.pathway/rn00410;kegg.pathway/rn00770;kegg.module/M00046;kegg.orthology/K01464;rhea/16124	Pyrimidine metabolism;beta-Alanine metabolism;Pantothenate and CoA biosynthesis		Included by getKEGGModelFromOrganism (using HMMs)		Dead end metabolite
	R199		H2O[s] + N-Acetylaspartylglutamate[s] <=> GLU[s] + N-Acetyl-L-aspartate[s]	ec-code/3.4.17.21	OJI90269.1 or OJI86478.1	-1000	1000	0		kegg.reaction/R10687;kegg.pathway/rn00250;kegg.orthology/K14592	Alanine, aspartate and glutamate metabolism		Included by getKEGGModelFromOrganism (using HMMs)		Dead end metabolite
	R200		H2O[s] + N-Acetylaspartylglutamylglutamate[s] <=> GLU[s] + N-Acetylaspartylglutamate[s]	ec-code/3.4.17.21	OJI90269.1 or OJI86478.1	-1000	1000	0		kegg.reaction/R10688;kegg.pathway/rn00250;kegg.orthology/K14592	Alanine, aspartate and glutamate metabolism		Included by getKEGGModelFromOrganism (using HMMs)		Dead end metabolite
	R205	L-serine hydro-lyase	SER[s] => H2O[s] + Dehydroalanine[s]	4.3.1.17	OJI81387.1	0	1000	0		kegg.reaction/R00590;kegg.pathway/rn00270;kegg.orthology/K17989;rhea/40666	Cysteine and methionine metabolism		Included by getKEGGModelFromOrganism (using HMMs). Incomplete reaction		Dead end metabolite
	R206	L-cysteate:2-oxoglutarate aminotransferase	2-Oxoglutarate[s] + L-Cysteate[s] <=> GLU[s] + 3-Sulfopyruvate[s]	ec-code/2.6.1.1	OJI81038.1 or OJI83986.1 or OJI84718.1 or OJI80276.1 or OJI87936.1	-1000	1000	0		kegg.reaction/R02433;kegg.pathway/rn00270;kegg.orthology/K00811;kegg.orthology/K14454;kegg.orthology/K14455	Cysteine and methionine metabolism		Included by getKEGGModelFromOrganism (using HMMs)		Dead end metabolite
	R207	(2R)-3-sulfolactate:NAD+ oxidoreductase	NAD+[s] + (2R)-3-Sulfolactate[s] <=> NADH[s] + H+[s] + 3-Sulfopyruvate[s]	ec-code/1.1.1.37;ec-code/1.1.1.337	OJI80024.1 or OJI81748.1 or OJI83124.1	-1000	1000	0		kegg.reaction/R07136;kegg.pathway/rn00270;kegg.pathway/rn00680;kegg.module/M00358;kegg.orthology/K00026;rhea/15536	Cysteine and methionine metabolism;Methane metabolism		Included by getKEGGModelFromOrganism (using HMMs)		Dead end metabolite
	R208	1,2-dihydroxy-5-(methylthio)pent-1-en-3-one:oxygen oxidoreductase (formate- and CO-forming)	O2[s] + 1,2-Dihydroxy-5-(methylthio)pent-1-en-3-one[s] <=> FOR[s] + CO[s] + 3-(Methylthio)propanoate[s]	ec-code/1.13.11.53	OJI79934.1	-1000	1000	0		kegg.reaction/R07363;kegg.pathway/rn00270;kegg.orthology/K08967;rhea/14164	Cysteine and methionine metabolism		Included by getKEGGModelFromOrganism (using HMMs)		Dead end metabolite
	R209	1,2-dihydroxy-5-(methylthio)pent-1-en-3-one:oxygen oxidoreductase (formate-forming)	O2[s] + 1,2-Dihydroxy-5-(methylthio)pent-1-en-3-one[s] <=> FOR[s] + 4-Methylthio-2-oxobutanoic acid[s]	ec-code/1.13.11.54	OJI79934.1	-1000	1000	0		kegg.reaction/R07364;kegg.pathway/rn00270;kegg.module/M00034;kegg.orthology/K08967;rhea/24507	Cysteine and methionine metabolism		Included by getKEGGModelFromOrganism (using HMMs)		Dead end metabolite
	R211	L-cystine thiocysteine-lyase (deaminating; pyruvate-forming)	H2O[s] + L-Cystine[s] => Ammonia[s] + Pyruvate[s] + Thiocysteine[s]	ec-code/4.4.1.1;ec-code/4.4.1.13;ec-code/4.4.1.35	OJI84239.1 or OJI89833.1 or OJI88667.1 or OJI81182.1	0	1000	0		kegg.reaction/R02408;kegg.pathway/rn00270;kegg.orthology/K01758;kegg.orthology/K01760;rhea/24930	Cysteine and methionine metabolism		Included by getKEGGModelFromOrganism (using HMMs)		Dead end metabolite
	R212	1-aminocyclopropane-1-carboxylate aminohydrolase (isomerizing);	H2O[s] + 1-Aminocyclopropane-1-carboxylate[s] => Ammonia[s] + 2-Oxobutanoate[s]	ec-code/3.5.99.7	OJI84582.1 or OJI88227.1	0	1000	0		kegg.reaction/R00997;kegg.pathway/rn00270;kegg.orthology/K01505;rhea/16936	Cysteine and methionine metabolism		Included by getKEGGModelFromOrganism (using HMMs)		Dead end metabolite
	R213	L-methionine:oxidized-thioredoxin S-oxidoreductase	Thioredoxin[s] + L-Methionine S-oxide[s] => H2O[s] + MET[s] + Thioredoxin disulfide[s]	1.8.4.14	OJI89067.1	0	1000	0		kegg.reaction/R02025;kegg.pathway/rn00270;kegg.orthology/K08968	Cysteine and methionine metabolism		Included by getKEGGModelFromOrganism (using HMMs)		Dead end metabolite
	R215	L-3-amino-isobutanoate:2-oxoglutarate aminotransferase	2-Oxoglutarate[s] + L-3-Aminoisobutanoate[s] <=> GLU[s] + (S)-Methylmalonate semialdehyde[s]	ec-code/2.6.1.22	OJI84433.1	-1000	1000	0		kegg.reaction/R04188;kegg.pathway/rn00280;kegg.orthology/K13524;rhea/13996	Valine, leucine and isoleucine degradation		Included by getKEGGModelFromOrganism (using HMMs)		Dead end metabolite
	R216	(S)-Methylmalonate semialdehyde:NAD+ oxidoreductase	H2O[s] + NAD+[s] + (S)-Methylmalonate semialdehyde[s] => NADH[s] + H+[s] + Methylmalonate[s]	ec-code/1.2.1.3	OJI81642.1 or OJI90286.1 or OJI87357.1 or OJI89639.1 or OJI79524.1 or OJI84430.1 or OJI83381.1 or OJI79678.1 or OJI89762.1 or OJI84090.1 or OJI90281.1 or OJI79868.1 or OJI83694.1 or OJI88075.1	0	1000	0		kegg.reaction/R03869;kegg.pathway/rn00280;kegg.orthology/K00128;kegg.orthology/K00149;rhea/31046	Valine, leucine and isoleucine degradation		Included by getKEGGModelFromOrganism (using HMMs)		Dead end metabolite
	R217	methylmalonate:CoA ligase (AMP-forming)	ATP[s] + CoA[s] + Methylmalonate[s] => PPI[s] + AMP[s] + (R)-Methylmalonyl-CoA[s]	ec-code/6.2.1.-	OJI89943.1 or OJI91151.1 or OJI88662.1	0	1000	0		kegg.reaction/R03383;kegg.pathway/rn00280;kegg.orthology/K18660	Valine, leucine and isoleucine degradation		Included by getKEGGModelFromOrganism (using HMMs)		Dead end metabolite
	R218	(S)-Methylmalonate semialdehyde:oxygen oxidoreductase	H2O[s] + O2[s] + (S)-Methylmalonate semialdehyde[s] => H2O2[s] + Methylmalonate[s]	ec-code/1.2.3.1	OJI81124.1 or OJI84749.1	0	1000	0		kegg.reaction/R03871;kegg.pathway/rn00280;kegg.orthology/K00157	Valine, leucine and isoleucine degradation		Included by getKEGGModelFromOrganism (using HMMs)		Dead end metabolite
	R219	propanoyl-CoA:carbon-dioxide ligase (ADP-forming)	ATP[s] + Propanoyl-CoA[s] + HCO3-[s] <=> ADP[s] + PI[s] + (S)-Methylmalonyl-CoA[s]	ec-code/6.4.1.3	OJI79773.1	-1000	1000	0		kegg.reaction/R01859;kegg.pathway/rn00280;kegg.pathway/rn00630;kegg.pathway/rn00640;kegg.pathway/rn00720;kegg.module/M00373;kegg.orthology/K01966;rhea/23723	Valine, leucine and isoleucine degradation;Glyoxylate and dicarboxylate metabolism;Propanoate metabolism;Carbon fixation pathways in prokaryotes		Included by getKEGGModelFromOrganism (using HMMs)		Dead end metabolite
	R220	(R)-3-Amino-2-methylpropanoate:pyruvate aminotransferase	Pyruvate[s] + (R)-3-Amino-2-methylpropanoate[s] <=> ALA[s] + 2-Methyl-3-oxopropanoate[s]	ec-code/2.6.1.40	OJI88067.1	-1000	1000	0		kegg.reaction/R02050;kegg.pathway/rn00280;kegg.orthology/K00827;rhea/18396	Valine, leucine and isoleucine degradation		Included by getKEGGModelFromOrganism (using HMMs)		Dead end metabolite
	R221	3-hydroxyisovaleryl-CoA hydro-lyase	3-Hydroxyisovaleryl-CoA[s] <=> H2O[s] + 3-Methylcrotonyl-CoA[s]	ec-code/4.2.1.17	OJI86194.1 or OJI86446.1 or OJI88941.1	-1000	1000	0		kegg.reaction/R04137;kegg.pathway/rn00280;kegg.orthology/K07511;rhea/31082	Valine, leucine and isoleucine degradation		Included by getKEGGModelFromOrganism (using HMMs)		Dead end metabolite
	R222	(2R,3S)-3-methylmalate:NAD+ oxidoreductase	NADH[s] + CO2[s] + H+[s] + 2-Oxobutanoate[s] <=> NAD+[s] + D-erythro-3-Methylmalate[s]	ec-code/1.1.1.85	OJI87130.1 or OJI80417.1 or OJI84872.1 or OJI80750.1	-1000	1000	0		kegg.reaction/R00994;kegg.pathway/rn00290;kegg.pathway/rn00660;kegg.module/M00535;kegg.orthology/K00052;rhea/32718	Valine, leucine and isoleucine biosynthesis;C5-Branched dibasic acid metabolism		Included by getKEGGModelFromOrganism (using HMMs)		Dead end metabolite
	R223	glutarate-semialdehyde:NAD+ oxidoreductase	H2O[s] + NAD+[s] + 5-Oxopentanoate[s] <=> NADH[s] + H+[s] + Glutarate[s]	ec-code/1.2.1.20	OJI81350.1 or OJI84518.1 or OJI87357.1 or OJI88923.1 or OJI89639.1 or OJI79524.1 or OJI84430.1 or OJI79678.1 or OJI89762.1 or OJI84090.1 or OJI90281.1	-1000	1000	0		kegg.reaction/R02401;kegg.pathway/rn00310;kegg.orthology/K00135;rhea/12067	Lysine degradation		Included by getKEGGModelFromOrganism (using HMMs)		Dead end metabolite
	R225	4-Trimethylammoniobutanal:NAD+ 1-oxidoreductase;	H2O[s] + NAD+[s] + 4-Trimethylammoniobutanal[s] => NADH[s] + H+[s] + 4-Trimethylammoniobutanoate[s]	ec-code/1.2.1.3;ec-code/1.2.1.47	OJI81642.1 or OJI90286.1 or OJI87357.1 or OJI89639.1 or OJI79524.1 or OJI84430.1 or OJI83381.1 or OJI79678.1 or OJI89762.1 or OJI84090.1 or OJI90281.1 or OJI79868.1 or OJI83694.1 or OJI88075.1	0	1000	0		kegg.reaction/R03283;kegg.pathway/rn00310;kegg.orthology/K00128;kegg.orthology/K00149;rhea/17988	Lysine degradation		Included by getKEGGModelFromOrganism (using HMMs)		Dead end metabolite
	R226	N6,N6,N6-Trimethyl-L-lysine,2-oxoglutarate:oxygen oxidoreductase (3-hydroxylating)	O2[s] + 2-Oxoglutarate[s] + N6,N6,N6-Trimethyl-L-lysine[s] => CO2[s] + SUCC[s] + 3-Hydroxy-N6,N6,N6-trimethyl-L-lysine[s]	ec-code/1.14.11.8	OJI90379.1 or OJI79744.1	0	1000	0		kegg.reaction/R03451;kegg.pathway/rn00310;kegg.orthology/K00474;rhea/14184	Lysine degradation		Included by getKEGGModelFromOrganism (using HMMs)		Dead end metabolite
	R227		SAM[s] + Protein lysine[s] => SAH[s] + Protein N6-methyl-L-lysine[s]	ec-code/2.1.1.43;ec-code/2.1.1.59;ec-code/2.1.1.60	OJI83340.1 or OJI84361.1 or OJI90521.1 or OJI90813.1 or OJI87965.1 or OJI80641.1 or OJI79945.1	0	1000	0		kegg.reaction/R03875;kegg.pathway/rn00310;kegg.orthology/K06101;kegg.orthology/K11419;kegg.orthology/K11422;kegg.orthology/K11423;kegg.orthology/K11427;kegg.orthology/K11429;kegg.orthology/K19199;rhea/51739	Lysine degradation		Included by getKEGGModelFromOrganism (using HMMs)		Dead end metabolite
	R228	S-adenosyl-L-methionine:cytochrome-c-L-lysine N6-methyltransferase	SAM[s] + Protein N6-methyl-L-lysine[s] => SAH[s] + Protein N6,N6-dimethyl-L-lysine[s]	ec-code/2.1.1.43;ec-code/2.1.1.59;ec-code/2.1.1.60	OJI83340.1 or OJI84361.1 or OJI90521.1 or OJI90813.1 or OJI87965.1 or OJI80641.1 or OJI79945.1	0	1000	0		kegg.reaction/R04866;kegg.pathway/rn00310;kegg.orthology/K06101;kegg.orthology/K11419;kegg.orthology/K11422;kegg.orthology/K11423;kegg.orthology/K11427;kegg.orthology/K11429;kegg.orthology/K19199;rhea/54199	Lysine degradation		Included by getKEGGModelFromOrganism (using HMMs)		Dead end metabolite
	R229	S-adenosyl-L-methionine:cytochrome-c-L-lysine N6-methyltransferase	SAM[s] + Protein N6,N6-dimethyl-L-lysine[s] => SAH[s] + Protein N6,N6,N6-trimethyl-L-lysine[s]	ec-code/2.1.1.43;ec-code/2.1.1.59;ec-code/2.1.1.60	OJI83340.1 or OJI84361.1 or OJI90521.1 or OJI90813.1 or OJI87965.1 or OJI80641.1 or OJI79945.1	0	1000	0		kegg.reaction/R04867;kegg.pathway/rn00310;kegg.orthology/K06101;kegg.orthology/K11419;kegg.orthology/K11422;kegg.orthology/K11423;kegg.orthology/K11427;kegg.orthology/K11429;kegg.orthology/K19199;rhea/54203	Lysine degradation		Included by getKEGGModelFromOrganism (using HMMs)		Dead end metabolite
	R231	4-Guanidinobutanamide amidohydrolase	H2O[s] + 4-Guanidinobutanamide[s] => Ammonia[s] + 4-Guanidinobutanoate[s]	ec-code/3.5.1.4	OJI89858.1 or OJI82743.1 or OJI85977.1 or OJI80002.1 or OJI91278.1 or OJI87834.1 or OJI89139.1 or OJI89512.1 or OJI85985.1 or OJI88161.1 or OJI83490.1 or OJI84123.1 or OJI85009.1 or OJI88675.1 or OJI89937.1 or OJI81896.1 or OJI84970.1 or OJI84663.1	0	1000	0		kegg.reaction/R03180;kegg.pathway/rn00330;kegg.orthology/K01426;rhea/34378	Arginine and proline metabolism		Included by getKEGGModelFromOrganism (using HMMs)		Dead end metabolite
	R233	cis-3-hydroxy-L-proline hydro-lyase (1-pyrroline-2-carboxylate-forming)	cis-3-Hydroxy-L-proline[s] => H2O[s] + 1-Pyrroline-2-carboxylate[s]	ec-code/4.2.1.171	OJI88377.1 or OJI82848.1	0	1000	0		kegg.reaction/R11625;kegg.pathway/rn00330;kegg.orthology/K09123;rhea/47627	Arginine and proline metabolism		Included by getKEGGModelFromOrganism (using HMMs)		Dead end metabolite
	R234	trans-3-hydroxy-L-proline hydro-lyase (1-pyrroline-2-carboxylate-forming)	trans-3-Hydroxy-L-proline[s] => H2O[s] + 1-Pyrroline-2-carboxylate[s]	ec-code/4.2.1.77	OJI83683.1 or OJI88379.1 or OJI90941.1	0	1000	0		kegg.reaction/R04374;kegg.pathway/rn00330;kegg.orthology/K18384;kegg.orthology/K22548;rhea/10323	Arginine and proline metabolism		Included by getKEGGModelFromOrganism (using HMMs)		Dead end metabolite
	R235	Creatinine iminohydrolase	H2O[s] + Creatinine[s] <=> Ammonia[s] + N-Methylhydantoin[s]	ec-code/3.5.4.21	OJI87039.1	-1000	1000	0		kegg.reaction/R02922;kegg.pathway/rn00330;kegg.orthology/K03365;rhea/12684	Arginine and proline metabolism		Included by getKEGGModelFromOrganism (using HMMs)		Dead end metabolite
	R236	D-Proline:oxygen oxidoreductase	O2[s] + D-Proline[s] => H2O2[s] + 1-Pyrroline-2-carboxylate[s]	ec-code/1.4.3.3	OJI87169.1 or OJI87193.1 or OJI79319.1 or OJI89426.1	0	1000	0		kegg.reaction/R02894;kegg.pathway/rn00330;kegg.orthology/K00273	Arginine and proline metabolism		Included by getKEGGModelFromOrganism (using HMMs)		Dead end metabolite
	R237	cis-4-Hydroxy-D-proline:oxygen oxidoreductase (deaminating)	O2[s] + cis-4-Hydroxy-D-proline[s] => H2O2[s] + 1-Pyrroline-4-hydroxy-2-carboxylate[s]	ec-code/1.4.3.3	OJI87169.1 or OJI87193.1 or OJI79319.1 or OJI89426.1	0	1000	0		kegg.reaction/R04221;kegg.pathway/rn00330;kegg.orthology/K00273	Arginine and proline metabolism		Included by getKEGGModelFromOrganism (using HMMs)		Dead end metabolite
	R238	N-(omega)-Hydroxyarginine,NADPH:oxygen oxidoreductase (nitric-oxide-forming)	NADPH[s] + 2 O2[s] + H+[s] + 2 N(omega)-Hydroxyarginine[s] => 2 H2O[s] + NADP+[s] + 2 L-Citrulline[s] + 2 Nitric oxide[s]	ec-code/1.14.13.39	OJI91186.1 or OJI84452.1	0	1000	0		kegg.reaction/R00111;kegg.pathway/rn00330;kegg.orthology/K13240;rhea/24667	Arginine and proline metabolism		Included by getKEGGModelFromOrganism (using HMMs)		Dead end metabolite	No homologue found
	R239	L-arginine,NADPH:oxygen oxidoreductase (N-(omega)-hydroxyarginine-forming)	NADPH[s] + O2[s] + L-Arginine[s] + H+[s] => H2O[s] + NADP+[s] + N(omega)-Hydroxyarginine[s]	ec-code/1.14.13.39	OJI91186.1 or OJI84452.1	0	1000	0		kegg.reaction/R00558;kegg.pathway/rn00330;kegg.orthology/K13240;rhea/24663	Arginine and proline metabolism		Included by getKEGGModelFromOrganism (using HMMs)		Dead end metabolite	No homologue found
	R241	alpha-Aminobutyryl histidine hydrolase	L-Histidine[s] + 4-Aminobutanoate[s] => H2O[s] + Homocarnosine[s]	ec-code/3.4.13.18;ec-code/3.4.13.20	OJI82745.1	0	1000	0		kegg.reaction/R01992;kegg.pathway/rn00330;kegg.orthology/K08660	Arginine and proline metabolism		Included by getKEGGModelFromOrganism (using HMMs)		Dead end metabolite
	R243	N-Acetylputrescine:oxygen oxidoreductase(deaminating)(flavin-containing)	H2O[s] + O2[s] + N-Acetylputrescine[s] <=> Ammonia[s] + H2O2[s] + N4-Acetylaminobutanal[s]	ec-code/1.4.3.4	OJI87247.1 or OJI88838.1 or OJI80095.1 or OJI80522.1 or OJI89076.1	-1000	1000	0		kegg.reaction/R04025;kegg.pathway/rn00330;kegg.module/M00135;kegg.orthology/K00274	Arginine and proline metabolism		Included by getKEGGModelFromOrganism (using HMMs)		Dead end metabolite
	R244	N4-Acetylaminobutanal:NAD+ oxidoreductase	H2O[s] + NAD+[s] + N4-Acetylaminobutanal[s] <=> NADH[s] + H+[s] + 4-Acetamidobutanoate[s]	ec-code/1.2.1.3	OJI81642.1 or OJI90286.1 or OJI87357.1 or OJI89639.1 or OJI79524.1 or OJI84430.1 or OJI83381.1 or OJI79678.1 or OJI89762.1 or OJI84090.1 or OJI90281.1 or OJI79868.1 or OJI83694.1 or OJI88075.1	-1000	1000	0		kegg.reaction/R05050;kegg.pathway/rn00330;kegg.module/M00135;kegg.orthology/K00128;kegg.orthology/K00149;rhea/31234	Arginine and proline metabolism		Included by getKEGGModelFromOrganism (using HMMs)		Dead end metabolite
	R245	L-ornithine carboxy-lyase (putrescine-forming)	L-Ornithine[s] <=> CO2[s] + Putrescine[s]	ec-code/4.1.1.17	OJI81368.1	-1000	1000	0		kegg.reaction/R00670;kegg.pathway/rn00330;kegg.pathway/rn00480;kegg.module/M00134;kegg.orthology/K01581;rhea/22967	Arginine and proline metabolism;Glutathione metabolism		Included by getKEGGModelFromOrganism (using HMMs)		Dead end metabolite
	R246	Agmatine amidinohydrolase	H2O[s] + Agmatine[s] <=> Urea[s] + Putrescine[s]	ec-code/3.5.3.11	OJI89377.1 or OJI89066.1 or OJI85872.1 or OJI87471.1	-1000	1000	0		kegg.reaction/R01157;kegg.pathway/rn00330;kegg.module/M00133;kegg.orthology/K01480;rhea/13932	Arginine and proline metabolism		Included by getKEGGModelFromOrganism (using HMMs)		Dead end metabolite
	R249	Imidazole acetaldehyde:NAD+ oxidoreductase	H2O[s] + NAD+[s] + Imidazole-4-acetaldehyde[s] => NADH[s] + H+[s] + Imidazole-4-acetate[s]	ec-code/1.2.1.3	OJI81642.1 or OJI90286.1 or OJI87357.1 or OJI89639.1 or OJI79524.1 or OJI84430.1 or OJI83381.1 or OJI79678.1 or OJI89762.1 or OJI84090.1 or OJI90281.1 or OJI79868.1 or OJI83694.1 or OJI88075.1	0	1000	0		kegg.reaction/R04065;kegg.pathway/rn00340;kegg.orthology/K00128;kegg.orthology/K00149;rhea/31062	Histidine metabolism		Included by getKEGGModelFromOrganism (using HMMs)		Dead end metabolite
	R250	N-methylhistamine:oxygen oxidoreductase (deaminating)	H2O[s] + O2[s] + N-Methylhistamine[s] => Ammonia[s] + H2O2[s] + Methylimidazole acetaldehyde[s]	ec-code/1.4.3.4;ec-code/1.4.3.22	OJI87247.1 or OJI88838.1 or OJI80095.1 or OJI80522.1 or OJI89076.1 or OJI80543.1	0	1000	0		kegg.reaction/R04674;kegg.pathway/rn00340;kegg.orthology/K00274;kegg.orthology/K11182	Histidine metabolism		Included by getKEGGModelFromOrganism (using HMMs)		Dead end metabolite
	R251	3-Methylimidazole acetaldehyde:NAD+ oxidoreductase	H2O[s] + NAD+[s] + Methylimidazole acetaldehyde[s] => NADH[s] + H+[s] + Methylimidazoleacetic acid[s]	ec-code/1.2.1.5	OJI91239.1 or OJI79524.1 or OJI79868.1	0	1000	0		kegg.reaction/R04996;kegg.pathway/rn00340;kegg.orthology/K00129	Histidine metabolism		Included by getKEGGModelFromOrganism (using HMMs)		Dead end metabolite
	R252	Nalpha-(beta-alanyl)-L-histidine hydrolase	H2O[s] + Carnosine[s] <=> beta-Alanine[s] + L-Histidine[s]	ec-code/3.4.13.18;ec-code/3.4.13.20	OJI82745.1	-1000	1000	0		kegg.reaction/R01166;kegg.pathway/rn00340;kegg.pathway/rn00410;kegg.orthology/K08660	Histidine metabolism;beta-Alanine metabolism		Included by getKEGGModelFromOrganism (using HMMs)		Dead end metabolite
	R253	5,6-dihydroxyindole:oxygen oxidoreductase	O2[s] + 2 5,6-Dihydroxyindole[s] <=> 2 H2O[s] + 2 Indole-5,6-quinone[s]	ec-code/1.14.18.1	OJI79367.1 or OJI84656.1 or OJI86616.1 or OJI88174.1 or OJI88787.1 or OJI87991.1	-1000	1000	0		kegg.reaction/R04884;kegg.pathway/rn00350;kegg.orthology/K00505;rhea/33518	Tyrosine metabolism		Included by getKEGGModelFromOrganism (using HMMs)		Dead end metabolite
	R254	2,4-dihydroxyhept-2-enedioate succinate-semialdehyde-lyase (pyruvate-forming)	Pyruvate[s] + Succinate semialdehyde[s] <=> 2,4-Dihydroxyhept-2-enedioate[s]	ec-code/4.1.2.52	OJI85954.1 or OJI87718.1 or OJI80533.1 or OJI87941.1	-1000	1000	0		kegg.reaction/R01647;kegg.pathway/rn00350;kegg.orthology/K02510;rhea/25791	Tyrosine metabolism		Included by getKEGGModelFromOrganism (using HMMs)		Dead end metabolite
	R255		H2O2[s] + 2,5-Dihydroxybenzoate[s] <=> H2O[s] + O2[s] + Gentisate aldehyde[s]	ec-code/1.2.3.1	OJI81124.1 or OJI84749.1	-1000	1000	0		kegg.reaction/R02657;kegg.pathway/rn00350;kegg.orthology/K00157	Tyrosine metabolism		Included by getKEGGModelFromOrganism (using HMMs)		Dead end metabolite
	R256	3-fumarylpyruvate fumarylhydrolase	H2O[s] + 3-Fumarylpyruvate[s] <=> Pyruvate[s] + FUM[s]	ec-code/3.7.1.5;ec-code/3.7.1.20	OJI85636.1	-1000	1000	0		kegg.reaction/R01085;kegg.pathway/rn00350;kegg.orthology/K01557;rhea/26171	Tyrosine metabolism		Included by getKEGGModelFromOrganism (using HMMs)		Dead end metabolite
	R257	4-[(1R)-2-Amino-1-hydroxyethyl]-1,2-benzenediol:oxygen oxidoreductase(deaminating)(flavin-containing)	H2O[s] + O2[s] + L-Noradrenaline[s] <=> Ammonia[s] + H2O2[s] + 3,4-Dihydroxymandelaldehyde[s]	ec-code/1.4.3.4	OJI87247.1 or OJI88838.1 or OJI80095.1 or OJI80522.1 or OJI89076.1	-1000	1000	0		kegg.reaction/R02532;kegg.pathway/rn00350;kegg.orthology/K00274	Tyrosine metabolism		Included by getKEGGModelFromOrganism (using HMMs)		Dead end metabolite
	R258	4-[(1R)-1-Hydroxy-2-(methylamino)ethyl]-1,2-benzenediol:oxygen oxidoreductase(deaminating)(flavin-containing)	H2O[s] + O2[s] + L-Adrenaline[s] <=> H2O2[s] + Methylamine[s] + 3,4-Dihydroxymandelaldehyde[s]	ec-code/1.4.3.4	OJI87247.1 or OJI88838.1 or OJI80095.1 or OJI80522.1 or OJI89076.1	-1000	1000	0		kegg.reaction/R02919;kegg.pathway/rn00350;kegg.orthology/K00274;rhea/51171	Tyrosine metabolism		Included by getKEGGModelFromOrganism (using HMMs)		Dead end metabolite
	R259	3,4-dihydroxyphenylethyleneglycol:NAD+ oxidoreductase	NAD+[s] + 3,4-Dihydroxyphenylethyleneglycol[s] <=> NADH[s] + H+[s] + 3,4-Dihydroxymandelaldehyde[s]	ec-code/1.1.1.1	OJI84583.1 or OJI87356.1 or OJI80375.1 or OJI82808.1 or OJI80118.1 or OJI80134.1 or OJI90064.1 or OJI84738.1 or OJI84387.1 or OJI86200.1 or OJI87582.1 or OJI85040.1 or OJI89705.1 or OJI83526.1 or OJI82872.1 or OJI84838.1 or OJI83025.1 or OJI83134.1 or OJI84520.1	-1000	1000	0		kegg.reaction/R04880;kegg.pathway/rn00350;kegg.orthology/K00001;kegg.orthology/K00121;kegg.orthology/K13953;rhea/31150	Tyrosine metabolism		Included by getKEGGModelFromOrganism (using HMMs)		Dead end metabolite
	R260	S-Adenosyl-L-methionine:catechol O-methyltransferase	SAM[s] + 3,4-Dihydroxyphenylethyleneglycol[s] <=> SAH[s] + 3-Methoxy-4-hydroxyphenylethyleneglycol[s]	ec-code/2.1.1.6	OJI84500.1 or OJI81184.1 or OJI79760.1	-1000	1000	0		kegg.reaction/R04881;kegg.pathway/rn00350;kegg.orthology/K00545	Tyrosine metabolism		Included by getKEGGModelFromOrganism (using HMMs)		Dead end metabolite
	R261	3,4-Dihydroxymandelaldehyde:NAD+ oxidoreductase	H2O[s] + NAD+[s] + 3,4-Dihydroxymandelaldehyde[s] <=> NADH[s] + H+[s] + 3,4-Dihydroxymandelate[s]	ec-code/1.2.1.5	OJI81279.1 or OJI81642.1 or OJI91142.1	-1000	1000	0		kegg.reaction/R04882;kegg.pathway/rn00350;kegg.orthology/K00129	Tyrosine metabolism		Included by getKEGGModelFromOrganism (using HMMs)		Dead end metabolite
	R262	3,4-Dihydroxymandelaldehyde:NADP+ oxidoreductase	H2O[s] + NADP+[s] + 3,4-Dihydroxymandelaldehyde[s] <=> NADPH[s] + H+[s] + 3,4-Dihydroxymandelate[s]	ec-code/1.2.1.5	OJI81279.1 or OJI81642.1 or OJI91142.1	-1000	1000	0		kegg.reaction/R04883;kegg.pathway/rn00350;kegg.orthology/K00129	Tyrosine metabolism		Included by getKEGGModelFromOrganism (using HMMs)		Dead end metabolite
	R263	S-Adenosyl-L-methionine:catechol O-methyltransferase	SAM[s] + 3,4-Dihydroxymandelate[s] <=> SAH[s] + 3-Methoxy-4-hydroxymandelate[s]	ec-code/2.1.1.6	OJI84500.1 or OJI81184.1 or OJI79760.1	-1000	1000	0		kegg.reaction/R04887;kegg.pathway/rn00350;kegg.orthology/K00545	Tyrosine metabolism		Included by getKEGGModelFromOrganism (using HMMs)		Dead end metabolite
	R264	S-Adenosyl-L-methionine:catechol O-methyltransferase	SAM[s] + L-Noradrenaline[s] <=> SAH[s] + L-Normetanephrine[s]	ec-code/2.1.1.6	OJI84500.1 or OJI81184.1 or OJI79760.1	-1000	1000	0		kegg.reaction/R02534;kegg.pathway/rn00350;kegg.orthology/K00545	Tyrosine metabolism		Included by getKEGGModelFromOrganism (using HMMs)		Dead end metabolite
	R265	L-Normetanephrine:oxygen oxidoreductase (deaminating) (copper-containing)	H2O[s] + O2[s] + L-Normetanephrine[s] <=> Ammonia[s] + H2O2[s] + 3-Methoxy-4-hydroxyphenylglycolaldehyde[s]	ec-code/1.4.3.4	OJI87247.1 or OJI88838.1 or OJI80095.1 or OJI80522.1 or OJI89076.1	-1000	1000	0		kegg.reaction/R04893;kegg.pathway/rn00350;kegg.orthology/K00274	Tyrosine metabolism		Included by getKEGGModelFromOrganism (using HMMs)		Dead end metabolite
	R266	3-Methoxy-4-hydroxyphenylglycolaldehyde:NAD+ oxidoreductase	H2O[s] + NAD+[s] + 3-Methoxy-4-hydroxyphenylglycolaldehyde[s] <=> NADH[s] + H+[s] + 3-Methoxy-4-hydroxymandelate[s]	ec-code/1.2.1.5	OJI81279.1 or OJI81642.1 or OJI91142.1	-1000	1000	0		kegg.reaction/R04891;kegg.pathway/rn00350;kegg.orthology/K00129	Tyrosine metabolism		Included by getKEGGModelFromOrganism (using HMMs)		Dead end metabolite
	R267	3-Methoxy-4-hydroxyphenylglycolaldehyde:NADP+ oxidoreductase	H2O[s] + NADP+[s] + 3-Methoxy-4-hydroxyphenylglycolaldehyde[s] <=> NADPH[s] + H+[s] + 3-Methoxy-4-hydroxymandelate[s]	ec-code/1.2.1.5	OJI81279.1 or OJI81642.1 or OJI91142.1	-1000	1000	0		kegg.reaction/R04892;kegg.pathway/rn00350;kegg.orthology/K00129	Tyrosine metabolism		Included by getKEGGModelFromOrganism (using HMMs)		Dead end metabolite
	R268	S-Adenosyl-L-methionine:catechol O-methyltransferase	SAM[s] + L-Adrenaline[s] <=> SAH[s] + L-Metanephrine[s]	ec-code/2.1.1.6	OJI84500.1 or OJI81184.1 or OJI79760.1	-1000	1000	0		kegg.reaction/R02920;kegg.pathway/rn00350;kegg.orthology/K00545	Tyrosine metabolism		Included by getKEGGModelFromOrganism (using HMMs)		Dead end metabolite
	R269	L-Metanephrine:oxygen oxidoreductase (deaminating) (flavin-containing)	H2O[s] + O2[s] + L-Metanephrine[s] <=> H2O2[s] + Methylamine[s] + 3-Methoxy-4-hydroxyphenylglycolaldehyde[s]	ec-code/1.4.3.4	OJI87247.1 or OJI88838.1 or OJI80095.1 or OJI80522.1 or OJI89076.1	-1000	1000	0		kegg.reaction/R04894;kegg.pathway/rn00350;kegg.orthology/K00274	Tyrosine metabolism		Included by getKEGGModelFromOrganism (using HMMs)		Dead end metabolite
	R271	(S)-3-hydroxyacyl-CoA:NAD+ oxidoreductase	NAD+[s] + (3S)-3-Hydroxyadipyl-CoA[s] <=> NADH[s] + H+[s] + 3-Oxoadipyl-CoA[s]	ec-code/1.1.1.35;ec-code/1.1.1.157	OJI89888.1 or OJI88780.1	-1000	1000	0		kegg.reaction/R06941;kegg.pathway/rn00360;kegg.pathway/rn00930;kegg.orthology/K00022;kegg.orthology/K00074;rhea/34854	Phenylalanine metabolism;Caprolactam degradation		Included by getKEGGModelFromOrganism (using HMMs)		Dead end metabolite
	R274		4 O2[s] + 2 HAN[s] => 2 H2O2[s] + 2 H+[s] + 2 O2.-[s] + Cinnavalininate[s]	ec-code/1.11.1.6;ec-code/1.11.1.21	OJI86187.1 or OJI88009.1 or OJI91270.1 or OJI89856.1 or OJI89267.1 or OJI89119.1 or OJI87286.1 or OJI87249.1 or OJI80039.1 or OJI87248.1	0	1000	0		kegg.reaction/R02670;kegg.pathway/rn00380;kegg.orthology/K03781;kegg.orthology/K03782	Tryptophan metabolism		Included by getKEGGModelFromOrganism (using HMMs)		Dead end metabolite
	R275	melatonin:oxygen 2,3-dioxygenase (indole-decyclizing)	O2[s] + Melatonin[s] => Formyl-N-acetyl-5-methoxykynurenamine[s]	ec-code/1.13.11.52	OJI88102.1 or OJI80965.1 or OJI88707.1	0	1000	0		kegg.reaction/R03628;kegg.pathway/rn00380;kegg.orthology/K00463	Tryptophan metabolism		Included by getKEGGModelFromOrganism (using HMMs)		Dead end metabolite
	R276	substrate,reduced-flaboprotein:oxygen oxidoreductase (RH-hydroxylating or -epoxidizing)	O2[s] + Melatonin[s] + [Reduced NADPH---hemoprotein reductase][s] => H2O[s] + [Oxidized NADPH---hemoprotein reductase][s] + 6-Hydroxymelatonin[s]	ec-code/1.14.14.1	OJI91186.1 or OJI80699.1 or OJI88149.1 or OJI83756.1 or OJI87109.1 or OJI89815.1 or OJI83103.1 or OJI87708.1 or OJI87804.1 or OJI89220.1 or OJI87474.1 or OJI87369.1 or OJI88897.1 or OJI90924.1 or OJI82744.1 or OJI82612.1 or OJI84048.1 or OJI82876.1 or OJI84618.1 or OJI91464.1 or OJI84676.1 or OJI89780.1 or OJI90068.1 or OJI89803.1 or OJI85514.1	0	1000	0		kegg.reaction/R03629;kegg.pathway/rn00380;kegg.orthology/K00493;kegg.orthology/K07408;kegg.orthology/K07409;kegg.orthology/K14338	Tryptophan metabolism		Included by getKEGGModelFromOrganism (using HMMs)		Dead end metabolite
	R277	5-hydroxytryptamine:oxygen 2,3-dioxygenase (indole-decyclizing)	O2[s] + Serotonin[s] => Formyl-5-hydroxykynurenamine[s]	ec-code/1.13.11.52	OJI88102.1 or OJI80965.1 or OJI88707.1	0	1000	0		kegg.reaction/R02909;kegg.pathway/rn00380;kegg.orthology/K00463	Tryptophan metabolism		Included by getKEGGModelFromOrganism (using HMMs)		Dead end metabolite
	R279	3-Hydroxy-L-kynurenine:2-oxoglutarate aminotransferase	2-Oxoglutarate[s] + HKYN[s] => GLU[s] + 4-(2-Amino-3-hydroxyphenyl)-2,4-dioxobutanoate[s]	ec-code/2.6.1.7	OJI81120.1 or OJI85522.1 or OJI79530.1	0	1000	0		kegg.reaction/R04171;kegg.pathway/rn00380;kegg.orthology/K14264	Tryptophan metabolism		Included by getKEGGModelFromOrganism (using HMMs)		Dead end metabolite
	R280		SAM[s] + HAN[s] => SAH[s] + 3-Methoxyanthranilate[s]	ec-code/2.1.1.-	OJI89594.1	0	1000	0		kegg.reaction/R02671;kegg.pathway/rn00380;kegg.orthology/K00599	Tryptophan metabolism		Included by getKEGGModelFromOrganism (using HMMs)		Dead end metabolite
	R281	serotonin O-methyltransferase	MTHF[s] + Serotonin[s] => THF[s] + 5-Methoxytryptamine[s]	ec-code/2.1.1.-	OJI89594.1	0	1000	0		kegg.reaction/R02912;kegg.pathway/rn00380;kegg.orthology/K00599	Tryptophan metabolism		Included by getKEGGModelFromOrganism (using HMMs)		Dead end metabolite
	R282		SAM[s] + Xanthurenic acid[s] => SAH[s] + 8-Methoxykynurenate[s]	ec-code/2.1.1.-	OJI89594.1	0	1000	0		kegg.reaction/R03955;kegg.pathway/rn00380;kegg.orthology/K00599	Tryptophan metabolism		Included by getKEGGModelFromOrganism (using HMMs)		Dead end metabolite
	R283	L-Kynurenine:2-oxoglutarate aminotransferase	2-Oxoglutarate[s] + KYN[s] <=> GLU[s] + 4-(2-Aminophenyl)-2,4-dioxobutanoate[s]	ec-code/2.6.1.7	OJI81120.1 or OJI85522.1 or OJI79530.1	-1000	1000	0		kegg.reaction/R01956;kegg.pathway/rn00380;kegg.orthology/K14264;rhea/20967	Tryptophan metabolism		Included by getKEGGModelFromOrganism (using HMMs)		Dead end metabolite
	R284	3-Sulfo-L-alanine carboxy-lyase (taurine-forming)	L-Cysteate[s] <=> CO2[s] + Taurine[s]	ec-code/4.1.1.15	OJI91263.1 or OJI85211.1 or OJI79611.1 or OJI87348.1 or OJI84761.1	-1000	1000	0		kegg.reaction/R01682;kegg.pathway/rn00430;kegg.orthology/K01580;kegg.orthology/K01594;rhea/25224	Taurine and hypotaurine metabolism		Included by getKEGGModelFromOrganism (using HMMs)		Dead end metabolite
	R285	Taurine, 2-oxoglutarate:O2 oxidoreductase (sulfite-forming)	O2[s] + 2-Oxoglutarate[s] + Taurine[s] <=> CO2[s] + SUCC[s] + Sulfite[s] + Aminoacetaldehyde[s]	ec-code/1.14.11.17	OJI84687.1 or OJI83660.1 or OJI82536.1	-1000	1000	0		kegg.reaction/R05320;kegg.pathway/rn00430;kegg.pathway/rn00920;kegg.orthology/K03119;rhea/15912	Taurine and hypotaurine metabolism;Sulfur metabolism		Included by getKEGGModelFromOrganism (using HMMs)		Dead end metabolite
	R286	(5-L-glutamyl)-peptide:taurine 5-glutamyltransferase	Taurine[s] + (5-L-Glutamyl)-peptide[s] => Peptide[s] + 5-L-Glutamyl-taurine[s]	ec-code/2.3.2.2	OJI87548.1 or OJI86603.1	0	1000	0		kegg.reaction/R01687;kegg.pathway/rn00430;kegg.orthology/K00681;kegg.orthology/K18592	Taurine and hypotaurine metabolism		Included by getKEGGModelFromOrganism (using HMMs)		Dead end metabolite
	R287	3-sulfino-L-alanine carboxy-lyase	3-Sulfino-L-alanine[s] <=> CO2[s] + Hypotaurine[s]	ec-code/4.1.1.15	OJI91263.1 or OJI85211.1 or OJI79611.1 or OJI87348.1 or OJI84761.1	-1000	1000	0		kegg.reaction/R02466;kegg.pathway/rn00430;kegg.orthology/K01580;kegg.orthology/K01594;kegg.orthology/K18966;rhea/16880	Taurine and hypotaurine metabolism		Included by getKEGGModelFromOrganism (using HMMs)		Dead end metabolite
	R288	CTP:choline-phosphate cytidylyltransferase	CTP[s] + N-Trimethyl-2-aminoethylphosphonate[s] <=> PPI[s] + CMP-N-trimethyl-2-aminoethylphosphonate[s]	ec-code/2.7.7.15	OJI90592.1	-1000	1000	0		kegg.reaction/R02590;kegg.pathway/rn00440;kegg.orthology/K00968	Phosphonate and phosphinate metabolism		Included by getKEGGModelFromOrganism (using HMMs)		Dead end metabolite
	R289	CTP:ethanolamine-phosphate cytidylyltransferase	CTP[s] + 2-Aminoethylphosphonate[s] <=> PPI[s] + CMP-2-aminoethylphosphonate[s]	ec-code/2.7.7.14	OJI81581.1	-1000	1000	0		kegg.reaction/R04247;kegg.pathway/rn00440;kegg.orthology/K00967	Phosphonate and phosphinate metabolism		Included by getKEGGModelFromOrganism (using HMMs)		Dead end metabolite
	R290	CMP-2-aminoethylphosphonate:1,2-diacylglycerol (2-aminoethylphosphonyl)transferase	DAGLY[s] + CMP-2-aminoethylphosphonate[s] <=> CMP[s] + Diacylglyceryl-2-aminoethylphosphonate[s]	ec-code/2.7.8.1	OJI84155.1	-1000	1000	0		kegg.reaction/R04920;kegg.pathway/rn00440;kegg.orthology/K00993	Phosphonate and phosphinate metabolism		Included by getKEGGModelFromOrganism (using HMMs)		Dead end metabolite
	R291	(2-aminoethyl)phosphonate,2-oxoglutarate:oxygen oxidoreductase (1-hydroxylating)	O2[s] + 2-Oxoglutarate[s] + 2-Aminoethylphosphonate[s] => CO2[s] + SUCC[s] + (2-Amino-1-hydroxyethyl)phosphonate[s]	ec-code/1.14.11.46	OJI85336.1	0	1000	0		kegg.reaction/R10724;kegg.pathway/rn00440;kegg.orthology/K21195	Phosphonate and phosphinate metabolism		Included by getKEGGModelFromOrganism (using HMMs)		Dead end metabolite
	R292	2-amino-1-hydroxyethylphosphonate:oxygen 1-oxidoreductase (glycine-forming)	O2[s] + (2-Amino-1-hydroxyethyl)phosphonate[s] => PI[s] + Glycine[s]	ec-code/1.13.11.78	OJI85337.1	0	1000	0		kegg.reaction/R10722;kegg.pathway/rn00440;kegg.orthology/K21196;rhea/41447	Phosphonate and phosphinate metabolism		Included by getKEGGModelFromOrganism (using HMMs)		Dead end metabolite
	R293	beta-D-glucoside glucohydrolase	H2O[s] + Dhurrin[s] => beta-D-Glucose[s] + (S)-4-Hydroxymandelonitrile[s]	ec-code/3.2.1.21	OJI88961.1 or OJI81301.1 or OJI79852.1 or OJI90232.1 or OJI82508.1 or OJI79606.1 or OJI89090.1 or OJI89736.1 or OJI83031.1 or OJI84474.1 or OJI82395.1 or OJI81107.1 or OJI91608.1 or OJI84491.1 or OJI86554.1	0	1000	0		kegg.reaction/R10035;kegg.pathway/rn00460;kegg.orthology/K01188;kegg.orthology/K05349;kegg.orthology/K05350	Cyanoamino acid metabolism		Included by getKEGGModelFromOrganism (using HMMs)		Dead end metabolite
	R294	beta-D-glucoside glucohydrolase	H2O[s] + Lotaustralin[s] => beta-D-Glucose[s] + (2R)-2-Hydroxy-2-methylbutanenitrile[s]	ec-code/3.2.1.21	OJI88961.1 or OJI81301.1 or OJI79852.1 or OJI90232.1 or OJI82508.1 or OJI79606.1 or OJI89090.1 or OJI89736.1 or OJI83031.1 or OJI84474.1 or OJI82395.1 or OJI81107.1 or OJI91608.1 or OJI84491.1 or OJI86554.1	0	1000	0		kegg.reaction/R10039;kegg.pathway/rn00460;kegg.orthology/K01188;kegg.orthology/K05349;kegg.orthology/K05350	Cyanoamino acid metabolism		Included by getKEGGModelFromOrganism (using HMMs)		Dead end metabolite
	R295	beta-D-glucoside glucohydrolase	H2O[s] + Linamarin[s] => beta-D-Glucose[s] + Acetone cyanohydrin[s]	ec-code/3.2.1.21	OJI88961.1 or OJI81301.1 or OJI79852.1 or OJI90232.1 or OJI82508.1 or OJI79606.1 or OJI89090.1 or OJI89736.1 or OJI83031.1 or OJI84474.1 or OJI82395.1 or OJI81107.1 or OJI91608.1 or OJI84491.1 or OJI86554.1	0	1000	0		kegg.reaction/R10040;kegg.pathway/rn00460;kegg.orthology/K01188;kegg.orthology/K05349;kegg.orthology/K05350	Cyanoamino acid metabolism		Included by getKEGGModelFromOrganism (using HMMs)		Dead end metabolite
	R296	(R)-Prunasin beta-D-glucohydrolase	H2O[s] + Prunasin[s] <=> D-Glucose[s] + Mandelonitrile[s]	ec-code/3.2.1.21;ec-code/3.2.1.118	OJI88961.1 or OJI81301.1 or OJI79852.1 or OJI90232.1 or OJI82508.1 or OJI79606.1 or OJI89090.1 or OJI89736.1 or OJI83031.1 or OJI84474.1 or OJI82395.1 or OJI81107.1 or OJI91608.1 or OJI84491.1 or OJI86554.1	-1000	1000	0		kegg.reaction/R02558;kegg.pathway/rn00460;kegg.orthology/K01188;kegg.orthology/K05349;kegg.orthology/K05350;rhea/16492	Cyanoamino acid metabolism		Included by getKEGGModelFromOrganism (using HMMs)		Dead end metabolite
	R297	amygdalin beta-glucosidase	D-Glucose[s] + Prunasin[s] <=> H2O[s] + Amygdalin[s]	ec-code/3.2.1.21;ec-code/3.2.1.117	OJI88961.1 or OJI81301.1 or OJI79852.1 or OJI90232.1 or OJI82508.1 or OJI79606.1 or OJI89090.1 or OJI89736.1 or OJI83031.1 or OJI84474.1 or OJI82395.1 or OJI81107.1 or OJI91608.1 or OJI84491.1 or OJI86554.1	-1000	1000	0		kegg.reaction/R02985;kegg.pathway/rn00460;kegg.orthology/K01188;kegg.orthology/K05349;kegg.orthology/K05350;rhea/14180	Cyanoamino acid metabolism		Included by getKEGGModelFromOrganism (using HMMs)		Dead end metabolite
	R298	(5-glutamyl)-peptide:amino-acid 5-glutamyltransferase	GLU[s] + 3-Cyano-L-alanine[s] => H2O[s] + gamma-Glutamyl-beta-cyanoalanine[s]	ec-code/2.3.2.2	OJI87548.1 or OJI86603.1	0	1000	0		kegg.reaction/R03970;kegg.pathway/rn00460;kegg.orthology/K00681;kegg.orthology/K18592	Cyanoamino acid metabolism		Included by getKEGGModelFromOrganism (using HMMs)		Dead end metabolite
	R299	gamma-glutamyl-beta-aminopropiononitrile amidohydrolase	GLU[s] + 3-Aminopropiononitrile[s] => H2O[s] + gamma-Glutamyl-beta-aminopropiononitrile[s]	ec-code/2.3.2.2	OJI87548.1 or OJI86603.1	0	1000	0		kegg.reaction/R03971;kegg.pathway/rn00460;kegg.orthology/K00681;kegg.orthology/K18592	Cyanoamino acid metabolism		Included by getKEGGModelFromOrganism (using HMMs)		Dead end metabolite
	R300	gamma-Amino-gamma-cyanobutanoate aminohydrolase	2 H2O[s] + gamma-Amino-gamma-cyanobutanoate[s] => Ammonia[s] + Glutamate[s]	ec-code/3.5.5.1	OJI91599.1 or OJI88656.1	0	1000	0		kegg.reaction/R01887;kegg.pathway/rn00460;kegg.orthology/K01501	Cyanoamino acid metabolism		Included by getKEGGModelFromOrganism (using HMMs)		Dead end metabolite
	R301	alpha-Aminopropiononitrile aminohydrolase	2 H2O[s] + alpha-Aminopropiononitrile[s] => Ammonia[s] + Alanine[s]	ec-code/3.5.5.1	OJI91599.1 or OJI88656.1	0	1000	0		kegg.reaction/R03542;kegg.pathway/rn00460;kegg.orthology/K01501	Cyanoamino acid metabolism		Included by getKEGGModelFromOrganism (using HMMs)		Dead end metabolite
	R302	D-Ornithine:oxygen oxidoreductase (deaminating)	H2O[s] + O2[s] + D-Ornithine[s] <=> Ammonia[s] + H2O2[s] + 5-Amino-2-oxopentanoic acid[s]	ec-code/1.4.3.3	OJI87169.1 or OJI87193.1 or OJI79319.1 or OJI89426.1	-1000	1000	0		kegg.reaction/R02457;kegg.pathway/rn00472;kegg.orthology/K00273	D-Arginine and D-ornithine metabolism		Included by getKEGGModelFromOrganism (using HMMs)		Dead end metabolite
	R303	D-Arginine:oxygen oxidoreductase (deaminating)	H2O[s] + O2[s] + D-Arginine[s] <=> Ammonia[s] + H2O2[s] + 5-Guanidino-2-oxopentanoate[s]	ec-code/1.4.3.3	OJI87169.1 or OJI87193.1 or OJI79319.1 or OJI89426.1	-1000	1000	0		kegg.reaction/R02923;kegg.pathway/rn00472;kegg.orthology/K00273	D-Arginine and D-ornithine metabolism		Included by getKEGGModelFromOrganism (using HMMs)		Dead end metabolite
	R304	2'-deoxyribonucleoside-diphosphate:tryparedoxin-disulfide 2'-oxidoreductase	Ribonucleoside diphosphate[s] + Tryparedoxin[s] => H2O[s] + 2'-Deoxyribonucleoside diphosphate[s] + Tryparedoxin disulfide[s]	ec-code/1.17.4.1	OJI81507.1 or OJI89296.1	0	1000	0		kegg.reaction/R08363;kegg.pathway/rn00480;kegg.orthology/K10807;kegg.orthology/K10808	Glutathione metabolism		Included by getKEGGModelFromOrganism (using HMMs)		Dead end metabolite
	R305	2'-deoxyribonucleoside-diphosphate:trypanothione-disulfide 2'-oxidoreductase	H2O[s] + Trypanothione disulfide[s] + 2'-Deoxyribonucleoside diphosphate[s] <=> Trypanothione[s] + Ribonucleoside diphosphate[s]	ec-code/1.17.4.1	OJI81507.1 or OJI89296.1	-1000	1000	0		kegg.reaction/R08364;kegg.pathway/rn00480;kegg.orthology/K10807;kegg.orthology/K10808	Glutathione metabolism		Included by getKEGGModelFromOrganism (using HMMs)		Dead end metabolite
	R307		H2O[s] + R-S-Cysteinylglycine[s] => Glycine[s] + S-Substituted L-cysteine[s]	ec-code/3.4.11.1;ec-code/3.4.11.2;ec-code/3.4.11.23;ec-code/3.4.13.-	OJI81240.1 or OJI88326.1 or OJI83461.1 or OJI82745.1	0	1000	0		kegg.reaction/R04951;kegg.pathway/rn00480;kegg.orthology/K11140;kegg.orthology/K15428	Glutathione metabolism		Included by getKEGGModelFromOrganism (using HMMs)		Dead end metabolite
	R308	S-adenosylmethioninamine:cadaverine 3-aminopropyltransferase	S-Adenosylmethioninamine[s] + Cadaverine[s] => 5'-Methylthioadenosine[s] + Aminopropylcadaverine[s]	ec-code/2.5.1.16	OJI91085.1	0	1000	0		kegg.reaction/R08359;kegg.pathway/rn00480;kegg.orthology/K00797;rhea/33390	Glutathione metabolism		Included by getKEGGModelFromOrganism (using HMMs)		Dead end metabolite
	R310	4-amino-5-aminomethyl-2-methylpyrimidine aminohydrolase	H2O[s] + 4-Amino-5-aminomethyl-2-methylpyrimidine[s] <=> Ammonia[s] + 4-Amino-5-hydroxymethyl-2-methylpyrimidine[s]	ec-code/3.5.99.2	OJI86172.1	-1000	1000	0		kegg.reaction/R09993;kegg.pathway/rn00730;kegg.orthology/K00877;rhea/31802	Thiamine metabolism		Included by getKEGGModelFromOrganism (using HMMs)		Dead end metabolite
	R311	5-amino-1-(5-phospho-D-ribosyl)imidazole formate-lyase (decarboxylating, 4-amino-2-methyl-5-phosphomethylpyrimidine-forming)	SAM[s] + AIR[s] <=> FOR[s] + MET[s] + CO[s] + 4-Amino-2-methyl-5-(phosphooxymethyl)pyrimidine[s] + 5'-Deoxyadenosine[s]	ec-code/4.1.99.17	OJI82152.1 or OJI80828.1 or OJI81160.1 or OJI90582.1	-1000	1000	0		kegg.reaction/R03472;kegg.pathway/rn00730;kegg.module/M00127;kegg.orthology/K03147;rhea/24843	Thiamine metabolism		Included by getKEGGModelFromOrganism (using HMMs)		Dead end metabolite
	R312	(7,8-dihydropterin-6-yl)methyl-diphosphate:4-(beta-D-ribofuranosyl)aniline-5'-phosphate 6-hydroxymethyl-7,8-dihydropterintransferase	6-Hydroxymethyl-7,8-dihydropterin diphosphate[s] + 4-(beta-D-Ribofuranosyl)aniline 5'-phosphate[s] => PPI[s] + N-[(7,8-Dihydropterin-6-yl)methyl]-4-(beta-D-ribofuranosyl)aniline 5'-phosphate[s]	ec-code/2.5.1.105	OJI85717.1 or OJI89796.1	0	1000	0		kegg.reaction/R10339;kegg.pathway/rn00790;kegg.orthology/K06897;rhea/35954	Folate biosynthesis		Included by getKEGGModelFromOrganism (using HMMs)		Dead end metabolite
	R313	4a-hydroxytetrahydrobiopterin hydro-lyase	4a-Hydroxytetrahydrobiopterin[s] <=> H2O[s] + Dihydrobiopterin[s]	ec-code/4.2.1.96	OJI86076.1	-1000	1000	0		kegg.reaction/R04734;kegg.pathway/rn00790;kegg.orthology/K01724;rhea/11923	Folate biosynthesis		Included by manual blast of A.niger protein seqence with Aspergillus tubingensis CBS 134.48 genome		Dead end metabolite
	R314	6-Lactoyl-5,6,7,8-tetrahydropterin:NADP+ 2'-oxidoreductase	NADP+[s] + 6-Lactoyl-5,6,7,8-tetrahydropterin[s] <=> NADPH[s] + H+[s] + 6-Pyruvoyltetrahydropterin[s]	ec-code/1.1.1.21	OJI83635.1 or OJI81344.1 or OJI87496.1 or OJI90664.1 or OJI86819.1 or OJI88390.1 or OJI84858.1 or OJI89019.1 or OJI82448.1 or OJI88088.1 or OJI82177.1	-1000	1000	0		kegg.reaction/R04285;kegg.pathway/rn00790;kegg.orthology/K00011;rhea/11775	Folate biosynthesis		Included by getKEGGModelFromOrganism (using HMMs)		Dead end metabolite
	R315	tetrahydrobiopterin:NADP+ oxidoreductase [6-(1'-Hydroxy-2'-oxopropyl)-tetrahydropterin-forming]	NADP+[s] + Tetrahydrobiopterin[s] <=> NADPH[s] + H+[s] + 6-(1'-Hydroxy-2'-oxopropyl)-tetrahydropterin[s]	ec-code/1.1.1.21	OJI83635.1 or OJI81344.1 or OJI87496.1 or OJI90664.1 or OJI86819.1 or OJI88390.1 or OJI84858.1 or OJI89019.1 or OJI82448.1 or OJI88088.1 or OJI82177.1	-1000	1000	0		kegg.reaction/R11764;kegg.pathway/rn00790;kegg.orthology/K00011	Folate biosynthesis		Included by getKEGGModelFromOrganism (using HMMs)		Dead end metabolite
	R316	tetrahydrobiopterin:NADP+ oxidoreductase (7,8-dihydrobiopterin-forming)	NADP+[s] + Tetrahydrobiopterin[s] <=> NADPH[s] + H+[s] + 7,8-Dihydrobiopterin[s]	ec-code/1.5.1.3	OJI80585.1	-1000	1000	0		kegg.reaction/R11765;kegg.pathway/rn00790;kegg.orthology/K00287	Folate biosynthesis		Included by manual blast of A.niger protein seqence with Aspergillus tubingensis CBS 134.48 genome		Dead end metabolite
	R317	farnesyl-diphosphate:protein-cysteine farnesyltransferase	FPP[s] + Protein-cysteine[s] <=> PPI[s] + S-Farnesyl protein[s]	ec-code/2.5.1.58	OJI81023.1 or OJI87574.1 or OJI81388.1	-1000	1000	0		kegg.reaction/R09844;kegg.pathway/rn00900;kegg.orthology/K05954;kegg.orthology/K05955;rhea/13348	Terpenoid backbone biosynthesis		Included by getKEGGModelFromOrganism (using HMMs)		Dead end metabolite
	R318	CAAX protease	H2O[s] + S-Farnesyl protein[s] <=> Peptide[s] + Protein C-terminal S-farnesyl-L-cysteine[s]	(3.4.24.84) or (3.4.22.-)	(OJI81413.1) or (OJI89581.1)	-1000	1000	0		kegg.reaction/R09845;kegg.pathway/rn00900;kegg.orthology/K06013;kegg.orthology/K08658	Terpenoid backbone biosynthesis		Included by getKEGGModelFromOrganism (using HMMs)		Dead end metabolite
	R319	S-Adenosyl-L-methionine:protein-C-terminal-S-farnesyl-L-cysteine O-methyltransferase	SAM[s] + Protein C-terminal S-farnesyl-L-cysteine[s] <=> SAH[s] + Protein C-terminal S-farnesyl-L-cysteine methyl ester[s]	ec-code/2.1.1.100	OJI80656.1	-1000	1000	0		kegg.reaction/R04496;kegg.pathway/rn00900;kegg.orthology/K00587;rhea/21675	Terpenoid backbone biosynthesis		Included by getKEGGModelFromOrganism (using HMMs)		Dead end metabolite
	R320	S-(2E,6E)-farnesyl-L-cysteine oxidase	H2O[s] + O2[s] + Farnesylcysteine[s] <=> H2O2[s] + L-Cysteine[s] + 2-trans,6-trans-Farnesal[s]	1.8.3.5 or 1.8.3.6	OJI83767.1	-1000	1000	0		kegg.reaction/R09562;kegg.pathway/rn00900;kegg.orthology/K05906;rhea/30234	Terpenoid backbone biosynthesis		Included by getKEGGModelFromOrganism (using HMMs)		Dead end metabolite
	R321	farnesal:NAD+ oxidoreductase	H2O[s] + NAD+[s] + 2-trans,6-trans-Farnesal[s] => NADH[s] + H+[s] + Farnesoic acid[s]	ec-code/1.2.1.3	OJI90286.1 or OJI87357.1 or OJI89639.1 or OJI79524.1 or OJI84430.1 or OJI79678.1 or OJI89762.1 or OJI84090.1 or OJI79868.1 or OJI83694.1 or OJI88075.1	0	1000	0		kegg.reaction/R08146;kegg.pathway/rn00981;kegg.orthology/K00128;rhea/24219	Insect hormone biosynthesis		Included by getKEGGModelFromOrganism (using HMMs)		Dead end metabolite
	R323	O-Phospho-4-hydroxy-L-threonine:2-oxoglutarate aminotransferase	2-Oxoglutarate[s] + O-Phospho-4-hydroxy-L-threonine[s] <=> GLU[s] + 2-Oxo-3-hydroxy-4-phosphobutanoate[s]	ec-code/2.6.1.52	OJI86029.1	-1000	1000	0		kegg.reaction/R05085;kegg.pathway/rn00750;kegg.module/M00124;kegg.orthology/K00831;rhea/16576	Vitamin B6 metabolism		Included by getKEGGModelFromOrganism (using HMMs)		Dead end metabolite
	R324	O-Phospho-4-hydroxy-L-threonine phospho-lyase (adding water)	H2O[s] + O-Phospho-4-hydroxy-L-threonine[s] => PI[s] + 4-Hydroxy-L-threonine[s]	ec-code/4.2.3.1	OJI83723.1	0	1000	0		kegg.reaction/R05086;kegg.pathway/rn00750;kegg.orthology/K01733;rhea/30662	Vitamin B6 metabolism		Included by getKEGGModelFromOrganism (using HMMs)		Dead end metabolite
	R325	pyridoxal:oxygen 4-oxidoreductase	H2O[s] + O2[s] + Pyridoxal[s] <=> H2O2[s] + 4-Pyridoxate[s]	ec-code/1.2.3.1	OJI81124.1 or OJI84749.1	-1000	1000	0		kegg.reaction/R01709;kegg.pathway/rn00750;kegg.orthology/K00157;rhea/23727	Vitamin B6 metabolism		Included by getKEGGModelFromOrganism (using HMMs)		Dead end metabolite
	R327	biotin:CoA ligase (AMP-forming);	ATP[s] + BT[s] <=> PPI[s] + Biotinyl-5'-AMP[s]	ec-code/6.2.1.11;ec-code/6.3.4.9;ec-code/6.3.4.10;ec-code/6.3.4.11	OJI84049.1	-1000	1000	0		kegg.reaction/R01074;kegg.pathway/rn00780;kegg.orthology/K01942;rhea/31118	Biotin metabolism		Included by getKEGGModelFromOrganism (using HMMs)		Dead end metabolite
	R328	pimeloyl-[acyl-carrier protein]:L-alanine C-pimeloyltransferase (decarboxylating)	ALA[s] + Pimeloyl-[acyl-carrier protein][s] <=> CO2[s] + ACP[s] + AON[s]	ec-code/2.3.1.47	OJI88683.1 or OJI84680.1 or OJI79843.1 or OJI90136.1	-1000	1000	0		kegg.reaction/R10124;kegg.pathway/rn00780;kegg.module/M00123;kegg.orthology/K00652	Biotin metabolism		Included by getKEGGModelFromOrganism (using HMMs)		Dead end metabolite
	R329	malonyl-[acyl-carrier protein]-methyl-ester:malonyl-[acyl-carrier protein] C-acyltransferase	MALACP[s] + Malonyl-[acp] methyl ester[s] <=> CO2[s] + ACP[s] + 3-Ketoglutaryl-[acp] methyl ester[s]	ec-code/2.3.1.41;ec-code/2.3.1.179	OJI85873.1	-1000	1000	0		kegg.reaction/R10115;kegg.pathway/rn00780;kegg.module/M00572;kegg.orthology/K09458	Biotin metabolism		Included by getKEGGModelFromOrganism (using HMMs)		Dead end metabolite
	R330	3-hydroxyglutaryl-[acp]-methyl-ester:NADP+ oxidoreductase	NADPH[s] + H+[s] + 3-Ketoglutaryl-[acp] methyl ester[s] <=> NADP+[s] + 3-Hydroxyglutaryl-[acp] methyl ester[s]	ec-code/1.1.1.100	OJI83900.1 or OJI83629.1 or OJI87192.1 or OJI89169.1 or OJI91460.1 or OJI87685.1 or OJI91601.1 or OJI80530.1 or OJI88801.1 or OJI88142.1 or OJI88256.1 or OJI90700.1 or OJI86608.1 or OJI80810.1 or OJI84037.1 or OJI81895.1 or OJI88438.1 or OJI91223.1 or OJI85007.1 or OJI90448.1 or OJI81720.1 or OJI79859.1	-1000	1000	0		kegg.reaction/R10116;kegg.pathway/rn00780;kegg.module/M00572;kegg.orthology/K00059	Biotin metabolism		Included by getKEGGModelFromOrganism (using HMMs)		Dead end metabolite
	R331	glutaryl-[acp]-methyl-ester:malonyl-[acyl-carrier protein] C-acyltransferase (decarboxylating)	MALACP[s] + Glutaryl-[acp] methyl ester[s] <=> CO2[s] + ACP[s] + 3-Ketopimeloyl-[acp] methyl ester[s]	ec-code/2.3.1.41;ec-code/2.3.1.179	OJI85873.1	-1000	1000	0		kegg.reaction/R10119;kegg.pathway/rn00780;kegg.module/M00572;kegg.orthology/K09458	Biotin metabolism		Included by getKEGGModelFromOrganism (using HMMs)		Dead end metabolite
	R332	3-hydroxypimeloyl-[acp]-methyl-ester:NADP+ oxidoreductase	NADPH[s] + H+[s] + 3-Ketopimeloyl-[acp] methyl ester[s] <=> NADP+[s] + 3-Hydroxypimeloyl-[acp] methyl ester[s]	ec-code/1.1.1.100	OJI83900.1 or OJI83629.1 or OJI87192.1 or OJI89169.1 or OJI91460.1 or OJI87685.1 or OJI91601.1 or OJI80530.1 or OJI88801.1 or OJI88142.1 or OJI88256.1 or OJI90700.1 or OJI86608.1 or OJI80810.1 or OJI84037.1 or OJI81895.1 or OJI88438.1 or OJI91223.1 or OJI85007.1 or OJI90448.1 or OJI81720.1 or OJI79859.1	-1000	1000	0		kegg.reaction/R10120;kegg.pathway/rn00780;kegg.module/M00572;kegg.orthology/K00059	Biotin metabolism		Included by getKEGGModelFromOrganism (using HMMs)		Dead end metabolite
	R385	(S)-4-Amino-5-oxopentanoate 4,5-aminomutase	5-Aminolevulinate[s] <=> (S)-4-Amino-5-oxopentanoate[s]	ec-code/5.4.3.8	OJI80482.1	-1000	1000	0		kegg.reaction/R02272;kegg.pathway/rn00860;kegg.module/M00121;kegg.orthology/K01845;rhea/14268	Porphyrin and chlorophyll metabolism		Included by getKEGGModelFromOrganism (using HMMs)		Dead end metabolite
	R386	Bilirubin beta-diglucuronide glucuronosohydrolase	2 H2O[s] + 3 Reduced acceptor[s] + Bilirubin beta-diglucuronide[s] <=> 3 Acceptor[s] + 2 D-Glucuronate[s] + D-Urobilinogen[s]	ec-code/1.-.-.-;ec-code/3.2.1.31	OJI87312.1	-1000	1000	0		kegg.reaction/R04979;kegg.pathway/rn00860;kegg.orthology/K01195	Porphyrin and chlorophyll metabolism		Included by getKEGGModelFromOrganism (using HMMs)		Dead end metabolite
	R389	cob(II)alamin:NADP+ oxidoreductase;	NADPH[s] + 2 Aquacob(III)alamin[s] <=> 2 H2O[s] + NADP+[s] + H+[s] + 2 Cob(II)alamin[s]	ec-code/1.16.1.5	OJI91186.1 or OJI84452.1	-1000	1000	0		kegg.reaction/R00107;kegg.pathway/rn00860;kegg.orthology/K21682;rhea/20755	Porphyrin and chlorophyll metabolism		Included by getKEGGModelFromOrganism (using HMMs)		Dead end metabolite
	R390	NADH:menaquinone oxidoreductase	NADH[s] + H+[s] + Menaquinone[s] <=> NAD+[s] + Menaquinol[s]	ec-code/1.6.5.2	OJI86949.1	-1000	1000	0		kegg.reaction/R02964;kegg.pathway/rn00130;kegg.orthology/K03809	Ubiquinone and other terpenoid-quinone biosynthesis		Included by getKEGGModelFromOrganism (using HMMs)		Dead end metabolite
	R391	NADH:phylloquinone oxidoreductase	NADH[s] + H+[s] + Phylloquinone[s] <=> NAD+[s] + Phylloquinol[s]	ec-code/1.6.5.2	OJI86949.1	-1000	1000	0		kegg.reaction/R03816;kegg.pathway/rn00130;kegg.orthology/K03809	Ubiquinone and other terpenoid-quinone biosynthesis		Included by getKEGGModelFromOrganism (using HMMs)		Dead end metabolite
	R392	parathion,NADPH---hemoprotein reductase:oxygen oxidoreductase (paraoxon-forming)	O2[s] + [Reduced NADPH---hemoprotein reductase][s] + Parathion[s] <=> H2O[s] + Sulfur[s] + [Oxidized NADPH---hemoprotein reductase][s] + Paraoxon[s]	ec-code/1.14.14.1	OJI91186.1 or OJI80699.1 or OJI88149.1 or OJI83756.1 or OJI87109.1 or OJI89815.1 or OJI83103.1 or OJI87708.1 or OJI87804.1 or OJI89220.1 or OJI87474.1 or OJI87369.1 or OJI88897.1 or OJI90924.1 or OJI82744.1 or OJI82612.1 or OJI84048.1 or OJI82876.1 or OJI85514.1	-1000	1000	0		kegg.reaction/R05259;kegg.pathway/rn00627;kegg.orthology/K00493;kegg.orthology/K14338	Benzoate degradation;Aminobenzoate degradation		Included by getKEGGModelFromOrganism (using HMMs)		Dead end metabolite
	R399		Caffeate[s] => CO2[s] + 3,4-Dihydroxystyrene[s]	ec-code/4.1.1.102	OJI89203.1 or OJI80179.1 or OJI89205.1 or OJI84596.1 or OJI80178.1	0	1000	0		kegg.reaction/R03367;kegg.pathway/rn00940;kegg.orthology/K03186;kegg.orthology/K20039	Phenylpropanoid biosynthesis		Included by getKEGGModelFromOrganism (using HMMs)		Dead end metabolite
	R400	phenylacrylic acid decarboxylase	4-Coumarate[s] => CO2[s] + 4-Hydroxystyrene[s]	ec-code/4.1.1.102	OJI89203.1 or OJI80179.1 or OJI89205.1 or OJI84596.1 or OJI80178.1	0	1000	0		kegg.reaction/R02952;kegg.pathway/rn00940;kegg.orthology/K03186;kegg.orthology/K20039;rhea/33230	Phenylpropanoid biosynthesis		Included by getKEGGModelFromOrganism (using HMMs)		Dead end metabolite
	R406	beta-D-Glucosyl-2-coumarinate glucohydrolase	H2O[s] + cis-beta-D-Glucosyl-2-hydroxycinnamate[s] <=> D-Glucose[s] + cis-2-Hydroxycinnamate[s]	ec-code/3.2.1.21	OJI88961.1 or OJI81301.1 or OJI79852.1 or OJI90232.1 or OJI82508.1 or OJI79606.1 or OJI89090.1 or OJI89736.1 or OJI83031.1 or OJI84474.1 or OJI82395.1 or OJI81107.1 or OJI91608.1 or OJI84491.1 or OJI86554.1	-1000	1000	0		kegg.reaction/R04998;kegg.pathway/rn00940;kegg.orthology/K01188;kegg.orthology/K05349;kegg.orthology/K05350;rhea/31226	Phenylpropanoid biosynthesis		Included by getKEGGModelFromOrganism (using HMMs)		Dead end metabolite
	R407	Donor:hydrogen-peroxide oxidoreductase	Coniferyl alcohol[s] <=> Guaiacyl lignin[s]	1.11.1.7 or 1.11.1.21	(OJI83160.1 or OJI81282.1) or (OJI87248.1)	-1000	1000	0		kegg.reaction/R02596;kegg.pathway/rn00940;kegg.orthology/K03782;kegg.orthology/K11188	Phenylpropanoid biosynthesis		Included by getKEGGModelFromOrganism (using HMMs)		Dead end metabolite
	R408	Donor:hydrogen-peroxide oxidoreductase	Sinapyl alcohol[s] <=> Syringyl lignin[s]	1.11.1.7 or 1.11.1.21	(OJI83160.1 or OJI81282.1) or (OJI87248.1)	-1000	1000	0		kegg.reaction/R03919;kegg.pathway/rn00940;kegg.orthology/K03782;kegg.orthology/K11188	Phenylpropanoid biosynthesis		Included by getKEGGModelFromOrganism (using HMMs)		Dead end metabolite
	R409	Donor:hydrogen-peroxide oxidoreductase	4-Coumaryl alcohol[s] <=> p-Hydroxyphenyl lignin[s]	1.11.1.7 or 1.11.1.21	(OJI83160.1 or OJI81282.1) or (OJI87248.1)	-1000	1000	0		kegg.reaction/R04007;kegg.pathway/rn00940;kegg.orthology/K03782;kegg.orthology/K11188	Phenylpropanoid biosynthesis		Included by getKEGGModelFromOrganism (using HMMs)		Dead end metabolite
	R410	donor:hydrogen-peroxide oxidoreductase	5-Hydroxyconiferyl alcohol[s] => 5-Hydroxy-guaiacyl lignin[s]	1.11.1.7 or 1.11.1.21	(OJI83160.1 or OJI81282.1) or (OJI87248.1)	0	1000	0		kegg.reaction/R07443;kegg.pathway/rn00940;kegg.orthology/K03782;kegg.orthology/K11188	Phenylpropanoid biosynthesis		Included by getKEGGModelFromOrganism (using HMMs)		Dead end metabolite
	R417	torulene:oxygen 4',5'-oxidoreductase (bond-cleaving)	O2[s] + Torulene[s] <=> 3-Methyl-2-butenal[s] + 4'-Apo-beta,psi-caroten-4'-al[s]	ec-code/1.13.11.59	OJI81341.1	-1000	1000	0		kegg.reaction/R09782;kegg.pathway/rn00906;kegg.orthology/K17842	Carotenoid biosynthesis		Included by getKEGGModelFromOrganism (using HMMs)		Dead end metabolite
	R418	4'-apo-beta,psi-carotenal:NAD+ oxidoreductase	H2O[s] + NAD+[s] + 4'-Apo-beta,psi-caroten-4'-al[s] <=> NADH[s] + H+[s] + Neurosporaxanthin[s]	ec-code/1.2.1.82	OJI91239.1 or OJI86612.1	-1000	1000	0		kegg.reaction/R09783;kegg.pathway/rn00906;kegg.orthology/K17819;rhea/31518	Carotenoid biosynthesis		Included by getKEGGModelFromOrganism (using HMMs)		Dead end metabolite
	R430		O2[s] + Retinoate[s] + [Reduced NADPH---hemoprotein reductase][s] => H2O[s] + [Oxidized NADPH---hemoprotein reductase][s] + all-trans-18-Hydroxyretinoic acid[s]	ec-code/1.14.13.-;ec-code/1.14.14.1;ec-code/1.14.14.-	OJI89220.1 or OJI91464.1 or OJI84676.1 or OJI90068.1	0	1000	0		kegg.reaction/R08390;kegg.pathway/rn00830;kegg.orthology/K07408;kegg.orthology/K07425	Retinol metabolism		Included by getKEGGModelFromOrganism (using HMMs)		Dead end metabolite
	R431		NADPH[s] + O2[s] + H+[s] + Retinoate[s] <=> H2O[s] + NADP+[s] + all-trans-4-Hydroxyretinoic acid[s]	ec-code/1.14.13.-;ec-code/1.14.14.1;ec-code/1.14.14.-	OJI84618.1 or OJI91464.1 or OJI84676.1 or OJI89780.1 or OJI90068.1 or OJI89803.1	-1000	1000	0		kegg.reaction/R08392;kegg.pathway/rn00830;kegg.orthology/K07408;kegg.orthology/K07409	Retinol metabolism		Included by getKEGGModelFromOrganism (using HMMs)		Dead end metabolite
	R444	ent-kaur-16-ene,[reduced NADPH---hemoprotein reductase]:oxygen oxidoreductase (hydroxylating)	O2[s] + [Reduced NADPH---hemoprotein reductase][s] + ent-Kaurene[s] <=> H2O[s] + [Oxidized NADPH---hemoprotein reductase][s] + Kaur-16-en-18-ol[s]	ec-code/1.14.14.86	OJI83264.1	-1000	1000	0		kegg.reaction/R06291;kegg.pathway/rn00904;kegg.orthology/K21292;rhea/13048	Diterpenoid biosynthesis		Included by getKEGGModelFromOrganism (using HMMs)		Dead end metabolite
	R445	ent-Kaur-16-ene,[reduced NADPH---hemoprotein reductase]:oxygen oxidoreductase (hydroxylating)	O2[s] + [Reduced NADPH---hemoprotein reductase][s] + Kaur-16-en-18-ol[s] <=> 2 H2O[s] + [Oxidized NADPH---hemoprotein reductase][s] + Kaur-16-en-18-al[s]	ec-code/1.14.14.86	OJI83264.1	-1000	1000	0		kegg.reaction/R06292;kegg.pathway/rn00904;kegg.orthology/K21292;rhea/21307	Diterpenoid biosynthesis		Included by getKEGGModelFromOrganism (using HMMs)		Dead end metabolite
	R446	ent-Kaur-16-ene,[reduced NADPH---hemoprotein reductase]:oxygen oxidoreductase (hydroxylating)	O2[s] + [Reduced NADPH---hemoprotein reductase][s] + Kaur-16-en-18-al[s] <=> H2O[s] + [Oxidized NADPH---hemoprotein reductase][s] + Kaur-16-en-18-oic acid[s]	ec-code/1.14.14.86	OJI83264.1	-1000	1000	0		kegg.reaction/R06293;kegg.pathway/rn00904;kegg.orthology/K21292;rhea/10931	Diterpenoid biosynthesis		Included by getKEGGModelFromOrganism (using HMMs)		Dead end metabolite
	R467	3alpha,7alpha,12alpha-trihydroxy-5beta-cholestan-26-oyl-CoA 25-epimerase	(25R)-3alpha,7alpha,12alpha-Trihydroxy-5beta-cholestan-26-oyl-CoA[s] <=> (25S)-3alpha,7alpha,12alpha-Trihydroxy-5beta-cholestan-26-oyl-CoA[s]	ec-code/5.1.99.4	OJI88290.1	-1000	1000	0		kegg.reaction/R08734;kegg.pathway/rn00120;kegg.module/M00104;kegg.orthology/K01796	Primary bile acid biosynthesis		Included by getKEGGModelFromOrganism (using HMMs)		Dead end metabolite
	R468	3alpha,7alpha-dihydroxy-5beta-cholestanoyl-CoA 25-epimerase	(25R)-3alpha,7alpha-Dihydroxy-5beta-cholestanoyl-CoA[s] <=> (25S)-3alpha,7alpha-Dihydroxy-5beta-cholestanoyl-CoA[s]	ec-code/5.1.99.4	OJI88290.1	-1000	1000	0		kegg.reaction/R08739;kegg.pathway/rn00120;kegg.module/M00104;kegg.orthology/K01796	Primary bile acid biosynthesis		Included by getKEGGModelFromOrganism (using HMMs)		Dead end metabolite
	R472	sedoheptulose-7-phosphate:D-glyceraldehyde-3-phosphate glycolaldehydetransferase;	R5P[s] + Aminofructose 6-phosphate[s] <=> S7P[s] + Iminoerythrose 4-phosphate[s]	ec-code/2.2.1.1	OJI91086.1	-1000	1000	0		kegg.reaction/R06590;kegg.pathway/rn01051;kegg.orthology/K00615	Biosynthesis of ansamycins		Included by getKEGGModelFromOrganism (using HMMs)		Dead end metabolite
	R476	7-methylxanthine:oxygen oxidoreductase	H2O[s] + O2[s] + 7-Methylxanthine[s] => H2O2[s] + 7-Methyluric acid[s]	ec-code/1.17.3.2	OJI81124.1 or OJI84749.1	0	1000	0		kegg.reaction/R07979;kegg.pathway/rn00232;kegg.orthology/K00106	Caffeine metabolism		Included by getKEGGModelFromOrganism (using HMMs)		Dead end metabolite
	R477		2 H2O[s] + O2[s] + 1,3,7-Trimethyluric acid[s] <=> CO2[s] + H2O2[s] + 3,6,8-Trimethylallantoin[s]	ec-code/1.7.3.3	OJI86460.1 or OJI87726.1	-1000	1000	0		kegg.reaction/R07981;kegg.pathway/rn00232;kegg.orthology/K00365	Caffeine metabolism		Included by getKEGGModelFromOrganism (using HMMs)		Dead end metabolite
	R478	3,7-dimethylxanthine:oxygen oxidoreductase	H2O[s] + O2[s] + Theobromine[s] => H2O2[s] + 3,7-Dimethyluric acid[s]	ec-code/1.17.3.2	OJI81124.1 or OJI84749.1	0	1000	0		kegg.reaction/R07978;kegg.pathway/rn00232;kegg.orthology/K00106	Caffeine metabolism		Included by getKEGGModelFromOrganism (using HMMs)		Dead end metabolite
	R480	4-Carboxymethylenebut-2-en-4-olide lactonohydrolase	H2O[s] + cis-4-Carboxymethylenebut-2-en-4-olide[s] <=> 2-Maleylacetate[s]	ec-code/3.1.1.45	OJI82390.1 or OJI80424.1 or OJI91215.1	-1000	1000	0		kegg.reaction/R03893;kegg.pathway/rn00361;kegg.orthology/K01061;rhea/12375	Chlorocyclohexane and chlorobenzene degradation		Included by manual blast of A.niger protein seqence with Aspergillus tubingensis CBS 134.48 genome		Dead end metabolite
	R481	Protoanemonin lactonohydrolase	H2O[s] + Protoanemonin[s] <=> cis-Acetylacrylate[s]	ec-code/3.1.1.45	OJI82390.1 or OJI91215.1 or OJI80424.1	-1000	1000	0		kegg.reaction/R05510;kegg.pathway/rn00361;kegg.orthology/K01061	Chlorocyclohexane and chlorobenzene degradation		Included by manual blast of A.niger protein seqence with Aspergillus tubingensis CBS 134.48 genome		Dead end metabolite
	R482	carboxymethylenebutenolidase	H2O[s] + cis-2-Chloro-4-carboxymethylenebut-2-en-1,4-olide[s] <=> 2-Chloromaleylacetate[s]	ec-code/3.1.1.45	OJI82390.1 or OJI91215.1 or OJI80424.1	-1000	1000	0		kegg.reaction/R05511;kegg.pathway/rn00361;kegg.orthology/K01061	Chlorocyclohexane and chlorobenzene degradation		Included by manual blast of A.niger protein seqence with Aspergillus tubingensis CBS 134.48 genome		Dead end metabolite
	R483	4-carboxymethylenebut-2-en-4-olide lactonohydrolase	H2O[s] + 2,5-Dichloro-carboxymethylenebut-2-en-4-olide[s] <=> 2,5-Dichloro-4-oxohex-2-enedioate[s]	ec-code/3.1.1.45	OJI82390.1 or OJI91215.1 or OJI80424.1	-1000	1000	0		kegg.reaction/R06835;kegg.pathway/rn00361;kegg.orthology/K01061	Chlorocyclohexane and chlorobenzene degradation		Included by manual blast of A.niger protein seqence with Aspergillus tubingensis CBS 134.48 genome		Dead end metabolite
	R484	4-carboxymethylenebut-2-en-4-olide lactonohydrolase	H2O[s] + trans-4-Carboxymethylenebut-2-en-4-olide[s] <=> 2-Maleylacetate[s]	ec-code/3.1.1.45	OJI82390.1 or OJI91215.1 or OJI80424.1	-1000	1000	0		kegg.reaction/R06838;kegg.pathway/rn00361;kegg.orthology/K01061	Chlorocyclohexane and chlorobenzene degradation		Included by manual blast of A.niger protein seqence with Aspergillus tubingensis CBS 134.48 genome		Dead end metabolite
	R485	2,3,5-trichlorodienelactone lactonohydrolase	H2O[s] + 2,3,5-Trichlorodienelactone[s] <=> 2,3,5-Trichloromaleylacetate[s]	ec-code/3.1.1.45	OJI82390.1 or OJI91215.1 or OJI80424.1	-1000	1000	0		kegg.reaction/R09136;kegg.pathway/rn00361;kegg.orthology/K01061	Chlorocyclohexane and chlorobenzene degradation		Included by manual blast of A.niger protein seqence with Aspergillus tubingensis CBS 134.48 genome		Dead end metabolite
	R486	tetrachlorocatechol:oxygen 1,2-oxidoreductase	O2[s] + Tetrachlorocatechol[s] <=> Tetrachloro-cis,cis-muconate[s]	ec-code/1.13.11.1	OJI82175.1 or OJI84810.1	-1000	1000	0		kegg.reaction/R09134;kegg.pathway/rn00361;kegg.orthology/K03381	Chlorocyclohexane and chlorobenzene degradation		Included by getKEGGModelFromOrganism (using HMMs)		Dead end metabolite
	R487		O2[s] + 4-Chlorocatechol[s] <=> 3-Chloro-cis,cis-muconate[s]	ec-code/1.13.11.1	OJI82175.1 or OJI84810.1	-1000	1000	0		kegg.reaction/R04258;kegg.pathway/rn00361;kegg.orthology/K03381;rhea/48579	Chlorocyclohexane and chlorobenzene degradation		Included by getKEGGModelFromOrganism (using HMMs)		Dead end metabolite
	R488		O2[s] + 2-Oxoglutarate[s] + 2,4-Dichlorophenoxyacetate[s] <=> CO2[s] + SUCC[s] + Glyoxylate[s] + 2,4-Dichlorophenol[s]	ec-code/1.14.11.-	OJI82803.1 or OJI79382.1	-1000	1000	0		kegg.reaction/R05419;kegg.pathway/rn00361;kegg.orthology/K06912;rhea/48987	Chlorocyclohexane and chlorobenzene degradation		Included by getKEGGModelFromOrganism (using HMMs)		Dead end metabolite
	R489		O2[s] + 2-Oxoglutarate[s] + 4-Chlorophenoxyacetate[s] <=> CO2[s] + SUCC[s] + Glyoxylate[s] + 4-Chlorophenol[s]	ec-code/1.14.11.-	OJI82803.1 or OJI79382.1	-1000	1000	0		kegg.reaction/R05493;kegg.pathway/rn00361;kegg.orthology/K06912	Chlorocyclohexane and chlorobenzene degradation		Included by getKEGGModelFromOrganism (using HMMs)		Dead end metabolite
	R490	Chloroacetic acid halidohydrolase	H2O[s] + Chloroacetic acid[s] <=> Glycolate[s] + Hydrochloric acid[s]	ec-code/3.8.1.2	OJI90402.1 or OJI80716.1 or OJI87888.1 or OJI88568.1 or OJI79649.1 or OJI83876.1	-1000	1000	0		kegg.reaction/R05287;kegg.pathway/rn00361;kegg.pathway/rn00625;kegg.orthology/K01560;rhea/25192	Chlorocyclohexane and chlorobenzene degradation;Chloroalkane and chloroalkene degradation		Included by getKEGGModelFromOrganism (using HMMs)		Dead end metabolite
	R496	beta-D-glucuronoside glucuronosohydrolase	H2O[s] + Luteolin 7-O-[beta-D-glucuronosyl-(1->2)-beta-D-glucuronide]-4'-O-beta-D-glucuronide[s] => D-Glucuronate[s] + Luteolin 7-O-[beta-D-glucuronosyl-(1->2)-beta-D-glucuronide][s]	ec-code/3.2.1.31	OJI87312.1	0	1000	0		kegg.reaction/R08127;kegg.pathway/rn00944;kegg.orthology/K01195	Flavone and flavonol biosynthesis		Included by getKEGGModelFromOrganism (using HMMs)		Dead end metabolite
	R497	3-fluorocatechol:oxygen 1,2-oxidoreductase	O2[s] + 3-Fluorocatechol[s] <=> 2-Fluoro-cis,cis-muconate[s]	ec-code/1.13.11.1	OJI82175.1 or OJI84810.1 or OJI85625.1 or OJI85028.1	-1000	1000	0		kegg.reaction/R08114;kegg.pathway/rn00364;kegg.orthology/K03381	Fluorobenzoate degradation		Included by getKEGGModelFromOrganism (using HMMs)		Dead end metabolite
	R498	4-fluorocatechol:oxygen 1,2-oxidoreductase	O2[s] + 4-Fluorocatechol[s] <=> 3-Fluoro-cis,cis-muconate[s]	ec-code/1.13.11.1	OJI82175.1 or OJI84810.1 or OJI85625.1 or OJI85028.1	-1000	1000	0		kegg.reaction/R08115;kegg.pathway/rn00364;kegg.orthology/K03381	Fluorobenzoate degradation		Included by getKEGGModelFromOrganism (using HMMs)		Dead end metabolite
	R499	5-fluoromuconolactone lactonohydrolase	H2O[s] + 5-Fluoromuconolactone[s] <=> 2-Maleylacetate[s] + Hydrofluoric acid[s]	ec-code/3.1.1.45	OJI82390.1 or OJI91215.1 or OJI80424.1	-1000	1000	0		kegg.reaction/R08120;kegg.pathway/rn00364;kegg.orthology/K01061	Fluorobenzoate degradation		Included by manual blast of A.niger protein seqence with Aspergillus tubingensis CBS 134.48 genome		Dead end metabolite
	R500	4-fluoromuconolactone lactonohydrolase	H2O[s] + 4-Fluoromuconolactone[s] <=> 2-Maleylacetate[s] + Hydrofluoric acid[s]	ec-code/3.1.1.45	OJI82390.1 or OJI91215.1 or OJI80424.1	-1000	1000	0		kegg.reaction/R08121;kegg.pathway/rn00364;kegg.orthology/K01061	Fluorobenzoate degradation		Included by manual blast of A.niger protein seqence with Aspergillus tubingensis CBS 134.48 genome		Dead end metabolite
	R502	3-hydroxy-3-(4-methylpent-3-en-1-yl)glutaryl-CoA acetate-lyase (7-methyl-3-oxooct-6-enoyl-CoA-forming)	3-Hydroxy-3-(4-methylpent-3-en-1-yl)glutaryl-CoA[s] => AC[s] + 7-Methyl-3-oxo-6-octenoyl-CoA[s]	ec-code/4.1.3.4	OJI86354.1	0	1000	0		kegg.reaction/R08090;kegg.pathway/rn00281;kegg.orthology/K01640;rhea/23087	Geraniol degradation		Included by getKEGGModelFromOrganism (using HMMs)		Dead end metabolite
	R503	3-hydroxy-5-methylhex-4-enoyl-CoA:NAD+ oxidoreductase	NAD+[s] + 3-Hydroxy-5-methylhex-4-enoyl-CoA[s] => NADH[s] + H+[s] + 5-Methyl-3-oxo-4-hexenoyl-CoA[s]	ec-code/1.1.1.35	OJI88780.1	0	1000	0		kegg.reaction/R08094;kegg.pathway/rn00281;kegg.orthology/K00022	Geraniol degradation		Included by getKEGGModelFromOrganism (using HMMs)		Dead end metabolite
	R504		20-Hydroxyecdysone[s] => 20,26-Dihydroxyecdysone[s]	ec-code/1.14.-.-	OJI84618.1 or OJI91464.1 or OJI84676.1 or OJI89780.1 or OJI90068.1 or OJI89803.1	0	1000	0		kegg.reaction/R08143;kegg.pathway/rn00981;kegg.orthology/K14985	Insect hormone biosynthesis		Included by getKEGGModelFromOrganism (using HMMs)		Dead end metabolite
	R505		H2O[s] + Juvenile hormone III acid[s] => (10S)-Juvenile hormone III acid diol[s]		OJI83579.1	0	1000	0		kegg.reaction/R08152;kegg.pathway/rn00981;kegg.orthology/K10719	Insect hormone biosynthesis		Included by getKEGGModelFromOrganism (using HMMs)		Dead end metabolite
	R506		H2O[s] + Juvenile hormone III[s] => (10S)-Juvenile hormone III diol[s]		OJI83579.1	0	1000	0		kegg.reaction/R08153;kegg.pathway/rn00981;kegg.orthology/K10719	Insect hormone biosynthesis		Included by getKEGGModelFromOrganism (using HMMs)		Dead end metabolite
	R507	Aldehyde:NAD+ oxidoreductase	H2O[s] + NAD+[s] + Perillyl aldehyde[s] => NADH[s] + H+[s] + Perillic acid[s]	ec-code/1.2.1.3	OJI90286.1 or OJI87357.1 or OJI89639.1 or OJI79524.1 or OJI84430.1 or OJI79678.1 or OJI89762.1 or OJI84090.1 or OJI79868.1 or OJI83694.1 or OJI88075.1	0	1000	0		kegg.reaction/R06366;kegg.pathway/rn00903;kegg.orthology/K00128;rhea/31302	Limonene and pinene degradation		Included by getKEGGModelFromOrganism (using HMMs)		Dead end metabolite
	R508	salicylate,NADH:oxygen oxidoreductase (1-hydroxylating,decarboxylating)	NADH[s] + O2[s] + H+[s] + 3-Methylsalicylate[s] <=> H2O[s] + NAD+[s] + CO2[s] + 2,3-Dihydroxytoluene[s]	ec-code/1.14.13.1	OJI82819.1 or OJI82951.1 or OJI82677.1 or OJI82751.1 or OJI83383.1 or OJI84750.1 or OJI87744.1 or OJI89035.1 or OJI89216.1 or OJI88459.1 or OJI82030.1 or OJI87768.1 or OJI81622.1 or OJI88109.1 or OJI83590.1 or OJI84181.1 or OJI80462.1	-1000	1000	0		kegg.reaction/R06915;kegg.pathway/rn00626;kegg.orthology/K00480	Naphthalene degradation		Included by getKEGGModelFromOrganism (using HMMs)		Dead end metabolite
	R509	salicylate,NADH:oxygen oxidoreductase (1-hydroxylating,decarboxylating)	NADH[s] + O2[s] + H+[s] + 4-Hydroxymethylsalicylate[s] <=> H2O[s] + NAD+[s] + CO2[s] + 4-Hydroxymethylcatechol[s]	ec-code/1.14.13.1	OJI82819.1 or OJI82951.1 or OJI82677.1 or OJI82751.1 or OJI83383.1 or OJI84750.1 or OJI87744.1 or OJI89035.1 or OJI89216.1 or OJI88459.1 or OJI82030.1 or OJI87768.1 or OJI81622.1 or OJI88109.1 or OJI83590.1 or OJI84181.1 or OJI80462.1	-1000	1000	0		kegg.reaction/R06936;kegg.pathway/rn00626;kegg.orthology/K00480	Naphthalene degradation		Included by getKEGGModelFromOrganism (using HMMs)		Dead end metabolite
	R510	salicylate,NADH:oxygen oxidoreductase (1-hydroxylating,decarboxylating)	NADH[s] + O2[s] + H+[s] + 4-Methylsalicylate[s] <=> H2O[s] + NAD+[s] + CO2[s] + 4-Methylcatechol[s]	ec-code/1.14.13.1	OJI82819.1 or OJI82951.1 or OJI82677.1 or OJI82751.1 or OJI83383.1 or OJI84750.1 or OJI87744.1 or OJI89035.1 or OJI89216.1 or OJI88459.1 or OJI82030.1 or OJI87768.1 or OJI81622.1 or OJI88109.1 or OJI83590.1 or OJI84181.1 or OJI80462.1	-1000	1000	0		kegg.reaction/R06939;kegg.pathway/rn00626;kegg.orthology/K00480	Naphthalene degradation		Included by getKEGGModelFromOrganism (using HMMs)		Dead end metabolite
	R511	1-hydroxymethylnaphthalene:NAD+ oxidoreductase	NAD+[s] + 1-Hydroxymethylnaphthalene[s] <=> NADH[s] + H+[s] + 1-Naphthaldehyde[s]	ec-code/1.1.1.1	OJI84583.1 or OJI87356.1 or OJI80375.1 or OJI82808.1 or OJI80118.1 or OJI80134.1 or OJI90064.1 or OJI84738.1 or OJI84387.1 or OJI86200.1 or OJI87582.1 or OJI85040.1 or OJI89705.1 or OJI83526.1 or OJI82872.1 or OJI84838.1 or OJI83025.1 or OJI83134.1 or OJI84520.1	-1000	1000	0		kegg.reaction/R06917;kegg.pathway/rn00626;kegg.orthology/K00001;kegg.orthology/K00121;kegg.orthology/K13953	Naphthalene degradation		Included by getKEGGModelFromOrganism (using HMMs)		Dead end metabolite
	R512	(2-naphthyl)methanol:NAD+ oxidoreductase	NAD+[s] + (2-Naphthyl)methanol[s] <=> NADH[s] + H+[s] + 2-Naphthaldehyde[s]	ec-code/1.1.1.1	OJI84583.1 or OJI87356.1 or OJI80375.1 or OJI82808.1 or OJI80118.1 or OJI80134.1 or OJI90064.1 or OJI84738.1 or OJI84387.1 or OJI86200.1 or OJI87582.1 or OJI85040.1 or OJI89705.1 or OJI83526.1 or OJI82872.1 or OJI84838.1 or OJI83025.1 or OJI83134.1 or OJI84520.1	-1000	1000	0		kegg.reaction/R06927;kegg.pathway/rn00626;kegg.orthology/K00001;kegg.orthology/K00121;kegg.orthology/K13953	Naphthalene degradation		Included by getKEGGModelFromOrganism (using HMMs)		Dead end metabolite
	R519	tryprostatin B,NADPH:oxygen oxidoreductase (6-hydroxytryprostatin B-forming)	NADPH[s] + O2[s] + H+[s] + Tryprostatin B[s] <=> H2O[s] + NADP+[s] + 6-Hydroxytryprostatin B[s]	ec-code/1.14.14.118	OJI81787.1	-1000	1000	0		kegg.reaction/R10321;kegg.pathway/rn00404;kegg.module/M00786;kegg.orthology/K17475;rhea/35958	Staurosporine biosynthesis		Included by getKEGGModelFromOrganism (using HMMs)		Dead end metabolite
	R521	3-Cresol,NADPH:oxogen oxidoreductase (2-hydroxylating)	NADPH[s] + O2[s] + H+[s] + 3-Cresol[s] <=> H2O[s] + NADP+[s] + 2,3-Dihydroxytoluene[s]	ec-code/1.14.13.7	OJI84751.1 or OJI85076.1 or OJI91100.1 or OJI80085.1 or OJI80318.1 or OJI79418.1 or OJI88927.1 or OJI87727.1 or OJI81724.1 or OJI91191.1 or OJI81186.1	-1000	1000	0		kegg.reaction/R03566;kegg.pathway/rn00623;kegg.orthology/K03380	Toluene degradation		Included by getKEGGModelFromOrganism (using HMMs)		Dead end metabolite
	R522	4-Methylcatechol:oxygen 1,2-oxidoreductase(decyclizing)	O2[s] + 4-Methylcatechol[s] <=> 3-Methyl-cis,cis-hexadienedioate[s]	ec-code/1.13.11.1	OJI82175.1 or OJI84810.1 or OJI85625.1 or OJI85028.1	-1000	1000	0		kegg.reaction/R05299;kegg.pathway/rn00623;kegg.orthology/K03381	Toluene degradation		Included by getKEGGModelFromOrganism (using HMMs)		Dead end metabolite
	R523	dienelactone hydrolase	H2O[s] + 3-Chloro-2-methyldienelactone[s] <=> 3-Chloro-2-methylmaleylacetate[s]	ec-code/3.1.1.45	OJI82390.1 or OJI91215.1 or OJI80424.1	-1000	1000	0		kegg.reaction/R09220;kegg.pathway/rn00623;kegg.orthology/K01061	Toluene degradation		Included by manual blast of A.niger protein seqence with Aspergillus tubingensis CBS 134.48 genome		Dead end metabolite
	R524	dienelactone hydrolase	H2O[s] + 2-Chloro-5-methyl-cis-dienelactone[s] <=> 2-Chloro-5-methylmaleylacetate[s]	ec-code/3.1.1.45	OJI82390.1 or OJI91215.1 or OJI80424.1	-1000	1000	0		kegg.reaction/R09222;kegg.pathway/rn00623;kegg.orthology/K01061	Toluene degradation		Included by manual blast of A.niger protein seqence with Aspergillus tubingensis CBS 134.48 genome		Dead end metabolite
	R525	primary-amine oxidase	O2[s] + H+[s] + N-Methylputrescine[s] <=> Ammonia[s] + H2O2[s] + 1-Methylpyrrolinium[s]	ec-code/1.4.3.21	OJI87787.1 or OJI84505.1 or OJI80802.1 or OJI85581.1 or OJI87197.1 or OJI82099.1 or OJI87605.1 or OJI84692.1	-1000	1000	0		kegg.reaction/R04027;kegg.pathway/rn00960;kegg.orthology/K00276	Tropane, piperidine and pyridine alkaloid biosynthesis		Included by getKEGGModelFromOrganism (using HMMs)		Dead end metabolite
	R526	primary-amine oxidase	H2O[s] + O2[s] + Cadaverine[s] <=> Ammonia[s] + H2O2[s] + 5-Aminopentanal[s]	ec-code/1.4.3.21	OJI87787.1 or OJI84505.1 or OJI80802.1 or OJI85581.1 or OJI87197.1 or OJI82099.1 or OJI87605.1 or OJI84692.1	-1000	1000	0		kegg.reaction/R06740;kegg.pathway/rn00960;kegg.orthology/K00276	Tropane, piperidine and pyridine alkaloid biosynthesis		Included by getKEGGModelFromOrganism (using HMMs)		Dead end metabolite
	R527	cocaine benzoylhydrolase	H2O[s] + Cocaine[s] <=> BA[s] + Ecgonine methyl ester[s]	ec-code/3.1.1.1;ec-code/3.1.1.84	OJI91202.1 or OJI84004.1 or OJI81777.1 or OJI83493.1 or OJI84796.1 or OJI79576.1 or OJI85487.1 or OJI85783.1 or OJI88677.1 or OJI80473.1 or OJI83195.1 or OJI87930.1 or OJI79821.1 or OJI88059.1 or OJI84254.1 or OJI80601.1 or OJI80180.1 or OJI89202.1 or OJI91550.1 or OJI85879.1 or OJI89839.1 or OJI80642.1 or OJI82542.1 or OJI88558.1 or OJI91469.1 or OJI91540.1 or OJI89209.1 or OJI80785.1	-1000	1000	0		kegg.reaction/R06728;kegg.pathway/rn00960;kegg.orthology/K01044;rhea/27509	Tropane, piperidine and pyridine alkaloid biosynthesis		Included by getKEGGModelFromOrganism (using HMMs)		Dead end metabolite
	R528	1-hydroxy-2-naphthoate,NADH:oxygen oxidoreductase (2-hydroxylating, decarboxylating)	NADH[s] + O2[s] + H+[s] + 1-Hydroxy-2-naphthoate[s] <=> H2O[s] + NAD+[s] + CO2[s] + Naphthalene-1,2-diol[s]	ec-code/1.14.13.1;ec-code/1.14.13.135	OJI82751.1 or OJI89035.1 or OJI89216.1 or OJI84750.1 or OJI82677.1 or OJI82819.1 or OJI83590.1 or OJI81689.1 or OJI84181.1 or OJI87744.1 or OJI83525.1 or OJI82951.1 or OJI82030.1 or OJI83533.1 or OJI81622.1 or OJI86805.1 or OJI88109.1 or OJI88589.1 or OJI87768.1 or OJI86044.1 or OJI84673.1 or OJI88459.1 or OJI86394.1 or OJI83875.1 or OJI86385.1 or OJI87871.1 or OJI89997.1 or OJI80462.1 or OJI8453…	-1000	1000	0		kegg.reaction/R05632;kegg.pathway/rn00624;kegg.orthology/K00480;rhea/31274	Polycyclic aromatic hydrocarbon degradation		Included by getKEGGModelFromOrganism (using HMMs)		Dead end metabolite
	R529	dTDP-6-deoxy-L-mannose:NADP+ 4-oxidoreductase (3,5-epimerizing)	NADP+[s] + dTDP-L-rhamnose[s] <=> NADPH[s] + H+[s] + dTDP-4-oxo-6-deoxy-D-glucose[s]	ec-code/1.1.1.-	OJI87902.1	-1000	1000	0		kegg.reaction/R08935;kegg.pathway/rn00523;kegg.orthology/K12451	Polyketide sugar unit biosynthesis		Included by getKEGGModelFromOrganism (using HMMs)		Dead end metabolite
	R530	dTDP-beta-L-rhamnose:NADP+ 4-oxidoreductase;	NADP+[s] + dTDP-L-rhamnose[s] <=> NADPH[s] + H+[s] + dTDP-4-dehydro-beta-L-rhamnose[s]	ec-code/1.1.1.133	OJI85558.1	-1000	1000	0		kegg.reaction/R02777;kegg.pathway/rn00521;kegg.pathway/rn00523;kegg.module/M00793;kegg.orthology/K00067;rhea/21799	Streptomycin biosynthesis;Polyketide sugar unit biosynthesis		Included by getKEGGModelFromOrganism (using HMMs)		Dead end metabolite
	R531	delta2-isopentenyl-diphosphate:tRNA isopentenyltransferase	tRNA[s] + Dimethylallyl diphosphate[s] <=> PPI[s] + tRNA containing 6-isopentenyladenosine[s]	ec-code/2.5.1.75	OJI80009.1	-1000	1000	0		kegg.reaction/R01122;kegg.pathway/rn00908;kegg.orthology/K00791;rhea/26485	Zeatin biosynthesis		Included by getKEGGModelFromOrganism (using HMMs)		Dead end metabolite
	R532	isopentenyladenosine-5'-triphosphate,NADPH---hemoprotein reductase:oxygen oxidoreductase (trans-zeatin-riboside-triphosphate-forming)	O2[s] + [Reduced NADPH---hemoprotein reductase][s] + Isopentenyladenosine-5'-triphosphate[s] <=> H2O[s] + [Oxidized NADPH---hemoprotein reductase][s] + trans-Zeatin riboside triphosphate[s]		OJI89220.1	-1000	1000	0		kegg.reaction/R08053;kegg.pathway/rn00908;kegg.orthology/K10717	Zeatin biosynthesis		Included by getKEGGModelFromOrganism (using HMMs)		Dead end metabolite
	R533	isopentenyladenosine-5'-diphosphate,NADPH---hemoprotein reductase:oxygen oxidoreductase (trans-zeatin-riboside-diphosphate-forming)	O2[s] + [Reduced NADPH---hemoprotein reductase][s] + Isopentenyladenosine-5'-diphosphate[s] => H2O[s] + [Oxidized NADPH---hemoprotein reductase][s] + trans-Zeatin riboside diphosphate[s]		OJI89220.1	0	1000	0		kegg.reaction/R08054;kegg.pathway/rn00908;kegg.orthology/K10717	Zeatin biosynthesis		Included by getKEGGModelFromOrganism (using HMMs)		Dead end metabolite
	R534	isopentenyladenosine-5'-monophosphate,NADPH---hemoprotein reductase:oxygen oxidoreductase (trans-zeatin-riboside-monophosphate-forming)	O2[s] + [Reduced NADPH---hemoprotein reductase][s] + N6-(delta2-Isopentenyl)-adenosine 5'-monophosphate[s] <=> H2O[s] + [Oxidized NADPH---hemoprotein reductase][s] + trans-Zeatin riboside monophosphate[s]		OJI89220.1	-1000	1000	0		kegg.reaction/R08055;kegg.pathway/rn00908;kegg.orthology/K10717	Zeatin biosynthesis		Included by getKEGGModelFromOrganism (using HMMs)		Dead end metabolite
	R535		H2O[s] + G13056[s] <=> N-Acetyl-D-glucosamine[s] + G10665[s]	ec-code/3.2.1.52	OJI87926.1 or OJI87674.1 or OJI87241.1	-1000	1000	0		kegg.reaction/R11316;kegg.pathway/rn00513;kegg.orthology/K12373	Various types of N-glycan biosynthesis		Included by getKEGGModelFromOrganism (using HMMs)		Dead end metabolite
	R537	Hydroquinone:oxygen oxidoreductase	O2[s] + 2 Hydroquinone[s] <=> 2 H2O[s] + 2 p-Benzoquinone[s]	ec-code/1.14.18.1	OJI79367.1 or OJI84656.1 or OJI86616.1 or OJI88174.1 or OJI88787.1 or OJI87991.1	-1000	1000	0		kegg.reaction/R02363;kegg.orthology/K00505;rhea/55379			Included by getKEGGModelFromOrganism (using HMMs)		Dead end metabolite
	R538	Monophenol,L-dopa:oxygen oxidoreductase	O2[s] + Reduced acceptor[s] + (S)-N-Methylcoclaurine[s] <=> H2O[s] + Acceptor[s] + 3'-Hydroxy-N-methyl-(S)-coclaurine[s]	ec-code/1.14.18.1	OJI79367.1 or OJI84656.1 or OJI86616.1 or OJI88174.1 or OJI88787.1 or OJI87991.1	-1000	1000	0		kegg.reaction/R04693;kegg.orthology/K00505			Included by getKEGGModelFromOrganism (using HMMs)		Dead end metabolite
	R539	scytalone:NADP+ delta5-oxidoreductase	NADP+[s] + Scytalone[s] <=> NADPH[s] + H+[s] + 1,3,6,8-Naphthalenetetrol[s]	ec-code/1.1.1.252	OJI89169.1 or OJI91601.1	-1000	1000	0		kegg.reaction/R02906;kegg.orthology/K17739;rhea/21911			Included by getKEGGModelFromOrganism (using HMMs)		Dead end metabolite
	R540	(5-Glutamyl)-peptide:amino-acid 5-glutamyltransferase	Amino acid[s] + Leukotriene C4[s] <=> 5-L-Glutamyl amino acid[s] + Leukotriene D4[s]	ec-code/2.3.2.2	OJI87548.1 or OJI86603.1	-1000	1000	0		kegg.reaction/R03867;kegg.orthology/K00681			Included by getKEGGModelFromOrganism (using HMMs)		Dead end metabolite
	R545	pseudouridine-5'-phosphate phosphohydrolase	H2O[s] + Pseudouridine 5'-phosphate[s] <=> PI[s] + Pseudouridine[s]	ec-code/3.1.3.96	OJI82540.1	-1000	1000	0		kegg.reaction/R11180;kegg.orthology/K17623			Included by getKEGGModelFromOrganism (using HMMs)		Dead end metabolite
	R548	tRNA(Ala)-adenine37 aminohydrolase	H2O[s] + tRNA(Ala) adenine[s] <=> Ammonia[s] + tRNA(Ala) hypoxanthine[s]	ec-code/3.5.4.34	OJI90224.1	-1000	1000	0		kegg.reaction/R10231;kegg.orthology/K15440;rhea/50971			Included by getKEGGModelFromOrganism (using HMMs)		Dead end metabolite
	R549	S-adenosyl-L-methionine:[protein]-L-arginine N-methyltransferase	SAM[s] + Protein-L-arginine[s] <=> SAH[s] + Protein N(omega)-methyl-L-arginine[s]	ec-code/2.1.1.319;ec-code/2.1.1.320	OJI90196.1 or OJI90378.1 or OJI85365.1	-1000	1000	0		kegg.reaction/R11216;kegg.orthology/K02516;kegg.orthology/K11434;kegg.orthology/K11436;kegg.orthology/K11439;rhea/48103			Included by getKEGGModelFromOrganism (using HMMs)		Dead end metabolite
	R550	S-adenosyl-L-methionine:[protein]-N(omega)-methyl-L-arginine N-methyltransferase ([protein]-N(omega),N(omega)-dimethyl-L-arginine-forming)	SAM[s] + Protein N(omega)-methyl-L-arginine[s] <=> SAH[s] + Protein N(omega),N(omega)-dimethyl-L-arginine[s]	ec-code/2.1.1.319	OJI90378.1 or OJI85365.1	-1000	1000	0		kegg.reaction/R11217;kegg.orthology/K11434;kegg.orthology/K11436;kegg.orthology/K11439;rhea/48107			Included by getKEGGModelFromOrganism (using HMMs)		Dead end metabolite
	R551	S-adenosyl-L-methionine:[protein]-N(omega)-methyl-L-arginine N-methyltransferase ([protein]-N(omega),N(omega)'-dimethyl-L-arginine-forming)	SAM[s] + Protein N(omega)-methyl-L-arginine[s] <=> SAH[s] + Protein N(omega),N(omega)'-dimethyl-L-arginine[s]	ec-code/2.1.1.320	OJI90196.1	-1000	1000	0		kegg.reaction/R11218;kegg.orthology/K02516;rhea/48115			Included by getKEGGModelFromOrganism (using HMMs)		Dead end metabolite
	R552	S-adenosyl-L-methionine:[protein]-L-arginine N-methyltransferase ([protein]-N(omega),N(omega)-dimethyl-L-arginine-forming)	2 SAM[s] + Protein-L-arginine[s] <=> 2 SAH[s] + Protein N(omega),N(omega)-dimethyl-L-arginine[s]	ec-code/2.1.1.319	OJI90378.1 or OJI85365.1	-1000	1000	0		kegg.reaction/R11219;kegg.orthology/K11434;kegg.orthology/K11436;kegg.orthology/K11439;rhea/48099			Included by getKEGGModelFromOrganism (using HMMs)		Dead end metabolite
	R553	S-adenosyl-L-methionine:[protein]-L-arginine N-methyltransferase ([protein]-N(omega),N(omega)'-dimethyl-L-arginine-forming)	2 SAM[s] + Protein-L-arginine[s] <=> 2 SAH[s] + Protein N(omega),N(omega)'-dimethyl-L-arginine[s]	ec-code/2.1.1.320	OJI90196.1	-1000	1000	0		kegg.reaction/R11220;kegg.orthology/K02516;rhea/48111			Included by getKEGGModelFromOrganism (using HMMs)		Dead end metabolite
	R554	S-adenosyl-L-methionine:[protein]-L-arginine N-methyltransferase ([protein]-N5-methyl-L-arginine-forming)	SAM[s] + Protein-L-arginine[s] <=> SAH[s] + Protein N5-methyl-L-arginine[s]	ec-code/2.1.1.322	OJI80569.1	-1000	1000	0		kegg.reaction/R11221;kegg.orthology/K18477;rhea/48119			Included by getKEGGModelFromOrganism (using HMMs)		Dead end metabolite
	R557	L-threonylcarbamoyladenylate:adenine in tRNA N6-L-threonylcarbamoyltransferase	tRNA adenine[s] + L-Threonylcarbamoyladenylate[s] <=> AMP[s] + N6-L-Threonylcarbamoyladenine in tRNA[s]	ec-code/2.3.1.234	OJI79944.1 or OJI81821.1	-1000	1000	0		kegg.reaction/R10648;kegg.orthology/K01409			Included by getKEGGModelFromOrganism (using HMMs)		Dead end metabolite
	R558	ATP:L-threonyl,bicarbonate adenylyltransferase	ATP[s] + H+[s] + L-Threonine[s] + HCO3-[s] <=> H2O[s] + PPI[s] + L-Threonylcarbamoyladenylate[s]	ec-code/2.7.7.87	OJI80559.1	-1000	1000	0		kegg.reaction/R10463;kegg.orthology/K07566;rhea/36410			Included by getKEGGModelFromOrganism (using HMMs)		Dead end metabolite
	R559	all-trans-pentaprenyl-diphosphate diphosphate-lyase (cyclizing, ophiobolin-F-forming)	H2O[s] + all-trans-Pentaprenyl diphosphate[s] <=> PPI[s] + Ophiobolin F[s]	ec-code/4.2.3.145	OJI91198.1 or OJI83518.1 or OJI88915.1 or OJI91590.1	-1000	1000	0		kegg.reaction/R10762;kegg.orthology/K18685;rhea/41555			Included by getKEGGModelFromOrganism (using HMMs)		Dead end metabolite
	R561	dimethylallyl-phosphate:FMNH2 prenyltransferase	Reduced FMN[s] + Dimethylallyl phosphate[s] <=> PI[s] + Prenylated FMNH2[s]	ec-code/2.5.1.129	OJI89203.1 or OJI80179.1	-1000	1000	0		kegg.reaction/R11225;kegg.orthology/K03186;rhea/37746			Included by getKEGGModelFromOrganism (using HMMs)		Dead end metabolite
	R562	4,4-dimethyl-5alpha-cholest-7-en-3beta-ol,ferrocytochrome-b5:oxygen oxidoreductase (hydroxylating)	3 O2[s] + 6 H+[s] + 6 Ferrocytochrome b5[s] + 4,4-Dimethyl-5alpha-cholest-7-en-3beta-ol[s] <=> 4 H2O[s] + 6 Ferricytochrome b5[s] + 3beta-Hydroxy-4beta-methyl-5alpha-cholest-7-ene-4alpha-carboxylate[s]	ec-code/1.14.18.9	OJI89930.1 or OJI89187.1	-1000	1000	0		kegg.reaction/R10057;kegg.orthology/K07750			Included by getKEGGModelFromOrganism (using HMMs)		Dead end metabolite
	R563	(3R)-3-hydroxyacyl-CoA hydro-lyase	(3R)-3-Hydroxyacyl-CoA[s] <=> H2O[s] + trans-2,3-Dehydroacyl-CoA[s]	ec-code/4.2.1.119	OJI89827.1	-1000	1000	0		kegg.reaction/R09698;kegg.orthology/K12405;rhea/26529			Included by getKEGGModelFromOrganism (using HMMs)		Dead end metabolite
	R564	protein-N6,N6-dimethyl-L-lysine,2-oxoglutarate:oxygen oxidoreductase	2 O2[s] + 2 2-Oxoglutarate[s] + Protein N6,N6-dimethyl-L-lysine[s] <=> 2 CO2[s] + 2 SUCC[s] + 2 Formaldehyde[s] + Protein lysine[s]	ec-code/1.14.11.27	OJI85882.1	-1000	1000	0		kegg.reaction/R10056;kegg.orthology/K10276;rhea/42035			Included by getKEGGModelFromOrganism (using HMMs)		Dead end metabolite
	R565	L-lysine:[tRNA(Ile2)]-cytidine34 ligase (AMP-forming)	ATP[s] + L-Lysine[s] + [tRNA(Ile2)]-cytidine34[s] <=> H2O[s] + PPI[s] + AMP[s] + [tRNA(Ile2)]-lysidine34[s]	ec-code/6.3.4.19	OJI90151.1	-1000	1000	0		kegg.reaction/R09597;kegg.orthology/K04075;rhea/43747			Included by getKEGGModelFromOrganism (using HMMs)		Dead end metabolite
	R566	all-trans-8'-apo-beta-carotenal:oxygen 15,15'-oxidoreductase (bond-cleaving)	O2[s] + all-trans-8'-Apo-beta-carotenal[s] <=> Retinal[s] + (2E,4E,6E)-2,6-Dimethylocta-2,4,6-trienedial[s]	ec-code/1.13.11.75	OJI82505.1 or OJI79331.1	-1000	1000	0		kegg.reaction/R09601;kegg.orthology/K00464;rhea/26388			Included by getKEGGModelFromOrganism (using HMMs)		Dead end metabolite
	R567		H2O[s] + NAD+[s] + Histone N6-acetyl-L-lysine[s] <=> H+[s] + NICD[s] + Histone-L-lysine[s] + O-Acetyl-ADP-ribose[s]		OJI86781.1 or OJI85889.1 or OJI90746.1 or OJI86634.1	-1000	1000	0		kegg.reaction/R10633;kegg.orthology/K11121			Included by getKEGGModelFromOrganism (using HMMs)		Dead end metabolite
	R568	tRNA uridine 5-carboxymethylaminomethyl modification	Reduced acceptor[s] + Glycine[s] + Folinic acid[s] + tRNA containing 2-thiouridine[s] <=> H2O[s] + Acceptor[s] + THF[s] + tRNA containing 5-carboxymethylaminomethyl-2-thiouridine[s]		OJI79933.1 or OJI79994.1	-1000	1000	0		kegg.reaction/R08701;kegg.orthology/K03495;kegg.orthology/K03650			Included by getKEGGModelFromOrganism (using HMMs). Incomplete reaction		Dead end metabolite
	R569		NADPH[s] + O2[s] + H+[s] + 2-Hydroxycyclohexan-1-one[s] <=> H2O[s] + NADP+[s] + 1-Oxa-2-oxo-3-hydroxycycloheptane[s]	ec-code/1.14.13.22	OJI80799.1 or OJI80542.1 or OJI80421.1 or OJI82509.1 or OJI89744.1 or OJI80319.1 or OJI84819.1 or OJI89194.1 or OJI83132.1 or OJI83191.1 or OJI83482.1 or OJI82788.1 or OJI91286.1 or OJI79312.1 or OJI89800.1 or OJI89580.1 or OJI83056.1 or OJI80379.1	-1000	1000	0		kegg.reaction/R06622;kegg.orthology/K03379			Included by getKEGGModelFromOrganism (using HMMs)		Dead end metabolite
	R570	3alpha,7alpha,12alpha-Trihydroxy-5beta-cholestanate:CoA ligase (AMP-forming)	ATP[s] + CoA[s] + 3alpha,7alpha,12alpha-Trihydroxy-5beta-cholestanoate[s] <=> PPI[s] + AMP[s] + 3alpha,7alpha,12alpha-Trihydroxy-5beta-cholestanoyl-CoA[s]	ec-code/6.2.1.7	OJI82339.1 or OJI79846.1 or OJI86243.1	-1000	1000	0		kegg.reaction/R04580;kegg.orthology/K08748;rhea/22979			Included by getKEGGModelFromOrganism (using HMMs)		Dead end metabolite
	R571	m7G5'ppp5'X m7GMP phosphohydrolase	H2O[s] + 7-Methylguanosine 5'-triphospho-5'-oligonucleotide[s] <=> 7-Methylguanosine 5'-phosphate[s] + Oligonucleotide 5'-diphosphate[s]	ec-code/3.6.1.59	OJI85841.1	-1000	1000	0		kegg.reaction/R04368;kegg.orthology/K12584;rhea/37102			Included by getKEGGModelFromOrganism (using HMMs)		Dead end metabolite
	R572	D-Galactosyl-N-acetyl-D-galactosaminyl-(N-acetylneuraminyl)-D- galactosyl-D-glucosylceramide galactohydrolase	H2O[s] + D-Galactosyl-N-acetyl-D-galactosaminyl-(N-acetylneuraminyl)-D-galactosyl-D-glucosylceramide[s] <=> D-Galactose[s] + N-Acetyl-D-galactosaminyl-(N-acetylneuraminyl)-D-galactosyl-D-glucosylceramide[s]	ec-code/3.2.1.23	OJI85041.1 or OJI91555.1 or OJI86526.1	-1000	1000	0		kegg.reaction/R04633;kegg.orthology/K12309			Included by getKEGGModelFromOrganism (using HMMs)		Dead end metabolite
	R573	(5-L-glutamyl)-peptide:Se-Methylselenocysteine 5-glutamyltransferase	(5-L-Glutamyl)-peptide[s] + Se-Methyl-L-selenocysteine[s] <=> Peptide[s] + gamma-Glutamyl-Se-methylselenocysteine[s]	ec-code/2.3.2.2	OJI87548.1 or OJI86603.1	-1000	1000	0		kegg.reaction/R04935;kegg.orthology/K00681			Included by getKEGGModelFromOrganism (using HMMs)		Dead end metabolite
	R574	S-adenosyl-L-methionine:tRNA(Phe) {7-[(3S)-3-amino-3-carboxypropyl]wyosine37-O}-methyltransferase	SAM[s] + 7-[(3S)-(3-Amino-3-carboxypropyl)]wyosine in tRNA(Phe)[s] <=> SAH[s] + 7-[(3S)-3-Amino-3-(methoxycarbonyl)propyl]wyosine in tRNA(Phe)[s]	ec-code/2.1.1.290	OJI90189.1 or OJI91127.1	-1000	1000	0		kegg.reaction/R10586;kegg.orthology/K15451;rhea/36906			Included by getKEGGModelFromOrganism (using HMMs)		Dead end metabolite
	R575	S-adenosyl-L-methionine:tRNA(Phe) {7-[(3S)-3-amino-3-(methoxycarbonyl)propyl]wyosine37-N}-methyltransferase (carbon dioxide-adding)	CO2[s] + SAM[s] + 7-[(3S)-3-Amino-3-(methoxycarbonyl)propyl]wyosine in tRNA(Phe)[s] <=> SAH[s] + Wybutosine in tRNA(Phe)[s]	ec-code/2.3.1.231	OJI90189.1 or OJI91127.1	-1000	1000	0		kegg.reaction/R10587;kegg.orthology/K15451;rhea/37122			Included by getKEGGModelFromOrganism (using HMMs)		Dead end metabolite
	R576	dolichyl-beta-D-mannosyl-phosphate:protein-threonine O-D-mannosyltransferase	Dolichyl phosphate D-mannose[s] + [Protein]-L-threonine[s] <=> Dolichyl phosphate[s] + 3-O-(alpha-D-Mannosyl)-L-threonyl-[protein][s]	ec-code/2.4.1.109	OJI83344.1 or OJI82452.1 or OJI84209.1	-1000	1000	0		kegg.reaction/R11399;kegg.orthology/K00728;rhea/53399			Included by getKEGGModelFromOrganism (using HMMs)		Dead end metabolite
	R577	Monocarboxylic acid amide amidohydrolase	H2O[s] + Monocarboxylic acid amide[s] <=> Ammonia[s] + Carboxylate[s]	ec-code/3.5.1.4	OJI89858.1 or OJI82743.1 or OJI85977.1 or OJI80002.1 or OJI91278.1 or OJI87834.1 or OJI89139.1 or OJI89512.1 or OJI85985.1 or OJI88161.1 or OJI83490.1 or OJI84123.1 or OJI85009.1 or OJI88675.1 or OJI89937.1 or OJI81896.1 or OJI84970.1 or OJI84663.1	-1000	1000	0		kegg.reaction/R03909;kegg.orthology/K01426;rhea/12023			Included by getKEGGModelFromOrganism (using HMMs)		Dead end metabolite
	R578	S-adenosyl-L-methionine:mRNA (guanine-N7-)-methyltransferase	SAM[s] + H+[s] + G(5')pppPur-mRNA[s] <=> SAH[s] + m7G(5')pppR-mRNA[s]	ec-code/2.1.1.56	OJI82700.1	-1000	1000	0		kegg.reaction/R03805;kegg.orthology/K00565;rhea/11223			Included by getKEGGModelFromOrganism (using HMMs)		Dead end metabolite
	R579	5'-(N7-methylguanosine 5'-triphospho)-[mRNA] N7-methylguanosine-5'-diphosphate phosphohydrolase	H2O[s] + m7G(5')pppR-mRNA[s] <=> N7-Methylguanosine 5'-diphosphate[s] + 5'-Phospho-[mRNA][s]	ec-code/3.6.1.62	OJI89303.1	-1000	1000	0		kegg.reaction/R10815;kegg.orthology/K12613;rhea/37374			Included by getKEGGModelFromOrganism (using HMMs)		Dead end metabolite
	R580	GTP:mRNA guanylyltransferase	GTP[s] + (5')ppPur-mRNA[s] <=> PPI[s] + G(5')pppPur-mRNA[s]	ec-code/2.7.7.50	OJI85875.1	-1000	1000	0		kegg.reaction/R03828;kegg.orthology/K00987;rhea/54595			Included by getKEGGModelFromOrganism (using HMMs)		Dead end metabolite
	R581	dolichyl-diphosphooligosaccharide:protein-L-asparagine oligopolysaccharidotransferase	Protein asparagine[s] + Dolichyl diphosphooligosaccharide[s] <=> Dolichyl diphosphate[s] + Glycoprotein with the oligosaccharide chain attached by N-glycosyl linkage to protein L-asparagine[s]	ec-code/2.4.99.18	OJI84221.1	-1000	1000	0		kegg.reaction/R04216;kegg.orthology/K07151;rhea/22983			Included by getKEGGModelFromOrganism (using HMMs)		Dead end metabolite
	R582	L-arginyl-tRNA(Arg):protein arginyltransferase	Protein[s] + L-Arginyl-tRNA(Arg)[s] <=> tRNA(Arg)[s] + L-Arginyl-protein[s]	ec-code/2.3.2.8	OJI86108.1	-1000	1000	0		kegg.reaction/R03862;kegg.orthology/K00685;rhea/10211			Included by getKEGGModelFromOrganism (using HMMs)		Dead end metabolite
	R583	tRNA-guanosine34:7-aminomethyl-7-carbaguanine tRNA-D-ribosyltransferase	tRNA guanine[s] + 7-Aminomethyl-7-carbaguanine[s] <=> GN[s] + tRNA 7-aminomethyl-7-carbaguanine[s]	ec-code/2.4.2.29	OJI89869.1 or OJI88232.1	-1000	1000	0		kegg.reaction/R10209;kegg.orthology/K00773;kegg.orthology/K15407;rhea/24107			Included by getKEGGModelFromOrganism (using HMMs)		Dead end metabolite
	R584	tRNA-guanosine34:queuine tRNA-D-ribosyltransferase	Queuine[s] + tRNA guanine[s] <=> GN[s] + tRNA queuine[s]	ec-code/2.4.2.29	OJI89869.1 or OJI88232.1	-1000	1000	0		kegg.reaction/R03789;kegg.orthology/K00773;kegg.orthology/K15407;rhea/16636			Included by getKEGGModelFromOrganism (using HMMs)		Dead end metabolite
	R588	diphthine:ammonia ligase (AMP-forming)	ATP[s] + Ammonia[s] + H+[s] + Peptide diphthine[s] <=> PPI[s] + AMP[s] + Peptide diphthamide[s]	ec-code/6.3.1.14	OJI81236.1	-1000	1000	0		kegg.reaction/R03613;kegg.orthology/K06927;rhea/19756			Included by getKEGGModelFromOrganism (using HMMs)		Dead end metabolite
	R590	S-adenosyl-L-methionine:L-histidine-[translation elongation factor 2] 2-[(3S)-3-amino-3-carboxypropyl]transferase	SAM[s] + L-Histidine-[translation elongation factor 2][s] <=> 5'-Methylthioadenosine[s] + Peptide 2-(3-carboxy-3-aminopropyl)-L-histidine[s]	ec-code/2.5.1.108	OJI86353.1	-1000	1000	0		kegg.reaction/R10455;kegg.orthology/K07561;rhea/36786			Included by getKEGGModelFromOrganism (using HMMs)		Dead end metabolite
	R591	S-adenosyl-L-methionine:2-[(3S)-3-carboxy-3-aminopropyl]-L-histidine-[translation elongation factor 2] methyltransferase (diphthine methyl ester-[translation elongation factor 2]-forming)	4 SAM[s] + Peptide 2-(3-carboxy-3-aminopropyl)-L-histidine[s] <=> 4 SAH[s] + Peptide diphthine methyl ester[s]	ec-code/2.1.1.314	OJI91136.1	-1000	1000	0		kegg.reaction/R11165;kegg.orthology/K00586			Included by getKEGGModelFromOrganism (using HMMs)		Dead end metabolite
	R593		Propanoyl-CoA[s] + Chenodeoxycholoyl-CoA[s] <=> CoA[s] + 3alpha,7alpha-Dihydroxy-5beta-cholestanoyl-CoA[s]		OJI81092.1 or OJI87616.1 or OJI86242.1 or OJI90991.1	-1000	1000	0		kegg.reaction/R04546;kegg.orthology/K07513			Included by getKEGGModelFromOrganism (using HMMs). Incomplete reaction		Dead end metabolite
	R594	S-adenosyl-L-methionine:tRNA guanine N1-methyltransferase;	SAM[s] + tRNA guanine[s] <=> SAH[s] + tRNA containing N1-methylguanine[s]	ec-code/2.1.1.228	OJI85621.1	-1000	1000	0		kegg.reaction/R00597;kegg.orthology/K15429;rhea/36902			Included by getKEGGModelFromOrganism (using HMMs)		Dead end metabolite
	R595	L-cysteine:sulfur-acceptor sulfurtransferase	L-Cysteine[s] + [Protein]-L-cysteine[s] <=> ALA[s] + [Protein]-S-sulfanyl-L-cysteine[s]	ec-code/2.8.1.7	OJI88103.1	-1000	1000	0		kegg.reaction/R11528;kegg.orthology/K04487;rhea/43895			Included by getKEGGModelFromOrganism (using HMMs)		Dead end metabolite
	R596	[enzyme]-S-sulfanylcysteine:sulfur-acceptor sulfurtransferase	[Protein]-L-cysteine[s] + [Enzyme]-S-sulfanylcysteine[s] <=> [Enzyme]-cysteine[s] + [Protein]-S-sulfanyl-L-cysteine[s]	ec-code/2.8.1.7	OJI88103.1	-1000	1000	0		kegg.reaction/R11529;kegg.orthology/K04487;rhea/43891			Included by getKEGGModelFromOrganism (using HMMs)		Dead end metabolite
	R598	N1-acetylspermine:oxygen oxidoreductase (3-acetamidopropanal-forming)	H2O[s] + O2[s] + N1-Acetylspermine[s] <=> H2O2[s] + Spermidine[s] + 3-Acetamidopropanal[s]	ec-code/1.5.3.13;ec-code/1.5.3.17	OJI85325.1	-1000	1000	0		kegg.reaction/R03899;kegg.orthology/K13367;rhea/25803			Included by getKEGGModelFromOrganism (using HMMs)		Dead end metabolite
	R599	N1-acetylspermidine:oxygen oxidoreductase (3-acetamidopropanal-forming)	H2O[s] + O2[s] + N1-Acetylspermidine[s] <=> H2O2[s] + Putrescine[s] + 3-Acetamidopropanal[s]	ec-code/1.5.3.13;ec-code/1.5.3.17	OJI85325.1	-1000	1000	0		kegg.reaction/R09074;kegg.orthology/K13367;rhea/25815			Included by getKEGGModelFromOrganism (using HMMs)		Dead end metabolite
	R603	Galactosylglycerol galactohydrolase	H2O[c] + 3-beta-D-Galactosyl-sn-glycerol[c] => GL[c] + GLAC[c]	ec-code/3.2.1.22	OJI91567.1 or OJI87308.1 or OJI85598.1 or OJI89734.1	0	1000	0		kegg.reaction/R01104;kegg.pathway/rn00052;kegg.orthology/K07407	Galactose metabolism		Included by getKEGGModelFromOrganism (using HMMs)		Dead end metabolite
	R604	3-O-alpha-D-Galactosyl-1D-myo-inositol galactohydrolase;	H2O[c] + alpha-D-Galactosyl-(1->3)-1D-myo-inositol[c] => GLAC[c] + MYOI[c]	ec-code/3.2.1.22	OJI91567.1 or OJI87308.1 or OJI85598.1 or OJI89734.1	0	1000	0		kegg.reaction/R01194;kegg.pathway/rn00052;kegg.orthology/K07407	Galactose metabolism		Included by getKEGGModelFromOrganism (using HMMs)		Dead end metabolite
	R605	D-galactose 1-epimerase;	GLAC[c] <=> αGLAC[c]	ec-code/5.1.3.3	OJI85438.1 or OJI83436.1	-1000	1000	0		kegg.reaction/R10619;kegg.pathway/rn00052;kegg.module/M00632;kegg.orthology/K01785	Galactose metabolism		Included by getKEGGModelFromOrganism (using HMMs)		Dead end metabolite
	R609	Acetylcholine aectylhydrolase	H2O[c] + Acetylcholine[c] => AC[c] + CHO[c]	ec-code/3.1.1.7;ec-code/3.1.1.8	OJI88677.1 or (OJI84004.1 or OJI84813.1)	0	1000	0		kegg.reaction/R01026;kegg.pathway/rn00564;kegg.orthology/K01049;rhea/17564	Glycerophospholipid metabolism, phosphatidylcholine		Included by getKEGGModelFromOrganism (using HMMs)		Dead end metabolite
	R615	S-methyl-5'-thioadenosine:phosphate S-methyl-5-thio-alpha-D-ribosyl-transferase	PI[c] + 5M5THIOA[c] <=> AD[c] + S-Methyl-5-thio-D-ribose 1-phosphate[c]	ec-code/2.4.2.28	OJI83033.1	-1000	1000	0		kegg.reaction/R01402;kegg.pathway/rn00270;kegg.module/M00034;kegg.orthology/K00772;rhea/11855	Cysteine and methionine metabolism		Included by manual blast of A.niger protein seqence with Aspergillus tubingensis CBS 134.48 genome		Dead end metabolite
	R616	5-Methylthio-5-deoxy-D-ribose-1-phosphate ketol-isomerase	S-Methyl-5-thio-D-ribose 1-phosphate[c] <=> S-Methyl-5-thio-D-ribulose 1-phosphate[c]	ec-code/5.3.1.23	OJI90525.1	-1000	1000	0		kegg.reaction/R04420;kegg.pathway/rn00270;kegg.module/M00034;kegg.orthology/K08963;rhea/19992	Cysteine and methionine metabolism		Included by getKEGGModelFromOrganism (using HMMs)		Dead end metabolite
	R617	S-methyl-5-thio-D-ribulose-1-phosphate hydro-lyase	S-Methyl-5-thio-D-ribulose 1-phosphate[c] <=> H2O[c] + 2,3-Diketo-5-methylthiopentyl-1-phosphate[c]	ec-code/4.2.1.109	OJI86698.1	-1000	1000	0		kegg.reaction/R07392;kegg.pathway/rn00270;kegg.module/M00034;kegg.orthology/K08964;rhea/15552	Cysteine and methionine metabolism		Included by getKEGGModelFromOrganism (using HMMs)		Dead end metabolite
	R734	hydrogen selenide:NADP+ oxidoreductase	3 H2O[c] + 3 NADP+[c] + Hydrogen selenide[c] => 3 NADPH[c] + 5 H+[c] + Selenite[c]	ec-code/1.8.1.9	OJI86680.1	0	1000	0		kegg.reaction/R03596;kegg.pathway/rn00450;kegg.orthology/K00384	Selenocompound metabolism		Included by getKEGGModelFromOrganism (using HMMs)		Dead end metabolite
	R735	Selenomethionine:tRNAMet ligase (AMP-forming)	ATP[c] + tRNA(Met)[c] + L-Selenomethionine[c] => PPI[c] + AMP[c] + Selenomethionyl-tRNA(Met)[c]	ec-code/6.1.1.10	OJI90561.1 or OJI80331.1 or OJI81386.1	0	1000	0		kegg.reaction/R04773;kegg.pathway/rn00450;kegg.orthology/K01874	Selenocompound metabolism		Included by getKEGGModelFromOrganism (using HMMs)		Dead end metabolite
	R736	ATP:selenate adenylyltransferase	ATP[c] + Selenate[c] => PPI[c] + Adenylylselenate[c]	ec-code/2.7.7.4	OJI83333.1	0	1000	0		kegg.reaction/R04929;kegg.pathway/rn00450;kegg.orthology/K00958	Selenocompound metabolism		Included by getKEGGModelFromOrganism (using HMMs)		Dead end metabolite
	R737	ATP:adenylylsulfate 3'-phosphotransferase	ATP[c] + Adenylylselenate[c] <=> ADP[c] + 3'-Phosphoadenylylselenate[c]	ec-code/2.7.1.25	OJI90783.1	-1000	1000	0		kegg.reaction/R04928;kegg.orthology/K00860	Selenocompound metabolism		Included by getKEGGModelFromOrganism (using HMMs)		Dead end metabolite
	R738	Selenomethionine methanethiol-lyase (deaminating)	H2O[c] + L-Selenomethionine[c] => NH3[c] + OBUT[c] + Methaneselenol[c]	ec-code/4.4.1.1	OJI84239.1	0	1000	0		kegg.reaction/R04770;kegg.pathway/rn00450;kegg.orthology/K01758	Selenocompound metabolism		Included by getKEGGModelFromOrganism (using HMMs)		Dead end metabolite
	R739	methaneselenol:NADP+ oxidoreductase	2 NADPH[c] + 2 H+[c] + Methylselenic acid[c] => 2 H2O[c] + 2 NADP+[c] + Methaneselenol[c]	ec-code/1.8.1.9	OJI86680.1	0	1000	0		kegg.reaction/R09372;kegg.pathway/rn00450;kegg.orthology/K00384	Selenocompound metabolism		Included by getKEGGModelFromOrganism (using HMMs)		Dead end metabolite
	R740	5-methyltetrahydropteroyltri-L-glutamate:L-selenohomocysteine Se-methyltransferase	5-Methyltetrahydropteroyltri-L-glutamate[c] + Selenohomocysteine[c] => Tetrahydropteroyltri-L-glutamate[c] + L-Selenomethionine[c]	ec-code/2.1.1.14	OJI81435.1	0	1000	0		kegg.reaction/R09365;kegg.pathway/rn00450;kegg.orthology/K00549;rhea/45019	Selenocompound metabolism		Included by getKEGGModelFromOrganism (using HMMs), Schmoll et al., 2016		Dead end metabolite
	R741	Selenocystathionine L-homocysteine-lyase (deaminating)	H2O[c] + L-Selenocystathionine[c] => NH3[c] + Pyruvate[c] + Selenohomocysteine[c]	ec-code/4.4.1.13	OJI89833.1	0	1000	0		kegg.reaction/R04941;kegg.pathway/rn00450;kegg.orthology/K01760	Selenocompound metabolism		Included by getKEGGModelFromOrganism (using HMMs)		Dead end metabolite
	R742	O-phosphorylhomoserine:selenocysteine Se-(3-amino-3-carboxypropyl)transferase;	L-Selenocysteine[c] + O-Phosphorylhomoserine[c] => PI[c] + L-Selenocystathionine[c]	ec-code/2.5.1.48	OJI86550.1 or OJI83459.1	0	1000	0		kegg.reaction/R04944;kegg.pathway/rn00450;kegg.orthology/K01739	Selenocompound metabolism		Included by getKEGGModelFromOrganism (using HMMs)		Dead end metabolite
	R743	O4-succinyl-L-homoserine:L-selenocysteine Se-(3-amino-3-carboxypropyl)transferase;	O-Succinyl-L-homoserine[c] + L-Selenocysteine[c] => SUCC[c] + L-Selenocystathionine[c]	ec-code/2.5.1.48	OJI86550.1 or OJI83459.1	0	1000	0		kegg.reaction/R04946;kegg.pathway/rn00450;kegg.orthology/K01739	Selenocompound metabolism		Included by getKEGGModelFromOrganism (using HMMs)		Dead end metabolite
	R744	Se-methyl-L-selenocysteine methaneselenol-lyase (deaminating; pyruvate-forming)	H2O[c] + Se-Methyl-L-selenocysteine[c] => NH3[c] + Pyruvate[c] + Methaneselenol[c]	ec-code/4.4.1.1	OJI84239.1	0	1000	0		kegg.reaction/R09366;kegg.pathway/rn00450;kegg.orthology/K01758	Selenocompound metabolism		Included by getKEGGModelFromOrganism (using HMMs)		Dead end metabolite
	R745	L-Serine hydro-lyase (adding homocysteine)	SER[c] + Selenohomocysteine[c] <=> H2O[c] + L-Selenocystathionine[c]	ec-code/4.2.1.22	OJI80726.1	-1000	1000	0		kegg.reaction/R04942;kegg.orthology/K01697	Selenocompound metabolism		Included by getKEGGModelFromOrganism (using HMMs)		Dead end metabolite
	R746	Selenocystathionine Lysteine-lyase (deaminating)	H2O[c] + L-Selenocystathionine[c] => NH3[c] + OBUT[c] + L-Selenocysteine[c]	ec-code/4.4.1.1	OJI84239.1	0	1000	0		kegg.reaction/R04930;kegg.orthology/K01758;rhea/31154	Selenocompound metabolism		Included by getKEGGModelFromOrganism (using HMMs)		Dead end metabolite
	R747	O-Acetylhomoserine succinate-lyase (adding cysteine)	OAHSER[c] + L-Selenocysteine[c] <=> AC[c] + L-Selenocystathionine[c]	ec-code/2.5.1.48	OJI86550.1 or OJI83459.1	-1000	1000	0		kegg.reaction/R04945;kegg.orthology/K01739	Selenocompound metabolism		Included by getKEGGModelFromOrganism (using HMMs)		Dead end metabolite
	R748	O3-Acetyl-L-serine acetate-lyase (adding hydrogen sulfide)	ASER[c] + Hydrogen selenide[c] <=> AC[c] + L-Selenocysteine[c]	ec-code/2.5.1.47	OJI85562.1 or OJI84124.1 or OJI80126.1	-1000	1000	0		kegg.reaction/R03601;kegg.orthology/K01738	Selenocompound metabolism		Included by getKEGGModelFromOrganism (using HMMs)		Dead end metabolite
	R749	Se-Adenosylselenohomocysteine hydrolase	H2O[c] + Se-Adenosyl-L-selenohomocysteine[c] => ADN[c] + Selenohomocysteine[c]	ec-code/3.3.1.1	OJI90703.1	0	1000	0		kegg.reaction/R04936;kegg.orthology/K01251	Selenocompound metabolism		Included by getKEGGModelFromOrganism (using HMMs)		Dead end metabolite
	R750	ATP:L-selenomethione S-adenosyltransferase	H2O[c] + ATP[c] + L-Selenomethionine[c] => PI[c] + PPI[c] + Se-Adenosylselenomethionine[c]	ec-code/2.5.1.6	OJI90758.1	0	1000	0		kegg.reaction/R04771;kegg.orthology/K00789;rhea/31214	Selenocompound metabolism		Included by getKEGGModelFromOrganism (using HMMs)		Dead end metabolite
	R751		Se-Adenosylselenomethionine[c] + R[c] <=> Se-Adenosyl-L-selenohomocysteine[c] + CH3-R[c]	ec-code/2.1.1.-	OJI89594.1	-1000	1000	0		kegg.reaction/R04939;kegg.orthology/K00599	Selenocompound metabolism		Included by getKEGGModelFromOrganism (using HMMs)		Dead end metabolite
	R752	Monophenol,L-dopa:oxygen oxidoreductase	NADH[c] + O2[c] + H+[c] + TYRAN[c] => H2O[c] + NAD+[c] + DOPA[c]	ec-code/1.14.13.-;ec-code/1.14.18.1	OJI79367.1 or OJI84656.1 or OJI86616.1 or OJI88174.1 or OJI88787.1 or OJI87991.1	0	1000	0		kegg.reaction/R02383;kegg.pathway/rn00950;kegg.orthology/K00505	Isoquinoline alkaloid biosynthesis		Included by getKEGGModelFromOrganism (using HMMs)		Dead end metabolite
	R753		PE[c] + G00141[c] <=> DAGLY[c] + G00151[c]	ec-code/2.7.-.-	OJI84587.1 or OJI80028.1	-1000	1000	0		kegg.reaction/R05924;kegg.pathway/rn00563;kegg.orthology/K05287;kegg.orthology/K05310	Glycosylphosphatidylinositol (GPI)-anchor biosynthesis		Included by getKEGGModelFromOrganism (using HMMs)		Dead end metabolite
	R754		G00149[c] + Dolichyl phosphate D-mannose (G10617)[c] => G00140[c] + Dolichyl phosphate (G10622)[c]		OJI84366.1	0	1000	0		kegg.reaction/R07129;kegg.pathway/rn00563;kegg.orthology/K08098	Glycosylphosphatidylinositol (GPI)-anchor biosynthesis		Included by getKEGGModelFromOrganism (using HMMs)		Dead end metabolite
	R306	L-ascorbate:hydrogen-peroxide oxidoreductase	H2O2[s] + Ascorbate[s] => 2 H2O[s] + Dehydroascorbate[s]	ec-code/1.11.1.11	OJI81230.1 or OJI91256.1	0	1000	0		kegg.reaction/R00644;kegg.pathway/rn00480;kegg.orthology/K00434;rhea/22999	Glutathione metabolism		Included by getKEGGModelFromOrganism (using HMMs)		Dead end metabolite/low similarity
	R39	alkanesulfonate, reduced-FMN:oxygen oxidoreductase	O2[s] + Reduced FMN[s] + Alkanesulfonate[s] => H2O[s] + FMN[s] + Aldehyde[s] + Sulfite[s]	ec-code/1.14.14.5	OJI87731.1 or OJI90056.1 or OJI80188.1 or OJI87827.1	0	1000	0		kegg.reaction/R07210;kegg.pathway/rn00920;kegg.orthology/K04091;rhea/23067	Sulfur metabolism		Included by getKEGGModelFromOrganism (using HMMs)		Generic reaction
	R41	(3S)-3-hydroxyacyl-CoA hydro-lyase	(3S)-3-Hydroxyacyl-CoA[s] <=> H2O[s] + trans-2,3-Dehydroacyl-CoA[s]	ec-code/4.2.1.17;ec-code/4.2.1.74	OJI86194.1 or OJI86446.1 or OJI88941.1	-1000	1000	0		kegg.reaction/R02685;kegg.pathway/rn00062;kegg.module/M00085;kegg.orthology/K07511;rhea/16108	Fatty acid elongation		Included by getKEGGModelFromOrganism (using HMMs)		Generic reaction
	R42	acyl-CoA:NADP+ trans-2-oxidoreductase	NADP+[s] + Acyl-CoA[s] => NADPH[s] + H+[s] + trans-2,3-Dehydroacyl-CoA[s]	ec-code/1.3.1.38	OJI87412.1	0	1000	0		kegg.reaction/R07162;kegg.pathway/rn00062;kegg.module/M00085;kegg.orthology/K07512;rhea/33766	Fatty acid elongation		Included by getKEGGModelFromOrganism (using HMMs)		Generic reaction
	R43	very-long-chain-(3R)-3-hydroxyacyl-CoA:NADP+ oxidoreductase	NADP+[s] + Very-long-chain (3R)-3-hydroxyacyl-CoA[s] <=> NADPH[s] + H+[s] + Very-long-chain 3-oxoacyl-CoA[s]	ec-code/1.1.1.330	OJI86261.1	-1000	1000	0		kegg.reaction/R10826;kegg.pathway/rn00062;kegg.module/M00415;kegg.orthology/K10251;rhea/48683	Fatty acid elongation		Included by getKEGGModelFromOrganism (using HMMs)		Generic reaction
	R44	very-long-chain (3R)-3-hydroxyacyl-CoA hydro-lyase	Very-long-chain (3R)-3-hydroxyacyl-CoA[s] <=> H2O[s] + Very-long-chain trans-2,3-dehydroacyl-CoA[s]	ec-code/4.2.1.134	OJI81020.1 or OJI83815.1	-1000	1000	0		kegg.reaction/R10827;kegg.pathway/rn00062;kegg.module/M00415;kegg.orthology/K10703;rhea/45815	Fatty acid elongation		Included by getKEGGModelFromOrganism (using HMMs)		Generic reaction
	R45	very-long-chain acyl-CoA:NADP+ oxidoreductase	NADP+[s] + Very-long-chain acyl-CoA[s] <=> NADPH[s] + H+[s] + Very-long-chain trans-2,3-dehydroacyl-CoA[s]	ec-code/1.3.1.93	OJI81077.1	-1000	1000	0		kegg.reaction/R10828;kegg.pathway/rn00062;kegg.module/M00415;kegg.orthology/K10258;rhea/14476	Fatty acid elongation		Included by getKEGGModelFromOrganism (using HMMs)		Generic reaction
	R47	Fatty acid,reduced-flaboprotein:oxygen oxidoreductase (RH-hydroxylating or -epoxidizing)	O2[s] + Fatty acid[s] + [Reduced NADPH---hemoprotein reductase][s] => H2O[s] + [Oxidized NADPH---hemoprotein reductase][s] + alpha-Hydroxy fatty acid[s]	ec-code/1.14.14.1	OJI91186.1 or OJI80699.1 or OJI88149.1 or OJI83756.1 or OJI87109.1 or OJI89815.1 or OJI83103.1 or OJI87708.1 or OJI87804.1 or OJI89220.1 or OJI87474.1 or OJI87369.1 or OJI88897.1 or OJI90924.1 or OJI82744.1 or OJI82612.1 or OJI84048.1 or OJI82876.1 or OJI85514.1	0	1000	0		kegg.reaction/R04121;kegg.pathway/rn00071;kegg.orthology/K00493;kegg.orthology/K14338	Fatty acid degradation		Included by getKEGGModelFromOrganism (using HMMs)		Generic reaction
	R48	Fatty acid,[reduced NADPH---hemoprotein reductase]:oxygen oxidoreductase (omega-hydroxylating)	O2[s] + Fatty acid[s] + [Reduced NADPH---hemoprotein reductase][s] => H2O[s] + [Oxidized NADPH---hemoprotein reductase][s] + omega-Hydroxy fatty acid[s]	ec-code/1.14.14.80	OJI89815.1 or OJI83103.1 or OJI87708.1 or OJI87804.1 or OJI89220.1 or OJI87369.1 or OJI88897.1 or OJI82744.1 or OJI82612.1 or OJI84048.1 or OJI82876.1 or OJI87451.1	0	1000	0		kegg.reaction/R01348;kegg.pathway/rn00071;kegg.orthology/K07425;kegg.orthology/K15401;kegg.orthology/K20495	Fatty acid degradation		Included by getKEGGModelFromOrganism (using HMMs)		Generic reaction
	R60	sucrose glucohydrolase	H2O[s] + Sucrose[s] <=> D-Glucose[s] + D-Fructose[s]	ec-code/3.2.1.20;ec-code/3.2.1.26;ec-code/3.2.1.48	OJI85771.1 or OJI85157.1 or OJI80999.1 or OJI88236.1 or OJI86989.1 or OJI79999.1 or OJI91573.1	-1000	1000	0		kegg.reaction/R00801;kegg.pathway/rn00052;kegg.pathway/rn00500;kegg.orthology/K01182;kegg.orthology/K01187;kegg.orthology/K01193;kegg.orthology/K12316;kegg.orthology/K12317	Galactose metabolism;Starch and sucrose metabolism		Included by getKEGGModelFromOrganism (using HMMs)		Generic reaction
	R61	D-Glucoside glucohydrolase	H2O[s] + beta-D-Glucoside[s] => D-Glucose[s] + ROH[s]	ec-code/3.2.1.21	OJI88961.1 or OJI81301.1 or OJI79852.1 or OJI90232.1 or OJI82508.1 or OJI79606.1 or OJI89090.1 or OJI89736.1 or OJI83031.1 or OJI84474.1 or OJI82395.1 or OJI81107.1 or OJI91608.1 or OJI84491.1 or OJI86554.1	0	1000	0		kegg.reaction/R03527;kegg.pathway/rn00500;kegg.orthology/K01188;kegg.orthology/K05349;kegg.orthology/K05350	Starch and sucrose metabolism		Included by getKEGGModelFromOrganism (using HMMs)		Generic reaction
	R75	Acyl-CoA:cholesterol O-acyltransferase	Acyl-CoA[s] + Cholesterol[s] <=> CoA[s] + Cholesterol ester[s]	ec-code/2.3.1.26	OJI90344.1	-1000	1000	0		kegg.reaction/R01461;kegg.pathway/rn00100;kegg.orthology/K00637;rhea/17732	Steroid biosynthesis		Included by getKEGGModelFromOrganism (using HMMs)		Generic reaction
	R76	cholesterol ester acylhydrolase	H2O[s] + Cholesterol ester[s] => Fatty acid[s] + Cholesterol[s]	ec-code/3.1.1.13	OJI81916.1 or OJI79684.1 or OJI81293.1 or OJI87049.1	0	1000	0		kegg.reaction/R01462;kegg.pathway/rn00100;kegg.orthology/K01052;kegg.orthology/K14674;rhea/36406	Steroid biosynthesis		Included by getKEGGModelFromOrganism (using HMMs)		Generic reaction
	R88	Phospholipid:1,2-diacyl-sn-glycerol O-acyltransferase	DAGLY[s] + Phospholipid[s] <=> TAGLY[s] + Lysophospholipid[s]	ec-code/2.3.1.158	OJI83822.1	-1000	1000	0		kegg.reaction/R05333;kegg.pathway/rn00561;kegg.orthology/K00679;rhea/14060	Glycerolipid metabolism		Included by getKEGGModelFromOrganism (using HMMs)		Generic reaction
	R89	2,3-dehydroacyl-CoA:2-acylglycerol O-acyltransferase	2,3-Dehydroacyl-CoA[s] + MAGLY[s] => CoA[s] + DAGLY[s]	ec-code/2.3.1.22	OJI87656.1 or OJI80901.1	0	1000	0		kegg.reaction/R03756;kegg.pathway/rn00561;kegg.orthology/K14457;kegg.orthology/K14458	Glycerolipid metabolism		Included by getKEGGModelFromOrganism (using HMMs)		Generic reaction
	R90	acyl-ACP:sn-glycerol-3-phosphate 1-O-acyltransferase	GL3P[s] + Acyl-[acyl-carrier protein][s] <=> ACP[s] + 1-Acyl-GL3P[s]	ec-code/2.3.1.15	OJI89586.1	-1000	1000	0		kegg.reaction/R09380;kegg.orthology/K13507;rhea/42303			Included by getKEGGModelFromOrganism (using HMMs)		Generic reaction
	R91	acyl-ACP:1-acyl-sn-glycerol-3-phosphate 2-O-acyltransferase	Acyl-[acyl-carrier protein][s] + 1-Acyl-GL3P[s] <=> ACP[s] + Phosphatidate[s]	ec-code/2.3.1.51	OJI80631.1 or OJI84342.1 or OJI79986.1	-1000	1000	0		kegg.reaction/R09381;kegg.orthology/K13509;kegg.orthology/K13513;kegg.orthology/K13519;kegg.orthology/K13523;rhea/42299			Included by getKEGGModelFromOrganism (using HMMs)		Generic reaction
	R92	acyl-CoA:sn-glycerol-3-phosphate 1-O-acyltransferase	Acyl-CoA[s] + GL3P[s] <=> CoA[s] + 1-Acyl-GL3P[s]	ec-code/2.3.1.15	OJI89586.1	-1000	1000	0		kegg.reaction/R00851;kegg.pathway/rn00561;kegg.pathway/rn00564;kegg.module/M00089;kegg.orthology/K13507;rhea/15328	Glycerolipid metabolism		Included by getKEGGModelFromOrganism (using HMMs)		Generic reaction
	R93	acyl-CoA:1-acyl-sn-glycerol-3-phosphate 2-O-acyltransferase	CoA[s] + DAGLYP[s] <=> Acyl-CoA[s] + 1-Acyl-GL3P[s]	ec-code/2.3.1.51	OJI80631.1 or OJI84342.1 or OJI79986.1 or OJI81293.1 or OJI87049.1 or OJI86058.1	-1000	1000	0		kegg.reaction/R02241;kegg.pathway/rn00561;kegg.pathway/rn00564;kegg.module/M00089;kegg.orthology/K13509;kegg.orthology/K13513;kegg.orthology/K13519;kegg.orthology/K13523;kegg.orthology/K14674;kegg.orthology/K22831;rhea/19712	Glycerolipid metabolism		Included by getKEGGModelFromOrganism (using HMMs)		Generic reaction
	R94	Acyl-CoA:glycerone-phosphate O-acyltransferase	Acyl-CoA[s] + T3P2[s] => CoA[s] + Acylglycerone phosphate[s]	ec-code/2.3.1.42	OJI90109.1	0	1000	0		kegg.reaction/R01013;kegg.pathway/rn00564;kegg.orthology/K00649;rhea/17660	Glycerophospholipid metabolism		Included by getKEGGModelFromOrganism (using HMMs)		Generic reaction
	R95		NADP+[s] + 1-Acyl-GL3P[s] <=> NADPH[s] + H+[s] + Acylglycerone phosphate[s]	ec-code/1.1.1.101	OJI89901.1 or OJI83698.1 or OJI88460.1 or OJI90985.1 or OJI85940.1 or OJI87866.1 or OJI79657.1	-1000	1000	0		kegg.reaction/R02756;kegg.pathway/rn00564;kegg.orthology/K06123	Glycerophospholipid metabolism		Included by getKEGGModelFromOrganism (using HMMs)		Generic reaction
	R96	phosphatidylethanolamine 2-acylhydrolase	H2O[s] + PE[s] => Fatty acid[s] + 1-Acyl-sn-glycero-3-phosphoethanolamine[s]	ec-code/3.1.1.4	OJI81293.1 or OJI87049.1 or OJI86302.1 or OJI84548.1 or OJI83029.1	0	1000	0		kegg.reaction/R02053;kegg.pathway/rn00564;kegg.orthology/K14674;kegg.orthology/K16342;kegg.orthology/K16343	Glycerophospholipid metabolism		Included by getKEGGModelFromOrganism (using HMMs)		Generic reaction
	R97	phosphatidylcholine 2-acylhydrolase	H2O[s] + PC[s] => Fatty acid[s] + 1-Acyl-sn-glycero-3-phosphocholine[s]	ec-code/3.1.1.4	OJI81293.1 or OJI87049.1 or OJI86302.1 or OJI84548.1 or OJI83029.1	0	1000	0		kegg.reaction/R01315;kegg.pathway/rn00564;kegg.orthology/K14674;kegg.orthology/K16342;kegg.orthology/K16343	Glycerophospholipid metabolism		Included by getKEGGModelFromOrganism (using HMMs)		Generic reaction
	R98		H2O[s] + PC[s] <=> 1-Acyl-sn-glycero-3-phosphocholine[s] + C183[s]	ec-code/3.1.1.4	OJI81293.1 or OJI87049.1 or OJI86302.1 or OJI84548.1 or OJI83029.1	-1000	1000	0		kegg.reaction/R07859;kegg.pathway/rn00592;kegg.orthology/K14674;kegg.orthology/K16342;kegg.orthology/K16343	alpha-Linolenic acid metabolism		Included by getKEGGModelFromOrganism (using HMMs)		Generic reaction
	R99	phosphatidylcholine 2-acylhydrolase	H2O[s] + PC[s] <=> Arachidonate[s] + 1-Acyl-sn-glycero-3-phosphocholine[s]	ec-code/3.1.1.4	OJI81293.1 or OJI87049.1 or OJI86302.1 or OJI84548.1 or OJI83029.1	-1000	1000	0		kegg.reaction/R01317;kegg.pathway/rn00590;kegg.orthology/K14674;kegg.orthology/K16342;kegg.orthology/K16343	Arachidonic acid metabolism		Included by getKEGGModelFromOrganism (using HMMs)		Generic reaction
	R100	plasmenylethanolamine 2-acylhydrolase	H2O[s] + O-1-Alk-1-enyl-2-acyl-sn-glycero-3-phosphoethanolamine[s] <=> Carboxylate[s] + 1-(1-Alkenyl)-sn-glycero-3-phosphoethanolamine[s]	ec-code/3.1.1.4	OJI81293.1 or OJI87049.1 or OJI86302.1 or OJI84548.1 or OJI83029.1	-1000	1000	0		kegg.reaction/R07379;kegg.pathway/rn00565;kegg.orthology/K14674;kegg.orthology/K16342;kegg.orthology/K16343;rhea/36198	Ether lipid metabolism		Included by getKEGGModelFromOrganism (using HMMs)		Generic reaction
	R101	plasmanylcholine 2-acylhydrolase	H2O[s] + 1-Radyl-2-acyl-sn-glycero-3-phosphocholine[s] <=> Carboxylate[s] + 1-Organyl-2-lyso-sn-glycero-3-phosphocholine[s]	ec-code/3.1.1.4	OJI81293.1 or OJI87049.1 or OJI86302.1 or OJI84548.1 or OJI83029.1	-1000	1000	0		kegg.reaction/R07387;kegg.pathway/rn00565;kegg.orthology/K14674;kegg.orthology/K16342;kegg.orthology/K16343;rhea/36234	Ether lipid metabolism		Included by getKEGGModelFromOrganism (using HMMs)		Generic reaction
	R102	phosphatidylcholine 2-acylhydrolase	H2O[s] + PC[s] <=> C182[s] + 1-Acyl-sn-glycero-3-phosphocholine[s]	ec-code/3.1.1.4	OJI81293.1 or OJI87049.1 or OJI86302.1 or OJI84548.1 or OJI83029.1	-1000	1000	0		kegg.reaction/R07064;kegg.pathway/rn00591;kegg.orthology/K14674;kegg.orthology/K16342;kegg.orthology/K16343	Linoleic acid metabolism		Included by getKEGGModelFromOrganism (using HMMs)		Generic reaction
	R103	1-Acyl-sn-glycero-3-phosphocholine acylhydrolase	H2O[s] + 1-Acyl-sn-glycero-3-phosphocholine[s] => Fatty acid[s] + sn-Glycero-3-phosphocholine[s]	ec-code/3.1.1.5	OJI80286.1 or OJI89618.1	0	1000	0		kegg.reaction/R02746;kegg.pathway/rn00564;kegg.orthology/K06128;kegg.orthology/K14676;rhea/15180	Glycerophospholipid metabolism		Included by getKEGGModelFromOrganism (using HMMs)		Generic reaction
	R104	2-Acyl-sn-glycero-3-phosphocholine acylhydrolase	H2O[s] + 2-Acyl-sn-glycero-3-phosphocholine[s] => Fatty acid[s] + sn-Glycero-3-phosphocholine[s]	ec-code/3.1.1.5	OJI80286.1 or OJI89618.1	0	1000	0		kegg.reaction/R02747;kegg.pathway/rn00564;kegg.orthology/K06130;kegg.orthology/K14676	Glycerophospholipid metabolism		Included by getKEGGModelFromOrganism (using HMMs)		Generic reaction
	R105	1-Acyl-sn-glycero-3-phosphoethanolamine aldehydohydrolase	H2O[s] + 1-Acyl-sn-glycero-3-phosphoethanolamine[s] => Fatty acid[s] + sn-Glycero-3-phosphoethanolamine[s]	ec-code/3.1.1.5	OJI80286.1 or OJI89618.1	0	1000	0		kegg.reaction/R03416;kegg.pathway/rn00564;kegg.orthology/K06128;kegg.orthology/K14676	Glycerophospholipid metabolism		Included by getKEGGModelFromOrganism (using HMMs)		Generic reaction
	R106	L-2-Lysophosphatidylethanolamine aldehydohydrolase	H2O[s] + 2-Acyl-sn-glycero-3-phosphoethanolamine[s] => Fatty acid[s] + sn-Glycero-3-phosphoethanolamine[s]	ec-code/3.1.1.5	OJI80286.1 or OJI89618.1	0	1000	0		kegg.reaction/R03417;kegg.pathway/rn00564;kegg.orthology/K06130;kegg.orthology/K14676	Glycerophospholipid metabolism		Included by getKEGGModelFromOrganism (using HMMs)		Generic reaction
	R108	cardiolipin acylhydrolase	H2O[s] + CL[s] => Fatty acid[s] + Monolysocardiolipin[s]	ec-code/3.1.1.-	OJI87154.1	0	1000	0		kegg.reaction/R09038;kegg.pathway/rn00564;kegg.orthology/K13535	Glycerophospholipid metabolism		Included by getKEGGModelFromOrganism (using HMMs)		Generic reaction
	R109	Acyl-CoA:1-acyl-sn-glycero-3-phosphocholine O-acyltransferase	Acyl-CoA[s] + 1-Acyl-sn-glycero-3-phosphocholine[s] => CoA[s] + PC[s]	ec-code/2.3.1.23	OJI79986.1	0	1000	0		kegg.reaction/R01318;kegg.pathway/rn00564;kegg.orthology/K13519;rhea/12940	Glycerophospholipid metabolism		Included by getKEGGModelFromOrganism (using HMMs)		Generic reaction
	R110	Acyl-CoA:1-acyl-sn-glycero-3-phosphoethanolamine O-acyltransferase	Acyl-CoA[s] + 1-Acyl-sn-glycero-3-phosphoethanolamine[s] => CoA[s] + PE[s]	ec-code/2.3.1.23	OJI79986.1	0	1000	0		kegg.reaction/R04480;kegg.pathway/rn00564;kegg.orthology/K13519	Glycerophospholipid metabolism		Included by getKEGGModelFromOrganism (using HMMs)		Generic reaction
	R111	acyl-CoA:1-acyl-sn-glycero-3-phosphoinositol O-acyltransferase	Acyl-CoA[s] + 1-Acylglycerophosphoinositol[s] => CoA[s] + PINS[s]	ec-code/2.3.1.-	OJI84342.1 or OJI79986.1	0	1000	0		kegg.reaction/R09034;kegg.pathway/rn00564;kegg.orthology/K13513;kegg.orthology/K13519;kegg.orthology/K13523	Glycerophospholipid metabolism		Included by getKEGGModelFromOrganism (using HMMs)		Generic reaction
	R112	acyl-CoA:1-acyl-sn-glycero-3-phosphoserine O-acyltransferase	Acyl-CoA[s] + 1-Acyl-sn-glycero-3-phosphoserine[s] => CoA[s] + PS[s]	ec-code/2.3.1.-	OJI79986.1	0	1000	0		kegg.reaction/R09035;kegg.pathway/rn00564;kegg.orthology/K13519	Glycerophospholipid metabolism		Included by getKEGGModelFromOrganism (using HMMs)		Generic reaction
	R113	acyl-CoA:1-acyl-sn-glycero-3-phosphoglycerol O-acyltransferase	Acyl-CoA[s] + 1-Acyl-sn-glycero-3-phosphoglycerol[s] => CoA[s] + PG[s]	ec-code/2.3.1.-	OJI84342.1 or OJI79986.1	0	1000	0		kegg.reaction/R09036;kegg.pathway/rn00564;kegg.orthology/K13513;kegg.orthology/K13519	Glycerophospholipid metabolism		Included by getKEGGModelFromOrganism (using HMMs)		Generic reaction
	R114		Acyl-CoA[s] + Monolysocardiolipin[s] => CoA[s] + CL[s]	ec-code/2.3.1.-	OJI86377.1 or OJI84342.1	0	1000	0		kegg.reaction/R09037;kegg.pathway/rn00564;kegg.orthology/K13511;kegg.orthology/K13513	Glycerophospholipid metabolism		Included by getKEGGModelFromOrganism (using HMMs)		Generic reaction
	R115	S-adenosyl-L-methionine:1,2-diacyl-sn-glycerol 3-amino-3-carboxypropyltransferase	SAM[s] + DAGLY[s] => 5'-Methylthioadenosine[s] + Diacylglycerylhomoserine[s]		OJI86196.1	0	1000	0		kegg.reaction/R09072;kegg.pathway/rn00564;kegg.orthology/K13621	Glycerophospholipid metabolism		Included by getKEGGModelFromOrganism (using HMMs)		Generic reaction
	R116	S-adenosylmethionine:diacylglycerylhomoserine N-methyltransferase (diacylglyceryl-N,N,N-trimethylhomoserine-forming)	3 SAM[s] + Diacylglycerylhomoserine[s] => 3 SAH[s] + Diacylglyceryl-N,N,N-trimethylhomoserine[s]		OJI86196.1	0	1000	0		kegg.reaction/R09073;kegg.pathway/rn00564;kegg.orthology/K13621	Glycerophospholipid metabolism		Included by getKEGGModelFromOrganism (using HMMs)		Generic reaction
	R117	Acetyl-CoA:1-alkyl-sn-glycero-3-phosphocholine 2-O-acetyltransferase	ACCOA[s] + 1-Organyl-2-lyso-sn-glycero-3-phosphocholine[s] <=> CoA[s] + 2-Acetyl-1-alkyl-sn-glycero-3-phosphocholine[s]	ec-code/2.3.1.67	OJI79986.1	-1000	1000	0		kegg.reaction/R03437;kegg.pathway/rn00565;kegg.orthology/K13519;rhea/18464	Ether lipid metabolism		Included by getKEGGModelFromOrganism (using HMMs)		Generic reaction
	R118	1-Alkyl-2-acetyl-sn-glycero-3-phosphocholine acetohydrolase	H2O[s] + 2-Acetyl-1-alkyl-sn-glycero-3-phosphocholine[s] <=> AC[s] + 1-Organyl-2-lyso-sn-glycero-3-phosphocholine[s]	ec-code/3.1.1.47	OJI82234.1 or OJI87864.1 or OJI88733.1 or OJI81418.1 or OJI86935.1 or OJI86871.1 or OJI91371.1 or OJI86311.1 or OJI88902.1 or OJI82621.1 or OJI86363.1 or OJI82782.1 or OJI86449.1 or OJI80016.1 or OJI88186.1 or OJI83717.1 or OJI86653.1 or OJI81247.1	-1000	1000	0		kegg.reaction/R04452;kegg.pathway/rn00565;kegg.orthology/K16794;rhea/17780	Ether lipid metabolism		Included by getKEGGModelFromOrganism (using HMMs)		Generic reaction
	R119	CDPethanolamine:1-alkyl-2-acylglycerol ethanolaminephosphotransferase	CDP-ethanolamine[s] + 1-Alkyl-2-acylglycerol[s] <=> CMP[s] + 1-Alkyl-2-acylglycerophosphoethanolamine[s]	ec-code/2.7.8.1	OJI84155.1	-1000	1000	0		kegg.reaction/R06364;kegg.pathway/rn00565;kegg.orthology/K00993;rhea/36190	Ether lipid metabolism		Included by getKEGGModelFromOrganism (using HMMs)		Generic reaction
	R120	Plasmenylethanolamine ethanolamine phosphohydrolase	H2O[s] + O-1-Alk-1-enyl-2-acyl-sn-glycero-3-phosphoethanolamine[s] <=> Ethanolamine phosphate[s] + 1-Alkenyl-2-acylglycerol[s]	ec-code/3.1.4.3	OJI88834.1 or OJI87489.1 or OJI85139.1 or OJI83825.1	-1000	1000	0		kegg.reaction/R07381;kegg.pathway/rn00565;kegg.orthology/K01114;rhea/36226	Ether lipid metabolism		Included by getKEGGModelFromOrganism (using HMMs)		Generic reaction
	R121		CMP[s] + O-1-Alk-1-enyl-2-acyl-sn-glycero-3-phosphoethanolamine[s] <=> CDP-ethanolamine[s] + 1-Alkenyl-2-acylglycerol[s]	ec-code/2.7.8.1	OJI84155.1	-1000	1000	0		kegg.reaction/R07384;kegg.pathway/rn00565;kegg.orthology/K00993;rhea/36218	Ether lipid metabolism		Included by getKEGGModelFromOrganism (using HMMs)		Generic reaction
	R122		H2O[s] + O-1-Alk-1-enyl-2-acyl-sn-glycero-3-phosphoethanolamine[s] => Ethanolamine[s] + 2-Acyl-1-(1-alkenyl)-sn-glycero-3-phosphate[s]	ec-code/3.1.4.4	OJI83444.1 or OJI79419.1 or OJI81755.1	0	1000	0		kegg.reaction/R07385;kegg.pathway/rn00565;kegg.orthology/K01115	Ether lipid metabolism		Included by getKEGGModelFromOrganism (using HMMs)		Generic reaction
	R123		NADP+[s] + MAGLYP[s] <=> NADPH[s] + H+[s] + O-Alkylglycerone phosphate[s]	ec-code/1.1.1.101	OJI89901.1 or OJI83698.1 or OJI88460.1 or OJI90985.1 or OJI85940.1 or OJI87866.1 or OJI79657.1	-1000	1000	0		kegg.reaction/R04360;kegg.pathway/rn00565;kegg.orthology/K06123;rhea/36178	Ether lipid metabolism		Included by getKEGGModelFromOrganism (using HMMs)		Generic reaction
	R124	N-Acylsphingosine amidohydrolase	H2O[s] + N-Acylsphingosine[s] <=> Fatty acid[s] + Sphingosine[s]	ec-code/3.5.1.23	OJI90398.1	-1000	1000	0		kegg.reaction/R01494;kegg.pathway/rn00600;kegg.module/M00099;kegg.orthology/K12349	Sphingolipid metabolism		Included by getKEGGModelFromOrganism (using HMMs)		Generic reaction
	R125	N-acylsphingosine amidohydrolase	H2O[s] + Dihydroceramide[s] => Fatty acid[s] + Sphinganine[s]	ec-code/3.5.1.23	OJI86760.1 or OJI86828.1	0	1000	0		kegg.reaction/R06518;kegg.pathway/rn00600;kegg.orthology/K04711	Sphingolipid metabolism		Included by getKEGGModelFromOrganism (using HMMs)		Generic reaction
	R126	Sphingomyelin cholinephosphohydrolase	H2O[s] + Sphingomyelin[s] <=> N-Acylsphingosine[s] + Choline phosphate[s]	ec-code/3.1.4.12	OJI82543.1 or OJI81510.1 or OJI82620.1	-1000	1000	0		kegg.reaction/R02541;kegg.pathway/rn00600;kegg.orthology/K12350;kegg.orthology/K12351;rhea/34742	Sphingolipid metabolism		Included by getKEGGModelFromOrganism (using HMMs)		Generic reaction
	R127	acyl-CoA: phytosphingosine N-acyltransferase	C18PSPH[s] + C26-CoA[s] <=> CoA[s] + Phytoceramide[s]	ec-code/2.3.1.24	OJI82575.1 or OJI81549.1	-1000	1000	0		kegg.reaction/R06527;kegg.pathway/rn00600;kegg.orthology/K04709	Sphingolipid metabolism		Included by getKEGGModelFromOrganism (using HMMs)		Generic reaction
	R129	D-Glucosyl-N-acylsphingosine glucohydrolase	H2O[s] + beta-D-Glucosyl-(1<->1)-ceramide[s] <=> D-Glucose[s] + N-Acylsphingosine[s]	ec-code/3.2.1.45;ec-code/3.2.1.62	OJI84671.1	-1000	1000	0		kegg.reaction/R01498;kegg.pathway/rn00600;kegg.orthology/K01201;rhea/13272	Sphingolipid metabolism		Included by getKEGGModelFromOrganism (using HMMs)		Generic reaction
	R132	acyl-CoA:sphingosine N-acyltransferase	Acyl-CoA[s] + Sphinganine[s] <=> CoA[s] + Dihydroceramide[s]	ec-code/2.3.1.24	OJI82575.1 or OJI81549.1	-1000	1000	0		kegg.reaction/R06517;kegg.pathway/rn00600;kegg.module/M00094;kegg.orthology/K04709	Sphingolipid metabolism		Included by getKEGGModelFromOrganism (using HMMs)		Generic reaction
	R133	dihydroceramide,ferrocytochrome b5:oxygen oxidoreductase (4,5-dehydrogenating)	O2[s] + 2 H+[s] + 2 Ferrocytochrome b5[s] + Dihydroceramide[s] <=> 2 H2O[s] + N-Acylsphingosine[s] + 2 Ferricytochrome b5[s]	ec-code/1.14.19.17	OJI81483.1	-1000	1000	0		kegg.reaction/R06519;kegg.pathway/rn00600;kegg.module/M00094;kegg.orthology/K04712;rhea/46547	Sphingolipid metabolism		Included by getKEGGModelFromOrganism (using HMMs)		Generic reaction
	R309	glutathione:L-amino-acid 5-glutamyltransferase	Glutathione[s] + L-Amino acid[s] <=> Cys-Gly[s] + (5-L-Glutamyl)-L-amino acid[s]	ec-code/2.3.2.2	OJI87548.1 or OJI86603.1	-1000	1000	0		kegg.reaction/R01262;kegg.pathway/rn00480;kegg.orthology/K00681;kegg.orthology/K18592	Glutathione metabolism		Included by getKEGGModelFromOrganism (using HMMs)		Generic reaction/deadend
	R597	UDP-alpha-D-glucose:glycogenin alpha-D-glucosyltransferase	UDPG[s] + Glycogenin[s] <=> UDP[s] + alpha-D-Glucosylglycogenin[s]	ec-code/2.4.1.186	OJI90318.1	-1000	1000	0		kegg.reaction/R03681;kegg.orthology/K00750;rhea/23363			Included by getKEGGModelFromOrganism (using HMMs)		General reaction/deadend
	R546	very-long-chain acyl-CoA:NADP+ oxidoreductase	NADPH[s] + H+[s] + trans-2,3-Dehydroacyl-CoA[s] <=> NADP+[s] + Long-chain acyl-CoA[s]	ec-code/1.3.1.93	OJI81077.1	-1000	1000	0		kegg.reaction/R09449;kegg.orthology/K10258			Included by getKEGGModelFromOrganism (using HMMs)		Generic reaction
	R547	acyl-CoA:malonyl-CoA C-acyltransferase (decarboxylating)	Acyl-CoA[s] + Malonyl-CoA[s] <=> CoA[s] + CO2[s] + 3-Oxoacyl-CoA[s]	ec-code/2.3.1.199	OJI85503.1	-1000	1000	0		kegg.reaction/R09419;kegg.orthology/K10245;kegg.orthology/K10246			Included by getKEGGModelFromOrganism (using HMMs)		Generic reaction
	R555	acyl-[acyl-carrier protein]:NADP+ oxidoreductase	NADP+[s] + Acyl-[acyl-carrier protein][s] <=> NADPH[s] + H+[s] + trans-2,3-Dehydroacyl-[acyl-carrier protein][s]	ec-code/1.3.1.10;ec-code/1.3.1.39;ec-code/1.3.1.104	OJI90000.1 or OJI88893.1 or OJI89947.1 or OJI83053.1 or OJI83130.1 or OJI88533.1 or OJI80367.1 or OJI80755.1 or OJI89152.1 or OJI87738.1 or OJI89184.1 or OJI83697.1 or OJI88192.1 or OJI82802.1 or OJI84774.1 or OJI86824.1 or OJI79696.1 or OJI84681.1 or OJI85053.1 or OJI85993.1 or OJI85468.1 or OJI89072.1 or OJI87802.1 or OJI87228.1 or OJI85471.1 or OJI83148.1 or OJI88527.1 or OJI82881.1 or OJI8557…	-1000	1000	0		kegg.reaction/R01404;kegg.orthology/K00665;kegg.orthology/K00668;rhea/22567			Included by getKEGGModelFromOrganism (using HMMs)		Generic reaction
	R556	jasmonoyl-L amino acid amidohydrolase	H2O[s] + Jasmonoyl-L-amino acid[s] <=> L-Amino acid[s] + (-)-Jasmonic acid[s]	ec-code/3.5.1.127	OJI83173.1 or OJI86038.1	-1000	1000	0		kegg.reaction/R11622;kegg.orthology/K21604;rhea/52031			Included by getKEGGModelFromOrganism (using HMMs)		Generic reaction
	R589	diphthine methyl ester acylhydrolase	H2O[s] + Peptide diphthine methyl ester[s] <=> Methanol[s] + Peptide diphthine[s]	ec-code/3.1.1.97	OJI83684.1	-1000	1000	0		kegg.reaction/R11166;kegg.orthology/K17868			Included by getKEGGModelFromOrganism (using HMMs)		Generic reaction
	R608	acyl-CoA:2-acylglycerol O-acyltransferase	Acyl-CoA[c] + MAGLY[c] => CoA[c] + DAGLY[c]	ec-code/2.3.1.22	OJI87656.1 or OJI80901.1	0	1000	0		kegg.reaction/R03755;kegg.pathway/rn00561;kegg.orthology/K14457;kegg.orthology/K14458	Glycerolipid metabolism		Included by getKEGGModelFromOrganism (using HMMs)		Generic reaction
	R541	CTP,CTP,ATP:tRNA cytidylyl,cytidylyl,adenylyltransferase	ATP[s] + 2 CTP[s] + tRNA precursor[s] <=> 3 PPI[s] + tRNA with a 3' CCA end[s]	ec-code/2.7.7.72	OJI80876.1	-1000	1000	0		kegg.reaction/R09382;kegg.orthology/K00974;rhea/14436			Included by getKEGGModelFromOrganism (using HMMs)		Generic reaction/deadend
	R542	CTP:tRNA cytidylyltransferase	CTP[s] + tRNA precursor[s] <=> PPI[s] + tRNA with a 3' cytidine[s]	ec-code/2.7.7.72	OJI80876.1	-1000	1000	0		kegg.reaction/R09383;kegg.orthology/K00974			Included by getKEGGModelFromOrganism (using HMMs)		Generic reaction/deadend
	R543	CTP:tRNA cytidylyltransferase	CTP[s] + tRNA with a 3' cytidine[s] <=> PPI[s] + tRNA with a 3' CC end[s]	ec-code/2.7.7.72	OJI80876.1	-1000	1000	0		kegg.reaction/R09384;kegg.orthology/K00974			Included by getKEGGModelFromOrganism (using HMMs)		Generic reaction/deadend
	R544	ATP:tRNA adenylyltransferase	ATP[s] + tRNA with a 3' CC end[s] <=> PPI[s] + tRNA with a 3' CCA end[s]	ec-code/2.7.7.72	OJI80876.1	-1000	1000	0		kegg.reaction/R09386;kegg.orthology/K00974			Included by getKEGGModelFromOrganism (using HMMs)		Generic reaction/deadend
	R40		5 H2O[s] + 8 Ferricytochrome c[s] + Thiosulfate[s] <=> 2 Sulfate[s] + 10 H+[s] + 8 Ferrocytochrome c[s]		OJI86115.1	-1000	1000	0		kegg.reaction/R10151;kegg.pathway/rn00920;kegg.module/M00595;kegg.orthology/K08738	Sulfur metabolism		Included by getKEGGModelFromOrganism (using HMMs)		No E.C no
	R13	1-alpha-D-Galactosyl-myo-inositol:sucrose 6-alpha-D-galactosyltransferase	Sucrose[s] + alpha-D-Galactosyl-(1->3)-1D-myo-inositol[s] => myo-Inositol[s] + Raffinose[s]	ec-code/2.4.1.82	OJI81342.1	0	1000	0		kegg.reaction/R02411;kegg.pathway/rn00052;kegg.orthology/K06617;rhea/20164	Galactose metabolism		Included by getKEGGModelFromOrganism (using HMMs)		No evidence
	R49	trans-Hex-2-enoyl-CoA reductase	NADPH[s] + H+[s] + trans-Hex-2-enoyl-CoA[s] <=> NADP+[s] + C60COA[s]	ec-code/1.3.1.38	OJI87412.1	-1000	1000	0		kegg.reaction/R06985;kegg.pathway/rn00062;kegg.orthology/K07512	Fatty acid elongation		Included by getKEGGModelFromOrganism (using HMMs)		No evidence
	R50	trans-Oct-2-enoyl-CoA reductase	NADP+[s] + C80COA[s] <=> NADPH[s] + H+[s] + trans-Oct-2-enoyl-CoA[s]	ec-code/1.3.1.38	OJI87412.1	-1000	1000	0		kegg.reaction/R03776;kegg.pathway/rn00062;kegg.orthology/K07512	Fatty acid elongation		Included by getKEGGModelFromOrganism (using HMMs)		No evidence
	R51	trans-Dec-2-enoyl-CoA reductase	NADP+[s] + C100COA[s] <=> NADPH[s] + H+[s] + trans-Dec-2-enoyl-CoA[s]	ec-code/1.3.1.38	OJI87412.1	-1000	1000	0		kegg.reaction/R04753;kegg.pathway/rn00062;kegg.orthology/K07512	Fatty acid elongation		Included by getKEGGModelFromOrganism (using HMMs)		No evidence
	R52	trans-Dodec-2-enoyl-CoA reductase	NADP+[s] + C120COA[s] <=> NADPH[s] + H+[s] + 2-trans-Dodecenoyl-CoA[s]	ec-code/1.3.1.38	OJI87412.1	-1000	1000	0		kegg.reaction/R03856;kegg.pathway/rn00062;kegg.orthology/K07512	Fatty acid elongation		Included by getKEGGModelFromOrganism (using HMMs)		No evidence
	R53	trans-Tetradec-2-enoyl-CoA reductase	NADP+[s] + C140COA[s] <=> NADPH[s] + H+[s] + C141COA[s]	ec-code/1.3.1.38	OJI87412.1	-1000	1000	0		kegg.reaction/R03989;kegg.pathway/rn00062;kegg.orthology/K07512	Fatty acid elongation		Included by getKEGGModelFromOrganism (using HMMs)		No evidence
	R54	hexadecanoyl-CoA:NADP+ trans-2-oxidoreductase;	NADP+[s] + C160COA[s] <=> NADPH[s] + H+[s] + C161COA[s]	ec-code/1.3.1.38	OJI87412.1	-1000	1000	0		kegg.reaction/R01278;kegg.pathway/rn00062;kegg.orthology/K07512	Fatty acid elongation		Included by getKEGGModelFromOrganism (using HMMs)		No evidence
	R55	palmitoyl-CoA hydrolase	H2O[s] + C160COA[s] <=> CoA[s] + C160[s]	ec-code/3.1.2.22	OJI88123.1	-1000	1000	0		kegg.reaction/R01274;kegg.pathway/rn00062;kegg.pathway/rn01040;kegg.orthology/K01074;rhea/16648	Fatty acid elongation		Included by getKEGGModelFromOrganism (using HMMs)		No evidence
	R333	naphthalene, NADPH:oxygen oxidoreductase (RH-hydroxylating or -epoxidizing)	NADPH[s] + O2[s] + H+[s] + Naphthalene[s] => H2O[s] + NADP+[s] + (1R,2S)-Naphthalene 1,2-oxide[s]	ec-code/1.14.13.-;ec-code/1.14.14.1	OJI84618.1 or OJI91464.1 or OJI84676.1 or OJI89780.1 or OJI90068.1 or OJI89803.1	0	1000	0		kegg.reaction/R07000;kegg.pathway/rn00980;kegg.orthology/K07408;kegg.orthology/K07409	Metabolism of xenobiotics by cytochrome P450		Included by getKEGGModelFromOrganism (using HMMs)		No evidence
	R334	Naphthalene, NADPH:oxygen oxidoreductase (RH-hydroxylating or -epoxidizing)	NADPH[s] + O2[s] + H+[s] + Naphthalene[s] => H2O[s] + NADP+[s] + (1S,2R)-Naphthalene 1,2-oxide[s]	ec-code/1.14.13.-;ec-code/1.14.14.1	OJI84618.1 or OJI91464.1 or OJI84676.1 or OJI89780.1 or OJI90068.1 or OJI89803.1	0	1000	0		kegg.reaction/R07001;kegg.pathway/rn00980;kegg.orthology/K07408;kegg.orthology/K07409	Metabolism of xenobiotics by cytochrome P450		Included by getKEGGModelFromOrganism (using HMMs)		No evidence
	R335	(1R)-hydroxy-(2R)-glutathionyl-1,2-dihydronaphthalene glutathione-lyase (epoxide-forming)	Glutathione[s] + (1R,2S)-Naphthalene 1,2-oxide[s] => (1R)-Hydroxy-(2R)-glutathionyl-1,2-dihydronaphthalene[s]	ec-code/2.5.1.18	OJI86568.1 or OJI86503.1 or OJI91605.1 or OJI81665.1 or OJI89292.1 or OJI82380.1 or OJI81619.1	0	1000	0		kegg.reaction/R07002;kegg.pathway/rn00980;kegg.orthology/K00799;kegg.orthology/K04097;kegg.orthology/K13299	Metabolism of xenobiotics by cytochrome P450		Included by manual blast of A.niger protein seqence with Aspergillus tubingensis CBS 134.48 genome		No evidence
	R336	(1R)-glutathionyl-(2R)-hydroxy-1,2-dihydronaphthalene glutathione-lyase (epoxide-forming)	Glutathione[s] + (1S,2R)-Naphthalene 1,2-oxide[s] => (1R)-Glutathionyl-(2R)-hydroxy-1,2-dihydronaphthalene[s]	ec-code/2.5.1.18	OJI86568.1 or OJI86503.1 or OJI91605.1 or OJI81665.1 or OJI89292.1 or OJI82380.1 or OJI81619.1	0	1000	0		kegg.reaction/R07003;kegg.pathway/rn00980;kegg.orthology/K00799;kegg.orthology/K04097;kegg.orthology/K13299	Metabolism of xenobiotics by cytochrome P450		Included by manual blast of A.niger protein seqence with Aspergillus tubingensis CBS 134.48 genome		No evidence
	R337	(1S)-hydroxy-(2S)-glutathionyl-1,2-dihydronaphthalene glutathione-lyase (epoxide-forming)	Glutathione[s] + (1S,2R)-Naphthalene 1,2-oxide[s] => (1S)-Hydroxy-(2S)-glutathionyl-1,2-dihydronaphthalene[s]	ec-code/2.5.1.18	OJI86568.1 or OJI86503.1 or OJI91605.1 or OJI81665.1 or OJI89292.1 or OJI82380.1 or OJI81619.1	0	1000	0		kegg.reaction/R07004;kegg.pathway/rn00980;kegg.orthology/K00799;kegg.orthology/K04097;kegg.orthology/K13299	Metabolism of xenobiotics by cytochrome P450		Included by manual blast of A.niger protein seqence with Aspergillus tubingensis CBS 134.48 genome		No evidence
	R338	(1R,2S)-naphthalene 1,2-oxide hydrolase	H2O[s] + (1R,2S)-Naphthalene 1,2-oxide[s] => 1,2-Dihydronaphthalene-1,2-diol[s]	ec-code/3.3.2.9	OJI83579.1 or OJI80200.1 or OJI83679.1	0	1000	0		kegg.reaction/R07013;kegg.pathway/rn00980;kegg.orthology/K01253	Metabolism of xenobiotics by cytochrome P450		Included by getKEGGModelFromOrganism (using HMMs)		No evidence
	R339	(1S,2R)-naphthalene 1,2-oxide hydrolase	H2O[s] + (1S,2R)-Naphthalene 1,2-oxide[s] => 1,2-Dihydronaphthalene-1,2-diol[s]	ec-code/3.3.2.9	OJI83579.1 or OJI80200.1 or OJI83679.1	0	1000	0		kegg.reaction/R07014;kegg.pathway/rn00980;kegg.orthology/K01253	Metabolism of xenobiotics by cytochrome P450		Included by getKEGGModelFromOrganism (using HMMs)		No evidence
	R340	1,2-Dihydronaphthalene-1,2-diol dehydrogenase	NADP+[s] + 1,2-Dihydronaphthalene-1,2-diol[s] => NADPH[s] + H+[s] + Naphthalene-1,2-diol[s]	ec-code/1.3.1.20	OJI82433.1 or OJI83512.1	0	1000	0		kegg.reaction/R07015;kegg.pathway/rn00980;kegg.orthology/K00078	Metabolism of xenobiotics by cytochrome P450		Included by getKEGGModelFromOrganism (using HMMs)		No evidence
	R341	1-nitronaphthalene, NADPH:oxygen oxidoreductase (RH-hydroxylating or -epoxidizing)	NADPH[s] + O2[s] + H+[s] + 1-Nitronaphthalene[s] => H2O[s] + NADP+[s] + 1-Nitronaphthalene-7,8-oxide[s]	ec-code/1.14.13.-;ec-code/1.14.14.1	OJI84618.1 or OJI91464.1 or OJI84676.1 or OJI89780.1 or OJI90068.1 or OJI89803.1	0	1000	0		kegg.reaction/R07021;kegg.pathway/rn00980;kegg.orthology/K07408;kegg.orthology/K07409	Metabolism of xenobiotics by cytochrome P450		Included by getKEGGModelFromOrganism (using HMMs)		No evidence
	R342	1-nitronaphthalene, NADPH:oxygen oxidoreductase (RH-hydroxylating or -epoxidizing)	NADPH[s] + O2[s] + H+[s] + 1-Nitronaphthalene[s] => H2O[s] + NADP+[s] + 1-Nitronaphthalene-5,6-oxide[s]	ec-code/1.14.13.-;ec-code/1.14.14.1	OJI84618.1 or OJI91464.1 or OJI84676.1 or OJI89780.1 or OJI90068.1 or OJI89803.1	0	1000	0		kegg.reaction/R07022;kegg.pathway/rn00980;kegg.orthology/K07408;kegg.orthology/K07409	Metabolism of xenobiotics by cytochrome P450		Included by getKEGGModelFromOrganism (using HMMs)		No evidence
	R343	1-nitro-7-hydroxy-8-glutathionyl-7,8-dihydronaphthalene glutathione-lyase (epoxide-forming)	Glutathione[s] + 1-Nitronaphthalene-7,8-oxide[s] => 1-Nitro-7-hydroxy-8-glutathionyl-7,8-dihydronaphthalene[s]	ec-code/2.5.1.18	OJI86568.1 or OJI86503.1 or OJI91605.1 or OJI81665.1 or OJI89292.1 or OJI82380.1 or OJI81619.1	0	1000	0		kegg.reaction/R07023;kegg.pathway/rn00980;kegg.orthology/K00799;kegg.orthology/K04097;kegg.orthology/K13299	Metabolism of xenobiotics by cytochrome P450		Included by manual blast of A.niger protein seqence with Aspergillus tubingensis CBS 134.48 genome		No evidence
	R344	1-nitro-7-glutathionyl-8-hydroxy-7,8-dihydronaphthalene glutathione-lyase (epoxide-forming)	Glutathione[s] + 1-Nitronaphthalene-7,8-oxide[s] => 1-Nitro-7-glutathionyl-8-hydroxy-7,8-dihydronaphthalene[s]	ec-code/2.5.1.18	OJI86568.1 or OJI86503.1 or OJI91605.1 or OJI81665.1 or OJI89292.1 or OJI82380.1 or OJI81619.1	0	1000	0		kegg.reaction/R07024;kegg.pathway/rn00980;kegg.orthology/K00799;kegg.orthology/K04097;kegg.orthology/K13299	Metabolism of xenobiotics by cytochrome P450		Included by manual blast of A.niger protein seqence with Aspergillus tubingensis CBS 134.48 genome		No evidence
	R345	1-nitro-5-hydroxy-6-glutathionyl-5,6-dihydronaphthalene glutathione-lyase (epoxide-forming)	Glutathione[s] + 1-Nitronaphthalene-5,6-oxide[s] => 1-Nitro-5-hydroxy-6-glutathionyl-5,6-dihydronaphthalene[s]	ec-code/2.5.1.18	OJI86568.1 or OJI86503.1 or OJI91605.1 or OJI81665.1 or OJI89292.1 or OJI82380.1 or OJI81619.1	0	1000	0		kegg.reaction/R07025;kegg.pathway/rn00980;kegg.orthology/K00799;kegg.orthology/K04097;kegg.orthology/K13299	Metabolism of xenobiotics by cytochrome P450		Included by manual blast of A.niger protein seqence with Aspergillus tubingensis CBS 134.48 genome		No evidence
	R346	1-nitro-5-glutathionyl-6-hydroxy-5,6-dihydronaphthalene glutathione-lyase (epoxide-forming)	Glutathione[s] + 1-Nitronaphthalene-5,6-oxide[s] => 1-Nitro-5-glutathionyl-6-hydroxy-5,6-dihydronaphthalene[s]	ec-code/2.5.1.18	OJI86568.1 or OJI86503.1 or OJI91605.1 or OJI81665.1 or OJI89292.1 or OJI82380.1 or OJI81619.1	0	1000	0		kegg.reaction/R07026;kegg.pathway/rn00980;kegg.orthology/K00799;kegg.orthology/K04097;kegg.orthology/K13299	Metabolism of xenobiotics by cytochrome P450		Included by manual blast of A.niger protein seqence with Aspergillus tubingensis CBS 134.48 genome		No evidence
	R347	1-nitronaphthalene-5,6-oxide hydrolase	H2O[s] + 1-Nitronaphthalene-5,6-oxide[s] => 1-Nitro-5,6-dihydroxy-dihydronaphthalene[s]	ec-code/3.3.2.9	OJI83579.1 or OJI80200.1 or OJI83679.1	0	1000	0		kegg.reaction/R07027;kegg.pathway/rn00980;kegg.orthology/K01253	Metabolism of xenobiotics by cytochrome P450		Included by getKEGGModelFromOrganism (using HMMs)		No evidence
	R348	3,4-dihydro-3-hydroxy-4-S-glutathionyl bromobenzene glutathione-lyase (epoxide-forming)	Glutathione[s] + Bromobenzene-3,4-oxide[s] => 3,4-Dihydro-3-hydroxy-4-S-glutathionyl bromobenzene[s]	ec-code/2.5.1.18	OJI86568.1 or OJI86503.1 or OJI91605.1 or OJI81665.1 or OJI89292.1 or OJI82380.1 or OJI81619.1	0	1000	0		kegg.reaction/R07069;kegg.pathway/rn00980;kegg.orthology/K00799;kegg.orthology/K04097;kegg.orthology/K13299	Metabolism of xenobiotics by cytochrome P450		Included by manual blast of A.niger protein seqence with Aspergillus tubingensis CBS 134.48 genome		No evidence
	R349	2,3-dihydro-2-S-glutathionyl-3-hydroxy bromobenzene glutathione-lyase (epoxide-forming)	Glutathione[s] + Bromobenzene-2,3-oxide[s] => 2,3-Dihydro-2-S-glutathionyl-3-hydroxy bromobenzene[s]	ec-code/2.5.1.18	OJI86568.1 or OJI86503.1 or OJI91605.1 or OJI81665.1 or OJI89292.1 or OJI82380.1 or OJI81619.1	0	1000	0		kegg.reaction/R07070;kegg.pathway/rn00980;kegg.orthology/K00799;kegg.orthology/K04097;kegg.orthology/K13299	Metabolism of xenobiotics by cytochrome P450		Included by manual blast of A.niger protein seqence with Aspergillus tubingensis CBS 134.48 genome		No evidence
	R350	bromobenzene-3,4-oxide hydrolase	H2O[s] + Bromobenzene-3,4-oxide[s] => Bromobenzene-3,4-dihydrodiol[s]	ec-code/3.3.2.9	OJI83579.1 or OJI80200.1 or OJI83679.1	0	1000	0		kegg.reaction/R07071;kegg.pathway/rn00980;kegg.orthology/K01253	Metabolism of xenobiotics by cytochrome P450		Included by getKEGGModelFromOrganism (using HMMs)		No evidence
	R351	bromobenzene-2,3-oxide hydrolase	H2O[s] + Bromobenzene-2,3-oxide[s] => Bromobenzene-2,3-dihydrodiol[s]	ec-code/3.3.2.9	OJI83579.1 or OJI80200.1 or OJI83679.1	0	1000	0		kegg.reaction/R07072;kegg.pathway/rn00980;kegg.orthology/K01253	Metabolism of xenobiotics by cytochrome P450		Included by getKEGGModelFromOrganism (using HMMs)		No evidence
	R352	Benzpyrene, NADPH:oxygen oxidoreductase (RH-hydroxylating or -epoxidizing)	NADPH[s] + O2[s] + H+[s] + Benzo[a]pyrene[s] => H2O[s] + NADP+[s] + Benzo[a]pyrene-9,10-oxide[s]	ec-code/1.14.13.-;ec-code/1.14.14.1;ec-code/1.14.14.-	OJI91464.1 or OJI84676.1 or OJI90068.1	0	1000	0		kegg.reaction/R07079;kegg.pathway/rn00980;kegg.orthology/K07408	Metabolism of xenobiotics by cytochrome P450		Included by getKEGGModelFromOrganism (using HMMs)		No evidence
	R353	Benzpyrene,NADPH:oxygen oxidoreductase (RH-hydroxylating or -epoxidizing)	NADPH[s] + O2[s] + H+[s] + Benzo[a]pyrene[s] => H2O[s] + NADP+[s] + Benzo[a]pyrene-7,8-oxide[s]	ec-code/1.14.13.-;ec-code/1.14.14.1;ec-code/1.14.14.-	OJI91464.1 or OJI84676.1 or OJI90068.1	0	1000	0		kegg.reaction/R07080;kegg.pathway/rn00980;kegg.orthology/K07408	Metabolism of xenobiotics by cytochrome P450		Included by getKEGGModelFromOrganism (using HMMs)		No evidence
	R354	Benzpyrene,NADPH:oxygen oxidoreductase (RH-hydroxylating or -epoxidizing)	NADPH[s] + O2[s] + H+[s] + Benzo[a]pyrene[s] => H2O[s] + NADP+[s] + Benzo[a]pyrene-4,5-oxide[s]	ec-code/1.14.13.-;ec-code/1.14.14.1;ec-code/1.14.14.-	OJI91464.1 or OJI84676.1 or OJI90068.1	0	1000	0		kegg.reaction/R07081;kegg.pathway/rn00980;kegg.orthology/K07408	Metabolism of xenobiotics by cytochrome P450		Included by getKEGGModelFromOrganism (using HMMs)		No evidence
	R355	benzo[a]pyrene-7,8-oxide hydrolase	H2O[s] + Benzo[a]pyrene-7,8-oxide[s] => Benzo[a]pyrene-7,8-diol[s]	ec-code/3.3.2.9	OJI83579.1 or OJI80200.1 or OJI83679.1	0	1000	0		kegg.reaction/R07082;kegg.pathway/rn00980;kegg.orthology/K01253	Metabolism of xenobiotics by cytochrome P450		Included by getKEGGModelFromOrganism (using HMMs)		No evidence
	R356	4,5-dihydro-4-hydroxy-5-S-glutathionyl-benzo[a]pyrene glutathione-lyase (epoxide-forming)	Glutathione[s] + Benzo[a]pyrene-4,5-oxide[s] => 4,5-Dihydro-4-hydroxy-5-S-glutathionyl-benzo[a]pyrene[s]	ec-code/2.5.1.18	OJI86568.1 or OJI86503.1 or OJI91605.1 or OJI81665.1 or OJI89292.1 or OJI82380.1 or OJI81619.1	0	1000	0		kegg.reaction/R07083;kegg.pathway/rn00980;kegg.orthology/K00799;kegg.orthology/K04097;kegg.orthology/K13299	Metabolism of xenobiotics by cytochrome P450		Included by manual blast of A.niger protein seqence with Aspergillus tubingensis CBS 134.48 genome		No evidence
	R357	7,8-dihydro-7-hydroxy-8-S-glutathionyl-benzo[a]pyrene hydrolase	Glutathione[s] + Benzo[a]pyrene-7,8-diol[s] => H2O[s] + 7,8-Dihydro-7-hydroxy-8-S-glutathionyl-benzo[a]pyrene[s]	ec-code/2.5.1.18	OJI86568.1 or OJI86503.1 or OJI91605.1 or OJI81665.1 or OJI89292.1 or OJI82380.1 or OJI81619.1	0	1000	0		kegg.reaction/R07084;kegg.pathway/rn00980;kegg.orthology/K00799;kegg.orthology/K04097;kegg.orthology/K13299	Metabolism of xenobiotics by cytochrome P450		Included by manual blast of A.niger protein seqence with Aspergillus tubingensis CBS 134.48 genome		No evidence
	R358	benzo[a]pyrene-7,8-diol, NADPH:oxygen oxidoreductase (RH-hydroxylating or -epoxidizing)	NADPH[s] + O2[s] + H+[s] + Benzo[a]pyrene-7,8-diol[s] => H2O[s] + NADP+[s] + Benzo[a]pyrene-7,8-dihydrodiol-9,10-oxide[s]	ec-code/1.14.13.-;ec-code/1.14.14.1;ec-code/1.14.14.-	OJI91464.1 or OJI84676.1 or OJI90068.1	0	1000	0		kegg.reaction/R07085;kegg.pathway/rn00980;kegg.orthology/K07408	Metabolism of xenobiotics by cytochrome P450		Included by getKEGGModelFromOrganism (using HMMs)		No evidence
	R359	9-hydroxybenzo[a]pyrene, NADPH:oxygen oxidoreductase (RH-hydroxylating or -epoxidizing)	NADPH[s] + O2[s] + H+[s] + 9-Hydroxybenzo[a]pyrene[s] => H2O[s] + NADP+[s] + 9-Hydroxybenzo[a]pyrene-4,5-oxide[s]	ec-code/1.14.13.-;ec-code/1.14.14.1;ec-code/1.14.14.-	OJI91464.1 or OJI84676.1 or OJI90068.1	0	1000	0		kegg.reaction/R07087;kegg.pathway/rn00980;kegg.orthology/K07408	Metabolism of xenobiotics by cytochrome P450		Included by getKEGGModelFromOrganism (using HMMs)		No evidence
	R360	S-(2,2-dichloro-1-hydroxy)ethyl-glutathione 2,2-dichloroacetaldehyde-lyase (glutathione-forming)	Glutathione[s] + 2,2-Dichloroacetaldehyde[s] => S-(2,2-Dichloro-1-hydroxy)ethyl glutathione[s]	ec-code/2.5.1.18	OJI86568.1 or OJI86503.1 or OJI91605.1 or OJI81665.1 or OJI89292.1 or OJI82380.1 or OJI81619.1	0	1000	0		kegg.reaction/R07091;kegg.pathway/rn00980;kegg.orthology/K00799;kegg.orthology/K04097;kegg.orthology/K13299	Metabolism of xenobiotics by cytochrome P450		Included by manual blast of A.niger protein seqence with Aspergillus tubingensis CBS 134.48 genome		No evidence
	R361	1,1-dichloroethylene-epoxide:glutathione S-(chloroepoxyethyl)transferase [2-(S-glutathionyl)acetyl-chloride-forming]	Glutathione[s] + 1,1-Dichloroethylene epoxide[s] => Hydrochloric acid[s] + 2-(S-Glutathionyl)acetyl chloride[s]	ec-code/2.5.1.18	OJI86568.1 or OJI86503.1 or OJI91605.1 or OJI81665.1 or OJI89292.1 or OJI82380.1 or OJI81619.1	0	1000	0		kegg.reaction/R07092;kegg.pathway/rn00980;kegg.orthology/K00799;kegg.orthology/K04097;kegg.orthology/K13299	Metabolism of xenobiotics by cytochrome P450		Included by manual blast of A.niger protein seqence with Aspergillus tubingensis CBS 134.48 genome		No evidence
	R362	chloroacetyl-chloride:glutathione S-chloroacetyltransferase	Glutathione[s] + Chloroacetyl chloride[s] => Hydrochloric acid[s] + S-(2-Chloroacetyl)glutathione[s]	ec-code/2.5.1.18	OJI86568.1 or OJI86503.1 or OJI91605.1 or OJI81665.1 or OJI89292.1 or OJI82380.1 or OJI81619.1	0	1000	0		kegg.reaction/R07093;kegg.pathway/rn00980;kegg.orthology/K00799;kegg.orthology/K04097;kegg.orthology/K13299	Metabolism of xenobiotics by cytochrome P450		Included by manual blast of A.niger protein seqence with Aspergillus tubingensis CBS 134.48 genome		No evidence
	R363	2-(S-glutathionyl)acetyl-chloride:glutathione 2-(S-glutathionyl)acetyltransferase	Glutathione[s] + 2-(S-Glutathionyl)acetyl chloride[s] => Hydrochloric acid[s] + 2-(S-Glutathionyl)acetyl glutathione[s]	ec-code/2.5.1.18	OJI86568.1 or OJI86503.1 or OJI91605.1 or OJI81665.1 or OJI89292.1 or OJI82380.1 or OJI81619.1	0	1000	0		kegg.reaction/R07094;kegg.pathway/rn00980;kegg.orthology/K00799;kegg.orthology/K04097;kegg.orthology/K13299	Metabolism of xenobiotics by cytochrome P450		Included by manual blast of A.niger protein seqence with Aspergillus tubingensis CBS 134.48 genome		No evidence
	R364	trichloroethene, NADPH:oxygen oxidoreductase (RH-hydroxylating or -epoxidizing)	NADPH[s] + O2[s] + H+[s] + Trichloroethene[s] => H2O[s] + NADP+[s] + TCE epoxide[s]	ec-code/1.14.13.25;ec-code/1.14.13.-;ec-code/1.14.14.1	OJI84618.1 or OJI91464.1 or OJI84676.1 or OJI89780.1 or OJI90068.1 or OJI89803.1	0	1000	0		kegg.reaction/R07098;kegg.pathway/rn00980;kegg.orthology/K07408;kegg.orthology/K07409	Metabolism of xenobiotics by cytochrome P450		Included by getKEGGModelFromOrganism (using HMMs)		No evidence
	R365	trichloroethene, NADPH:oxygen oxidoreductase (RH-hydroxylating or -epoxidizing)	NADPH[s] + O2[s] + H+[s] + Trichloroethene[s] <=> H2O[s] + NADP+[s] + Chloral[s]	ec-code/1.14.13.-;ec-code/1.14.14.1	OJI84618.1 or OJI91464.1 or OJI84676.1 or OJI89780.1 or OJI90068.1 or OJI89803.1	-1000	1000	0		kegg.reaction/R07099;kegg.pathway/rn00980;kegg.orthology/K07408;kegg.orthology/K07409	Metabolism of xenobiotics by cytochrome P450		Included by getKEGGModelFromOrganism (using HMMs)		No evidence
	R366	trichloroethene:glutathione S-(1,2-dichlorovinyl)transferase	Glutathione[s] + Trichloroethene[s] => Hydrochloric acid[s] + S-(1,2-Dichlorovinyl)glutathione[s]	ec-code/2.5.1.18	OJI86568.1 or OJI86503.1 or OJI91605.1 or OJI81665.1 or OJI89292.1 or OJI82380.1 or OJI81619.1	0	1000	0		kegg.reaction/R07100;kegg.pathway/rn00980;kegg.orthology/K00799;kegg.orthology/K04097;kegg.orthology/K13299	Metabolism of xenobiotics by cytochrome P450		Included by manual blast of A.niger protein seqence with Aspergillus tubingensis CBS 134.48 genome		No evidence
	R367	Chloral:NAD(P)+ oxidoreductase	NAD+[s] + Chloral hydrate[s] => NADH[s] + H+[s] + Trichloroacetate[s]	ec-code/1.2.1.5	OJI81279.1 or OJI81642.1 or OJI91142.1	0	1000	0		kegg.reaction/R07104;kegg.pathway/rn00980;kegg.orthology/K00129	Metabolism of xenobiotics by cytochrome P450		Included by getKEGGModelFromOrganism (using HMMs)		No evidence
	R368	trichloroethanol:NAD+ oxidoreductase	NADH[s] + H+[s] + Chloral hydrate[s] => H2O[s] + NAD+[s] + Trichloroethanol[s]	ec-code/1.1.1.1	OJI84583.1 or OJI87356.1 or OJI80375.1 or OJI82808.1 or OJI80118.1 or OJI80134.1 or OJI90064.1 or OJI84738.1 or OJI84387.1 or OJI86200.1 or OJI87582.1 or OJI85040.1 or OJI89705.1 or OJI83526.1 or OJI82872.1 or OJI84838.1 or OJI83025.1 or OJI83134.1 or OJI84520.1	0	1000	0		kegg.reaction/R07105;kegg.pathway/rn00980;kegg.orthology/K00001;kegg.orthology/K00121;kegg.orthology/K13953	Metabolism of xenobiotics by cytochrome P450		Included by getKEGGModelFromOrganism (using HMMs)		No evidence
	R369	1,2-dibromoethane:glutathione ethylenetransferase (episulfonium-forming)	Glutathione[s] + H+[s] + 1,2-Dibromoethane[s] => 2 Hydrobromic acid[s] + Glutathione episulfonium ion[s]	ec-code/2.5.1.18	OJI86568.1 or OJI86503.1 or OJI91605.1 or OJI81665.1 or OJI89292.1 or OJI82380.1 or OJI81619.1	0	1000	0		kegg.reaction/R07113;kegg.pathway/rn00980;kegg.orthology/K00799;kegg.orthology/K04097;kegg.orthology/K13299	Metabolism of xenobiotics by cytochrome P450		Included by manual blast of A.niger protein seqence with Aspergillus tubingensis CBS 134.48 genome		No evidence
	R370	2-bromoacetaldehyde:glutathione S-(formylmethyl)transferase	Glutathione[s] + 2-Bromoacetaldehyde[s] => Hydrobromic acid[s] + S-(Formylmethyl)glutathione[s]	ec-code/2.5.1.18	OJI86568.1 or OJI86503.1 or OJI91605.1 or OJI81665.1 or OJI89292.1 or OJI82380.1 or OJI81619.1	0	1000	0		kegg.reaction/R07116;kegg.pathway/rn00980;kegg.orthology/K00799;kegg.orthology/K04097;kegg.orthology/K13299	Metabolism of xenobiotics by cytochrome P450		Included by manual blast of A.niger protein seqence with Aspergillus tubingensis CBS 134.48 genome		No evidence
	R371		NADPH[s] + O2[s] + H+[s] + Aflatoxin B1[s] => H2O[s] + NADP+[s] + Aflatoxin M1[s]	ec-code/1.14.14.1	OJI84618.1 or OJI91464.1 or OJI84676.1 or OJI89780.1 or OJI90068.1 or OJI89803.1	0	1000	0		kegg.reaction/R09405;kegg.pathway/rn00980;kegg.orthology/K07409	Metabolism of xenobiotics by cytochrome P450		Included by getKEGGModelFromOrganism (using HMMs)		No evidence
	R372		NADPH[s] + O2[s] + H+[s] + Aflatoxin B1[s] => H2O[s] + NADP+[s] + Aflatoxin B1-endo-8,9-epoxide[s]	ec-code/1.14.14.1	OJI84618.1 or OJI91464.1 or OJI84676.1 or OJI89780.1 or OJI90068.1 or OJI89803.1	0	1000	0		kegg.reaction/R09407;kegg.pathway/rn00980;kegg.orthology/K07409	Metabolism of xenobiotics by cytochrome P450		Included by getKEGGModelFromOrganism (using HMMs)		No evidence
	R373		NADPH[s] + O2[s] + H+[s] + Aflatoxin B1[s] => H2O[s] + NADP+[s] + Aflatoxin B1-exo-8,9-epoxide[s]	ec-code/1.14.13.-;ec-code/1.14.14.1	OJI84618.1 or OJI91464.1 or OJI84676.1 or OJI89780.1 or OJI90068.1 or OJI89803.1	0	1000	0		kegg.reaction/R09408;kegg.pathway/rn00980;kegg.orthology/K07409	Metabolism of xenobiotics by cytochrome P450		Included by getKEGGModelFromOrganism (using HMMs)		No evidence
	R374	glutathione-S-transferase	Glutathione[s] + Aflatoxin B1-exo-8,9-epoxide[s] => Aflatoxin B1exo-8,9-epoxide-GSH[s]	ec-code/2.5.1.18	OJI86568.1 or OJI86503.1 or OJI91605.1 or OJI81665.1 or OJI89292.1 or OJI82380.1 or OJI81619.1	0	1000	0		kegg.reaction/R09409;kegg.pathway/rn00980;kegg.orthology/K00799;kegg.orthology/K04097;kegg.orthology/K13299	Metabolism of xenobiotics by cytochrome P450		Included by manual blast of A.niger protein seqence with Aspergillus tubingensis CBS 134.48 genome		No evidence
	R375	epoxide hydrolase	H2O[s] + Aflatoxin B1-exo-8,9-epoxide[s] => Aflatoxin B1 diol[s]	ec-code/3.3.2.9	OJI83579.1 or OJI80200.1 or OJI83679.1	0	1000	0		kegg.reaction/R09410;kegg.pathway/rn00980;kegg.orthology/K01253	Metabolism of xenobiotics by cytochrome P450		Included by getKEGGModelFromOrganism (using HMMs)		No evidence
	R376		Aflatoxin B1 dialdehyde[s] => 1,2,3,4-Tetrahydro-alpha,7-dihydroxy-beta-(hydroxymethyl)-9-methoxy-3,4-dioxocyclopenta[c][1]benzopyran-6-propanal[s]		OJI91072.1 or OJI82860.1 or OJI91538.1	0	1000	0		kegg.reaction/R09412;kegg.pathway/rn00980;kegg.orthology/K15303	Metabolism of xenobiotics by cytochrome P450		Included by getKEGGModelFromOrganism (using HMMs)		No evidence
	R377		Aflatoxin B1 dialdehyde[s] => alpha-(1,2-Dihydroxyethyl)-1,2,3,4-tetrahydro-7-hydroxy-9-methoxy-3,4-dioxocyclopenta[c][1]benzopyran-6-acetaldehyde[s]		OJI91072.1 or OJI82860.1 or OJI91538.1	0	1000	0		kegg.reaction/R09413;kegg.pathway/rn00980;kegg.orthology/K15303	Metabolism of xenobiotics by cytochrome P450		Included by getKEGGModelFromOrganism (using HMMs)		No evidence
	R378		1,2,3,4-Tetrahydro-alpha,7-dihydroxy-beta-(hydroxymethyl)-9-methoxy-3,4-dioxocyclopenta[c][1]benzopyran-6-propanal[s] => 6-[2,3-Dihydroxy-1-(hydroxymethyl)propyl]-1,2-dihydro-7-hydroxy-9-methoxy-cyclopenta[c][1]benzopyran-3,4-dione[s]		OJI91072.1 or OJI82860.1 or OJI91538.1	0	1000	0		kegg.reaction/R09414;kegg.pathway/rn00980;kegg.orthology/K15303	Metabolism of xenobiotics by cytochrome P450		Included by getKEGGModelFromOrganism (using HMMs)		No evidence
	R379		alpha-(1,2-Dihydroxyethyl)-1,2,3,4-tetrahydro-7-hydroxy-9-methoxy-3,4-dioxocyclopenta[c][1]benzopyran-6-acetaldehyde[s] => 6-[2,3-Dihydroxy-1-(hydroxymethyl)propyl]-1,2-dihydro-7-hydroxy-9-methoxy-cyclopenta[c][1]benzopyran-3,4-dione[s]		OJI91072.1 or OJI82860.1 or OJI91538.1	0	1000	0		kegg.reaction/R09415;kegg.pathway/rn00980;kegg.orthology/K15303	Metabolism of xenobiotics by cytochrome P450		Included by getKEGGModelFromOrganism (using HMMs)		No evidence
	R380	microsomal epoxide hydrolase	H2O[s] + 1a,11b-Dihydro-4,9-dimethylbenz[a]anthra[3,4-b]oxirene[s] => trans-3,4-Dihydro-3,4-dihydroxy-7,12-dimethylbenz[a]anthracene[s]	ec-code/3.3.2.9	OJI83579.1 or OJI80200.1 or OJI83679.1	0	1000	0		kegg.reaction/R09417;kegg.pathway/rn00980;kegg.orthology/K01253	Metabolism of xenobiotics by cytochrome P450		Included by getKEGGModelFromOrganism (using HMMs)		No evidence
	R381		NADPH[s] + O2[s] + H+[s] + trans-3,4-Dihydro-3,4-dihydroxy-7,12-dimethylbenz[a]anthracene[s] => H2O[s] + NADP+[s] + (1aalpha,2beta,3alpha,11calpha)-1a,2,3,11c-Tetrahydro-6,11-dimethylbenzo[6,7]phenanthro[3,4-b]oxirene-2,3-diol[s]	ec-code/1.14.14.1	OJI91464.1 or OJI84676.1 or OJI90068.1	0	1000	0		kegg.reaction/R09418;kegg.pathway/rn00980;kegg.orthology/K07408	Metabolism of xenobiotics by cytochrome P450		Included by getKEGGModelFromOrganism (using HMMs)		No evidence
	R382		NADPH[s] + O2[s] + H+[s] + 4-(N-Nitrosomethylamino)-1-(3-pyridyl)-1-butanone[s] => H2O[s] + NADP+[s] + 4-Hydroxy-4-(methylnitrosoamino)-1-(3-pyridinyl)-1-butanone[s]	ec-code/1.14.13.-;ec-code/1.14.14.1	OJI91464.1 or OJI84676.1 or OJI90068.1	0	1000	0		kegg.reaction/R09423;kegg.pathway/rn00980;kegg.orthology/K07408	Metabolism of xenobiotics by cytochrome P450		Included by getKEGGModelFromOrganism (using HMMs)		No evidence
	R383		NADPH[s] + O2[s] + H+[s] + 7,12-Dimethylbenz[a]anthracene[s] => H2O[s] + NADP+[s] + 7,12-Dimethylbenz[a]anthracene 5,6-oxide[s]	ec-code/1.14.14.1	OJI91464.1 or OJI84676.1 or OJI90068.1	0	1000	0		kegg.reaction/R09442;kegg.pathway/rn00980;kegg.orthology/K07408	Metabolism of xenobiotics by cytochrome P450		Included by getKEGGModelFromOrganism (using HMMs)		No evidence
	R384	microsomal epoxide hydrolase	H2O[s] + 7,12-Dimethylbenz[a]anthracene 5,6-oxide[s] => trans-5,6-Dihydro-5,6-dihydroxy-7,12-dimethylbenz[a]anthracene[s]	ec-code/3.3.2.9	OJI83579.1 or OJI80200.1 or OJI83679.1	0	1000	0		kegg.reaction/R09443;kegg.pathway/rn00980;kegg.orthology/K01253	Metabolism of xenobiotics by cytochrome P450		Included by getKEGGModelFromOrganism (using HMMs)		No evidence
	R646	2-Oxoadipate:lipoamde 2-oxidoreductase(decarboxylating and acceptor-succinylating)	AKA[m] + LIPOA[m] => CO2[m] + [Dihydrolipoyllysine-residue succinyltransferase] S-glutaryldihydrolipoyllysine[m]	ec-code/1.2.4.2	OJI81179.1 or OJI91543.1	0	1000	0		kegg.reaction/R01940;kegg.pathway/rn00310;kegg.module/M00032;kegg.orthology/K00164;rhea/12191	Lysine degradation		Included by getKEGGModelFromOrganism (using HMMs)		No evidence
	R647	Glutaryl-CoA:dihydrolipoamide S-succinyltransferase	CoA[m] + [Dihydrolipoyllysine-residue succinyltransferase] S-glutaryldihydrolipoyllysine[m] => Glutaryl-CoA[m] + DHLIPOA[m]	ec-code/2.3.1.61	OJI91542.1 or OJI83468.1	0	1000	0		kegg.reaction/R02571;kegg.pathway/rn00310;kegg.module/M00032;kegg.orthology/K00658	Lysine degradation		Included by getKEGGModelFromOrganism (using HMMs)		No evidence
	R648	glutaryl-CoA:electron-transfer flavoprotein 2,3-oxidoreductase (decarboxylating)	Glutaryl-CoA[m] + Electron-transferring flavoprotein[m] => CO2[m] + C4DCOA[m] + Reduced electron-transferring flavoprotein[m]	ec-code/1.3.8.6	OJI83396.1	0	1000	0		kegg.reaction/R02488;kegg.pathway/rn00310;kegg.pathway/rn00362;kegg.pathway/rn00380;kegg.module/M00032;kegg.orthology/K00252;rhea/13392	Lysine degradation;Benzoate degradation;Tryptophan metabolism		Included by getKEGGModelFromOrganism (using HMMs)		No evidence
	R650	methanol:hydrogen-peroxide oxidoreductase	H2O2[c] + Methanol[c] => 2 H2O[c] + FALD[c]	1.11.1.6 or 1.11.1.7 or 1.11.1.21	(OJI86187.1 or OJI88009.1 or OJI91270.1 or OJI89856.1 or OJI89267.1 or OJI89119.1 or OJI87286.1 or OJI87249.1 or OJI80039.1) or (OJI87248.1 or OJI83160.1) or (OJI81282.1)	0	1000	0		kegg.reaction/R00602;kegg.orthology/K03781;kegg.orthology/K03782;kegg.orthology/K11188;rhea/30694			Included by getKEGGModelFromOrganism (using HMMs)		No evidence
	R666	3-methyl -2-oxobutanoate dehydrogenase	TPP[m] + OBUT[m] => CO2[m] + 2-(alpha-Hydroxypropyl)thiamine diphosphate[m]	ec-code/1.2.4.4	OJI87963.1 or OJI88862.1	0	1000	0		kegg.reaction/R10996;kegg.pathway/rn00640;kegg.orthology/K00166;kegg.orthology/K00167	Propanoate metabolism		Included by getKEGGModelFromOrganism (using HMMs)		No evidence
	R667	3-methyl -2-oxobutanoate dehydrogenase	LIPOA[m] + 2-(alpha-Hydroxypropyl)thiamine diphosphate[m] => TPP[m] + Enzyme N6-(S-propyldihydrolipoyl)lysine[m]	ec-code/1.2.4.4	OJI87963.1 or OJI88862.1	0	1000	0		kegg.reaction/R10997;kegg.pathway/rn00640;kegg.orthology/K00166;kegg.orthology/K00167	Propanoate metabolism		Included by getKEGGModelFromOrganism (using HMMs)		No evidence
	R668	propanoyl-CoA:enzyme N6-(dihydrolipoyl)lysine S-propanoyltransferase	CoA[m] + Enzyme N6-(S-propyldihydrolipoyl)lysine[m] => PROPCOA[m] + DHLIPOA[m]	ec-code/2.3.1.168	OJI87964.1	0	1000	0		kegg.reaction/R10998;kegg.pathway/rn00640;kegg.orthology/K09699	Propanoate metabolism		Included by getKEGGModelFromOrganism (using HMMs)		No evidence
	R671	Acetyl phosphate phosphohydrolase	H2O[c] + Acetyl phosphate[c] => PI[c] + AC[c]	ec-code/3.6.1.7	OJI82924.1	0	1000	0		kegg.reaction/R00317;kegg.pathway/rn00620;kegg.orthology/K01512	Pyruvate metabolism		Included by manual blast of A.niger protein seqence with Aspergillus tubingensis CBS 134.48 genome		No evidence
	R672	3-Phospho-D-glyceroyl phosphate phosphohydrolase	H2O[c] + 13PDG[c] => PI[c] + 3PG[c]	ec-code/3.6.1.7	OJI82924.1	0	1000	0		kegg.reaction/R01515;kegg.orthology/K01512			Included by manual blast of A.niger protein seqence with Aspergillus tubingensis CBS 134.48 genome		No evidence
	R673	(R)-lactate hydro-lyase	H2O[c] + MTHGXL[c] => LAC[c]	ec-code/4.2.1.130	OJI79304.1	0	1000	0		kegg.reaction/R09796;kegg.pathway/rn00620;kegg.orthology/K22211;rhea/27757	Pyruvate metabolism		Included by getKEGGModelFromOrganism (using HMMs)		No evidence
	R8	L-Xylulose reductase (NAD)	LXUL[s] + NADH[s] + H+[s] <=> NAD+[s] + XOL[s]	1.1.1.10	OJI88142.1	-1000	1000	0			Pentose and glucuronate interconversions		Mojzita et al., 2010, Included by manual blast of A.niger protein seqence with Aspergillus tubingensis CBS 134.48 genome		No evidence
	R11	D-Glucitol:NADP+ 1-oxidoreductase	NADP+[s] + D-Sorbitol[s] <=> NADPH[s] + H+[s] + alpha-D-Glucose[s]	ec-code/1.1.1.21	OJI83635.1 or OJI81344.1 or OJI87496.1 or OJI90664.1 or OJI86819.1 or OJI88390.1 or OJI84858.1 or OJI89019.1 or OJI82448.1 or OJI88088.1 or OJI82177.1	-1000	1000	0		kegg.reaction/R01787;kegg.pathway/rn00051;kegg.orthology/K00011	Fructose and mannose metabolism		Included by getKEGGModelFromOrganism (using HMMs)		No evidence
	R679	isochorismate synthase	CHOR[c] <=> Isochorismate[c]	5.4.4.2	OJI80361.1 or OJI90654.1	-1000	1000	0			Biosynthesis of siderophore		Added manualy		No evidence of SA biosynthesis in fungus
	R680	isochorismate pyruvate-lyase (salicylate-forming)	Isochorismate[c] => PYR[c] + SALI[c]	ec-code/4.2.99.21	OJI80361.1 or OJI90654.1	0	1000	0		kegg.reaction/R06602;kegg.pathway/rn01053;kegg.orthology/K04781;rhea/27877	Biosynthesis of siderophore		Included by getKEGGModelFromOrganism (using HMMs)		No evidence of SA biosynthesis in fungus
	R23	propanoyl-CoA:electron-transfer flavoprotein 2,3-oxidoreductase	Propanoyl-CoA[s] + Electron-transferring flavoprotein[s] <=> Propenoyl-CoA[s] + Reduced electron-transferring flavoprotein[s]	ec-code/1.3.8.7	OJI89596.1 or OJI81288.1 or OJI84415.1 or OJI88813.1	-1000	1000	0		kegg.reaction/R04432;kegg.pathway/rn00640;kegg.module/M00013;kegg.orthology/K00249	Propanoate metabolism		Included by getKEGGModelFromOrganism (using HMMs)		No evidence, 1.3.8.7 wrong for the reaction, 1.3.8.1 correct, no homologue for this gene
	R649	Methanol:oxygen oxidereductase	O2[c] + Methanol[c] => H2O2[c] + FALD[c]	ec-code/1.1.3.13	OJI90396.1 or OJI79822.1	0	1000	0		kegg.reaction/R00608;kegg.pathway/rn00680;kegg.module/M00174;kegg.orthology/K17066	Methane metabolism		Included by getKEGGModelFromOrganism (using HMMs)		No evidence, AO proteins from filamentous fungi show a high degree of homologuey (65–70% identity) to those of methylotrophic yeast species, their function is not related to methanol metabolism as in yeasts
	R622	Succinyl-CoA:L-homoserine O-succinyltransferase	SUCCOA[c] + HSER[c] <=> CoA[c] + O-Succinyl-L-homoserine[c]	ec-code/2.3.1.46	OJI84461.1 or OJI87973.1	-1000	1000	0		kegg.reaction/R01777;kegg.pathway/rn00270;kegg.pathway/rn00920;kegg.module/M00017;kegg.orthology/K00641;rhea/22011	Cysteine and methionine metabolism;Sulfur metabolism		Included by getKEGGModelFromOrganism (using HMMs)		No evidence, homoserine activated by O-succinylation catalysed by homoserine O-succinyltransferase in bacteria not fungi
	R623	O-Succinyl-L-homoserine succinate-lyase (adding cysteine)	CYS[c] + O-Succinyl-L-homoserine[c] => SUCC[c] + LLCT[c]	ec-code/2.5.1.48	OJI86550.1 or OJI83459.1	0	1000	0		kegg.reaction/R03260;kegg.pathway/rn00270;kegg.module/M00017;kegg.orthology/K01739;rhea/20400	Cysteine and methionine metabolism		Included by getKEGGModelFromOrganism (using HMMs)		No evidence, homoserine activated by O-succinylation catalysed by homoserine O-succinyltransferase in bacteria not fungi
	R624	O-Succinyl-L-homoserine succinate-lyase (deaminating; 2-oxobutanoate-forming)	H2O[c] + O-Succinyl-L-homoserine[c] => NH3[c] + SUCC[c] + OBUT[c]	ec-code/2.5.1.48	OJI86550.1 or OJI83459.1	0	1000	0		kegg.reaction/R00999;kegg.pathway/rn00270;kegg.orthology/K01739	Cysteine and methionine metabolism		Included by getKEGGModelFromOrganism (using HMMs)		No evidence, homoserine activated by O-succinylation catalysed by homoserine O-succinyltransferase in bacteria not fungi
	R625	O4-succinyl-L-homoserine:hydrogen sulfide S-(3-amino-3-carboxypropyl)transferase;	H2S[c] + O-Succinyl-L-homoserine[c] <=> SUCC[c] + HCYS[c]	ec-code/2.5.1.48	OJI86550.1 or OJI83459.1	-1000	1000	0		kegg.reaction/R01288;kegg.pathway/rn00270;kegg.pathway/rn00920;kegg.orthology/K01739;rhea/27829	Cysteine and methionine metabolism;Sulfur metabolism		Included by getKEGGModelFromOrganism (using HMMs)		No evidence, homoserine activated by O-succinylation catalysed by homoserine O-succinyltransferase in bacteria not fungi
	R626		SUCC[c] + Cystathionine[c] <=> CYS[c] + O-Succinyl-L-homoserine[c]	ec-code/2.5.1.48	OJI86550.1 or OJI83459.1	-1000	1000	0		kegg.reaction/R02508;kegg.orthology/K01739	Cysteine and methionine metabolism;Sulfur metabolism		Included by getKEGGModelFromOrganism (using HMMs)		No evidence, homoserine activated by O-succinylation catalysed by homoserine O-succinyltransferase in bacteria not fungi
	R659	chorismate pyruvate-lyase (amino-accepting; anthranilate-forming)	NH3[c] + CHOR[c] => H2O[c] + PYR[c] + AN[c]	ec-code/4.1.3.27	OJI91040.1 or OJI91415.1	0	1000	0		kegg.reaction/R00985;kegg.pathway/rn00400;kegg.module/M00023;kegg.orthology/K01656;kegg.orthology/K01657;kegg.orthology/K13501	Phenylalanine, tyrosine and tryptophan biosynthesis		Included by getKEGGModelFromOrganism (using HMMs)		No evidence, NH3 is not a efficient substrate for this enzyme
	R611	sarcosine:oxygen oxidoreductase (demethylating)	H2O[c] + O2[c] + Sarcosine[c] => H2O2[c] + GLY[c] + FALD[c]	ec-code/1.5.3.1	OJI80776.1 or OJI83850.1 or OJI90641.1 or OJI80504.1 or OJI82964.1 or OJI81980.1 or OJI82052.1 or OJI85424.1 or OJI79373.1 or OJI79845.1	0	1000	0		kegg.reaction/R00610;kegg.pathway/rn00260;kegg.orthology/K00306;rhea/13316	Glycine, serine and threonine metabolism		Included by getKEGGModelFromOrganism (using HMMs)		No evidence, No activity of this enzyme on Sarcosine (Fujiwara et al., 2007)
	R612	sarcosine:electron-transfer flavoprotein oxidoreductase (demethylating)	H2O[c] + Sarcosine[c] + Electron-transferring flavoprotein[c] => GLY[c] + FALD[c] + Reduced electron-transferring flavoprotein[c]	ec-code/1.5.8.3	OJI90926.1	0	1000	0		kegg.reaction/R00611;kegg.pathway/rn00260;kegg.orthology/K00314;rhea/19796	Glycine, serine and threonine metabolism		Included by getKEGGModelFromOrganism (using HMMs)		No evidence, No activity of this enzyme on Sarcosine (Fujiwara et al., 2007)
	R242	L-proline:(acceptor) oxidoreductase	FAD[s] + L-Proline[s] <=> FADH2[s] + (S)-1-Pyrroline-5-carboxylate[s]	ec-code/1.5.-.-	OJI79308.1 or OJI81983.1 or OJI87289.1 or OJI83037.1	-1000	1000	0		kegg.reaction/R10507;kegg.pathway/rn00330;kegg.pathway/rn00332;kegg.orthology/K00318	Arginine and proline metabolism;Carbapenem biosynthesis		Included by getKEGGModelFromOrganism (using HMMs)		No homologue
	R730	alpha,alpha-Trehalose-6-phosphate phosphoglucohydrolase	H2O[s] + alpha,alpha'-Trehalose 6-phosphate[s] => D-Glucose[s] + D-Glucose 6-phosphate[s]	ec-code/3.2.1.93;ec-code/3.2.1.122	OJI85771.1	0	1000			kegg.reaction/R00837;kegg.pathway/rn00500;kegg.orthology/K01226;rhea/23011	Starch and sucrose metabolism		Included by getKEGGModelFromOrganism (using HMMs)		No literature
	R731		H2O[c] + Trehalose 6-phosphate[c] => DGLC[c] + D-Glucose 6-phosphate[c]	ec-code/3.2.1.93	OJI85771.1	0	1000	0		kegg.reaction/R06113;kegg.orthology/K01226			Included by getKEGGModelFromOrganism (using HMMs)		No literature
	R629	1-Phosphatidyl-1D-myo-inositol 3-phosphate 3-phosphohydrolase	H2O[c] + PINSP[c] => PI[c] + PINS[c]	ec-code/3.1.3.64	OJI90212.1	0	1000	0		kegg.reaction/R03363;kegg.pathway/rn00562;kegg.orthology/K01108;kegg.orthology/K01110;rhea/12319	Inositol phosphate metabolism		Included by getKEGGModelFromOrganism (using HMMs)		NO literature on phytic acid synthesis in fungus
	R630	1-Phosphatidyl-1D-myo-inositol-4,5-bisphosphate inositoltrisphosphohydrolase	H2O[c] + 1-Phosphatidyl-D-myo-inositol 4,5-bisphosphate[c] => DAGLY[c] + D-myo-Inositol 1,4,5-trisphosphate[c]	ec-code/3.1.4.11	OJI91061.1 or OJI85611.1	0	1000	0		kegg.reaction/R03435;kegg.pathway/rn00562;kegg.module/M00130;kegg.orthology/K05857;rhea/33182	Inositol phosphate metabolism		Included by getKEGGModelFromOrganism (using HMMs)		NO literature on phytic acid synthesis in fungus
	R631	ATP:1D-myo-inositol-1,4,5-trisphosphate 6-phosphotransferase	ATP[c] + D-myo-Inositol 1,4,5-trisphosphate[c] => ADP[c] + 1D-myo-Inositol 1,4,5,6-tetrakisphosphate[c]	ec-code/2.7.1.151	OJI90327.1	0	1000	0		kegg.reaction/R05800;kegg.pathway/rn00562;kegg.orthology/K00915;rhea/17720	Inositol phosphate metabolism		Included by getKEGGModelFromOrganism (using HMMs)		NO literature on phytic acid synthesis in fungus
	R632	ATP:1D-myo-inositol-1,4,5,6-tetrakisphosphate 3-phosphotransferase	ATP[c] + 1D-myo-Inositol 1,4,5,6-tetrakisphosphate[c] => ADP[c] + 1D-myo-Inositol 1,3,4,5,6-pentakisphosphate[c]	ec-code/2.7.1.151	OJI90327.1	0	1000	0		kegg.reaction/R05801;kegg.pathway/rn00562;kegg.orthology/K00915;rhea/11859	Inositol phosphate metabolism		Included by getKEGGModelFromOrganism (using HMMs)		NO literature on phytic acid synthesis in fungus
	R633	ATP:1D-myo-inositol 1,3,4,5,6-pentakisphosphate 2-phosphotransferase	ATP[c] + 1D-myo-Inositol 1,3,4,5,6-pentakisphosphate[c] => ADP[c] + Phytic acid[c]	ec-code/2.7.1.158	OJI80972.1	0	1000	0		kegg.reaction/R05202;kegg.pathway/rn00562;kegg.module/M00132;kegg.orthology/K19786;rhea/20316	Inositol phosphate metabolism		Included by getKEGGModelFromOrganism (using HMMs)		NO literature on phytic acid synthesis in fungus
	R634	1D-myo-inositol 4-phosphate phosphohydrolase	H2O[c] + myo-Inositol 4-phosphate[c] => PI[c] + MYOI[c]	ec-code/3.1.3.25	OJI87422.1 or OJI88957.1	0	1000	0		kegg.reaction/R01186;kegg.pathway/rn00562;kegg.orthology/K01092;rhea/30738	Inositol phosphate metabolism		Included by getKEGGModelFromOrganism (using HMMs)		NO literature on phytic acid synthesis in fungus
	R635		H2O[c] + 1-Phosphatidyl-1D-myo-inositol 4-phosphate[c] <=> PI[c] + PINS[c]	ec-code/3.1.3.-	OJI81363.1 or OJI84861.1 or OJI87699.1	-1000	1000	0		kegg.reaction/R11680;kegg.pathway/rn00562;kegg.orthology/K21797;kegg.orthology/K21798	Inositol phosphate metabolism		Included by getKEGGModelFromOrganism (using HMMs)		NO literature on phytic acid synthesis in fungus
	R636	D-myo-Inositol-1,4-bisphosphate 1-phosphohydrolase	H2O[c] + 1D-myo-Inositol 1,4-bisphosphate[c] => PI[c] + myo-Inositol 4-phosphate[c]	ec-code/3.1.3.57	OJI83083.1 or OJI89863.1 or OJI80703.1	0	1000	0		kegg.reaction/R03393;kegg.pathway/rn00562;kegg.orthology/K15422;rhea/15556	Inositol phosphate metabolism		Included by getKEGGModelFromOrganism (using HMMs)		NO literature on phytic acid synthesis in fungus
	R637	D-myo-Inositol 1,3,4-trisphosphate 1-phosphohydrolase	H2O[c] + 1D-myo-Inositol 1,3,4-trisphosphate[c] => PI[c] + D-myo-Inositol 3,4-bisphosphate[c]	ec-code/3.1.3.57	OJI83083.1 or OJI89863.1 or OJI80703.1	0	1000	0		kegg.reaction/R03427;kegg.pathway/rn00562;kegg.module/M00131;kegg.orthology/K15422	Inositol phosphate metabolism		Included by getKEGGModelFromOrganism (using HMMs)		NO literature on phytic acid synthesis in fungus
	R638	Phosphatidyl-myo-inositol-4,5-bisphosphate 4-phosphohydrolase	H2O[c] + 1-Phosphatidyl-D-myo-inositol 4,5-bisphosphate[c] => PI[c] + 1-Phosphatidyl-1D-myo-inositol 4-phosphate[c]	ec-code/3.1.3.36	OJI88976.1 or OJI87658.1 or OJI85567.1	0	1000	0		kegg.reaction/R04404;kegg.pathway/rn00562;kegg.orthology/K01099;kegg.orthology/K20279;rhea/22767	Inositol phosphate metabolism		Included by getKEGGModelFromOrganism (using HMMs)		NO literature on phytic acid synthesis in fungus
	R639	ATP:1D-myo-inositol-hexakisphosphate phosphotransferase	ATP[c] + PHYA[c] => ADP[c] + 1-Diphosinositol pentakisphosphate[c]	ec-code/2.7.4.24	OJI87425.1	0	1000	0		kegg.reaction/R05799;kegg.orthology/K13024;rhea/37462			Included by getKEGGModelFromOrganism (using HMMs)		NO literature on phytic acid synthesis in fungus
	R640	ATP:1-phosphatidyl-1D-myo-inositol 5-phosphotransferase	ATP[c] + PINS[c] => ADP[c] + 1-Phosphatidyl-1D-myo-inositol 5-phosphate[c]	ec-code/2.7.1.150	OJI82317.1	0	1000	0		kegg.reaction/R10951;kegg.orthology/K00921			Included by getKEGGModelFromOrganism (using HMMs)		NO literature on phytic acid synthesis in fungus
	R618	2-aminobutanoate:2-oxoglutarate aminotransferase	AKG[m] + (S)-2-Aminobutanoate[m] <=> GLU[m] + OBUT[m]	ec-code/2.6.1.42	OJI81559.1 or OJI86472.1 or OJI87763.1 or OJI84573.1 or OJI86848.1 or OJI88452.1	-1000	1000	0		kegg.reaction/R10991;kegg.pathway/rn00270;kegg.orthology/K00826	Cysteine and methionine metabolism		Included by getKEGGModelFromOrganism (using HMMs)		No literature on production of Opthalmic acid found, same enzmyes involved as those involved in synthesis of GSH
	R619	L-alanine:2-oxobutanoate aminotransferase	ALA[c] + OBUT[c] <=> PYR[c] + (S)-2-Aminobutanoate[c]	ec-code/2.6.1.44	OJI88067.1	-1000	1000	0		kegg.reaction/R10992;kegg.pathway/rn00270;kegg.orthology/K00827	Cysteine and methionine metabolism		Included by getKEGGModelFromOrganism (using HMMs)		No literature on production of Opthalmic acid found, same enzmyes involved as those involved in synthesis of GSH
	R620	L-glutamate:2-aminobutanoate gamma-ligase (ADP-forming)	ATP[c] + GLU[c] + (S)-2-Aminobutanoate[c] <=> ADP[c] + PI[c] + gamma-L-Glutamyl-L-2-aminobutyrate[c]	ec-code/6.3.2.2	OJI85490.1 or OJI90637.1 or OJI88089.1	-1000	1000	0		kegg.reaction/R10993;kegg.pathway/rn00270;kegg.orthology/K11204;kegg.orthology/K11205	Cysteine and methionine metabolism		Included by getKEGGModelFromOrganism (using HMMs)		No literature on production of Opthalmic acid found, same enzmyes involved as those involved in synthesis of GSH
	R621	gamma-L-glutamyl-L-2-aminobutyrate:glycine ligase (ADP-forming)	ATP[c] + GLY[c] + gamma-L-Glutamyl-L-2-aminobutyrate[c] <=> ADP[c] + PI[c] + Ophthalmate[c]	ec-code/6.3.2.3	OJI87997.1 or OJI84919.1	-1000	1000	0		kegg.reaction/R10994;kegg.pathway/rn00270;kegg.orthology/K21456	Cysteine and methionine metabolism		Included by getKEGGModelFromOrganism (using HMMs)		No literature on production of Opthalmic acid found, same enzmyes involved as those involved in synthesis of GSH
	R732	L-glutamate:ferredoxin oxidoreductase (transaminating)	2 L-Glutamate[s] + 2 Oxidized ferredoxin[s] <=> 2-Oxoglutarate[s] + L-Glutamine[s] + 2 H+[s] + 2 Reduced ferredoxin[s]	ec-code/1.4.7.1	OJI82417.1	-1000	1000			kegg.reaction/R00021;kegg.pathway/rn00630;kegg.pathway/rn00910;kegg.orthology/K00284;rhea/12131	Glyoxylate and dicarboxylate metabolism;Nitrogen metabolism		Included by getKEGGModelFromOrganism (using HMMs)		No literature, Ferredoxin-Dependent Glutamine-Oxoglutarate Amidotransferase (Fd-GOGAT) reported in plants and cyanobacteria
	R733	L-glutamate:ferredoxin oxidoreductase (deaminating)	H2O[c] + GLU[c] + 2 Oxidized ferredoxin[c] <=> NH3[c] + AKG[c] + 2 H+[c] + 2 Reduced ferredoxin[c]	ec-code/1.4.7.1	OJI82417.1	-1000	1000	0		kegg.reaction/R10086;kegg.orthology/K00284;rhea/32194			Included by getKEGGModelFromOrganism (using HMMs)		No literature, Ferredoxin-Dependent Glutamine-Oxoglutarate Amidotransferase (Fd-GOGAT) reported in plants and cyanobacteria
	R681	3'-phospho-5'-adenylyl sulfate 3'-phosphohydrolase	H2O[c] + PAPS[c] => PI[c] + APS[c]	ec-code/3.1.3.7	OJI83083.1 or OJI89863.1 or OJI80703.1	0	1000	0		kegg.reaction/R00508;kegg.pathway/rn00920;kegg.orthology/K01082;kegg.orthology/K15422	Sulfur metabolism		Included by getKEGGModelFromOrganism (using HMMs)		Other reactions for the same EC. No
	R600		H2O[s] + Lactose (G10504)[s] <=> D-Glucose[s] + D-Galactose[s]	ec-code/3.2.1.23;ec-code/3.2.1.108	OJI88961.1 or OJI81301.1	-1000	1000	0		kegg.reaction/R06114;kegg.orthology/K01229			Included by getKEGGModelFromOrganism (using HMMs)		Repetitive reaction
	R601		H2O[s] + Melibiose (G01275)[s] <=> D-Glucose[s] + D-Galactose[s]	ec-code/3.2.1.22	OJI91567.1 or OJI87308.1 or OJI85598.1 or OJI89734.1	-1000	1000	0		kegg.reaction/R06091;kegg.orthology/K07407			Included by getKEGGModelFromOrganism (using HMMs)		Repetitive reaction
	R606	Stachyose fructohydrolase	H2O[c] + STAC[c] => FRU[c] + D-Gal alpha 1->6D-Gal alpha 1->6D-Glucose[c]	ec-code/3.2.1.26	OJI79999.1 or OJI91573.1	0	1000	0		kegg.reaction/R03635;kegg.pathway/rn00052;kegg.orthology/K01193	Galactose metabolism		Included by getKEGGModelFromOrganism (using HMMs)		Repetitive reaction
	R607		H2O[c] + D-Gal alpha 1->6D-Gal alpha 1->6D-Glucose[c] => GLAC[c] + MELI[c]	ec-code/3.2.1.22	OJI91567.1 or OJI87308.1 or OJI85598.1 or OJI89734.1	0	1000	0		kegg.reaction/R05549;kegg.pathway/rn00052;kegg.orthology/K07407	Galactose metabolism		Included by getKEGGModelFromOrganism (using HMMs)		Repetitive reaction
	R610	D-serine ammonia-lyase	D-Serine[c] => NH3[c] + PYR[c]	4.3.1.18	OJI89765.1 or OJI89759.1	0	1000	0		kegg.reaction/R00221;kegg.pathway/rn00260;kegg.orthology/K20498;rhea/13980	Glycine, serine and threonine metabolism		Included by getKEGGModelFromOrganism (using HMMs)		Repetitive reaction
	R613	L-allo-threonine:NADP+ 3-oxidoreductase	NADP+[c] + L-Allothreonine[c] => NADPH[c] + H+[c] + L-2-Amino-3-oxobutanoic acid[c]	1.1.1.381	OJI87175.1 or OJI85518.1 or OJI83578.1	0	1000	0		kegg.reaction/R10851;kegg.pathway/rn00260;kegg.orthology/K16066;rhea/30058	Glycine, serine and threonine metabolism		Included by getKEGGModelFromOrganism (using HMMs)		Repetitive reaction
	R614	Spontaneous reaction	L-2-Amino-3-oxobutanoic acid[c] => Aminoacetone[c] + CO2[c]	1.1.1.381	OJI87175.1 or OJI85518.1 or OJI83578.1	0	1000	0			Glycine, serine and threonine metabolism		Added manually for gap filling		Repetitive reaction
	R642	(1R,2S)-1-hydroxybutane-1,2,4-tricarboxylate:NAD+ oxidoreductase (decarboxylating);	NAD+[c] + HICIT[c] => NADH[c] + CO2[c] + H+[c] + AKA[c]	1.1.1.87	OJI79800.1 or OJI87130.1	0	1000	0		kegg.reaction/R01934;kegg.pathway/rn00300;kegg.module/M00030;kegg.orthology/K05824;rhea/11903	Lysine biosynthesis		Included by getKEGGModelFromOrganism (using HMMs)		Repetitive reaction
	R643	L-2-aminoadipate-6-semialdehyde:NADP+ 6-oxidoreductase;	ATP[c] + AMA[c] => PPI[c] + L-2-Aminoadipate adenylate[c]	ec-code/1.2.1.95	OJI81127.1 or OJI86150.1 or OJI88448.1 or OJI88518.1 or OJI90731.1 or OJI81207.1 or OJI85979.1 or OJI89121.1 or OJI90137.1 or OJI83537.1	0	1000	0		kegg.reaction/R03098;kegg.pathway/rn00300;kegg.module/M00030;kegg.orthology/K00143	Lysine biosynthesis		Included by getKEGGModelFromOrganism (using HMMs)		Repetitive reaction
	R644	L-2-aminoadipate-6-semialdehyde:NADP+ 6-oxidoreductase	L-2-Aminoadipate adenylate[c] + Holo-Lys2[c] => AMP[c] + alpha-Aminoadipoyl-S-acyl enzyme[c]	ec-code/1.2.1.95	OJI81127.1 or OJI86150.1 or OJI88448.1 or OJI88518.1 or OJI90731.1 or OJI81207.1 or OJI85979.1 or OJI89121.1 or OJI90137.1 or OJI83537.1	0	1000	0		kegg.reaction/R04863;kegg.pathway/rn00300;kegg.module/M00030;kegg.orthology/K00143	Lysine biosynthesis		Included by getKEGGModelFromOrganism (using HMMs)		Repetitive reaction
	R645	L-2-aminoadipate-6-semialdehyde:NADP+ 6-oxidoreductase	NADPH[c] + H+[c] + alpha-Aminoadipoyl-S-acyl enzyme[c] => NADP+[c] + AMASA[c] + Holo-Lys2[c]	ec-code/1.2.1.95	OJI81127.1 or OJI86150.1 or OJI88448.1 or OJI88518.1 or OJI90731.1 or OJI81207.1 or OJI85979.1 or OJI89121.1 or OJI90137.1 or OJI83537.1	0	1000	0		kegg.reaction/R04390;kegg.pathway/rn00300;kegg.module/M00030;kegg.orthology/K00143	Lysine biosynthesis		Included by getKEGGModelFromOrganism (using HMMs)		Repetitive reaction
	R653	ATP:carbamate phosphotransferase	ADP[c] + CAP[c] => ATP[c] + Carbamate[c]	ec-code/6.3.5.5	OJI91154.1 or OJI83939.1 or OJI84442.1	0	1000	0		kegg.reaction/R01395;kegg.pathway/rn00910;kegg.orthology/K01954;kegg.orthology/K01955;kegg.orthology/K01956;kegg.orthology/K11540;kegg.orthology/K11541;rhea/30758	Nitrogen metabolism		Included by getKEGGModelFromOrganism (using HMMs)		Repetitive reaction
	R654	ATP:HCO3- phosphotransferase	ATP[c] + HCO3-[c] => ADP[c] + Carboxyphosphate[c]	ec-code/6.3.5.5	OJI91154.1 or OJI83939.1 or OJI84442.1	0	1000	0		kegg.reaction/R10948;kegg.orthology/K01954;kegg.orthology/K01955;kegg.orthology/K01956;kegg.orthology/K11540;kegg.orthology/K11541;rhea/46747			Included by getKEGGModelFromOrganism (using HMMs)		Repetitive reaction
	R655		NH3[c] + Carboxyphosphate[c] => PI[c] + Carbamate[c]	ec-code/6.3.5.5	OJI91154.1 or OJI83939.1 or OJI84442.1	0	1000	0		kegg.reaction/R10949;kegg.orthology/K01954;kegg.orthology/K01955;kegg.orthology/K01956;kegg.orthology/K11540;kegg.orthology/K11541;rhea/46751			Included by getKEGGModelFromOrganism (using HMMs)		Repetitive reaction
	R718	carbamate hydro-lyase;	H+[c] + HCO3-[c] + Cyanate[c] => 2 CO2[c] + NH3[c]	ec-code/4.2.1.104	OJI79414.1	0	1000	0		kegg.reaction/R10079;kegg.orthology/K01725			Included by getKEGGModelFromOrganism (using HMMs)		Repetitive reaction
	R719	L-histidinol:NAD+ oxidoreductase	H2O[c] + 2 NAD+[c] + HISOL[c] => 2 NADH[c] + 2 H+[c] + HIS[c]	ec-code/1.1.1.23	OJI85004.1 or OJI89266.1	0	1000	0		kegg.reaction/R01158;kegg.orthology/K00013;kegg.orthology/K14152;rhea/20644			Included by getKEGGModelFromOrganism (using HMMs)		Repetitive reaction
	R720	citrate hydroxymutase	CIT[c] <=> ICIT[c]	ec-code/4.2.1.3	OJI91379.1 or OJI83999.1 or OJI85591.1 or OJI88071.1	-1000	1000	0		kegg.reaction/R01324;kegg.module/M00009;kegg.orthology/K01681;rhea/10339			Included by getKEGGModelFromOrganism (using HMMs)		Repetitive reaction
	R723	(S)-2-Acetolactate pyruvate-lyase (carboxylating)	PYR[m] + 2-(alpha-Hydroxyethyl)thiamine diphosphate[m] => TPP[m] + ACLAC[m]	ec-code/2.2.1.6	OJI83870.1 and OJI81450.1	0	1000	0		kegg.reaction/R04672;kegg.orthology/K01652;kegg.orthology/K01653;rhea/24808			Included by getKEGGModelFromOrganism (using HMMs)		Repetitive reaction
	R724	(S)-2-Aceto-2-hydroxybutanoate pyruvate-lyase (carboxylating)	OBUT[m] + 2-(alpha-Hydroxyethyl)thiamine diphosphate[m] <=> TPP[m] + ABUT[m]	ec-code/2.2.1.6	OJI83870.1 and OJI81450.1	-1000	1000	0		kegg.reaction/R04673;kegg.orthology/K01652;kegg.orthology/K01653;rhea/33694			Included by getKEGGModelFromOrganism (using HMMs)		Repetitive reaction
	R725	O3-acetyl-L-serine:thiosulfate 2-amino-2-carboxyethyltransferase (reducing, L-cysteine-forming);	H+[c] + Thiosulfate[c] + RTHIO[c] + ASER[c] <=> AC[c] + H2SO3[c] + CYS[c] + OTHIO[c]	ec-code/2.5.1.47;ec-code/2.5.1.49	OJI85562.1 or OJI84124.1 or OJI80126.1 or OJI88317.1	-1000	1000	0		kegg.reaction/R04859;kegg.orthology/K01738;kegg.orthology/K17069			Included by getKEGGModelFromOrganism (using HMMs)		Repetitive reaction
	R585	ubiquinol:oxygen oxidoreductase (non-electrogenic)	O2[s] + 2 QH2[s] <=> 2 H2O[s] + 2 Q[s]	ec-code/1.10.3.11	OJI82925.1	-1000	1000	0		kegg.reaction/R09504;kegg.orthology/K17893;rhea/30258			Included by getKEGGModelFromOrganism (using HMMs)		Sequence similarity 42%, query cover low 60%
	R387	Chlorophyllide-a:NADP+ 7,8-oxidoreductase	NADP+[s] + Chlorophyllide[s] <=> NADPH[s] + H+[s] + Protochlorophyllide[s]	ec-code/1.3.1.33	OJI90935.1	-1000	1000	0		kegg.reaction/R03845;kegg.pathway/rn00860;kegg.orthology/K00218;rhea/11135	Porphyrin and chlorophyll metabolism		Included by getKEGGModelFromOrganism (using HMMs)		Sequence similarity 25%, query cover 91%, Dead end metabolite
	R388	chlorophyllide-a:NADP+ 7,8-oxidoreductase	NADP+[s] + Divinyl chlorophyllide a[s] <=> NADPH[s] + H+[s] + Divinylprotochlorophyllide[s]	ec-code/1.3.1.33	OJI90935.1	-1000	1000	0		kegg.reaction/R06286;kegg.pathway/rn00860;kegg.orthology/K00218	Porphyrin and chlorophyll metabolism		Included by getKEGGModelFromOrganism (using HMMs)		Sequence similarity 25%, query cover 91%, Dead end metabolite
	R420	9'-cis-Neoxanthin:9-cis-epoxycarotenoid dioxygenase	O2[s] + 9'-cis-Neoxanthin[s] <=> Xanthoxin[s] + C25-Allenic-apo-aldehyde[s]	ec-code/1.13.11.51	OJI82505.1 or OJI79331.1 or OJI88687.1	-1000	1000	0		kegg.reaction/R06952;kegg.pathway/rn00906;kegg.module/M00372;kegg.orthology/K09840;rhea/19680	Carotenoid biosynthesis		Included by getKEGGModelFromOrganism (using HMMs)		Sequence similarity 25-42%, query cover 69-57%
	R421	9-cis-Violaxanthin:9-cis-epoxycarotenoid dioxygenase	O2[s] + 9-cis-Violaxanthin[s] <=> Xanthoxin[s] + C25-Epoxy-apo-aldehyde[s]	ec-code/1.13.11.51	OJI82505.1 or OJI79331.1 or OJI88687.1	-1000	1000	0		kegg.reaction/R06953;kegg.pathway/rn00906;kegg.module/M00372;kegg.orthology/K09840;rhea/16544	Carotenoid biosynthesis		Included by getKEGGModelFromOrganism (using HMMs)		Sequence similarity 25-42%, query cover 69-57%
	R586	L-gulono-1,4-lactone:oxygen 3-oxidoreductase	O2[s] + L-Gulono-1,4-lactone[s] <=> H2O2[s] + Ascorbate[s]	ec-code/1.1.3.8	OJI88930.1	-1000	1000	0		kegg.reaction/R10053;kegg.orthology/K00103;rhea/32366			Included by getKEGGModelFromOrganism (using HMMs)		Sequence similarity 26%, query cover low 67%
	R419	abscisic-aldehyde:oxygen oxidoreductase	H2O[s] + O2[s] + Abscisic aldehyde[s] <=> H2O2[s] + Abscisate[s]	ec-code/1.2.3.14	OJI81124.1 or OJI84749.1	-1000	1000	0		kegg.reaction/R06957;kegg.pathway/rn00906;kegg.module/M00372;kegg.orthology/K09842;rhea/20532	Carotenoid biosynthesis		Included by getKEGGModelFromOrganism (using HMMs)		Sequence similarity 26-32%, query cover 94-89%
	R473	acyl-CoA:malonyl-CoA C-acyltransferase (decarboxylating, oxoacyl-reducing, thioester-hydrolysing and cyclizing)	NADPH[s] + ACCOA[s] + H+[s] + 3 Malonyl-CoA[s] <=> H2O[s] + NADP+[s] + 4 CoA[s] + 3 CO2[s] + 6-Methylsalicylate[s]	ec-code/2.3.1.165	OJI88893.1 or OJI89947.1 or OJI83053.1 or OJI89471.1 or OJI83130.1 or OJI88533.1 or OJI80367.1 or OJI80755.1 or OJI88527.1 or OJI82881.1 or OJI85578.1 or OJI91114.1 or OJI86822.1 or OJI83325.1 or OJI82134.1 or OJI89724.1 or OJI81211.1 or OJI84089.1 or OJI87755.1 or OJI80342.1 or OJI88585.1 or OJI91113.1	-1000	1000	0		kegg.reaction/R07253;kegg.pathway/rn01059;kegg.module/M00829;kegg.orthology/K15320;rhea/12243	Biosynthesis of enediyne antibiotics		Included by getKEGGModelFromOrganism (using HMMs)		Sequence similarity 29%, query cover 74%
	R393	cinnamaldehyde:NADP+ oxidoreductase (CoA-cinnamoylating)	NADP+[s] + CoA[s] + Cinnamaldehyde[s] <=> NADPH[s] + H+[s] + Cinnamoyl-CoA[s]	ec-code/1.2.1.44	OJI83477.1	-1000	1000	0		kegg.reaction/R02506;kegg.pathway/rn00940;kegg.orthology/K09753;rhea/10623	Phenylpropanoid biosynthesis		Included by getKEGGModelFromOrganism (using HMMs)		Sequence similarity 29%, query cover 97%
	R394	4-Hydroxycinnamyl aldehyde:NADP+ oxidoreductase (CoA-hydroxycinnamoylating)	NADP+[s] + CoA[s] + 4-Hydroxycinnamyl aldehyde[s] <=> NADPH[s] + H+[s] + p-Coumaroyl-CoA[s]	ec-code/1.2.1.44	OJI83477.1	-1000	1000	0		kegg.reaction/R01615;kegg.pathway/rn00940;kegg.module/M00039;kegg.orthology/K09753	Phenylpropanoid biosynthesis		Included by getKEGGModelFromOrganism (using HMMs)		Sequence similarity 29%, query cover 97%
	R395	Caffeic aldehyde:NADP+ oxidoreductase (CoA-caffeoylating)	NADP+[s] + CoA[s] + Caffeic aldehyde[s] <=> NADPH[s] + H+[s] + Caffeoyl-CoA[s]	ec-code/1.2.1.44	OJI83477.1	-1000	1000	0		kegg.reaction/R01941;kegg.pathway/rn00940;kegg.orthology/K09753	Phenylpropanoid biosynthesis		Included by getKEGGModelFromOrganism (using HMMs)		Sequence similarity 29%, query cover 97%
	R396	Coniferyl aldehyde:NADP+ oxidoreductase (CoA-feruloylating)	NADP+[s] + CoA[s] + Coniferyl aldehyde[s] <=> NADPH[s] + H+[s] + Feruloyl-CoA[s]	ec-code/1.2.1.44	OJI83477.1	-1000	1000	0		kegg.reaction/R02193;kegg.pathway/rn00940;kegg.module/M00039;kegg.orthology/K09753	Phenylpropanoid biosynthesis		Included by getKEGGModelFromOrganism (using HMMs)		Sequence similarity 29%, query cover 97%
	R397	sinapoyl aldehyde:NADP+ oxidoreductase (CoA-sinapoylating)	NADP+[s] + CoA[s] + Sinapoyl aldehyde[s] <=> NADPH[s] + H+[s] + Sinapoyl-CoA[s]	ec-code/1.2.1.44	OJI83477.1	-1000	1000	0		kegg.reaction/R02220;kegg.pathway/rn00940;kegg.orthology/K09753	Phenylpropanoid biosynthesis		Included by getKEGGModelFromOrganism (using HMMs)		Sequence similarity 29%, query cover 97%
	R398	cinnamaldehyde:NADP+ oxidoreductase (CoA-cinnamoylating)	NADPH[s] + H+[s] + 5-Hydroxyferuloyl-CoA[s] <=> NADP+[s] + CoA[s] + 5-Hydroxyconiferaldehyde[s]	ec-code/1.2.1.44	OJI83477.1	-1000	1000	0		kegg.reaction/R06569;kegg.pathway/rn00940;kegg.orthology/K09753	Phenylpropanoid biosynthesis		Included by getKEGGModelFromOrganism (using HMMs)		Sequence similarity 29%, query cover 97%
	R465	chenodeoxycholoyl-CoA hydrolase	CoA[s] + Chenodeoxycholate[s] <=> H2O[s] + Chenodeoxycholoyl-CoA[s]	ec-code/3.1.2.27	OJI84931.1	-1000	1000	0		kegg.reaction/R03974;kegg.pathway/rn00120;kegg.module/M00104;kegg.orthology/K11992;rhea/31514	Primary bile acid biosynthesis		Included by getKEGGModelFromOrganism (using HMMs)		Sequence similarity 30%, query cover 82%
	R466	choloyl-CoA hydrolase	H2O[s] + Choloyl-CoA[s] <=> CoA[s] + Cholic acid[s]	ec-code/3.1.2.27	OJI84931.1	-1000	1000	0		kegg.reaction/R07296;kegg.pathway/rn00120;kegg.module/M00104;kegg.orthology/K11992;rhea/14544	Primary bile acid biosynthesis		Included by getKEGGModelFromOrganism (using HMMs)		Sequence similarity 30%, query cover 82%
	R322	FAD nucleotidohydrolase	H2O[s] + FAD[s] <=> AMP[s] + FMN[s]	ec-code/3.6.1.9;ec-code/3.6.1.18	OJI79720.1	-1000	1000	0		kegg.reaction/R00160;kegg.pathway/rn00740;kegg.orthology/K01513;rhea/13892	Riboflavin metabolism		Included by getKEGGModelFromOrganism (using HMMs)		Sequence similarity 32%, query cover 75%
	R326	Dephospho-CoA nucleotidohydrolase	H2O[s] + Dephospho-CoA[s] <=> AMP[s] + Pantetheine 4'-phosphate[s]	ec-code/3.6.1.9	OJI79720.1	-1000	1000	0		kegg.reaction/R03036;kegg.pathway/rn00770;kegg.orthology/K01513	Pantothenate and CoA biosynthesis		Included by getKEGGModelFromOrganism (using HMMs)		Sequence similarity 33%, query cover 80%
	R401	cinnamyl-alcohol:NADP+ oxidoreductase	NADPH[s] + H+[s] + 5-Hydroxyconiferaldehyde[s] <=> NADP+[s] + 5-Hydroxyconiferyl alcohol[s]	ec-code/1.1.1.195	OJI89189.1 or OJI83722.1 or OJI88706.1 or OJI82808.1 or OJI80118.1 or OJI80134.1 or OJI90064.1	-1000	1000	0		kegg.reaction/R06570;kegg.pathway/rn00940;kegg.orthology/K00083	Phenylpropanoid biosynthesis		Included by getKEGGModelFromOrganism (using HMMs)		Sequence similarity 33-36%, query cover 86-91%
	R402	cinnamyl-alcohol:NADP+ oxidoreductase	NADPH[s] + H+[s] + Caffeic aldehyde[s] <=> NADP+[s] + Caffeyl alcohol[s]	ec-code/1.1.1.195	OJI89189.1 or OJI83722.1 or OJI88706.1 or OJI82808.1 or OJI80118.1 or OJI80134.1 or OJI90064.1	-1000	1000	0		kegg.reaction/R06571;kegg.pathway/rn00940;kegg.orthology/K00083;rhea/45731	Phenylpropanoid biosynthesis		Included by getKEGGModelFromOrganism (using HMMs)		Sequence similarity 33-36%, query cover 86-91%
	R403	4-coumaryl alcohol:NADP+ oxidoreductase	NADPH[s] + H+[s] + 4-Hydroxycinnamyl aldehyde[s] <=> NADP+[s] + 4-Coumaryl alcohol[s]	ec-code/1.1.1.195	OJI89189.1 or OJI83722.1 or OJI88706.1 or OJI82808.1 or OJI80118.1 or OJI80134.1 or OJI90064.1	-1000	1000	0		kegg.reaction/R07437;kegg.pathway/rn00940;kegg.module/M00039;kegg.orthology/K00083;rhea/45727	Phenylpropanoid biosynthesis		Included by getKEGGModelFromOrganism (using HMMs)		Sequence similarity 33-36%, query cover 86-91%
	R404	Sinapyl alcohol:NADP+ oxidoreductase	NADP+[s] + Sinapyl alcohol[s] <=> NADPH[s] + H+[s] + Sinapoyl aldehyde[s]	ec-code/1.1.1.195	OJI89189.1 or OJI83722.1 or OJI88706.1 or OJI82808.1 or OJI80118.1 or OJI80134.1 or OJI90064.1	-1000	1000	0		kegg.reaction/R03918;kegg.pathway/rn00940;kegg.module/M00039;kegg.orthology/K00083;rhea/45707	Phenylpropanoid biosynthesis		Included by getKEGGModelFromOrganism (using HMMs)		Sequence similarity 33-36%, query cover 86-91%
	R405	coniferyl alcohol:NADP+ oxidoreductase	NADP+[s] + Coniferyl alcohol[s] <=> NADPH[s] + H+[s] + Coniferyl aldehyde[s]	ec-code/1.1.1.195	OJI89189.1 or OJI83722.1 or OJI88706.1 or OJI82808.1 or OJI80118.1 or OJI80134.1 or OJI90064.1	-1000	1000	0		kegg.reaction/R02593;kegg.pathway/rn00940;kegg.module/M00039;kegg.orthology/K00083;rhea/22447	Phenylpropanoid biosynthesis		Included by getKEGGModelFromOrganism (using HMMs)		Sequence similarity 33-36%, query cover 86-91%
	R422	xanthoxin:NAD+ oxidoreductase	NAD+[s] + Xanthoxin[s] <=> NADH[s] + H+[s] + Abscisic aldehyde[s]	ec-code/1.1.1.288	OJI88142.1	-1000	1000	0		kegg.reaction/R06954;kegg.pathway/rn00906;kegg.module/M00372;kegg.orthology/K09841;rhea/12551	Carotenoid biosynthesis		Included by getKEGGModelFromOrganism (using HMMs)		Sequence similarity 35%, query cover 91%
	R469	L-Glutamate:tRNA(Gln) ligase (AMP-forming)	ATP[s] + GLU[s] + tRNA(Gln)[s] <=> PPI[s] + AMP[s] + L-Glutamyl-tRNA(Gln)[s]	ec-code/6.1.1.24	OJI79455.1	-1000	1000	0		kegg.reaction/R03651;kegg.pathway/rn00970;kegg.orthology/K09698;rhea/18400	Aminoacyl-tRNA biosynthesis		Included by getKEGGModelFromOrganism (using HMMs)		Sequence similarity 35%, query cover 91%
	R471	3,4-dihydroxy-L-phenylalanine:oxygen 4,5-oxidoreductase (decyclizing)	O2[s] + 3,4-Dihydroxy-L-phenylalanine[s] => 4,5-seco-Dopa[s]	ec-code/1.13.11.-	OJI80308.1	0	1000	0		kegg.reaction/R08836;kegg.pathway/rn00965;kegg.orthology/K15777	Betalain biosynthesis		Included by getKEGGModelFromOrganism (using HMMs)		Sequence similarity 37%, query cover 94%
	R411	geranylgeranyl-diphosphate:geranylgeranyl-diphosphate geranylgeranyltransferase	2 Geranylgeranyl diphosphate[s] <=> PPI[s] + Prephytoene diphosphate[s]	ec-code/2.5.1.32	OJI85131.1 or OJI81640.1	-1000	1000	0		kegg.reaction/R02065;kegg.pathway/rn00906;kegg.module/M00097;kegg.orthology/K17841;rhea/22299	Carotenoid biosynthesis		Included by getKEGGModelFromOrganism (using HMMs)		Sequence similarity 38%, query cover 97%
	R412	prephytoene diphosphate:geranylgeranyl-diphosphate geranylgeranyltransferase	Prephytoene diphosphate[s] <=> PPI[s] + all-trans-Phytoene[s]	ec-code/2.5.1.32	OJI85131.1 or OJI81640.1	-1000	1000	0		kegg.reaction/R07270;kegg.pathway/rn00906;kegg.orthology/K17841;rhea/10919	Carotenoid biosynthesis		Included by getKEGGModelFromOrganism (using HMMs)		Sequence similarity 38%, query cover 97%
	R413	prephytoene diphosphate:geranylgeranyl-diphosphate geranylgeranyltransferase	Prephytoene diphosphate[s] <=> PPI[s] + 15-cis-Phytoene[s]	ec-code/2.5.1.32	OJI85131.1 or OJI81640.1	-1000	1000	0		kegg.reaction/R04218;kegg.pathway/rn00906;kegg.module/M00097;kegg.orthology/K17841;rhea/34482	Carotenoid biosynthesis		Included by getKEGGModelFromOrganism (using HMMs)		Sequence similarity 38%, query cover 97%
	R414	lycopene cyclase	3,4-Dehydrolycopene[s] <=> Torulene[s]	ec-code/5.5.1.19	OJI85131.1 or OJI81640.1	-1000	1000	0		kegg.reaction/R10508;kegg.pathway/rn00906;kegg.orthology/K17841	Carotenoid biosynthesis		Included by getKEGGModelFromOrganism (using HMMs)		Sequence similarity 38%, query cover 97%
	R415	carotenoid beta-end group lyase (decyclizing)	gamma-Carotene[s] <=> beta-Carotene[s]	ec-code/5.5.1.19	OJI85131.1 or OJI81640.1	-1000	1000	0		kegg.reaction/R03824;kegg.pathway/rn00906;kegg.module/M00097;kegg.orthology/K17841;rhea/32242	Carotenoid biosynthesis		Included by getKEGGModelFromOrganism (using HMMs)		Sequence similarity 38%, query cover 97%
	R416	carotenoid beta-end group lyase (decyclizing)	Lycopene[s] <=> gamma-Carotene[s]	ec-code/5.5.1.19	OJI85131.1 or OJI81640.1	-1000	1000	0		kegg.reaction/R05341;kegg.pathway/rn00906;kegg.module/M00097;kegg.orthology/K17841;rhea/32222	Carotenoid biosynthesis		Included by getKEGGModelFromOrganism (using HMMs)		Sequence similarity 38%, query cover 97%
	R423	alpha-carotene,reduced ferredoxin [iron-sulfur] cluster:oxygen 3-oxidoreductase	O2[s] + H+[s] + 2 Reduced ferredoxin[s] + alpha-Carotene[s] <=> H2O[s] + 2 Oxidized ferredoxin[s] + Zeinoxanthin[s]	ec-code/1.14.15.24;ec-code/1.14.-.-	OJI89220.1	-1000	1000	0		kegg.reaction/R07530;kegg.pathway/rn00906;kegg.orthology/K15747	Carotenoid biosynthesis		Included by getKEGGModelFromOrganism (using HMMs)		Sequence similarity low
	R424	beta-carotene,reduced ferredoxin [iron-sulfur] cluster:oxygen 3-oxidoreductase	O2[s] + H+[s] + 2 Reduced ferredoxin[s] + beta-Carotene[s] <=> H2O[s] + 2 Oxidized ferredoxin[s] + beta-Cryptoxanthin[s]	ec-code/1.14.13.-;ec-code/1.14.15.24;ec-code/1.14.-.-	OJI89220.1	-1000	1000	0		kegg.reaction/R07558;kegg.pathway/rn00906;kegg.module/M00372;kegg.orthology/K15747;rhea/30326	Carotenoid biosynthesis		Included by getKEGGModelFromOrganism (using HMMs)		Sequence similarity low
	R425	beta-cryptoxanthin,reduced ferredoxin [iron-sulfur] cluster:oxygen 3-oxidoreductase	O2[s] + H+[s] + 2 Reduced ferredoxin[s] + beta-Cryptoxanthin[s] <=> H2O[s] + 2 Oxidized ferredoxin[s] + Zeaxanthin[s]	ec-code/1.14.13.-;ec-code/1.14.15.24;ec-code/1.14.-.-	OJI89220.1	-1000	1000	0		kegg.reaction/R07559;kegg.pathway/rn00906;kegg.module/M00372;kegg.orthology/K15747;rhea/30330	Carotenoid biosynthesis		Included by getKEGGModelFromOrganism (using HMMs)		Sequence similarity low
	R426	15-cis-phytoene:acceptor oxidoreductase	Acceptor[s] + all-trans-Phytofluene[s] <=> Reduced acceptor[s] + all-trans-zeta-Carotene[s]	ec-code/1.3.5.5;ec-code/1.3.99.28;ec-code/1.3.99.29;ec-code/1.3.99.30	OJI85130.1 or OJI81669.1 or OJI80405.1	-1000	1000	0		kegg.reaction/R04787;kegg.pathway/rn00906;kegg.orthology/K15745;rhea/30610	Carotenoid biosynthesis		Included by getKEGGModelFromOrganism (using HMMs)		Sequence similarity low
	R427	retinol: NADP+ oxidoreductase	NADP+[s] + Retinol[s] <=> NADPH[s] + H+[s] + Retinal[s]	ec-code/1.1.1.300;ec-code/1.1.1.-	OJI87740.1 or OJI90935.1 or OJI80284.1 or OJI81612.1 or OJI84829.1 or OJI82478.1 or OJI91174.1 or OJI89282.1 or OJI86337.1 or OJI80103.1 or OJI87818.1 or OJI84444.1	-1000	1000	0		kegg.reaction/R08379;kegg.pathway/rn00830;kegg.orthology/K11152;kegg.orthology/K11153;rhea/25036	Retinol metabolism		Included by getKEGGModelFromOrganism (using HMMs)		Sequence similarity low
	R428	11-cis-retinol: NADP+ oxidoreductase	NADP+[s] + 11-cis-Retinol[s] <=> NADPH[s] + H+[s] + 11-cis-Retinal[s]	ec-code/1.1.1.-	OJI87740.1 or OJI90935.1 or OJI80284.1 or OJI81612.1 or OJI84829.1 or OJI82478.1 or OJI91174.1 or OJI86337.1 or OJI80103.1 or OJI87818.1	-1000	1000	0		kegg.reaction/R08380;kegg.pathway/rn00830;kegg.orthology/K11152;rhea/54915	Retinol metabolism		Included by getKEGGModelFromOrganism (using HMMs)		Sequence similarity low
	R429		NADP+[s] + 9-cis-Retinol[s] <=> NADPH[s] + H+[s] + 9-cis-Retinal[s]	ec-code/1.1.1.-	OJI87740.1 or OJI90935.1 or OJI80284.1 or OJI81612.1 or OJI84829.1 or OJI82478.1 or OJI91174.1 or OJI89282.1 or OJI86337.1 or OJI80103.1 or OJI87818.1 or OJI84444.1	-1000	1000	0		kegg.reaction/R08383;kegg.pathway/rn00830;kegg.orthology/K11152;kegg.orthology/K11153;rhea/54919	Retinol metabolism		Included by getKEGGModelFromOrganism (using HMMs)		Sequence similarity low
	R453	pregnenolone,NADPH:oxygen oxidoreductase (7alpha-hydroxylating)	NADPH[s] + O2[s] + H+[s] + Pregnenolone[s] => H2O[s] + NADP+[s] + 7alpha-Hydroxypregnenolone[s]	ec-code/1.14.14.29	OJI80772.1	0	1000	0		kegg.reaction/R08943;kegg.pathway/rn00140;kegg.orthology/K07430	Steroid hormone biosynthesis		Included by getKEGGModelFromOrganism (using HMMs)		Sequence similarity low
	R454	dehydroepiandrosterone,NADPH-hemoprotein reductase:oxygen oxidoreductase (7alpha-hydroxylating)	O2[s] + Dehydroepiandrosterone[s] + [Reduced NADPH---hemoprotein reductase][s] => H2O[s] + [Oxidized NADPH---hemoprotein reductase][s] + 7alpha-Hydroxydehydroepiandrosterone[s]	ec-code/1.14.14.23	OJI79654.1	0	1000	0		kegg.reaction/R08961;kegg.pathway/rn00140;kegg.orthology/K00489	Steroid hormone biosynthesis		Included by getKEGGModelFromOrganism (using HMMs)		Sequence similarity low
	R455	testosterone:NAD+ 17-oxidoreductase	NAD+[s] + Testosterone[s] <=> NADH[s] + H+[s] + Androstenedione[s]	ec-code/1.1.1.51;ec-code/1.1.1.239	OJI88142.1 or OJI88256.1 or OJI84037.1 or OJI81895.1 or OJI89064.1 or OJI84884.1 or OJI90067.1 or OJI83048.1	-1000	1000	0		kegg.reaction/R01836;kegg.pathway/rn00140;kegg.pathway/rn00984;kegg.orthology/K13370;rhea/14932	Steroid hormone biosynthesis;Steroid degradation		Included by getKEGGModelFromOrganism (using HMMs)		Sequence similarity low
	R456	cholesterol,NADPH-hemoprotein reductase:oxygen oxidoreductase (7alpha-hydroxylating)	O2[s] + Cholesterol[s] + [Reduced NADPH---hemoprotein reductase][s] <=> H2O[s] + [Oxidized NADPH---hemoprotein reductase][s] + 7alpha-Hydroxycholesterol[s]	ec-code/1.14.14.23	OJI79654.1	-1000	1000	0		kegg.reaction/R01463;kegg.pathway/rn00120;kegg.module/M00104;kegg.orthology/K00489;rhea/21815	Primary bile acid biosynthesis		Included by getKEGGModelFromOrganism (using HMMs)		Sequence similarity low
	R457	cholesterol,NADPH-hemoprotein reductase:oxygen oxidoreductase (24-hydroxylating)	O2[s] + Cholesterol[s] + [Reduced NADPH---hemoprotein reductase][s] => H2O[s] + [Oxidized NADPH---hemoprotein reductase][s] + Cerebrosterol[s]	ec-code/1.14.14.25	OJI89220.1 or OJI82744.1	0	1000	0		kegg.reaction/R07207;kegg.pathway/rn00120;kegg.orthology/K07440;rhea/22719	Primary bile acid biosynthesis		Included by getKEGGModelFromOrganism (using HMMs)		Sequence similarity low
	R458	cholest-5-ene-3beta,26-diol,[NADPH---hemoprotein reductase]:oxygen oxidoreductase (7alpha-hydroxylating)	O2[s] + [Reduced NADPH---hemoprotein reductase][s] + Cholest-5-ene-3beta,26-diol[s] => H2O[s] + [Oxidized NADPH---hemoprotein reductase][s] + 7alpha,27-Dihydroxycholesterol[s]	ec-code/1.14.14.23;ec-code/1.14.14.29	OJI79654.1 or OJI80772.1	0	1000	0		kegg.reaction/R07372;kegg.pathway/rn00120;kegg.orthology/K00489;kegg.orthology/K07430;rhea/19044	Primary bile acid biosynthesis		Included by getKEGGModelFromOrganism (using HMMs)		Sequence similarity low
	R459	3beta-hydroxy-5-cholestenoate,NADPH:oxygen oxidoreductase (7alpha-hydroxylating)	NADPH[s] + O2[s] + H+[s] + 3beta-Hydroxy-5-cholestenoate[s] => H2O[s] + NADP+[s] + 3beta,7alpha-Dihydroxy-5-cholestenoate[s]	ec-code/1.14.14.29	OJI80772.1	0	1000	0		kegg.reaction/R08727;kegg.pathway/rn00120;kegg.orthology/K07430	Primary bile acid biosynthesis		Included by getKEGGModelFromOrganism (using HMMs)		Sequence similarity low
	R460	cholest-5-ene-3beta,25-diol,[NADPH---hemoprotein reductase]:oxygen oxidoreductase (7alpha-hydroxylating)	O2[s] + [Reduced NADPH---hemoprotein reductase][s] + 25-Hydroxycholesterol[s] => H2O[s] + [Oxidized NADPH---hemoprotein reductase][s] + Cholest-5-ene-3beta,7alpha,25-triol[s]	ec-code/1.14.14.29	OJI80772.1	0	1000	0		kegg.reaction/R07209;kegg.pathway/rn00120;kegg.orthology/K07430;rhea/24311	Primary bile acid biosynthesis		Included by getKEGGModelFromOrganism (using HMMs)		Sequence similarity low
	R461	Cholate:CoA ligase (AMP-forming)	ATP[s] + CoA[s] + Cholic acid[s] <=> PPI[s] + AMP[s] + Choloyl-CoA[s]	ec-code/6.2.1.7	OJI82339.1 or OJI79846.1 or OJI86243.1	-1000	1000	0		kegg.reaction/R02794;kegg.pathway/rn00120;kegg.module/M00106;kegg.orthology/K08748;rhea/23535	Primary bile acid biosynthesis		Included by getKEGGModelFromOrganism (using HMMs)		Sequence similarity low
	R462	3alpha,7alpha,12alpha-trihydroxy-5beta-cholestanoate:CoA ligase (AMP-forming)	ATP[s] + CoA[s] + 3alpha,7alpha,12alpha-Trihydroxy-5beta-cholestanoate[s] <=> PPI[s] + AMP[s] + (25R)-3alpha,7alpha,12alpha-Trihydroxy-5beta-cholestan-26-oyl-CoA[s]	ec-code/6.2.1.7	OJI82339.1 or OJI79846.1 or OJI86243.1	-1000	1000	0		kegg.reaction/R08733;kegg.pathway/rn00120;kegg.module/M00104;kegg.orthology/K08748	Primary bile acid biosynthesis		Included by getKEGGModelFromOrganism (using HMMs)		Sequence similarity low
	R463	3alpha,7alpha-dihydroxy-5beta-cholestanate:CoA ligase (AMP-forming)	ATP[s] + CoA[s] + 3alpha,7alpha-Dihydroxy-5beta-cholestanate[s] <=> PPI[s] + AMP[s] + (25R)-3alpha,7alpha-Dihydroxy-5beta-cholestanoyl-CoA[s]	ec-code/6.2.1.7	OJI82339.1 or OJI79846.1 or OJI86243.1	-1000	1000	0		kegg.reaction/R08738;kegg.pathway/rn00120;kegg.module/M00104;kegg.orthology/K08748	Primary bile acid biosynthesis		Included by getKEGGModelFromOrganism (using HMMs)		Sequence similarity low
	R464	chenodeoxycholate:CoA ligase (AMP-forming)	PPI[s] + AMP[s] + Chenodeoxycholoyl-CoA[s] <=> ATP[s] + CoA[s] + Chenodeoxycholate[s]	ec-code/6.2.1.7	OJI82339.1 or OJI79846.1 or OJI86243.1	-1000	1000	0		kegg.reaction/R08743;kegg.pathway/rn00120;kegg.orthology/K08748	Primary bile acid biosynthesis		Included by getKEGGModelFromOrganism (using HMMs)		Sequence similarity low
	R470	tamoxifen,NADPH:oxygen oxidoreductase (N-oxide-forming)	NADPH[s] + O2[s] + H+[s] + Tamoxifen[s] => H2O[s] + NADP+[s] + Tamoxifen N-oxide[s]	ec-code/1.14.13.8	OJI79547.1 or OJI88219.1 or OJI88881.1 or OJI80393.1	0	1000	0		kegg.reaction/R08266;kegg.pathway/rn00982;kegg.orthology/K00485	Drug metabolism - cytochrome P450		Included by getKEGGModelFromOrganism (using HMMs)		Sequence similarity low
	R474		Castasterone[s] => 26-Hydroxycastasterone[s]	ec-code/1.14.-.-	OJI89220.1	0	1000	0		kegg.reaction/R09761;kegg.pathway/rn00905;kegg.orthology/K15639	Brassinosteroid biosynthesis		Included by getKEGGModelFromOrganism (using HMMs)		Sequence similarity low
	R475		Brassinolide[s] => 26-Hydroxybrassinolide[s]	ec-code/1.14.-.-	OJI89220.1	0	1000	0		kegg.reaction/R09762;kegg.pathway/rn00905;kegg.orthology/K15639	Brassinosteroid biosynthesis		Included by getKEGGModelFromOrganism (using HMMs)		Sequence similarity low
	R491	docosanoate,NADPH:oxygen oxidoreductase (22-hydroxylating)	NADPH[s] + O2[s] + H+[s] + Docosanoic acid[s] => H2O[s] + NADP+[s] + 22-Hydroxydocosanoate[s]	ec-code/1.14.-.-	OJI89815.1 or OJI83103.1 or OJI87708.1 or OJI87804.1 or OJI88897.1 or OJI82612.1 or OJI84048.1 or OJI82876.1	0	1000	0		kegg.reaction/R09454;kegg.pathway/rn00073;kegg.orthology/K15402	Cutin, suberine and wax biosynthesis		Included by getKEGGModelFromOrganism (using HMMs)		Sequence similarity low
	R492	Hexadecanoic acid:fatty acid omega-hydroxylase	O2[s] + C160[s] + [Reduced NADPH---hemoprotein reductase][s] <=> H2O[s] + [Oxidized NADPH---hemoprotein reductase][s] + 16-Hydroxypalmitate[s]	ec-code/1.14.14.80	OJI89815.1 or OJI83103.1 or OJI87708.1 or OJI87804.1 or OJI89220.1 or OJI87369.1 or OJI88897.1 or OJI82744.1 or OJI82612.1 or OJI84048.1 or OJI82876.1 or OJI87451.1	-1000	1000	0		kegg.reaction/R09451;kegg.pathway/rn00073;kegg.orthology/K20495;rhea/40202	Cutin, suberine and wax biosynthesis		Included by getKEGGModelFromOrganism (using HMMs)		Sequence similarity low
	R493	(9Z)-Octadecenoic acid,[reduced NADPH---hemoprotein reductase]:oxygen oxidoreductase (omega-hydroxylating)	O2[s] + C181[s] + [Reduced NADPH---hemoprotein reductase][s] => H2O[s] + [Oxidized NADPH---hemoprotein reductase][s] + 18-Hydroxyoleate[s]	ec-code/1.14.14.80	OJI89815.1 or OJI83103.1 or OJI87708.1 or OJI87804.1 or OJI89220.1 or OJI87369.1 or OJI88897.1 or OJI82744.1 or OJI82612.1 or OJI84048.1 or OJI82876.1 or OJI87451.1	0	1000	0		kegg.reaction/R09452;kegg.pathway/rn00073;kegg.orthology/K15401;kegg.orthology/K20495;rhea/41731	Cutin, suberine and wax biosynthesis		Included by getKEGGModelFromOrganism (using HMMs)		Sequence similarity low
	R494	oleate:lipid-hydroperoxide oxidoreductase (9,10-epoxidising)	C181[s] + Lipid hydroperoxide[s] => Alcohol[s] + cis-9,10-Epoxystearic acid[s]	ec-code/1.11.2.3	OJI83544.1	0	1000	0		kegg.reaction/R09462;kegg.pathway/rn00073;kegg.orthology/K17991	Cutin, suberine and wax biosynthesis		Included by getKEGGModelFromOrganism (using HMMs)		Sequence similarity low
	R495	18-hydroxyoleate:lipid-hydroperoxide oxidoreductase (9,10-epoxidising)	Lipid hydroperoxide[s] + 18-Hydroxyoleate[s] => Alcohol[s] + 9,10-Epoxy-18-hydroxystearate[s]	ec-code/1.11.2.3	OJI83544.1	0	1000	0		kegg.reaction/R09463;kegg.pathway/rn00073;kegg.orthology/K17991	Cutin, suberine and wax biosynthesis		Included by getKEGGModelFromOrganism (using HMMs)		Sequence similarity low
lo	R514	L-2-aminohexanedioate:L-cysteine:L-valine ligase (AMP-forming, valine-inverting)	H2O[s] + 3 ATP[s] + L-Cysteine[s] + L-Valine[s] + L-2-Aminoadipate[s] <=> 3 PPI[s] + 3 AMP[s] + delta-(L-2-Aminoadipyl)-L-cysteinyl-D-valine[s]	ec-code/6.3.2.26	OJI86150.1 or OJI88448.1 or OJI88518.1 or OJI90731.1 or OJI80344.1 or OJI82486.1	-1000	1000	0		kegg.reaction/R04870;kegg.pathway/rn00311;kegg.module/M00672;kegg.orthology/K12743;rhea/23199	Penicillin and cephalosporin biosynthesis		Included by getKEGGModelFromOrganism (using HMMs)		Sequence similarity low
	R592	3alpha,7alpha-Dihydroxy-5beta-cholestanate:CoA ligase (AMP-forming)	ATP[s] + CoA[s] + 3alpha,7alpha-Dihydroxy-5beta-cholestanate[s] <=> PPI[s] + AMP[s] + 3alpha,7alpha-Dihydroxy-5beta-cholestanoyl-CoA[s]	ec-code/6.2.1.7	OJI82339.1 or OJI79846.1 or OJI86243.1	-1000	1000	0		kegg.reaction/R04507;kegg.orthology/K08748;rhea/21779			Included by getKEGGModelFromOrganism (using HMMs)		Sequence similarity low
	R432	(Gibberellin-44),2-oxoglutarate:oxygen oxidoreductase	O2[s] + 2-Oxoglutarate[s] + Gibberellin A44 diacid[s] => H2O[s] + CO2[s] + SUCC[s] + Gibberellin A19[s]	ec-code/1.14.11.12	OJI81647.1	0	1000	0		kegg.reaction/R03806;kegg.pathway/rn00904;kegg.orthology/K05282	Diterpenoid biosynthesis		Included by getKEGGModelFromOrganism (using HMMs)		Sequence similarity low
	R433	(gibberellin-19),2-oxoglutarate:oxygen oxidoreductase	2 O2[s] + 2 2-Oxoglutarate[s] + Gibberellin A19[s] => H2O[s] + 3 CO2[s] + 2 SUCC[s] + Gibberellin A20[s]	ec-code/1.14.11.12	OJI81647.1	0	1000	0		kegg.reaction/R03807;kegg.pathway/rn00904;kegg.orthology/K05282	Diterpenoid biosynthesis		Included by getKEGGModelFromOrganism (using HMMs)		Sequence similarity low
	R434	(gibberellin-44),2-oxoglutarate:oxygen oxidoreductase	O2[s] + 2-Oxoglutarate[s] + Gibberellin A12[s] <=> CO2[s] + SUCC[s] + Gibberellin A15 open lactone[s]	ec-code/1.14.11.12	OJI81647.1	-1000	1000	0		kegg.reaction/R06322;kegg.pathway/rn00904;kegg.orthology/K05282	Diterpenoid biosynthesis		Included by getKEGGModelFromOrganism (using HMMs)		Sequence similarity low
	R435	(gibberellin-44),2-oxoglutarate:oxygen oxidoreductase	O2[s] + 2-Oxoglutarate[s] + Gibberellin A15 open lactone[s] <=> H2O[s] + CO2[s] + SUCC[s] + Gibberellin A24[s]	ec-code/1.14.11.12	OJI81647.1	-1000	1000	0		kegg.reaction/R06323;kegg.pathway/rn00904;kegg.orthology/K05282	Diterpenoid biosynthesis		Included by getKEGGModelFromOrganism (using HMMs)		Sequence similarity low
	R436	(gibberellin-44),2-oxoglutarate:oxygen oxidoreductase	Gibberellin A24[s] <=> CO2[s] + Gibberellin A9[s]	ec-code/1.14.11.12	OJI81647.1	-1000	1000	0		kegg.reaction/R06326;kegg.pathway/rn00904;kegg.orthology/K05282	Diterpenoid biosynthesis		Included by getKEGGModelFromOrganism (using HMMs). Incomplete reaction		Sequence similarity low
	R437	(gibberellin-44),2-oxoglutarate:oxygen oxidoreductase	O2[s] + 2-Oxoglutarate[s] + Gibberellin A53[s] => CO2[s] + SUCC[s] + Gibberellin A44 diacid[s]	ec-code/1.14.11.12	OJI81647.1	0	1000	0		kegg.reaction/R05097;kegg.pathway/rn00904;kegg.orthology/K05282	Diterpenoid biosynthesis		Included by getKEGGModelFromOrganism (using HMMs)		Sequence similarity low
	R438	(gibberellin-1),2-oxoglutarate:oxygen oxidoreductase (2beta-hydroxylating)	O2[s] + 2-Oxoglutarate[s] + Gibberellin A20[s] => CO2[s] + SUCC[s] + Gibberellin A29[s]	ec-code/1.14.11.13	OJI81647.1	0	1000	0		kegg.reaction/R03809;kegg.pathway/rn00904;kegg.orthology/K04125	Diterpenoid biosynthesis		Included by getKEGGModelFromOrganism (using HMMs)		Sequence similarity low
	R439	(gibberellin-1),2-oxoglutarate:oxygen oxidoreductase (2beta-hydroxylating)	O2[s] + 2-Oxoglutarate[s] + Gibberellin A9[s] <=> CO2[s] + SUCC[s] + Gibberellin A51[s]	ec-code/1.14.11.13	OJI81647.1	-1000	1000	0		kegg.reaction/R06337;kegg.pathway/rn00904;kegg.orthology/K04125	Diterpenoid biosynthesis		Included by getKEGGModelFromOrganism (using HMMs)		Sequence similarity low
	R440	(Gibberellin-1),2-oxoglutarate:oxygen oxidoreductase (2beta-hydroxylating)	O2[s] + 2-Oxoglutarate[s] + Gibberellin A1[s] => CO2[s] + SUCC[s] + Gibberellin A8[s]	ec-code/1.14.11.13	OJI81647.1	0	1000	0		kegg.reaction/R03008;kegg.pathway/rn00904;kegg.orthology/K04125;rhea/15008	Diterpenoid biosynthesis		Included by getKEGGModelFromOrganism (using HMMs)		Sequence similarity low
	R441	(gibberellin-1),2-oxoglutarate:oxygen oxidoreductase (2beta-hydroxylating)	O2[s] + 2-Oxoglutarate[s] + Gibberellin A4[s] => CO2[s] + SUCC[s] + Gibberellin A34[s]	ec-code/1.14.11.13	OJI81647.1	0	1000	0		kegg.reaction/R06338;kegg.pathway/rn00904;kegg.orthology/K04125	Diterpenoid biosynthesis		Included by getKEGGModelFromOrganism (using HMMs)		Sequence similarity low
	R442	ent-copalyl-diphosphate lyase	Geranylgeranyl diphosphate[s] <=> ent-Copalyl diphosphate[s]	ec-code/5.5.1.13	OJI88353.1 or OJI83047.1	-1000	1000	0		kegg.reaction/R02068;kegg.pathway/rn00904;kegg.orthology/K20657;rhea/14844	Diterpenoid biosynthesis		Included by getKEGGModelFromOrganism (using HMMs)		Sequence similarity low
	R443	ent-copalyl-diphosphate diphosphate-lyase	ent-Copalyl diphosphate[s] <=> PPI[s] + ent-Kaurene[s]	ec-code/4.2.3.19	OJI88353.1 or OJI83047.1	-1000	1000	0		kegg.reaction/R05092;kegg.pathway/rn00904;kegg.orthology/K20657;rhea/22223	Diterpenoid biosynthesis		Included by getKEGGModelFromOrganism (using HMMs)		Sequence similarity low
	R447	progesterone,NADPH-hemoprotein reductase:oxygen oxidoreductase (17alpha-hydroxylating)	O2[s] + Progesterone[s] + [Reduced NADPH---hemoprotein reductase][s] <=> H2O[s] + 17alpha-Hydroxyprogesterone[s] + [Oxidized NADPH---hemoprotein reductase][s]	ec-code/1.14.14.19	OJI84618.1 or OJI91464.1 or OJI84676.1 or OJI89780.1 or OJI90068.1 or OJI89803.1 or OJI87402.1	-1000	1000	0		kegg.reaction/R02211;kegg.pathway/rn00140;kegg.module/M00109;kegg.orthology/K00512	Steroid hormone biosynthesis		Included by getKEGGModelFromOrganism (using HMMs)		Sequence similarity low
	R448	pregnenolone,NADPH-hemoprotein reductase:oxygen oxidoreductase (17alpha-hydroxylating)	O2[s] + Pregnenolone[s] + [Reduced NADPH---hemoprotein reductase][s] <=> H2O[s] + [Oxidized NADPH---hemoprotein reductase][s] + 17alpha-Hydroxypregnenolone[s]	ec-code/1.14.14.19	OJI84618.1 or OJI91464.1 or OJI84676.1 or OJI89780.1 or OJI90068.1 or OJI89803.1 or OJI87402.1	-1000	1000	0		kegg.reaction/R03783;kegg.pathway/rn00140;kegg.module/M00110;kegg.orthology/K00512	Steroid hormone biosynthesis		Included by getKEGGModelFromOrganism (using HMMs)		Sequence similarity low
	R449	11beta-hydroxyprogesterone,NADPH-hemoprotein reductase:oxygen oxidoreductase (17alpha-hydroxylating)	H2O[s] + [Oxidized NADPH---hemoprotein reductase][s] + 21-Deoxycortisol[s] => O2[s] + [Reduced NADPH---hemoprotein reductase][s] + 11beta-Hydroxyprogesterone[s]	ec-code/1.14.14.19	OJI84618.1 or OJI91464.1 or OJI84676.1 or OJI89780.1 or OJI90068.1 or OJI89803.1 or OJI87402.1	0	1000	0		kegg.reaction/R04852;kegg.pathway/rn00140;kegg.orthology/K00512	Steroid hormone biosynthesis		Included by getKEGGModelFromOrganism (using HMMs)		Sequence similarity low
	R450	20alpha-hydroxycholesterol,NADPH-hemoprotein reductase:oxygen oxidoreductase (17alpha-hydroxylating)	O2[s] + [Reduced NADPH---hemoprotein reductase][s] + 20alpha-Hydroxycholesterol[s] => H2O[s] + [Oxidized NADPH---hemoprotein reductase][s] + 17alpha,20alpha-Dihydroxycholesterol[s]	ec-code/1.14.14.19	OJI84618.1 or OJI91464.1 or OJI84676.1 or OJI89780.1 or OJI90068.1 or OJI89803.1 or OJI87402.1	0	1000	0		kegg.reaction/R04853;kegg.pathway/rn00140;kegg.orthology/K00512	Steroid hormone biosynthesis		Included by getKEGGModelFromOrganism (using HMMs)		Sequence similarity low
	R451	17alpha-Hydroxypregnenolone,NADPH---hemoprotein reductase:oxygen oxidoreductase (17alpha-hydroxylating, acetate-releasing)	O2[s] + [Reduced NADPH---hemoprotein reductase][s] + 17alpha-Hydroxypregnenolone[s] <=> H2O[s] + AC[s] + Dehydroepiandrosterone[s] + [Oxidized NADPH---hemoprotein reductase][s]	ec-code/1.14.14.32	OJI84618.1 or OJI91464.1 or OJI84676.1 or OJI89780.1 or OJI90068.1 or OJI89803.1 or OJI87402.1	-1000	1000	0		kegg.reaction/R08517;kegg.pathway/rn00140;kegg.module/M00110;kegg.orthology/K00512;rhea/50247	Steroid hormone biosynthesis		Included by getKEGGModelFromOrganism (using HMMs)		Sequence similarity low
	R452	17alpha-hydroxyprogesterone,NADPH---hemoprotein reductase:oxygen oxidoreductase (17alpha-hydroxylating, acetate-releasing)	O2[s] + 17alpha-Hydroxyprogesterone[s] + [Reduced NADPH---hemoprotein reductase][s] => H2O[s] + AC[s] + Androstenedione[s] + [Oxidized NADPH---hemoprotein reductase][s]	ec-code/1.14.14.32	OJI84618.1 or OJI91464.1 or OJI84676.1 or OJI89780.1 or OJI90068.1 or OJI89803.1 or OJI87402.1	0	1000	0		kegg.reaction/R08518;kegg.pathway/rn00140;kegg.orthology/K00512	Steroid hormone biosynthesis		Included by getKEGGModelFromOrganism (using HMMs)		Sequence similarity low
	R183	ATP phosphohydrolase	H2O[s] + ATP[s] => ADP[s] + PI[s]	(3.6.1.5) ec-code/3.6.1.3ec-code/3.6.1.8;ec-code/3.6.1.15	(OJI89686.1 or OJI90912.1) or OJI86720.1 or OJI85395.1	0	1000	0		kegg.reaction/R00086;kegg.pathway/rn00230;kegg.orthology/K01510;kegg.orthology/K01533;kegg.orthology/K14641;kegg.orthology/K14642;kegg.orthology/K17686;rhea/20855	Purine metabolism		Included by getKEGGModelFromOrganism (using HMMs)		Sequence similarity low
	R232	spermidine:oxygen oxidoreductase (3-aminopropanal-forming)	H2O[s] + O2[s] + Spermidine[s] <=> H2O2[s] + Putrescine[s] + 3-Aminopropanal[s]	ec-code/1.5.3.17	OJI86679.1 or OJI85325.1	-1000	1000	0		kegg.reaction/R09077;kegg.pathway/rn00330;kegg.pathway/rn00410;kegg.orthology/K13367;kegg.orthology/K17839;rhea/25811	Arginine and proline metabolism;beta-Alanine metabolism		Included by getKEGGModelFromOrganism (using HMMs)		Sequence similarity low 23%, query cover 92%
	R67	cholesterol:NADP+ Delta24-oxidoreductase	NADP+[s] + Cholesterol[s] <=> NADPH[s] + H+[s] + Desmosterol[s]	ec-code/1.3.1.72	OJI91313.1 or OJI91205.1	-1000	1000	0		kegg.reaction/R01457;kegg.pathway/rn00100;kegg.orthology/K09828;rhea/36394	Steroid biosynthesis		Included by getKEGGModelFromOrganism (using HMMs)		Sequence similarity low 25%, query cover 63%
	R68	lanosterol D24-reductase	NADP+[s] + Lathosterol[s] <=> NADPH[s] + H+[s] + 5alpha-Cholesta-7,24-dien-3beta-ol[s]	ec-code/1.3.1.72	OJI91313.1 or OJI91205.1	-1000	1000	0		kegg.reaction/R05703;kegg.pathway/rn00100;kegg.orthology/K09828;rhea/13688	Steroid biosynthesis		Included by getKEGGModelFromOrganism (using HMMs)		Sequence similarity low 25%, query cover 63%
	R69		NADPH[s] + H+[s] + Zymosterol[s] <=> NADP+[s] + 5alpha-Cholest-8-en-3beta-ol[s]	ec-code/1.3.1.72	OJI91313.1 or OJI91205.1	-1000	1000	0		kegg.reaction/R07498;kegg.pathway/rn00100;kegg.module/M00101;kegg.orthology/K09828;rhea/36402	Steroid biosynthesis		Included by getKEGGModelFromOrganism (using HMMs)		Sequence similarity low 25%, query cover 63%
	R70		NADPH[s] + H+[s] + 14-Demethyllanosterol[s] <=> NADP+[s] + 4,4-Dimethyl-5alpha-cholesta-8-en-3beta-ol[s]	ec-code/1.3.1.72	OJI91313.1 or OJI91205.1	-1000	1000	0		kegg.reaction/R07499;kegg.pathway/rn00100;kegg.orthology/K09828	Steroid biosynthesis		Included by getKEGGModelFromOrganism (using HMMs)		Sequence similarity low 25%, query cover 63%
	R71		NADPH[s] + H+[s] + 7-Dehydrodesmosterol[s] <=> NADP+[s] + 7-Dehydrocholesterol[s]	ec-code/1.3.1.72	OJI91313.1 or OJI91205.1	-1000	1000	0		kegg.reaction/R07507;kegg.pathway/rn00100;kegg.orthology/K09828;rhea/36398	Steroid biosynthesis		Included by getKEGGModelFromOrganism (using HMMs)		Sequence similarity low 25%, query cover 63%
	R72	lanosterol delta24-reductase	NADPH[s] + H+[s] + Lanosterol[s] <=> NADP+[s] + 24,25-Dihydrolanosterol[s]	ec-code/1.3.1.72	OJI91313.1 or OJI91205.1	-1000	1000	0		kegg.reaction/R03689;kegg.pathway/rn00100;kegg.orthology/K09828;rhea/33922	Steroid biosynthesis		Included by getKEGGModelFromOrganism (using HMMs)		Sequence similarity low 25%, query cover 63%
	R202	N,N-dimethylglycine,5,6,7,8-tetrahydrofolate:electron-transferflavoprotein oxidoreductase (demethylating,5,10-methylenetetrahydrofolate-forming)	THF[s] + N,N-Dimethylglycine[s] + Electron-transferring flavoprotein[s] <=> 5,10-Methylenetetrahydrofolate[s] + Sarcosine[s] + Reduced electron-transferring flavoprotein[s]	ec-code/1.5.8.4	OJI79794.1	-1000	1000	0		kegg.reaction/R01565;kegg.pathway/rn00260;kegg.orthology/K00315;rhea/52859	Glycine, serine and threonine metabolism		Included by getKEGGModelFromOrganism (using HMMs)		Sequence similarity low 25%, query cover 80%
	R210	S-adenosyl-L-methionine methylthioadenosine-lyase (1-aminocyclopropane-1-carboxylate-forming)	SAM[s] <=> 5'-Methylthioadenosine[s] + 1-Aminocyclopropane-1-carboxylate[s]	ec-code/4.4.1.14	OJI80453.1 or OJI91406.1 or OJI85590.1 or OJI88933.1 or OJI84076.1	-1000	1000	0		kegg.reaction/R00179;kegg.pathway/rn00270;kegg.module/M00368;kegg.orthology/K01762;kegg.orthology/K20772;rhea/21747	Cysteine and methionine metabolism		Included by getKEGGModelFromOrganism (using HMMs)		Sequence similarity low 26-38%, query cover 85-16%
	R149	Arachidonic acid:oxygen 1-oxidoreductase	O2[s] + Arachidonate[s] + [Reduced NADPH---hemoprotein reductase][s] <=> H2O[s] + [Oxidized NADPH---hemoprotein reductase][s] + 20-HETE[s]	ec-code/1.14.14.80	OJI89220.1 or OJI91464.1 or OJI84676.1	-1000	1000	0		kegg.reaction/R07041;kegg.pathway/rn00590;kegg.orthology/K07422;kegg.orthology/K07425	Arachidonic acid metabolism		Included by getKEGGModelFromOrganism (using HMMs)		Sequence similarity low 27%, query cover 95%
	R144	14,15-EET hydrolase	H2O[s] + 14,15-EET[s] <=> 14,15-DHET[s]	ec-code/3.3.2.10	OJI80851.1 or OJI84853.1	-1000	1000	0		kegg.reaction/R07108;kegg.pathway/rn00590;kegg.orthology/K08726;rhea/44043	Arachidonic acid metabolism		Included by getKEGGModelFromOrganism (using HMMs)		Sequence similarity low 28%, query cover 48%
	R145	11,12-EET hydrolase	H2O[s] + 11,12-EET[s] <=> 11,12-DHET[s]	ec-code/3.3.2.10	OJI80851.1 or OJI84853.1	-1000	1000	0		kegg.reaction/R07109;kegg.pathway/rn00590;kegg.orthology/K08726;rhea/44047	Arachidonic acid metabolism		Included by getKEGGModelFromOrganism (using HMMs)		Sequence similarity low 28%, query cover 48%
	R146	8,9-EET hydrolase	H2O[s] + 8,9-EET[s] <=> 8,9-DHET[s]	ec-code/3.3.2.10	OJI80851.1 or OJI84853.1	-1000	1000	0		kegg.reaction/R07110;kegg.pathway/rn00590;kegg.orthology/K08726;rhea/44051	Arachidonic acid metabolism		Included by getKEGGModelFromOrganism (using HMMs)		Sequence similarity low 28%, query cover 48%
	R147	5,6-EET hydrolase	H2O[s] + 5,6-EET[s] <=> 5,6-DHET[s]	ec-code/3.3.2.10	OJI80851.1 or OJI84853.1	-1000	1000	0		kegg.reaction/R07111;kegg.pathway/rn00590;kegg.orthology/K08726	Arachidonic acid metabolism		Included by getKEGGModelFromOrganism (using HMMs)		Sequence similarity low 28%, query cover 48%
	R479	ethylene oxide hydrolase	H2O[s] + Ethylene oxide[s] <=> Ethylene glycol[s]	ec-code/3.3.2.10	OJI80851.1 or OJI84853.1	-1000	1000	0		kegg.reaction/R05842;kegg.pathway/rn00625;kegg.orthology/K08726	Chloroalkane and chloroalkene degradation		Included by getKEGGModelFromOrganism (using HMMs)		Sequence similarity low 28%, query cover 48%
	R172	(S)-ureidoglycolate amidohydrolase (decarboxylating)	H2O[s] + (S)-Ureidoglycolate[s] <=> CO2[s] + 2 Ammonia[s] + Glyoxylate[s]	ec-code/3.5.1.116	OJI80058.1 or OJI91403.1	-1000	1000	0		kegg.reaction/R00469;kegg.pathway/rn00230;kegg.orthology/K18151;rhea/19812	Purine metabolism		Included by getKEGGModelFromOrganism (using HMMs)		Sequence similarity low 28%, query cover 74%
	R240	Putrescine:oxygen oxidoreductase (deaminating)	H2O[s] + O2[s] + Putrescine[s] <=> Ammonia[s] + H2O2[s] + 4-Aminobutyraldehyde[s]	ec-code/1.4.3.22	OJI80543.1	-1000	1000	0		kegg.reaction/R01151;kegg.pathway/rn00330;kegg.orthology/K11182;rhea/18276	Arginine and proline metabolism		Included by getKEGGModelFromOrganism (using HMMs)		Sequence similarity low 28%, query cover 80%
	R248	1H-Imidazole-4-ethanamine:oxygen oxidoreductase (deaminating) (copper-containing)	H2O[s] + O2[s] + Histamine[s] => Ammonia[s] + H2O2[s] + Imidazole-4-acetaldehyde[s]	ec-code/1.4.3.22	OJI80543.1	0	1000	0		kegg.reaction/R02150;kegg.pathway/rn00340;kegg.orthology/K11182;rhea/25628	Histidine metabolism		Included by getKEGGModelFromOrganism (using HMMs)		Sequence similarity low 28%, query cover 80%
	R513		[Protein]-L-serine[s] + UDP-N-acetyl-D-glucosamine[s] <=> UDP (G10619)[s] + G12573[s]	ec-code/2.4.1.255	OJI86995.1	-1000	1000	0		kegg.reaction/R09304;kegg.pathway/rn00514;kegg.orthology/K09667	Other types of O-glycan biosynthesis		Included by getKEGGModelFromOrganism (using HMMs)		Sequence similarity low 28%, query cover 88%
	R602	UDP-N-acetyl-D-glucosamine:protein-O-beta-N-acetyl-D-glucosaminyl transferase	UDP-N-acetyl-D-glucosamine[s] + [Protein]-L-serine[s] <=> UDP[s] + [Protein]-3-O-(N-acetyl-D-glucosaminyl)-L-serine[s]	ec-code/2.4.1.255	OJI86995.1	-1000	1000	0		kegg.reaction/R09676;kegg.orthology/K09667;rhea/48907			Included by getKEGGModelFromOrganism (using HMMs)		Sequence similarity low 28%, query cover 88%
	R273	indole-3-acetaldehyde:oxygen oxidoreductase	H2O[s] + O2[s] + Indole-3-acetaldehyde[s] => H2O2[s] + Indole-3-acetate[s]	ec-code/1.2.3.7	OJI81124.1 or OJI84749.1	0	1000	0		kegg.reaction/R02681;kegg.pathway/rn00380;kegg.orthology/K11817;rhea/16280	Tryptophan metabolism		Included by getKEGGModelFromOrganism (using HMMs)		Sequence similarity low 28-33%, query cover 96-93%
	R278	indole-3-pyruvate,NADPH:oxygen oxidoreductase (1-hydroxylating, decarboxylating)	NADPH[s] + O2[s] + H+[s] + Indolepyruvate[s] <=> H2O[s] + NADP+[s] + CO2[s] + Indole-3-acetate[s]	ec-code/1.14.13.168	OJI90861.1	-1000	1000	0		kegg.reaction/R10181;kegg.pathway/rn00380;kegg.orthology/K11816;rhea/34334	Tryptophan metabolism		Included by getKEGGModelFromOrganism (using HMMs)		Sequence similarity low 30%, query cover 50%
	R203	serine racemase;	SER[s] <=> D-Serine[s]	ec-code/5.1.1.10;ec-code/5.1.1.18	OJI88079.1	-1000	1000	0		kegg.reaction/R00589;kegg.pathway/rn00260;kegg.orthology/K12235;rhea/10983	Glycine, serine and threonine metabolism		Included by getKEGGModelFromOrganism (using HMMs)		Sequence similarity low 30%, query cover 97%
	R201	4-aminobutanoate:pyruvate aminotransferase	Pyruvate[s] + 4-Aminobutanoate[s] <=> ALA[s] + Succinate semialdehyde[s]	ec-code/2.6.1.96	OJI86544.1	-1000	1000	0		kegg.reaction/R10178;kegg.pathway/rn00250;kegg.pathway/rn00650;kegg.module/M00027;kegg.orthology/K16871;rhea/32266	Alanine, aspartate and glutamate metabolism;Butanoate metabolism		Included by getKEGGModelFromOrganism (using HMMs)		Sequence similarity low 31%, query cover 69%
	R247	S-adenosyl-L-methionine:carnosine N-methyltransferase	SAM[s] + Carnosine[s] => SAH[s] + beta-Alanyl-N(pi)-methyl-L-histidine[s]	ec-code/2.1.1.22	OJI84936.1	0	1000	0		kegg.reaction/R02144;kegg.pathway/rn00340;kegg.orthology/K19787;rhea/14208	Histidine metabolism		Included by getKEGGModelFromOrganism (using HMMs)		Sequence similarity low 31%, query cover 74%
	R171	allantoate amidinohydrolase (decarboxylating)	H2O[s] + Allantoate[s] <=> CO2[s] + Ammonia[s] + (S)-Ureidoglycine[s]	ec-code/3.5.3.9	OJI80058.1	-1000	1000	0		kegg.reaction/R02423;kegg.pathway/rn00230;kegg.orthology/K02083;rhea/27488	Purine metabolism		Included by getKEGGModelFromOrganism (using HMMs)		Sequence similarity low 31%, query cover 83%
	R107	ethanolamine-phosphate phosphate-lyase (deaminating; acetaldehyde-forming)	H2O[s] + Ethanolamine phosphate[s] <=> PI[s] + Ammonia[s] + Acetaldehyde[s]	ec-code/4.2.3.2	OJI86544.1 or OJI88067.1	-1000	1000	0		kegg.reaction/R00748;kegg.pathway/rn00564;kegg.orthology/K14286;rhea/17892	Glycerophospholipid metabolism		Included by getKEGGModelFromOrganism (using HMMs)		Sequence similarity low 31%, query cover 90%
	R224	4-Trimethylammoniobutanoate,2-oxoglutarate:oxygen oxidoreductase (3-hydroxylating)	O2[s] + 2-Oxoglutarate[s] + 4-Trimethylammoniobutanoate[s] => CO2[s] + SUCC[s] + Carnitine[s]	ec-code/1.14.11.1	OJI79744.1	0	1000	0		kegg.reaction/R02397;kegg.pathway/rn00310;kegg.orthology/K00471;rhea/24031	Lysine degradation		Included by getKEGGModelFromOrganism (using HMMs)		Sequence similarity low 31%, query cover 95%
	R175	GDP phosphohydrolase	H2O[s] + GDP[s] => PI[s] + GMP[s]	3.6.1.5	OJI89686.1 or OJI90912.1	0	1000	0		kegg.reaction/R00328;kegg.pathway/rn00230;kegg.orthology/K01510;kegg.orthology/K01511;kegg.orthology/K14641;kegg.orthology/K14642;rhea/22159	Purine metabolism		Included by getKEGGModelFromOrganism (using HMMs)		Sequence similarity low 31-24%, query cover 96-69%
	R176	GTP phosphohydrolase	H2O[s] + GTP[s] => PI[s] + GDP[s]	3.6.1.5	OJI89686.1 or OJI90912.1	0	1000	0		kegg.reaction/R00335;kegg.pathway/rn00230;kegg.orthology/K01510;kegg.orthology/K14641;kegg.orthology/K14642;rhea/19672	Purine metabolism		Included by getKEGGModelFromOrganism (using HMMs)		Sequence similarity low 31-24%, query cover 96-69%
	R177	ITP phosphohydrolase	PI[s] + IDP[s] => H2O[s] + ITP[s]	3.6.1.5	OJI89686.1 or OJI90912.1	0	1000	0		kegg.reaction/R00719;kegg.pathway/rn00230;kegg.orthology/K01510;kegg.orthology/K14641;kegg.orthology/K14642;rhea/28333	Purine metabolism		Included by getKEGGModelFromOrganism (using HMMs)		Sequence similarity low 31-24%, query cover 96-69%
	R178	ADP phosphohydrolase	H2O[s] + ADP[s] => PI[s] + AMP[s]	3.6.1.5	OJI89686.1 or OJI90912.1	0	1000	0		kegg.reaction/R00122;kegg.pathway/rn00230;kegg.orthology/K01510;kegg.orthology/K14641;kegg.orthology/K14642	Purine metabolism		Included by getKEGGModelFromOrganism (using HMMs)		Sequence similarity low 31-24%, query cover 96-69%
	R179	IDP phosphohydrolase;	H2O[s] + IDP[s] => PI[s] + IMP[s]	3.6.1.5	OJI89686.1 or OJI90912.1	0	1000	0		kegg.reaction/R00961;kegg.pathway/rn00230;kegg.orthology/K01510;kegg.orthology/K01511;kegg.orthology/K14641;kegg.orthology/K14642;rhea/35210	Purine metabolism		Included by getKEGGModelFromOrganism (using HMMs)		Sequence similarity low 31-24%, query cover 96-69%
	R187	dTDP phosphohydrolase	H2O[s] + dTDP[s] => PI[s] + dTMP[s]	3.6.1.5	OJI89686.1 or OJI90912.1	0	1000	0		kegg.reaction/R02092;kegg.pathway/rn00240;kegg.orthology/K01510;kegg.orthology/K14641;kegg.orthology/K14642	Pyrimidine metabolism		Included by getKEGGModelFromOrganism (using HMMs)		Sequence similarity low 31-24%, query cover 96-69%
	R188	dTTP nucleotidohydrolase	H2O[s] + dTTP[s] => PI[s] + dTDP[s]	3.6.1.5	OJI89686.1 or OJI90912.1	0	1000	0		kegg.reaction/R02095;kegg.pathway/rn00240;kegg.orthology/K01510;kegg.orthology/K14641;kegg.orthology/K14642;rhea/19016	Pyrimidine metabolism		Included by getKEGGModelFromOrganism (using HMMs)		Sequence similarity low 31-24%, query cover 96-69%
	R189	UDP phosphohydrolase	H2O[s] + UDP[s] => PI[s] + UMP[s]	3.6.1.5	OJI89686.1 or OJI90912.1	0	1000	0		kegg.reaction/R00155;kegg.pathway/rn00240;kegg.orthology/K01510;kegg.orthology/K01511;kegg.orthology/K14641;kegg.orthology/K14642	Pyrimidine metabolism		Included by getKEGGModelFromOrganism (using HMMs)		Sequence similarity low 31-24%, query cover 96-69%
	R190	UTP phosphohydrolase	H2O[s] + UTP[s] => PI[s] + UDP[s]	3.6.1.5	OJI89686.1 or OJI90912.1	0	1000	0		kegg.reaction/R00159;kegg.pathway/rn00240;kegg.orthology/K01510;kegg.orthology/K14641;kegg.orthology/K14642	Pyrimidine metabolism		Included by getKEGGModelFromOrganism (using HMMs)		Sequence similarity low 31-24%, query cover 96-69%
	R191	CDP phosphohydrolase	H2O[s] + CDP[s] => PI[s] + CMP[s]	3.6.1.5	OJI89686.1 or OJI90912.1	0	1000	0		kegg.reaction/R00514;kegg.pathway/rn00240;kegg.orthology/K01510;kegg.orthology/K14641;kegg.orthology/K14642	Pyrimidine metabolism		Included by getKEGGModelFromOrganism (using HMMs)		Sequence similarity low 31-24%, query cover 96-69%
	R192	CTP phosphohydrolase	H2O[s] + CTP[s] => PI[s] + CDP[s]	3.6.1.5	OJI89686.1 or OJI90912.1	0	1000	0		kegg.reaction/R00569;kegg.pathway/rn00240;kegg.orthology/K01510;kegg.orthology/K14641;kegg.orthology/K14642	Pyrimidine metabolism		Included by getKEGGModelFromOrganism (using HMMs)		Sequence similarity low 31-24%, query cover 96-69%
	R5	2-deoxy-D-ribose 1-phosphate 1,5-phosphomutase	2-Deoxy-D-ribose 1-phosphate[s] <=> 2-Deoxy-D-ribose 5-phosphate[s]	ec-code/5.4.2.7	OJI82131.1	-1000	1000	0		kegg.reaction/R02749;kegg.pathway/rn00030;kegg.orthology/K15779;rhea/27661	Pentose phosphate pathway		Included by getKEGGModelFromOrganism (using HMMs)		Sequence similarity low 33%
	R204	choline,reduced-ferredoxin:oxygen oxidoreductase	O2[s] + 2 H+[s] + Choline[s] + 2 Reduced ferredoxin[s] => 2 H2O[s] + 2 Oxidized ferredoxin[s] + Betaine aldehyde[s]	ec-code/1.14.15.7	OJI80777.1	0	1000	0		kegg.reaction/R07409;kegg.pathway/rn00260;kegg.orthology/K00499;rhea/17772	Glycine, serine and threonine metabolism		Included by getKEGGModelFromOrganism (using HMMs)		Sequence similarity low 33%, query cover 57%
	R180	ATP diphosphohydrolase (diphosphate-forming);	H2O[s] + ATP[s] => PPI[s] + AMP[s]	3.6.1.9	OJI79720.1	0	1000	0		kegg.reaction/R00087;kegg.pathway/rn00230;kegg.orthology/K01513;rhea/14248	Purine metabolism		Included by getKEGGModelFromOrganism (using HMMs)		Sequence similarity low 33%, query cover 81%
	R193	CTP diphosphohydrolase (diphosphate-forming);	H2O[s] + CTP[s] => PPI[s] + CMP[s]	3.6.1.9	OJI79720.1	0	1000	0		kegg.reaction/R00515;kegg.pathway/rn00240;kegg.orthology/K01513;rhea/27765	Pyrimidine metabolism		Included by getKEGGModelFromOrganism (using HMMs)		Sequence similarity low 33%, query cover 81%
	R194	Uridine triphosphate pyrophosphohydrolase	H2O[s] + UTP[s] <=> PPI[s] + UMP[s]	3.6.1.9	OJI79720.1	-1000	1000	0		kegg.reaction/R00662;kegg.pathway/rn00240;kegg.orthology/K01513;rhea/29398	Pyrimidine metabolism		Included by getKEGGModelFromOrganism (using HMMs)		Sequence similarity low 33%, query cover 81%
	R195	dTTP diphosphohydrolase	H2O[s] + dTTP[s] => PPI[s] + dTMP[s]	3.6.1.9	OJI79720.1	0	1000	0		kegg.reaction/R11323;kegg.pathway/rn00240;kegg.orthology/K01513	Pyrimidine metabolism		Included by getKEGGModelFromOrganism (using HMMs)		Sequence similarity low 33%, query cover 81%
	R196	UDP-glucose glucophosphohydrolase	H2O[s] + UDPG[s] <=> D-G1P[s] + UMP[s]	3.6.1.9	OJI79720.1	-1000	1000	0		kegg.reaction/R00287;kegg.pathway/rn00240;kegg.pathway/rn00500;kegg.orthology/K01513	Pyrimidine metabolism;Starch and sucrose metabolism		Included by getKEGGModelFromOrganism (using HMMs)		Sequence similarity low 33%, query cover 81%
	R270	L-phenylalanine carboxy-lyase (oxidative-deaminating)	H2O[s] + O2[s] + L-Phenylalanine[s] => CO2[s] + Ammonia[s] + H2O2[s] + Phenylacetaldehyde[s]	ec-code/4.1.1.109	OJI84761.1	0	1000	0		kegg.reaction/R11918;kegg.pathway/rn00360;kegg.orthology/K22328;rhea/55535	Phenylalanine metabolism		Included by getKEGGModelFromOrganism (using HMMs)		Sequence similarity low 33-28%, query cover 98-92%
	R214	S-methyl-5'-thioadenosine amidohydrolase	H2O[s] + 5'-Methylthioadenosine[s] <=> Ammonia[s] + 5'-S-Methyl-5'-thioinosine[s]	ec-code/3.5.4.31	OJI89640.1 or OJI86004.1	-1000	1000	0		kegg.reaction/R09660;kegg.pathway/rn00270;kegg.orthology/K12960	Cysteine and methionine metabolism		Included by getKEGGModelFromOrganism (using HMMs)		Sequence similarity low 33-32%, query cover 79-85%
	R30	Phosphatidylinositol-3,4,5-trisphosphate 3-phosphohydrolase	H2O[s] + Phosphatidylinositol-3,4,5-trisphosphate[s] => PI[s] + 1-Phosphatidyl-D-myo-inositol 4,5-bisphosphate[s]	ec-code/3.1.3.67	OJI86303.1	0	1000	0		kegg.reaction/R04513;kegg.pathway/rn00562;kegg.orthology/K01110;rhea/25020	Inositol phosphate metabolism		Included by getKEGGModelFromOrganism (using HMMs)		Sequence similarity low 34%, query cover 40%
	R520		2 ATP[s] + L-Tryptophan[s] + L-Proline[s] <=> 2 PPI[s] + 2 AMP[s] + Brevianamide F[s]		OJI86150.1 or OJI88448.1 or OJI88518.1 or OJI90731.1 or OJI80344.1 or OJI89153.1 or OJI82486.1 or OJI91456.1 or OJI84686.1 or OJI87776.1 or OJI81045.1 or OJI87954.1 or OJI88938.1 or OJI86384.1 or OJI87878.1 or OJI85079.1	-1000	1000	0		kegg.reaction/R10661;kegg.pathway/rn00404;kegg.module/M00786;kegg.orthology/K18281	Staurosporine biosynthesis		Included by getKEGGModelFromOrganism (using HMMs)		Sequence similarity low 34%, query cover 96%
	R501		Acceptor[s] + Citronellyl-CoA[s] => Reduced acceptor[s] + Geranoyl-CoA[s]	ec-code/1.3.99.-	OJI81288.1	0	1000	0		kegg.reaction/R08089;kegg.pathway/rn00281;kegg.orthology/K11731	Geraniol degradation		Included by getKEGGModelFromOrganism (using HMMs)		Sequence similarity low 35%, query cover 84%
	R516	tryprostatin A,NADPH:oxygen oxidoreductase	NADPH[s] + O2[s] + H+[s] + Tryprostatin A[s] <=> 2 H2O[s] + NADP+[s] + Fumitremorgin C[s]	ec-code/1.14.19.71	OJI84676.1 or OJI90068.1	-1000	1000	0		kegg.reaction/R10416;kegg.pathway/rn00404;kegg.module/M00786;kegg.orthology/K17827;rhea/35966	Staurosporine biosynthesis		Included by getKEGGModelFromOrganism (using HMMs)		Sequence similarity low 35%, query cover 89%
	R6	D-arabinitol:NAD+ 2-oxidoreductase (D-ribulose-forming)	NAD+[s] + AOL[s] <=> NADH[s] + H+[s] + RL[s]	ec-code/1.1.1.250	OJI81924.1 or OJI81272.1 or OJI79515.1 or OJI80932.1 or OJI82767.1 or OJI91515.1 or OJI81222.1	-1000	1000	0		kegg.reaction/R07134;kegg.pathway/rn00040;kegg.orthology/K17738;rhea/17392	Pentose and glucuronate interconversions		Included by getKEGGModelFromOrganism (using HMMs)		Sequence similarity low 36%
	R136	(5Z,13E)-(15S)-9alpha,11alpha-Epidioxy-15-hydroxyprosta-5,13-thromboxane-A2-isomerase	Prostaglandin H2[s] <=> Thromboxane A2[s]	ec-code/5.3.99.5	OJI83103.1 or OJI89220.1 or OJI88897.1 or OJI82744.1 or OJI82612.1 or OJI87402.1 or OJI91301.1 or OJI86156.1 or OJI85583.1 or OJI91325.1 or OJI81601.1 or OJI88581.1	-1000	1000	0		kegg.reaction/R02268;kegg.pathway/rn00590;kegg.orthology/K01832;rhea/17140	Arachidonic acid metabolism		Included by getKEGGModelFromOrganism (using HMMs)		Sequence similarity low 36%, query cover 34%
	R24	(R)-Acetoin:NAD+ oxidoreductase	NADH[s] + H+[s] + Diacetyl[s] => NAD+[s] + (R)-Acetoin[s]	ec-code/1.1.1.303	OJI79495.1 or OJI91196.1	0	1000	0		kegg.reaction/R02855;kegg.pathway/rn00650;kegg.orthology/K00004	Butanoate metabolism		Included by getKEGGModelFromOrganism (using HMMs)		Sequence similarity low 36-38%, query cover 86-90%
	R25	(R,R)-Butane-2,3-diol:NAD+ oxidoreductase	NAD+[s] + (R,R)-Butane-2,3-diol[s] <=> NADH[s] + H+[s] + (R)-Acetoin[s]	ec-code/1.1.1.4	OJI79495.1 or OJI91196.1	-1000	1000	0		kegg.reaction/R02946;kegg.pathway/rn00650;kegg.orthology/K00004;rhea/24343	Butanoate metabolism		Included by getKEGGModelFromOrganism (using HMMs)		Sequence similarity low 36-38%, query cover 86-90%
	R26	meso-2,3-butanediol:NAD+ oxidoreductase [(S)-acetoin forming]	NAD+[s] + meso-2,3-Butanediol[s] <=> NADH[s] + H+[s] + (S)-Acetoin[s]	ec-code/1.1.1.-	OJI79495.1 or OJI91196.1	-1000	1000	0		kegg.reaction/R10504;kegg.pathway/rn00650;kegg.orthology/K00004	Butanoate metabolism		Included by getKEGGModelFromOrganism (using HMMs)		Sequence similarity low 36-38%, query cover 86-90%
	R536	Uridine triphosphate:AMP phosphotransferase;	AMP[s] + UTP[s] <=> ADP[s] + UDP[s]	ec-code/2.7.4.10	OJI82434.1 or OJI87000.1	-1000	1000	0		kegg.reaction/R00157;kegg.orthology/K00944			Included by getKEGGModelFromOrganism (using HMMs)		Sequence similarity low 37%, query cover 56%
	R515	fumitremorgin C,NADPH:oxygen oxidoreductase (12alpha,13alpha-dihydroxyfumitremorgin C-forming)	2 NADPH[s] + 2 O2[s] + 2 H+[s] + Fumitremorgin C[s] <=> 2 H2O[s] + 2 NADP+[s] + 12alpha,13alpha-Dihydroxyfumitremorgin C[s]	ec-code/1.14.14.119	OJI83235.1 or OJI87849.1 or OJI79583.1 or OJI90777.1 or OJI82644.1	-1000	1000	0		kegg.reaction/R10414;kegg.pathway/rn00404;kegg.module/M00786;kegg.orthology/K17826;rhea/35970	Staurosporine biosynthesis		Included by getKEGGModelFromOrganism (using HMMs)		Sequence similarity low 38%, query cover 66%
	R517	fumitremorgin B,2-oxoglutarate:oxygen oxidoreductase (verruculogen-forming)	2 O2[s] + 2-Oxoglutarate[s] + Reduced acceptor[s] + Fumitremorgin B[s] <=> H2O[s] + CO2[s] + Acceptor[s] + SUCC[s] + Verruculogen[s]	ec-code/1.14.11.38	OJI80079.1	-1000	1000	0		kegg.reaction/R10445;kegg.pathway/rn00404;kegg.module/M00786;kegg.orthology/K17825;rhea/35978	Staurosporine biosynthesis		Included by getKEGGModelFromOrganism (using HMMs)		Sequence similarity low 38%, query cover 96%
	R230	L-arginine,NADPH:oxygen oxidoreductase (nitric-oxide-forming)	3 NADPH[s] + 4 O2[s] + 2 L-Arginine[s] + 3 H+[s] <=> 4 H2O[s] + 3 NADP+[s] + 2 L-Citrulline[s] + 2 Nitric oxide[s]	ec-code/1.14.13.39	OJI91186.1 or OJI84452.1	-1000	1000	0		kegg.reaction/R00557;kegg.pathway/rn00220;kegg.orthology/K13240;rhea/19900	Arginine biosynthesis		Included by getKEGGModelFromOrganism (using HMMs)		Sequence similarity low 39%, query cover 37%
	R518	S-adenosyl-L-methionine:6-hydroxytryprostatin B O-methyltransferase	SAM[s] + 6-Hydroxytryprostatin B[s] <=> SAH[s] + Tryprostatin A[s]	ec-code/2.1.1.293	OJI86753.1 or OJI82489.1 or OJI87481.1 or OJI89098.1 or OJI88848.1 or OJI83707.1 or OJI88345.1	-1000	1000	0		kegg.reaction/R10588;kegg.pathway/rn00404;kegg.module/M00786;kegg.orthology/K18280;rhea/37906	Staurosporine biosynthesis		Included by getKEGGModelFromOrganism (using HMMs)		Sequence similarity low 39%, query cover 44%
	R27	trans-aconitate carboxy-lyase	trans-Aconitate[s] => CO2[s] + Itaconate[s]	ec-code/4.1.1.-	OJI89779.1	0	1000	0		kegg.reaction/R11749;kegg.pathway/rn00660;kegg.orthology/K22004	C5-Branched dibasic acid metabolism		Included by getKEGGModelFromOrganism (using HMMs)		Sequence similarity low 45%, query cover 74%
	R169	ADP-ribose ribophosphohydrolase	H2O[s] + ADPR[s] => AMP[s] + R5P[s]	3.6.1.13	OJI89015.1	0	1000	0		kegg.reaction/R01054;kegg.pathway/rn00230;kegg.orthology/K01515;rhea/10415	Purine metabolism		Included by getKEGGModelFromOrganism (using HMMs)		Sequence similarity low 46%, query cover 44%

## Sheet: Dead end metabolite
	R10	UDP-glucose:NAD+ 6-oxidoreductase	H2O[c] + 2 NAD+[c] + UDPG[c] <=> 2 NADH[c] + 2 H+[c] + UDP-glucuronate[c]	ec-code/1.1.1.22	OJI86569.1 or OJI91332.1 or OJI88932.1	-1000	1000	0		kegg.reaction/R00286;kegg.pathway/rn00040;kegg.pathway/rn00053;kegg.pathway/rn00520;kegg.module/M00014;kegg.orthology/K00012;rhea/23599	Pentose and glucuronate interconversions		Included by getKEGGModelFromOrganism (using HMMs)		dead end
	R62	Sucrose 6-phosphate fructohydrolase	H2O[c] + Sucrose 6-phosphate[c] => D-Glucose 6-phosphate[c] + FRU[c]	ec-code/3.2.1.26	OJI79999.1 or OJI91573.1	0	1000	0		kegg.reaction/R03921;kegg.pathway/rn00500;kegg.orthology/K01193	Starch and sucrose metabolism		Included by getKEGGModelFromOrganism (using HMMs)		dead end
	R63	ATP:D-fructose 6-phosphotransferase	ATP[c] + FRU[c] => ADP[c] + D-Fructose 6-phosphate[c]	ec-code/2.7.1.1	OJI85888.1 or OJI80226.1 or OJI91544.1 or OJI87622.1 or OJI79519.1 or OJI83626.1	0	1000	0		kegg.reaction/R00760;kegg.pathway/rn00500;kegg.orthology/K00844;rhea/16128	Starch and sucrose metabolism		Included by getKEGGModelFromOrganism (using HMMs)		dead end
	R64	ADP-glucose glucose-1-phosphohydrolase	H2O[c] + ADP-glucose[c] => AMP[c] + G1P[c]	ec-code/3.6.1.21	OJI89014.1	0	1000	0		kegg.reaction/R00951;kegg.pathway/rn00500;kegg.orthology/K18447	Starch and sucrose metabolism		Included by getKEGGModelFromOrganism (using HMMs)		dead end
	R65	Isomaltose 6-alpha-D-glucanohydrolase	H2O[c] + Isomaltose[c] => DGLC[c] + GLC[c]	ec-code/3.2.1.10	OJI85771.1	0	1000	0		kegg.reaction/R01718;kegg.pathway/rn00500;kegg.orthology/K01182	Starch and sucrose metabolism		Included by getKEGGModelFromOrganism (using HMMs)		dead end
	R66	maltodextrin maltohydrolase	H2O[c] + Maltodextrin[c] => MLT[c]	ec-code/3.2.1.1	OJI80998.1 or OJI82773.1 or OJI88006.1 or OJI88547.1 or OJI84920.1 or OJI88007.1 or OJI79356.1	0	1000	0		kegg.reaction/R11262;kegg.pathway/rn00500;kegg.orthology/K01176	Starch and sucrose metabolism		Included by getKEGGModelFromOrganism (using HMMs)		dead end
	R587	NADH:(quinone-acceptor) oxidoreductase	NADH[s] + H+[s] + Vitamin K[s] <=> NAD+[s] + Reduced Vitamin K[s]	ec-code/1.6.5.2	OJI86949.1	-1000	1000	0		kegg.reaction/R03643;kegg.orthology/K03809			Included by getKEGGModelFromOrganism (using HMMs)		Dead end
	R627		TPP[c] + ACAL[c] <=> 2-(alpha-Hydroxyethyl)thiamine diphosphate[c]	ec-code/4.1.1.1	OJI87833.1 or OJI85207.1 or OJI87832.1 or OJI80330.1 or OJI87281.1	-1000	1000	0		kegg.reaction/R00755;kegg.pathway/rn00010;kegg.orthology/K01568	Glycolysis / Gluconeogenesis		Included by getKEGGModelFromOrganism (using HMMs)		dead end
	R628	ATP:1-phosphatidyl-1D-myo-inositol-3-phosphate 5-phosphotransferase	ATP[c] + PINSP[c] => ADP[c] + 1-Phosphatidyl-1D-myo-inositol 3,5-bisphosphate[c]	ec-code/2.7.1.150	OJI82317.1	0	1000	0		kegg.reaction/R05802;kegg.pathway/rn00562;kegg.orthology/K00921;rhea/13612	Inositol phosphate metabolism		Included by getKEGGModelFromOrganism (using HMMs)		dead end
	R641	[lipoyl-carrier protein]-L-lysine:lipoate ligase (AMP-forming)	ATP[m] + Apoprotein[m] + LIPOA[m] => PPI[m] + AMP[m] + Protein N6-(lipoyl)lysine[m]	ec-code/6.3.1.20	OJI90445.1	0	1000	0		kegg.reaction/R11143;kegg.pathway/rn00785;kegg.orthology/K03800;rhea/49291	Lipoic acid metabolism		Included by getKEGGModelFromOrganism (using HMMs)		dead end
	R651	Aldehyde:oxygen oxidoreductase	H2O[c] + O2[c] + 1-Methylnicotinamide[c] => H2O2[c] + H+[c] + N1-Methyl-4-pyridone-5-carboxamide[c]	ec-code/1.2.3.1	OJI81124.1 or OJI84749.1	0	1000	0		kegg.reaction/R04085;kegg.pathway/rn00760;kegg.orthology/K00157	Nicotinate and nicotinamide metabolism		Included by getKEGGModelFromOrganism (using HMMs)		dead end
	R652	Aldehyde:oxygen oxidoreductase	H2O[c] + O2[c] + 1-Methylnicotinamide[c] => H2O2[c] + H+[c] + N1-Methyl-2-pyridone-5-carboxamide[c]	ec-code/1.2.3.1	OJI81124.1 or OJI84749.1	0	1000	0		kegg.reaction/R08408;kegg.pathway/rn00760;kegg.orthology/K00157	Nicotinate and nicotinamide metabolism		Included by getKEGGModelFromOrganism (using HMMs)		dead end
	R656	ATP:pantothenate 4'-phosphotransferase	ATP[c] + N-((R)-Pantothenoyl)-L-cysteine[c] => ADP[c] + 4PPNCYS[c]	ec-code/2.7.1.33	OJI85809.1	0	1000	0		kegg.reaction/R04391;kegg.pathway/rn00770;kegg.orthology/K09680	Pantothenate and CoA biosynthesis		Included by getKEGGModelFromOrganism (using HMMs)		dead end
	R657	CoA:apo-[acyl-carrier-protein] pantetheinephosphotransferase	CoA[c] + Apo-[acyl-carrier-protein][c] => PAP[c] + ACP[c]	ec-code/2.7.8.7;ec-code/2.7.8.-	OJI80632.1	0	1000	0		kegg.reaction/R01625;kegg.pathway/rn00770;kegg.orthology/K06133;rhea/12071	Pantothenate and CoA biosynthesis		Included by getKEGGModelFromOrganism (using HMMs)		dead end
	R658	2-deoxy-D-ribose-5-phosphate acetaldehyde-lyase (D-glyceraldehyde-3-phosphate-forming)	2-Deoxy-D-ribose 5-phosphate[c] <=> ACAL[c] + T3P1[c]	ec-code/4.1.2.4	OJI83326.1 or OJI85981.1	-1000	1000	0		kegg.reaction/R01066;kegg.pathway/rn00030;kegg.orthology/K01619;rhea/12824	Pentose phosphate pathway		Included by getKEGGModelFromOrganism (using HMMs)		dead end
	R660	coproporphyrinogen-III:oxygen oxidoreductase (coproporphyrin-forming)	3 O2[c] + COPHY3[c] <=> 3 H2O2[c] + Coproporphyrin III[c]	ec-code/1.3.3.15	OJI82614.1	-1000	1000	0		kegg.reaction/R04178;kegg.pathway/rn00860;kegg.orthology/K00231;rhea/43439	Porphyrin and chlorophyll metabolism		Included by getKEGGModelFromOrganism (using HMMs)		dead end
	R661	Fe-coproporphyrin-III ferro-lyase (coproporphyrin-III-forming)	2 H+[c] + Fe-coproporphyrin III[c] <=> Coproporphyrin III[c] + FE2[c]	ec-code/4.99.1.9	OJI79784.1	-1000	1000	0		kegg.reaction/R11329;kegg.pathway/rn00860;kegg.orthology/K01772;rhea/49575	Porphyrin and chlorophyll metabolism		Included by getKEGGModelFromOrganism (using HMMs)		dead end
	R662	Uroporphyrinogen I carboxy-lyase	Uroporphyrinogen I[c] <=> 4 CO2[c] + Coproporphyrinogen I[c]	ec-code/4.1.1.37	OJI87040.1	-1000	1000	0		kegg.reaction/R04972;kegg.pathway/rn00860;kegg.orthology/K01599;rhea/31242	Porphyrin and chlorophyll metabolism		Included by getKEGGModelFromOrganism (using HMMs)		dead end
	R663	Spontaneous reaction	HMBIL[c] <=> H2O[c] + Uroporphyrinogen I[c]								Porphyrin and chlorophyll metabolism				dead end
	R664	ATP:propanoate phosphotransferase	ATP[c] + PROP[c] <=> ADP[c] + Propanoyl phosphate[c]	ec-code/2.7.2.1	OJI86490.1	-1000	1000	0		kegg.reaction/R01353;kegg.pathway/rn00640;kegg.orthology/K00925;rhea/23151	Propanoate metabolism		Included by getKEGGModelFromOrganism (using HMMs)		dead end
	R665	propan-2-ol:NAD+ oxidoreductase	NAD+[c] + Propan-2-ol[c] <=> NADH[c] + H+[c] + Acetone[c]	ec-code/1.1.1.-	OJI82164.1 or OJI80491.1 or OJI88811.1 or OJI84612.1 or OJI88275.1	-1000	1000	0		kegg.reaction/R10703;kegg.pathway/rn00640;kegg.orthology/K18369;rhea/41987	Propanoate metabolism		Included by getKEGGModelFromOrganism (using HMMs)		dead end
	R669	ADP:ATP adenylyltransferase	ATP[c] + ADP[c] => PI[c] + P1,P4-Bis(5'-adenosyl)tetraphosphate[c]	2.7.7.53	OJI84148.1	0	1000	0		kegg.reaction/R00126;kegg.pathway/rn00230;kegg.orthology/K00988;rhea/16580	Purine metabolism		Included by getKEGGModelFromOrganism (using HMMs)		dead end
	R670	APS:ATP adenylyltransferase	ATP[c] + APS[c] => Sulfate[c] + P1,P4-Bis(5'-adenosyl)tetraphosphate[c]	2.7.7.53	OJI84148.1	0	1000	0		kegg.reaction/R01618;kegg.pathway/rn00230;kegg.orthology/K00988	Purine metabolism		Included by getKEGGModelFromOrganism (using HMMs)		dead end
	R674	ATP:sphinganine 1-phosphotransferase	ATP[c] + C18SPH[c] => ADP[c] + Sphinganine 1-phosphate[c]	2.7.1.91	OJI90807.1	0	1000	0		kegg.reaction/R02976;kegg.pathway/rn00600;kegg.orthology/K04718;rhea/15468	Sphingolipid metabolism		Included by getKEGGModelFromOrganism (using HMMs)		dead end
	R675	3-sn-phosphatidate phosphohydrolase	H2O[c] + Sphinganine 1-phosphate[c] => PI[c] + C18SPH[c]	3.1.3.-	OJI89412.1	0	1000	0		kegg.reaction/R06520;kegg.pathway/rn00600;kegg.orthology/K04716;kegg.orthology/K04717;rhea/27517	Sphingolipid metabolism		Included by getKEGGModelFromOrganism (using HMMs)		dead end
	R676	Sphinganine-1-phosphate pamlmitaldehyde-lyase	Sphinganine 1-phosphate[c] => Ethanolamine phosphate[c] + Hexadecanal[c]	4.1.2.27	OJI81049.1	0	1000	0		kegg.reaction/R02464;kegg.pathway/rn00600;kegg.orthology/K01634;rhea/18596	Sphingolipid metabolism		Included by getKEGGModelFromOrganism (using HMMs)		dead end
	R677	sphingosine-1-phosphate palmitaldehyde-lyase (phosphoethanolamine-forming)	Sphingosine 1-phosphate[c] => Ethanolamine phosphate[c] + Hexadecenal[c]	4.1.2.27	OJI81049.1	0	1000	0		kegg.reaction/R06516;kegg.pathway/rn00600;kegg.module/M00100;kegg.orthology/K01634	Sphingolipid metabolism		Included by getKEGGModelFromOrganism (using HMMs)		dead end
	R678	ATP:sphingosine 1-phosphotransferase;	ATP[c] + Sphingosine[c] => ADP[c] + Sphingosine 1-phosphate[c]	2.7.1.91	OJI90807.1	0	1000	0		kegg.reaction/R01926;kegg.pathway/rn00600;kegg.module/M00100;kegg.orthology/K04718;rhea/35850	Sphingolipid metabolism		Included by getKEGGModelFromOrganism (using HMMs)		dead end
	R682	ATP:[sulfur-carrier protein] adenylyltransferase	ATP[c] + Sulfur-carrier protein[c] <=> PPI[c] + Adenylyl-[sulfur-carrier protein][c]	2.7.7.80	OJI89511.1	-1000	1000	0		kegg.reaction/R07459;kegg.pathway/rn00730;kegg.orthology/K11996;rhea/43619	Thiamine metabolism		Included by getKEGGModelFromOrganism (using HMMs)		dead end
	R683	[enzyme]-S-sulfanyl-L-cysteine:adenylyl-[sulfur-carrier protein] sulfurtransferase	Reduced acceptor[c] + [Enzyme]-S-sulfanylcysteine[c] + Adenylyl-[sulfur-carrier protein][c] <=> AMP[c] + Acceptor[c] + [Enzyme]-cysteine[c] + Thiocarboxy-[sulfur-carrier protein][c]	2.8.1.11	OJI89511.1	-1000	1000	0		kegg.reaction/R07461;kegg.pathway/rn00730;kegg.orthology/K11996	Thiamine metabolism		Included by getKEGGModelFromOrganism (using HMMs)		dead end
	R684	L-cysteine:[enzyme]-cysteine sulfurtransferase	CYS[c] + [Enzyme]-cysteine[c] <=> ALA[c] + [Enzyme]-S-sulfanylcysteine[c]	ec-code/2.8.1.7	OJI88103.1	-1000	1000	0		kegg.reaction/R07460;kegg.pathway/rn00730;kegg.orthology/K04487;rhea/17460	Thiamine metabolism		Included by getKEGGModelFromOrganism (using HMMs)		dead end
	R685	2-oxoadipate dehydrogenase complex	NAD+[c] + CoA[c] + AKA[c] => NADH[c] + CO2[c] + H+[c] + Glutaryl-CoA[c]	ec-code/1.2.4.2	OJI81179.1 or OJI91543.1	0	1000	0		kegg.reaction/R01933;kegg.pathway/rn00380;kegg.orthology/K00164;rhea/30798	Tryptophan metabolism		Included by getKEGGModelFromOrganism (using HMMs)		dead end
	R686	5-Hydroxy-L-tryptophan decarboxy-lyase	5-Hydroxy-L-tryptophan[c] => CO2[c] + Serotonin[c]	ec-code/4.1.1.28	OJI87231.1	0	1000	0		kegg.reaction/R02701;kegg.pathway/rn00380;kegg.module/M00037;kegg.orthology/K01593;rhea/18536	Tryptophan metabolism		Included by getKEGGModelFromOrganism (using HMMs)		dead end
	R687	5-hydroxy-L-tryptophan:oxygen 2,3-dioxygenase (indole-decyclizing)	O2[c] + 5-Hydroxy-L-tryptophan[c] => 5-Hydroxy-N-formylkynurenine[c]	ec-code/1.13.11.52	OJI88102.1 or OJI80965.1 or OJI88707.1	0	1000	0		kegg.reaction/R02702;kegg.pathway/rn00380;kegg.orthology/K00463	Tryptophan metabolism		Included by getKEGGModelFromOrganism (using HMMs)		dead end
	R688	3-Hydroxykynurenamine:oxygen oxidoreductase(deaminating)(flavin-containing)	O2[c] + 3-Hydroxykynurenamine[c] => NH3[c] + H2O2[c] + 4,8-Dihydroxyquinoline[c]	ec-code/1.4.3.4	OJI87247.1 or OJI88838.1 or OJI80095.1 or OJI80522.1 or OJI89076.1	0	1000	0		kegg.reaction/R04907;kegg.pathway/rn00380;kegg.orthology/K00274	Tryptophan metabolism		Included by getKEGGModelFromOrganism (using HMMs)		dead end
	R689	5-Hydroxytryptamine:oxygen oxidoreductase(deaminating)(flavin-containing)	H2O[c] + O2[c] + Serotonin[c] => NH3[c] + H2O2[c] + 5-Hydroxyindoleacetaldehyde[c]	ec-code/1.4.3.4	OJI87247.1 or OJI88838.1 or OJI80095.1 or OJI80522.1 or OJI89076.1	0	1000	0		kegg.reaction/R02908;kegg.pathway/rn00380;kegg.orthology/K00274	Tryptophan metabolism		Included by getKEGGModelFromOrganism (using HMMs)		dead end
	R690	5-Hydroxyindoleacetaldehyde:NAD+ oxidoreductase	H2O[c] + NAD+[c] + 5-Hydroxyindoleacetaldehyde[c] => NADH[c] + H+[c] + 5-Hydroxyindoleacetate[c]	ec-code/1.2.1.3	OJI81642.1 or OJI90286.1 or OJI87357.1 or OJI89639.1 or OJI79524.1 or OJI84430.1 or OJI83381.1 or OJI79678.1 or OJI89762.1 or OJI84090.1 or OJI90281.1 or OJI79868.1 or OJI83694.1 or OJI88075.1	0	1000	0		kegg.reaction/R04903;kegg.pathway/rn00380;kegg.orthology/K00128;kegg.orthology/K00149;rhea/31218	Tryptophan metabolism		Included by getKEGGModelFromOrganism (using HMMs)		dead end
	R691	5-hydroxyindoleacetaldehyde:oxygen oxidoreductase	H2O[c] + O2[c] + 5-Hydroxyindoleacetaldehyde[c] => H2O2[c] + 5-Hydroxyindoleacetate[c]	ec-code/1.2.3.1	OJI81124.1 or OJI84749.1	0	1000	0		kegg.reaction/R04904;kegg.pathway/rn00380;kegg.orthology/K00157	Tryptophan metabolism		Included by getKEGGModelFromOrganism (using HMMs)		dead end
	R692	5-Hydroxykynurenamine decarboxy-lyase	5-Hydroxykynurenine[c] => CO2[c] + 5-Hydroxykynurenamine[c]	ec-code/4.1.1.28	OJI87231.1	0	1000	0		kegg.reaction/R04909;kegg.pathway/rn00380;kegg.orthology/K01593;rhea/31222	Tryptophan metabolism		Included by getKEGGModelFromOrganism (using HMMs)		dead end
	R693	3-Methoxytyramine:oxygen oxidoreductase (deaminating) (copper-containing)	H2O[c] + O2[c] + 3-Methoxytyramine[c] => NH3[c] + H2O2[c] + 3-Methoxy-4-hydroxyphenylacetaldehyde[c]	ec-code/1.4.3.4	OJI87247.1 or OJI88838.1 or OJI80095.1 or OJI80522.1 or OJI89076.1	0	1000	0		kegg.reaction/R04890;kegg.pathway/rn00350;kegg.orthology/K00274	Tyrosine metabolism		Included by getKEGGModelFromOrganism (using HMMs)		dead end
	R694	3-Methoxy-4-hydroxyphenylacetaldehyde:NAD+ oxidoreductase	H2O[c] + NAD+[c] + 3-Methoxy-4-hydroxyphenylacetaldehyde[c] => NADH[c] + H+[c] + Homovanillate[c]	ec-code/1.2.1.5	OJI81279.1 or OJI81642.1 or OJI91142.1	0	1000	0		kegg.reaction/R04888;kegg.pathway/rn00350;kegg.orthology/K00129	Tyrosine metabolism		Included by getKEGGModelFromOrganism (using HMMs)		dead end
	R695	3-Methoxy-4-hydroxyphenylacetaldehyde:NADP+ oxidoreductase	H2O[c] + NADP+[c] + 3-Methoxy-4-hydroxyphenylacetaldehyde[c] => NADPH[c] + H+[c] + Homovanillate[c]	ec-code/1.2.1.5	OJI81279.1 or OJI81642.1 or OJI91142.1	0	1000	0		kegg.reaction/R04889;kegg.pathway/rn00350;kegg.orthology/K00129	Tyrosine metabolism		Included by getKEGGModelFromOrganism (using HMMs)		dead end
	R696	S-Adenosyl-L-methionine:catechol O-methyltransferase	SAM[c] + 3,4-Dihydroxyphenylacetate[c] => SAH[c] + Homovanillate[c]	ec-code/2.1.1.6	OJI84500.1 or OJI81184.1 or OJI79760.1	0	1000	0		kegg.reaction/R03304;kegg.pathway/rn00350;kegg.orthology/K00545	Tyrosine metabolism		Included by getKEGGModelFromOrganism (using HMMs)		dead end
	R697	3,4-Dihydroxyphenylacetaldehyde:NAD+ oxidoreductase	H2O[c] + NAD+[c] + 3,4-Dihydroxyphenylacetaldehyde[c] => NADH[c] + H+[c] + 3,4-Dihydroxyphenylacetate[c]	ec-code/1.2.1.5	OJI81279.1 or OJI81642.1 or OJI91142.1	0	1000	0		kegg.reaction/R03300;kegg.pathway/rn00350;kegg.orthology/K00129	Tyrosine metabolism		Included by getKEGGModelFromOrganism (using HMMs)		dead end
	R698	3,4-Dihydroxyphenylacetaldehyde:NADP+ oxidoreductase	H2O[c] + NADP+[c] + 3,4-Dihydroxyphenylacetaldehyde[c] => NADPH[c] + H+[c] + 3,4-Dihydroxyphenylacetate[c]	ec-code/1.2.1.5	OJI81279.1 or OJI81642.1 or OJI91142.1	0	1000	0		kegg.reaction/R03302;kegg.pathway/rn00350;kegg.orthology/K00129	Tyrosine metabolism		Included by getKEGGModelFromOrganism (using HMMs)		dead end
	R699	Tyramine:oxygen oxidoreductase(deaminating)(flavin-containing)	H2O[c] + O2[c] + Tyramine[c] => NH3[c] + H2O2[c] + 4-Hydroxyphenylacetaldehyde[c]	(1.4.3.4) or (1.4.3.21)	(OJI80522.1 or OJI87247.1 or OJI80095.1 or OJI88838.1) or (OJI87787.1 or OJI84505.1 or OJI80802.1 or OJI85581.1 or OJI87197.1 or OJI82099.1 or OJI87605.1 or OJI84692.1)	0	1000	0		kegg.reaction/R02382;kegg.pathway/rn00350;kegg.orthology/K00274;kegg.orthology/K00276;rhea/30594	Tyrosine metabolism		Included by getKEGGModelFromOrganism (using HMMs)		dead end
	R700	4-Hydroxyphenylacetaldehyde:NAD+ oxidoreductase	H2O[c] + NAD+[c] + 4-Hydroxyphenylacetaldehyde[c] => NADH[c] + H+[c] + 4HPAC[c]	ec-code/1.2.1.5	OJI81279.1 or OJI81642.1 or OJI91142.1	0	1000	0		kegg.reaction/R02695;kegg.pathway/rn00350;kegg.orthology/K00129;rhea/17276	Tyrosine metabolism		Included by getKEGGModelFromOrganism (using HMMs)		dead end
	R701	4-Hydroxyphenylacetaldehyde:NADP+ oxidoreductase	H2O[c] + NADP+[c] + 4-Hydroxyphenylacetaldehyde[c] => NADPH[c] + H+[c] + 4HPAC[c]	ec-code/1.2.1.5	OJI81279.1 or OJI81642.1 or OJI91142.1	0	1000	0		kegg.reaction/R02697;kegg.pathway/rn00350;kegg.orthology/K00129	Tyrosine metabolism		Included by getKEGGModelFromOrganism (using HMMs)		dead end
	R702	S-Adenosyl-L-methionine:catechol O-methyltransferase	SAM[c] + Dopamine[c] => SAH[c] + 3-Methoxytyramine[c]	ec-code/2.1.1.6	OJI84500.1 or OJI81184.1 or OJI79760.1	0	1000	0		kegg.reaction/R04301;kegg.pathway/rn00350;kegg.pathway/rn00965;kegg.orthology/K00545	Tyrosine metabolism;Betalain biosynthesis		Included by getKEGGModelFromOrganism (using HMMs)		dead end
	R703	L-tyrosine carboxy-lyase (tyramine-forming)	TYR[c] => CO2[c] + Tyramine[c]	4.1.1.28	OJI87231.1	0	1000	0		kegg.reaction/R00736;kegg.pathway/rn00350;kegg.pathway/rn00680;kegg.pathway/rn00950;kegg.orthology/K01593;rhea/14348	Tyrosine metabolism;Methane metabolism;Isoquinoline alkaloid biosynthesis		Included by getKEGGModelFromOrganism (using HMMs)		dead end
	R704	4-Coumarate:CoA ligase (AMP-forming)	ATP[c] + CoA[c] + 4-Coumarate[c] <=> PPI[c] + AMP[c] + p-Coumaroyl-CoA[c]	ec-code/6.2.1.12	OJI91042.1 or OJI80783.1 or OJI83926.1	-1000	1000	0		kegg.reaction/R01616;kegg.pathway/rn00130;kegg.pathway/rn00360;kegg.pathway/rn00940;kegg.module/M00039;kegg.orthology/K01904;rhea/19644	Ubiquinone and other terpenoid-quinone biosynthesis;Phenylalanine metabolism;Phenylpropanoid biosynthesis		Included by getKEGGModelFromOrganism (using HMMs)		dead end
d	R705	L-isoleucine:acetoacetyl-CoA ligase (tenuazonic acid-forming)	ATP[c] + AACCOA[c] + ILE[c] <=> CoA[c] + PPI[c] + AMP[c] + Tenuazonic acid[c]	ec-code/6.3.2.50	OJI86150.1	-1000	1000	0		kegg.reaction/R11723;kegg.orthology/K22581;rhea/52803			Included by getKEGGModelFromOrganism (using HMMs)		dead end
	R706	4-hydroxy-2-oxo-heptandioate succinate-semialdehyde-lyase (pyruvate-forming)	4-Hydroxy-2-oxo-heptanedioate[c] => PYR[c] + SUCCSAL[m]	ec-code/4.1.2.52	OJI85954.1 or OJI87718.1 or OJI80533.1 or OJI87941.1	0	1000	0		kegg.reaction/R01645;kegg.orthology/K02510			Included by getKEGGModelFromOrganism (using HMMs)		dead end
	R707	2-Propyn-1-al:NAD+ oxidoreductase	H2O[c] + NAD+[c] + 2-Propynal[c] => NADH[c] + H+[c] + Propynoate[c]	ec-code/1.2.1.3	OJI81642.1 or OJI90286.1 or OJI87357.1 or OJI89639.1 or OJI79524.1 or OJI84430.1 or OJI83381.1 or OJI79678.1 or OJI89762.1 or OJI84090.1 or OJI90281.1 or OJI79868.1 or OJI83694.1 or OJI88075.1	0	1000	0		kegg.reaction/R02940;kegg.orthology/K00128;kegg.orthology/K00149;rhea/30882			Included by getKEGGModelFromOrganism (using HMMs)		dead end
	R708	ATP:sedoheptulose 1-phosphotransferase	ATP[c] + Sedoheptulose[c] => ADP[c] + Sedoheptulose 1-phosphate[c]	ec-code/2.7.1.3	OJI86889.1	0	1000	0		kegg.reaction/R03819;kegg.orthology/K00846			Included by getKEGGModelFromOrganism (using HMMs)		dead end
	R709	3alpha,7alpha-Dihydroxy-5beta-cholestan-26-al:NAD+ oxidoreductase	H2O[c] + NAD+[c] + 3alpha,7alpha-Dihydroxy-5beta-cholestan-26-al[c] => NADH[c] + H+[c] + 3alpha,7alpha-Dihydroxy-5beta-cholestanate[c]	ec-code/1.2.1.3	OJI81642.1 or OJI90286.1 or OJI87357.1 or OJI89639.1 or OJI79524.1 or OJI84430.1 or OJI83381.1 or OJI79678.1 or OJI89762.1 or OJI84090.1 or OJI90281.1 or OJI79868.1 or OJI83694.1 or OJI88075.1	0	1000	0		kegg.reaction/R04506;kegg.orthology/K00128;kegg.orthology/K00149			Included by getKEGGModelFromOrganism (using HMMs)		dead end
	R710		NAD+[c] + 3alpha,7alpha,26-Trihydroxy-5beta-cholestane[c] <=> NADH[c] + H+[c] + 3alpha,7alpha-Dihydroxy-5beta-cholestan-26-al[c]	ec-code/1.1.1.1	OJI87356.1 or OJI80375.1	-1000	1000	0		kegg.reaction/R04805;kegg.orthology/K00001			Included by getKEGGModelFromOrganism (using HMMs)		dead end
	R711		PE[c] + G00140[c] => DAGLY[c] + G00141[c]		OJI84587.1 or OJI87972.1 or OJI81151.1	0	1000	0		kegg.reaction/R05923;kegg.orthology/K05287;kegg.orthology/K05288			Included by getKEGGModelFromOrganism (using HMMs)		dead end
	R712	Propane-1,2-diol:NADP+ 1-oxidoreductase	NADP+[c] + Propane-1,2-diol[c] <=> NADPH[c] + H+[c] + Lactaldehyde[c]	ec-code/1.1.1.21	OJI83635.1 or OJI81344.1 or OJI87496.1 or OJI90664.1 or OJI86819.1 or OJI88390.1 or OJI84858.1 or OJI89019.1 or OJI82448.1 or OJI88088.1 or OJI82177.1	-1000	1000	0		kegg.reaction/R02577;kegg.orthology/K00011			Included by getKEGGModelFromOrganism (using HMMs)		dead end
	R713	1-Phosphatidyl-1D-myo-inositol 3,4-bisphosphate 3-phosphohydrolase	H2O[c] + 1-Phosphatidyl-1D-myo-inositol 3,4-bisphosphate[c] => PI[c] + 1-Phosphatidyl-1D-myo-inositol 4-phosphate[c]	ec-code/3.1.3.64	OJI90212.1	0	1000	0		kegg.reaction/R06875;kegg.orthology/K01108			Included by getKEGGModelFromOrganism (using HMMs)		dead end
	R714	glutaryl-CoA:electron-transfer flavoprotein 2,3-oxidoreductase	Glutaryl-CoA[m] + Electron-transferring flavoprotein[m] <=> Glutaconyl-1-CoA[m] + Reduced electron-transferring flavoprotein[m]	ec-code/1.3.8.6	OJI83396.1	-1000	1000	0		kegg.reaction/R10074;kegg.orthology/K00252;rhea/20592			Included by getKEGGModelFromOrganism (using HMMs)		dead end
	R715	S-Adenosyl-L-methionine:histone-L-lysine N6-methyltransferase	SAM[c] + Histone-L-lysine[c] <=> SAH[c] + Histone N6-methyl-L-lysine[c]	ec-code/2.1.1.43	OJI83340.1 or OJI84361.1 or OJI90521.1 or OJI90813.1 or OJI87965.1 or OJI80641.1	-1000	1000	0		kegg.reaction/R03938;kegg.orthology/K06101;kegg.orthology/K11419;kegg.orthology/K11422;kegg.orthology/K11423;kegg.orthology/K11427;kegg.orthology/K11429;rhea/10027			Included by getKEGGModelFromOrganism (using HMMs)		dead end
	R716	Cyanoglycoside glucohydrolase	H2O[c] + Cyanoglycoside[c] => DGLC[c] + Cyanohydrin[c]	ec-code/3.2.1.21	OJI88961.1 or OJI81301.1 or OJI79852.1 or OJI90232.1 or OJI82508.1 or OJI79606.1 or OJI89090.1 or OJI89736.1 or OJI83031.1 or OJI84474.1 or OJI82395.1 or OJI81107.1 or OJI91608.1 or OJI84491.1 or OJI86554.1	0	1000	0		kegg.reaction/R04949;kegg.orthology/K01188;kegg.orthology/K05349;kegg.orthology/K05350			Included by getKEGGModelFromOrganism (using HMMs)		dead end
	R717	carbonate hydro-lyase (carbon-dioxide-forming);	Carbonic acid[c] <=> H2O[c] + CO2[c]	ec-code/4.2.1.1	OJI88960.1 or OJI88002.1 or OJI90077.1	-1000	1000	0		kegg.reaction/R00132;kegg.orthology/K01673;rhea/10751			Included by getKEGGModelFromOrganism (using HMMs)		dead end
	R721	dTDPglucose 4-epimerase	dTDP-glucose[c] <=> dTDP-galactose[c]	ec-code/5.1.3.2	OJI89544.1 or OJI85613.1 or OJI80066.1	-1000	1000	0		kegg.reaction/R02984;kegg.orthology/K01784			Included by getKEGGModelFromOrganism (using HMMs)		dead end
	R726	ATP:1D-myo-inositol-1,4,5-trisphosphate 3,6-phosphotransferase	2 ATP[c] + D-myo-Inositol 1,4,5-trisphosphate[c] => 2 ADP[c] + 1D-myo-Inositol 1,3,4,5,6-pentakisphosphate[c]	ec-code/2.7.1.151	OJI90327.1	0	1000	0		kegg.reaction/R10065;kegg.orthology/K00915;rhea/32362			Included by getKEGGModelFromOrganism (using HMMs)		dead end
	R727	ATP:1D-myo-inositol-1,3,4,5-tetrakisphosphate 6-phosphotransferase	ATP[c] + 1D-myo-Inositol 1,3,4,5-tetrakisphosphate[c] => ADP[c] + 1D-myo-Inositol 1,3,4,5,6-pentakisphosphate[c]	ec-code/2.7.1.151	OJI90327.1	0	1000	0		kegg.reaction/R10953;kegg.orthology/K00915			Included by getKEGGModelFromOrganism (using HMMs)		dead end
	R728	NADH phosphohydrolase	H2O[c] + NADH[c] => AMP[c] + NMNH[c]	ec-code/3.6.1.22	OJI88218.1	0	1000	0		kegg.reaction/R11104;kegg.orthology/K03426;rhea/48871			Included by getKEGGModelFromOrganism (using HMMs)		dead end
	R729	1-phosphatidyl-1D-myo-inositol-4-phosphate inositolbisphosphohydrolase	H2O[c] + 1-Phosphatidyl-1D-myo-inositol 4-phosphate[c] => DAGLY[c] + 1D-myo-Inositol 1,4-bisphosphate[c]	ec-code/3.1.4.11	OJI91061.1 or OJI85611.1	0	1000	0		kegg.reaction/R10952;kegg.orthology/K05857			Included by getKEGGModelFromOrganism (using HMMs)		dead end
	R755	dolichyl-beta-D-mannosyl-phosphate:protein-serine O-D-mannosyltransferase	[Protein]-L-serine[c] + Dolichyl phosphate D-mannose[c] <=> DOL20P[c] + 3-O-(alpha-D-Mannosyl)-L-serinyl-[protein][c]	ec-code/2.4.1.109	OJI83344.1 or OJI82452.1 or OJI84209.1	-1000	1000	0		kegg.reaction/R04072;kegg.orthology/K00728;rhea/17380			Included by getKEGGModelFromOrganism (using HMMs)		dead end
	R756		GDP-D-mannose[c] + G13027[c] <=> GDP (G10620)[c] + G10737[c]	ec-code/2.4.1.-	OJI89540.1 or OJI85506.1 or OJI90124.1	-1000	1000	0		kegg.reaction/R09300;kegg.pathway/rn00514;kegg.orthology/K10967	Other types of O-glycan biosynthesis		Included by getKEGGModelFromOrganism (using HMMs)		dead end
	R757		GDP-D-mannose[c] + G10737[c] <=> GDP (G10620)[c] + G10842[c]	ec-code/2.4.1.-	OJI89540.1 or OJI85506.1 or OJI90124.1	-1000	1000	0		kegg.reaction/R09301;kegg.pathway/rn00514;kegg.orthology/K10967	Other types of O-glycan biosynthesis		Included by getKEGGModelFromOrganism (using HMMs)		dead end
	R758		[Protein]-L-serine[c] + Dolichyl phosphate D-mannose (G10617)[c] <=> Dolichyl phosphate (G10622)[c] + G13027[c]	ec-code/2.4.1.109	OJI83344.1 or OJI82452.1 or OJI84209.1	-1000	1000	0		kegg.reaction/R07620;kegg.pathway/rn00514;kegg.pathway/rn00515;kegg.orthology/K00728	Other types of O-glycan biosynthesis;Mannose type O-glycan biosynthesis		Included by getKEGGModelFromOrganism (using HMMs)		dead end
	R272	(3S)-3-hydroxyacyl-CoA hydro-lyase	H2O[s] + 5-Carboxy-2-pentenoyl-CoA[s] <=> (3S)-3-Hydroxyadipyl-CoA[s]	ec-code/4.2.1.17	OJI86194.1	-1000	1000	0		kegg.reaction/R06942;kegg.pathway/rn00360;kegg.pathway/rn00930;kegg.orthology/K07511	Phenylalanine metabolism;Caprolactam degradation		Included by getKEGGModelFromOrganism (using HMMs)		dead end
	R560	carboxybiotin-carboxyl-carrier-protein:acetyl-CoA carboxytransferase	ACCOA[s] + Carboxybiotin-carboxyl-carrier protein[s] <=> Malonyl-CoA[s] + Holo-[carboxylase][s]	ec-code/2.1.3.15	OJI80625.1	-1000	1000	0		kegg.reaction/R04386;kegg.orthology/K11262;rhea/54731			Included by getKEGGModelFromOrganism (using HMMs)		dead end
	R1	2-Dehydro-3-deoxy-D-gluconate:NAD+ 5-oxidoreductase	NAD+[s] + 2-Dehydro-3-deoxy-D-gluconate[s] <=> NADH[s] + H+[s] + (4S)-4,6-Dihydroxy-2,5-dioxohexanoate[s]	ec-code/1.1.1.125;ec-code/1.1.1.127	OJI85019.1 or OJI81336.1 or OJI88531.1 or OJI81272.1 or OJI79515.1 or OJI80932.1	-1000	1000	0		kegg.reaction/R01542;kegg.pathway/rn00040;kegg.orthology/K00065;rhea/24235	Pentose and glucuronate interconversions		Included by getKEGGModelFromOrganism (using HMMs)		Dead end metabolite
	R2		ADP[s] + 2-Deoxy-D-ribose 5-phosphate[s] <=> ATP[s] + Deoxyribose[s]	ec-code/2.7.1.15	OJI79381.1	-1000	1000	0		kegg.reaction/R02750;kegg.pathway/rn00030;kegg.orthology/K00852;rhea/30874	Pentose phosphate pathway		Included by getKEGGModelFromOrganism (using HMMs)		Dead end metabolite
	R3	L-Gulonate:NAD+ 3-oxidoreductase	NAD+[s] + L-Gulonate[s] <=> NADH[s] + H+[s] + 3-Dehydro-L-gulonate[s]	ec-code/1.1.1.45	OJI88780.1	-1000	1000	0		kegg.reaction/R02640;kegg.pathway/rn00040;kegg.module/M00014;kegg.orthology/K13247;rhea/12892	Pentose and glucuronate interconversions		Included by getKEGGModelFromOrganism (using HMMs)		Dead end metabolite
	R4	2,5-dioxopentanoate:NADP+ 5-oxidoreductase	H2O[s] + NADP+[s] + 2,5-Dioxopentanoate[s] <=> NADPH[s] + 2-Oxoglutarate[s] + H+[s]	ec-code/1.2.1.3;ec-code/1.2.1.26	OJI90286.1 or OJI87357.1 or OJI89639.1 or OJI79524.1 or OJI84430.1 or OJI79678.1 or OJI89762.1 or OJI84090.1 or OJI79868.1 or OJI83694.1 or OJI88075.1	-1000	1000	0		kegg.reaction/R00264;kegg.pathway/rn00040;kegg.pathway/rn00053;kegg.orthology/K00128;rhea/11299	Pentose and glucuronate interconversions;Ascorbate and aldarate metabolism		Included by getKEGGModelFromOrganism (using HMMs)		Dead end metabolite
	R12	ADPmannose sugarphosphohydrolase	H2O[s] + ADP-mannose[s] => AMP[s] + D-Mannose 1-phosphate[s]	ec-code/3.6.1.21	OJI89014.1	0	1000	0		kegg.reaction/R02677;kegg.pathway/rn00051;kegg.orthology/K18447	Fructose and mannose metabolism		Included by getKEGGModelFromOrganism (using HMMs)		Dead end metabolite
	R14	D-Glucuronolactone:NAD+ oxidoreductase	2 H2O[s] + NAD+[s] + D-Glucuronolactone[s] <=> NADH[s] + H+[s] + D-Glucarate[s]	ec-code/1.2.1.3	OJI81642.1 or OJI90286.1 or OJI87357.1 or OJI89639.1 or OJI79524.1 or OJI84430.1 or OJI83381.1 or OJI79678.1 or OJI89762.1 or OJI84090.1 or OJI90281.1 or OJI79868.1 or OJI83694.1 or OJI88075.1	-1000	1000	0		kegg.reaction/R02957;kegg.pathway/rn00053;kegg.orthology/K00128;kegg.orthology/K00149;rhea/30886	Ascorbate and aldarate metabolism		Included by getKEGGModelFromOrganism (using HMMs)		Dead end metabolite
	R15	L-ascorbate:oxygen oxidoreductase	O2[s] + 2 Ascorbate[s] <=> 2 H2O[s] + 2 Dehydroascorbate[s]	ec-code/1.10.3.3	OJI87337.1 or OJI82797.1 or OJI88367.1 or OJI85140.1 or OJI86644.1 or OJI89427.1 or OJI91233.1 or OJI84883.1 or OJI88962.1 or OJI84915.1 or OJI83666.1 or OJI80476.1	-1000	1000	0		kegg.reaction/R00068;kegg.pathway/rn00053;kegg.orthology/K00423;rhea/30246	Ascorbate and aldarate metabolism		Included by getKEGGModelFromOrganism (using HMMs)		Dead end metabolite
	R16	NADH:monodehydroascorbate oxidoreductase	NAD+[s] + 2 Ascorbate[s] <=> NADH[s] + H+[s] + 2 Monodehydroascorbate[s]	ec-code/1.6.5.4	OJI88713.1	-1000	1000	0		kegg.reaction/R00095;kegg.pathway/rn00053;kegg.orthology/K08232;rhea/14584	Ascorbate and aldarate metabolism		Included by getKEGGModelFromOrganism (using HMMs)		Dead end metabolite
	R17	L-gulono-1,4-lactone:oxygen 2-oxidoreductase	O2[s] + L-Gulono-1,4-lactone[s] <=> H2O2[s] + L-xylo-Hexulonolactone[s]	ec-code/1.1.3.8	OJI88930.1	-1000	1000	0		kegg.reaction/R03184;kegg.pathway/rn00053;kegg.module/M00129;kegg.orthology/K00103;rhea/12355	Ascorbate and aldarate metabolism		Included by getKEGGModelFromOrganism (using HMMs)		Dead end metabolite
	R18	L-galactose:NAD+ 1-oxidoreductase	NAD+[s] + L-Galactose[s] <=> NADH[s] + H+[s] + L-Galactono-1,4-lactone[s]	ec-code/1.1.1.122;ec-code/1.1.1.316	OJI87609.1	-1000	1000	0		kegg.reaction/R07675;kegg.pathway/rn00053;kegg.module/M00114;kegg.orthology/K17744;rhea/31562	Ascorbate and aldarate metabolism		Included by getKEGGModelFromOrganism (using HMMs)		Dead end metabolite
	R19	UDP-glucose 4,6-hydro-lyase (UDP-4-dehydro-6-deoxy-D-glucose-forming)	UDPG[s] => H2O[s] + UDP-4-dehydro-6-deoxy-D-glucose[s]	ec-code/4.2.1.76	OJI83509.1 or OJI87901.1 or OJI87902.1	0	1000	0		kegg.reaction/R00293;kegg.pathway/rn00520;kegg.orthology/K12450;rhea/21503	Amino sugar and nucleotide sugar metabolism		Included by getKEGGModelFromOrganism (using HMMs)		Dead end metabolite
	R20	UDP-4-dehydro-6-deoxy-glucose 3,5-epimerase	UDP-4-dehydro-6-deoxy-D-glucose[s] => UDP-4-keto-rhamnose[s]	ec-code/1.1.1.-;ec-code/5.1.3.-	OJI87902.1	0	1000	0		kegg.reaction/R08704;kegg.pathway/rn00520;kegg.orthology/K12451	Amino sugar and nucleotide sugar metabolism		Included by getKEGGModelFromOrganism (using HMMs)		Dead end metabolite
	R21	UDP-L-rhamnose:NADP+ 4-oxidoreductase	NADPH[s] + H+[s] + UDP-4-keto-rhamnose[s] => NADP+[s] + UDP-L-rhamnose[s]	ec-code/1.1.1.-	OJI87902.1	0	1000	0		kegg.reaction/R08705;kegg.pathway/rn00520;kegg.orthology/K12451	Amino sugar and nucleotide sugar metabolism		Included by getKEGGModelFromOrganism (using HMMs)		Dead end metabolite
	R22	4-hydroxy-2-oxoglutarate glyoxylate-lyase (pyruvate-forming)	4-Hydroxy-2-oxoglutarate[s] <=> Pyruvate[s] + Glyoxylate[s]	ec-code/4.1.3.16;ec-code/4.1.3.42	OJI84140.1 or OJI79664.1 or OJI84604.1	-1000	1000	0		kegg.reaction/R00470;kegg.pathway/rn00630;kegg.orthology/K18123;rhea/18172	Glyoxylate and dicarboxylate metabolism		Included by getKEGGModelFromOrganism (using HMMs)		Dead end metabolite
	R28	1D-chiro-inositol:NAD+ oxidoreductase	NAD+[s] + 1D-chiro-Inositol[s] <=> NADH[s] + H+[s] + 1-Keto-D-chiro-inositol[s]	ec-code/1.1.1.369	OJI83919.1 or OJI83186.1 or OJI87765.1 or OJI81710.1 or OJI80763.1 or OJI90072.1	-1000	1000	0		kegg.reaction/R09951;kegg.pathway/rn00562;kegg.orthology/K00010;rhea/25835	Inositol phosphate metabolism		Included by getKEGGModelFromOrganism (using HMMs)		Dead end metabolite
	R29	D-myo-Inositol-1,3-bisphosphate 3-phosphohydrolase	H2O[s] + D-myo-Inositol 1,3-bisphosphate[s] => PI[s] + Inositol 1-phosphate[s]	ec-code/3.1.3.64	OJI90212.1	0	1000	0		kegg.reaction/R03330;kegg.pathway/rn00562;kegg.orthology/K01108	Inositol phosphate metabolism		Included by getKEGGModelFromOrganism (using HMMs)		Dead end metabolite
	R31	1-phosphatidyl-1D-myo-inositol-3,4,5-trisphosphate 5-phosphohydrolase	H2O[s] + Phosphatidylinositol-3,4,5-trisphosphate[s] => PI[s] + 1-Phosphatidyl-1D-myo-inositol 3,4-bisphosphate[s]	ec-code/3.1.3.36	OJI88976.1 or OJI87658.1 or OJI85567.1	0	1000	0		kegg.reaction/R09827;kegg.pathway/rn00562;kegg.orthology/K01099;kegg.orthology/K20279;rhea/25531	Inositol phosphate metabolism		Included by getKEGGModelFromOrganism (using HMMs)		Dead end metabolite
	R32	ATP:1D-myo-inositol-1,3,4,6-tetrakisphosphate 5-phosphotransferase	ATP[s] + 1D-myo-Inositol 1,3,4,6-tetrakisphosphate[s] <=> ADP[s] + 1D-myo-Inositol 1,3,4,5,6-pentakisphosphate[s]	ec-code/2.7.1.140	OJI90327.1	-1000	1000	0		kegg.reaction/R03478;kegg.pathway/rn00562;kegg.module/M00132;kegg.orthology/K00915;rhea/12720	Inositol phosphate metabolism		Included by getKEGGModelFromOrganism (using HMMs)		Dead end metabolite
	R33	ATP:1D-myo-inositol-5-diphosphate-pentakisphosphate phosphotransferase	ATP[s] + 5-PP-InsP5[s] => ADP[s] + 1D-myo-Inositol 1,5-bis(diphosphate) 2,3,4,6-tetrakisphosphate[s]	ec-code/2.7.4.24	OJI87425.1	0	1000	0		kegg.reaction/R08964;kegg.orthology/K13024;rhea/10279			Included by getKEGGModelFromOrganism (using HMMs)		Dead end metabolite
	R34	ATP:1D-myo-inositol 1-diphosphate 2,3,4,5,6-pentakisphosphate 5-phosphotransferase	ATP[s] + 1-Diphosinositol pentakisphosphate[s] => ADP[s] + 1D-myo-Inositol 1,5-bis(diphosphate) 2,3,4,6-tetrakisphosphate[s]	ec-code/2.7.4.21	OJI89490.1	0	1000	0		kegg.reaction/R10548;kegg.orthology/K07756;rhea/37470			Included by getKEGGModelFromOrganism (using HMMs)		Dead end metabolite
	R35	ATP:1D-myo-inositol-hexakisphosphate 5-phosphotransferase	ATP[s] + Phytic acid[s] => ADP[s] + 5-PP-InsP5[s]	ec-code/2.7.4.21	OJI89490.1	0	1000	0		kegg.reaction/R09087;kegg.orthology/K07756			Included by getKEGGModelFromOrganism (using HMMs)		Dead end metabolite
	R36	ethylnitronate:oxygen 2-oxidoreductase (nitrite-forming)	O2[s] + Reduced FMN[s] + Ethylnitronate[s] => H2O[s] + FMN[s] + Acetaldehyde[s] + HNO2[s]	ec-code/1.13.12.16	OJI88407.1 or OJI88434.1	0	1000	0		kegg.reaction/R00025;kegg.pathway/rn00910;kegg.orthology/K00459;rhea/26461	Nitrogen metabolism		Included by getKEGGModelFromOrganism (using HMMs)		Dead end metabolite
	R37	thiosulfate:cyanide sulfurtranserase	Cyanide ion[s] + Thiosulfate[s] <=> Sulfite[s] + Thiocyanate[s]	ec-code/2.8.1.1	OJI88635.1 or OJI89142.1 or OJI82465.1	-1000	1000	0		kegg.reaction/R01931;kegg.pathway/rn00920;kegg.orthology/K01011;rhea/16884	Sulfur metabolism		Included by getKEGGModelFromOrganism (using HMMs)		Dead end metabolite
	R38	sulfide:glutathione,quinone oxidoreductase	Glutathione[s] + Hydrogen sulfide[s] + Quinone[s] <=> Hydroquinone (C15603)[s] + S-Sulfanylglutathione[s]	ec-code/1.8.5.8	OJI88951.1	-1000	1000	0		kegg.reaction/R11929;kegg.pathway/rn00920;kegg.orthology/K22470;rhea/55159	Sulfur metabolism		Included by getKEGGModelFromOrganism (using HMMs)		Dead end metabolite
	R46	cis,cis-3,6-Dodecadienoyl-CoA delta3-cis-delta2-trans-isomerase	cis,cis-3,6-Dodecadienoyl-CoA[s] <=> trans,cis-Lauro-2,6-dienoyl-CoA[s]	ec-code/5.3.3.8	OJI79911.1 or OJI82846.1 or OJI81603.1	-1000	1000	0		kegg.reaction/R04756;kegg.pathway/rn00071;kegg.orthology/K13239	Fatty acid degradation		Included by getKEGGModelFromOrganism (using HMMs)		Dead end metabolite
	R56		H2O[s] + Sucrose (G00370)[s] <=> D-Glucose[s] + D-Fructose[s]	ec-code/3.2.1.20;ec-code/3.2.1.48	OJI85157.1 or OJI80999.1	-1000	1000	0		kegg.reaction/R01317;kegg.pathway/rn00590;kegg.orthology/K14674;kegg.orthology/K16342;kegg.orthology/K16343	Arachidonic acid metabolism		Included by getKEGGModelFromOrganism (using HMMs)		Dead end metabolite
	R57		H2O[s] + Sucrose (G00370)[s] => alpha-D-Glucose[s] + beta-D-Fructose[s]	ec-code/3.2.1.20;ec-code/3.2.1.26;ec-code/3.2.1.48	OJI85157.1 or OJI80999.1 or OJI79999.1 or OJI91573.1	0	1000	0		kegg.reaction/R07379;kegg.pathway/rn00565;kegg.orthology/K14674;kegg.orthology/K16342;kegg.orthology/K16343;rhea/36198	Ether lipid metabolism		Included by getKEGGModelFromOrganism (using HMMs)		Dead end metabolite
	R58		H2O[s] + Sucrose (G00370)[s] <=> D-Glucose[s] + D-Fructose[s]	ec-code/3.2.1.20;ec-code/3.2.1.48	OJI85157.1 or OJI80999.1	-1000	1000	0		kegg.reaction/R06087;kegg.orthology/K01187			Included by getKEGGModelFromOrganism (using HMMs)		Dead end metabolite
	R59		H2O[s] + Sucrose (G00370)[s] => alpha-D-Glucose[s] + beta-D-Fructose[s]	ec-code/3.2.1.20;ec-code/3.2.1.26;ec-code/3.2.1.48	OJI85157.1 or OJI80999.1 or OJI79999.1 or OJI91573.1	0	1000	0		kegg.reaction/R06088;kegg.orthology/K01187;kegg.orthology/K01193			Included by getKEGGModelFromOrganism (using HMMs)		Dead end metabolite
	R73	5alpha-Cholest-7-en-3beta-ol delta7-delta8-isomerase	Lathosterol[s] <=> 5alpha-Cholest-8-en-3beta-ol[s]	ec-code/5.3.3.5	OJI84948.1 or OJI84510.1	-1000	1000	0		kegg.reaction/R03353;kegg.pathway/rn00100;kegg.module/M00101;kegg.orthology/K01824;rhea/15284	Steroid biosynthesis		Included by getKEGGModelFromOrganism (using HMMs)		Dead end metabolite
	R74	delta8,24-Cholestadien-3beta-ol delta7-delta8-isomerase	Zymosterol[s] <=> 5alpha-Cholesta-7,24-dien-3beta-ol[s]	ec-code/5.3.3.5	OJI84948.1 or OJI84510.1	-1000	1000	0		kegg.reaction/R04804;kegg.pathway/rn00100;kegg.orthology/K01824	Steroid biosynthesis		Included by getKEGGModelFromOrganism (using HMMs)		Dead end metabolite
	R77		NADPH[s] + H+[s] + Isofucosterol[s] <=> NADP+[s] + beta-Sitosterol[s]	ec-code/1.3.1.-	OJI91313.1 or OJI91205.1	-1000	1000	0		kegg.reaction/R07488;kegg.pathway/rn00100;kegg.orthology/K09828	Steroid biosynthesis		Included by getKEGGModelFromOrganism (using HMMs)		Dead end metabolite
	R78		NADPH[s] + H+[s] + 24-Methylenecholesterol[s] <=> NADP+[s] + Campesterol[s]	ec-code/1.3.1.-	OJI91313.1 or OJI91205.1	-1000	1000	0		kegg.reaction/R07493;kegg.pathway/rn00100;kegg.orthology/K09828	Steroid biosynthesis		Included by getKEGGModelFromOrganism (using HMMs)		Dead end metabolite
	R79		NADPH[s] + H+[s] + 24-Methylenecholesterol[s] <=> NADP+[s] + 24-epi-Campesterol[s]	ec-code/1.3.1.-	OJI91313.1 or OJI91205.1	-1000	1000	0		kegg.reaction/R11096;kegg.pathway/rn00100;kegg.orthology/K09828	Steroid biosynthesis		Included by getKEGGModelFromOrganism (using HMMs)		Dead end metabolite
	R80	(S)-2,3-Epoxysqualene mutase (cyclizing, cycloartenol-forming)	(S)-2,3-Epoxysqualene[s] <=> Cycloartenol[s]	ec-code/5.4.99.8	OJI88297.1	-1000	1000	0		kegg.reaction/R03200;kegg.pathway/rn00100;kegg.orthology/K01853;rhea/21311	Steroid biosynthesis		Included by getKEGGModelFromOrganism (using HMMs)		Dead end metabolite
	R81		SAM[s] + Cycloartenol[s] <=> SAH[s] + 24-Methylenecycloartanol[s]	ec-code/2.1.1.41	OJI89749.1 or OJI80410.1 or OJI81218.1	-1000	1000	0		kegg.reaction/R07481;kegg.pathway/rn00100;kegg.orthology/K00559	Steroid biosynthesis		Included by getKEGGModelFromOrganism (using HMMs)		Dead end metabolite
	R82	obtusifoliol,[reduced NADPH---hemoprotein reductase]:oxygen oxidoreductase (14-methyl cleaving)	3 O2[s] + Obtusifoliol[s] + 3 [Reduced NADPH---hemoprotein reductase][s] <=> 4 H2O[s] + FOR[s] + 3 [Oxidized NADPH---hemoprotein reductase][s] + 4alpha-Methyl-5alpha-ergosta-8,14,24(28)-trien-3beta-ol[s]	ec-code/1.14.14.154	OJI87652.1 or OJI82668.1 or OJI89998.1 or OJI87795.1	-1000	1000	0		kegg.reaction/R05731;kegg.pathway/rn00100;kegg.orthology/K05917;rhea/14920	Steroid biosynthesis		Included by getKEGGModelFromOrganism (using HMMs)		Dead end metabolite
	R83		NADPH[s] + H+[s] + 4alpha-Methyl-5alpha-ergosta-8,14,24(28)-trien-3beta-ol[s] <=> NADP+[s] + 4alpha-Methylfecosterol[s]	ec-code/1.3.1.70	OJI90225.1 or OJI86818.1	-1000	1000	0		kegg.reaction/R07483;kegg.pathway/rn00100;kegg.orthology/K00222	Steroid biosynthesis		Included by getKEGGModelFromOrganism (using HMMs)		Dead end metabolite
	R84		4alpha-Methylfecosterol[s] <=> 24-Methylenelophenol[s]	ec-code/5.3.3.5	OJI84948.1 or OJI84510.1	-1000	1000	0		kegg.reaction/R07484;kegg.pathway/rn00100;kegg.orthology/K01824	Steroid biosynthesis		Included by getKEGGModelFromOrganism (using HMMs)		Dead end metabolite
	R85	episterol,ferrocytochrome b5:oxygen oxidoreductase 5,6-dehydrogenating	O2[s] + 2 H+[s] + 2 Ferrocytochrome b5[s] + EPST[s] <=> 2 H2O[s] + 2 Ferricytochrome b5[s] + 5-Dehydroepisterol[s]	ec-code/1.14.19.20	OJI80015.1 or OJI83764.1 or OJI80488.1	-1000	1000	0		kegg.reaction/R07491;kegg.pathway/rn00100;kegg.orthology/K00227;rhea/46563	Steroid biosynthesis		Included by getKEGGModelFromOrganism (using HMMs)		Dead end metabolite
	R86	delta7-avenasterol,ferrocytochrome b5:oxygen oxidoreductase 5,6-dehydrogenating	O2[s] + 2 H+[s] + 2 Ferrocytochrome b5[s] + Delta7-Avenasterol[s] <=> 2 H2O[s] + 2 Ferricytochrome b5[s] + 5-Dehydroavenasterol[s]	ec-code/1.14.19.20	OJI80015.1 or OJI83764.1 or OJI80488.1	-1000	1000	0		kegg.reaction/R07486;kegg.pathway/rn00100;kegg.orthology/K00227	Steroid biosynthesis		Included by getKEGGModelFromOrganism (using HMMs)		Dead end metabolite
	R87	lathosterol,ferrocytochrome b5:oxygen oxidoreductase 5,6-dehydrogenating	O2[s] + 2 H+[s] + 2 Ferrocytochrome b5[s] + Lathosterol[s] <=> 2 H2O[s] + 2 Ferricytochrome b5[s] + 7-Dehydrocholesterol[s]	ec-code/1.14.19.20	OJI80015.1 or OJI83764.1 or OJI80488.1	-1000	1000	0		kegg.reaction/R07215;kegg.pathway/rn00100;kegg.module/M00101;kegg.orthology/K00227;rhea/46559	Steroid biosynthesis		Included by getKEGGModelFromOrganism (using HMMs)		Dead end metabolite
	R128	Sulfatide sulfohydrolase;	H2O[s] + Sulfatide[s] => Sulfate[s] + GALCER[s]	ec-code/3.1.6.1;ec-code/3.1.6.8	OJI86841.1 or OJI91240.1	0	1000	0		kegg.reaction/R04856;kegg.pathway/rn00600;kegg.orthology/K01130;rhea/21303	Sphingolipid metabolism		Included by getKEGGModelFromOrganism (using HMMs)		Dead end metabolite
	R130	beta-D-Galactosyl-1,4-beta-D-glucosylceramide galactohydrolase	H2O[s] + beta-D-Galactosyl-(1->4)-beta-D-glucosyl-(1<->1)-ceramide[s] <=> D-Galactose[s] + beta-D-Glucosyl-(1<->1)-ceramide[s]	ec-code/3.2.1.23	OJI85041.1 or OJI91555.1 or OJI86526.1	-1000	1000	0		kegg.reaction/R03355;kegg.pathway/rn00600;kegg.orthology/K12309	Sphingolipid metabolism		Included by getKEGGModelFromOrganism (using HMMs)		Dead end metabolite
	R131	Digalactosylceramide galactohydrolase	H2O[s] + Digalactosylceramide[s] => D-Galactose[s] + GALCER[s]	ec-code/3.2.1.22	OJI91567.1 or OJI87308.1 or OJI85598.1 or OJI89734.1	0	1000	0		kegg.reaction/R04019;kegg.pathway/rn00600;kegg.orthology/K07407	Sphingolipid metabolism		Included by getKEGGModelFromOrganism (using HMMs)		Dead end metabolite
	R134	sphinganine,ferrocytochrome b5:oxygen oxidoreductase (C4-hydroxylating)	O2[s] + 2 H+[s] + Sphinganine[s] + 2 Ferrocytochrome b5[s] <=> H2O[s] + 2 Ferricytochrome b5[s] + C18PSPH[s]	ec-code/1.14.18.5	OJI86548.1	-1000	1000	0		kegg.reaction/R06525;kegg.pathway/rn00600;kegg.orthology/K04713	Sphingolipid metabolism		Included by getKEGGModelFromOrganism (using HMMs)		Dead end metabolite
	R135	dihydroceramide,ferrocytochrome b5:oxygen oxidoreductase (C4-hydroxylating)	O2[s] + 2 H+[s] + 2 Ferrocytochrome b5[s] + Dihydroceramide[s] <=> H2O[s] + 2 Ferricytochrome b5[s] + Phytoceramide[s]	ec-code/1.14.18.5	OJI86548.1	-1000	1000	0		kegg.reaction/R06526;kegg.pathway/rn00600;kegg.orthology/K04713;rhea/46367	Sphingolipid metabolism		Included by getKEGGModelFromOrganism (using HMMs)		Dead end metabolite
	R137	(7E,9E,11Z,14Z)-(5S,6S)-5,6-Epoxyicosa-7,9,11,14-tetraenoate hydrolase	H2O[s] + Leukotriene A4[s] <=> Leukotriene B4[s]	ec-code/3.3.2.6	OJI80734.1	-1000	1000	0		kegg.reaction/R03057;kegg.pathway/rn00590;kegg.orthology/K01254	Arachidonic acid metabolism		Included by getKEGGModelFromOrganism (using HMMs)		Dead end metabolite
	R138		15(S)-HPETE[s] <=> 15H-11,12-EETA[s]	ec-code/1.14.14.1	OJI91464.1 or OJI84676.1 or OJI90068.1	-1000	1000	0		kegg.reaction/R07042;kegg.pathway/rn00590;kegg.orthology/K07418	Arachidonic acid metabolism		Included by getKEGGModelFromOrganism (using HMMs)		Dead end metabolite
	R139		15(S)-HPETE[s] <=> 11H-14,15-EETA[s]	ec-code/1.14.14.1	OJI91464.1 or OJI84676.1 or OJI90068.1	-1000	1000	0		kegg.reaction/R07043;kegg.pathway/rn00590;kegg.orthology/K07418	Arachidonic acid metabolism		Included by getKEGGModelFromOrganism (using HMMs)		Dead end metabolite
	R140		H2O[s] + 15H-11,12-EETA[s] <=> 11,12,15-THETA[s]	ec-code/1.14.14.1	OJI91464.1 or OJI84676.1 or OJI90068.1	-1000	1000	0		kegg.reaction/R07044;kegg.pathway/rn00590;kegg.orthology/K07418	Arachidonic acid metabolism		Included by getKEGGModelFromOrganism (using HMMs)		Dead end metabolite
	R141		H2O[s] + 11H-14,15-EETA[s] <=> 11,14,15-THETA[s]	ec-code/1.14.14.1	OJI91464.1 or OJI84676.1 or OJI90068.1	-1000	1000	0		kegg.reaction/R07045;kegg.pathway/rn00590;kegg.orthology/K07418	Arachidonic acid metabolism		Included by getKEGGModelFromOrganism (using HMMs)		Dead end metabolite
	R142	Glutathione: 5-HPETE oxidoreductase	2 Glutathione[s] + 5(S)-HPETE[s] => H2O[s] + Glutathione disulfide[s] + 5(S)-HETE[s]	ec-code/1.11.1.9	OJI85341.1	0	1000	0		kegg.reaction/R07034;kegg.pathway/rn00590;kegg.orthology/K00432	Arachidonic acid metabolism		Included by getKEGGModelFromOrganism (using HMMs)		Dead end metabolite
	R143	Glutathione: 15-HPETE oxidoreductase	2 Glutathione[s] + 15(S)-HPETE[s] => H2O[s] + Glutathione disulfide[s] + (15S)-15-Hydroxy-5,8,11-cis-13-trans-eicosatetraenoate[s]	ec-code/1.11.1.9	OJI85341.1	0	1000	0		kegg.reaction/R07035;kegg.pathway/rn00590;kegg.orthology/K00432	Arachidonic acid metabolism		Included by getKEGGModelFromOrganism (using HMMs)		Dead end metabolite
	R148	leukotriene-C4 hydrolase	H2O[s] + Leukotriene C4[s] <=> GLU[s] + Leukotriene D4[s]	ec-code/3.4.19.14	OJI87548.1	-1000	1000	0		kegg.reaction/R09875;kegg.pathway/rn00590;kegg.orthology/K18592;rhea/31566	Arachidonic acid metabolism		Included by getKEGGModelFromOrganism (using HMMs)		Dead end metabolite
	R150		O2[s] + Arachidonate[s] + [Reduced NADPH---hemoprotein reductase][s] <=> H2O[s] + [Oxidized NADPH---hemoprotein reductase][s] + 19(S)-HETE[s]	ec-code/1.14.13.-;ec-code/1.14.14.1;ec-code/1.14.14.80;ec-code/1.14.14.-	OJI89220.1 or OJI91464.1 or OJI84676.1 or OJI90068.1	-1000	1000	0		kegg.reaction/R07046;kegg.pathway/rn00590;kegg.orthology/K07418;kegg.orthology/K07422;kegg.orthology/K07425	Arachidonic acid metabolism		Included by getKEGGModelFromOrganism (using HMMs)		Dead end metabolite
	R151		NADPH[s] + O2[s] + H+[s] + Arachidonate[s] <=> H2O[s] + NADP+[s] + 14,15-EET[s]	ec-code/1.14.13.-;ec-code/1.14.14.1;ec-code/1.14.14.-	OJI91464.1 or OJI84676.1 or OJI90068.1	-1000	1000	0		kegg.reaction/R07048;kegg.pathway/rn00590;kegg.orthology/K07418	Arachidonic acid metabolism		Included by getKEGGModelFromOrganism (using HMMs)		Dead end metabolite
	R152		NADPH[s] + O2[s] + H+[s] + Arachidonate[s] <=> H2O[s] + NADP+[s] + 11,12-EET[s]	ec-code/1.14.13.-;ec-code/1.14.14.1;ec-code/1.14.14.-	OJI89220.1 or OJI91464.1 or OJI84676.1 or OJI90068.1	-1000	1000	0		kegg.reaction/R07050;kegg.pathway/rn00590;kegg.orthology/K07418;kegg.orthology/K07425;rhea/39766	Arachidonic acid metabolism		Included by getKEGGModelFromOrganism (using HMMs)		Dead end metabolite
	R153		NADPH[s] + O2[s] + H+[s] + Arachidonate[s] <=> H2O[s] + NADP+[s] + 8,9-EET[s]	ec-code/1.14.13.-;ec-code/1.14.14.1;ec-code/1.14.14.-	OJI91464.1 or OJI84676.1 or OJI90068.1	-1000	1000	0		kegg.reaction/R07051;kegg.pathway/rn00590;kegg.orthology/K07418	Arachidonic acid metabolism		Included by getKEGGModelFromOrganism (using HMMs)		Dead end metabolite
	R154		NADPH[s] + O2[s] + H+[s] + Arachidonate[s] <=> H2O[s] + NADP+[s] + 5,6-EET[s]	ec-code/1.14.13.-;ec-code/1.14.14.1	OJI91464.1 or OJI84676.1 or OJI90068.1	-1000	1000	0		kegg.reaction/R07052;kegg.pathway/rn00590;kegg.orthology/K07418	Arachidonic acid metabolism		Included by getKEGGModelFromOrganism (using HMMs)		Dead end metabolite
	R155	(8R,9Z,12Z)-8-hydroperoxyoctadeca-9,12-dienoate hydroxymutase [(5S,8R,9Z,12Z)-5,8-dihydroxyoctadeca-9,12-dienoate-forming]	8(R)-HPODE[s] => 5S,8R-DiHODE[s]	ec-code/5.4.4.5	OJI85318.1 or OJI81078.1 or OJI88650.1	0	1000	0		kegg.reaction/R09905;kegg.pathway/rn00591;kegg.orthology/K17863;rhea/31582	Linoleic acid metabolism		Included by getKEGGModelFromOrganism (using HMMs)		Dead end metabolite
	R156	linoleate:oxygen (10R)-oxidoreductase	O2[s] + C182[s] => (8E,10R,12Z)-10-Hydroperoxy-8,12-octadecadienoate[s]	ec-code/1.13.11.62	OJI85318.1 or OJI81078.1 or OJI88650.1	0	1000	0		kegg.reaction/R09811;kegg.pathway/rn00591;kegg.orthology/K17862;rhea/31698	Linoleic acid metabolism		Included by getKEGGModelFromOrganism (using HMMs)		Dead end metabolite
	R157		NADPH[s] + O2[s] + H+[s] + C182[s] <=> H2O[s] + NADP+[s] + 9(10)-EpOME[s]	ec-code/1.14.13.-;ec-code/1.14.14.1;ec-code/1.14.14.-	OJI84618.1 or OJI91464.1 or OJI84676.1 or OJI89780.1 or OJI90068.1 or OJI89803.1	-1000	1000	0		kegg.reaction/R07055;kegg.pathway/rn00591;kegg.orthology/K07409;kegg.orthology/K07418	Linoleic acid metabolism		Included by getKEGGModelFromOrganism (using HMMs)		Dead end metabolite
	R158		NADPH[s] + O2[s] + H+[s] + C182[s] <=> H2O[s] + NADP+[s] + 12(13)-EpOME[s]	ec-code/1.14.13.-;ec-code/1.14.14.1;ec-code/1.14.14.-	OJI84618.1 or OJI91464.1 or OJI84676.1 or OJI89780.1 or OJI90068.1 or OJI89803.1	-1000	1000	0		kegg.reaction/R07056;kegg.pathway/rn00591;kegg.orthology/K07409;kegg.orthology/K07418	Linoleic acid metabolism		Included by getKEGGModelFromOrganism (using HMMs)		Dead end metabolite
	R159	linoleate:oxygen (8R)-oxidoreductase	O2[s] + C182[s] => 8(R)-HPODE[s]	ec-code/1.13.11.60	OJI85318.1 or OJI81078.1 or OJI88650.1	0	1000	0		kegg.reaction/R07061;kegg.pathway/rn00591;kegg.orthology/K17863;kegg.orthology/K17864;rhea/25398	Linoleic acid metabolism		Included by getKEGGModelFromOrganism (using HMMs)		Dead end metabolite
	R160	(8R,9Z,12Z)-8-hydroperoxyoctadeca-9,12-dienoate hydroxymutase [(7S,8S,9Z,12Z)-7,8-dihydroxyoctadeca-9,12-dienoate-forming]	8(R)-HPODE[s] => (7S,8S)-DiHODE[s]	ec-code/5.4.4.6	OJI85318.1 or OJI81078.1 or OJI88650.1	0	1000	0		kegg.reaction/R07062;kegg.pathway/rn00591;kegg.orthology/K17864;rhea/25402	Linoleic acid metabolism		Included by getKEGGModelFromOrganism (using HMMs)		Dead end metabolite
	R161	8-[(1R,2R)-3-oxo-2-{(Z)-pent-2-enyl}cyclopentyl]octanoate:NADP+ 4-oxidoreductase	NADP+[s] + 8-[(1R,2R)-3-Oxo-2-{(Z)-pent-2-enyl}cyclopentyl]octanoate[s] <=> NADPH[s] + H+[s] + 12-OPDA[s]	ec-code/1.3.1.42	OJI84748.1 or OJI89935.1 or OJI89396.1 or OJI88376.1	-1000	1000	0		kegg.reaction/R03401;kegg.pathway/rn00592;kegg.module/M00113;kegg.orthology/K05894;rhea/21891	alpha-Linolenic acid metabolism		Included by getKEGGModelFromOrganism (using HMMs)		Dead end metabolite
	R162		ATP[s] + CoA[s] + 8-[(1R,2R)-3-Oxo-2-{(Z)-pent-2-enyl}cyclopentyl]octanoate[s] <=> PPI[s] + AMP[s] + OPC8-CoA[s]	ec-code/6.2.1.-	OJI89488.1 or OJI84509.1 or OJI80783.1	-1000	1000	0		kegg.reaction/R07887;kegg.pathway/rn00592;kegg.module/M00113;kegg.orthology/K10526	alpha-Linolenic acid metabolism		Included by getKEGGModelFromOrganism (using HMMs)		Dead end metabolite
	R163		FAD[s] + OPC8-CoA[s] <=> FADH2[s] + trans-2-Enoyl-OPC8-CoA[s]	ec-code/1.3.3.6	OJI81649.1	-1000	1000	0		kegg.reaction/R07888;kegg.pathway/rn00592;kegg.module/M00113;kegg.orthology/K00232	alpha-Linolenic acid metabolism		Included by getKEGGModelFromOrganism (using HMMs)		Dead end metabolite
	R164		ACCOA[s] + OPC6-CoA[s] <=> CoA[s] + 3-Oxo-OPC8-CoA[s]	ec-code/2.3.1.16	OJI81092.1 or OJI87616.1 or OJI86242.1 or OJI90991.1	-1000	1000	0		kegg.reaction/R07891;kegg.pathway/rn00592;kegg.module/M00113;kegg.orthology/K07513	alpha-Linolenic acid metabolism		Included by getKEGGModelFromOrganism (using HMMs)		Dead end metabolite
	R165		FAD[s] + OPC6-CoA[s] <=> FADH2[s] + trans-2-Enoyl-OPC6-CoA[s]	ec-code/1.3.3.6	OJI81649.1	-1000	1000	0		kegg.reaction/R07892;kegg.pathway/rn00592;kegg.module/M00113;kegg.orthology/K00232	alpha-Linolenic acid metabolism		Included by getKEGGModelFromOrganism (using HMMs)		Dead end metabolite
	R166		ACCOA[s] + OPC4-CoA[s] <=> CoA[s] + 3-Oxo-OPC6-CoA[s]	ec-code/2.3.1.16	OJI81092.1 or OJI87616.1 or OJI86242.1 or OJI90991.1	-1000	1000	0		kegg.reaction/R07895;kegg.pathway/rn00592;kegg.module/M00113;kegg.orthology/K07513	alpha-Linolenic acid metabolism		Included by getKEGGModelFromOrganism (using HMMs)		Dead end metabolite
	R167		FAD[s] + OPC4-CoA[s] <=> FADH2[s] + trans-2-Enoyl-OPC4-CoA[s]	ec-code/1.3.3.6	OJI81649.1	-1000	1000	0		kegg.reaction/R07896;kegg.pathway/rn00592;kegg.module/M00113;kegg.orthology/K00232	alpha-Linolenic acid metabolism		Included by getKEGGModelFromOrganism (using HMMs)		Dead end metabolite
	R168		ACCOA[s] + (+)-7-Isojasmonic acid CoA[s] <=> CoA[s] + 3-Oxo-OPC4-CoA[s]	ec-code/2.3.1.16	OJI81092.1 or OJI87616.1 or OJI86242.1 or OJI90991.1	-1000	1000	0		kegg.reaction/R07899;kegg.pathway/rn00592;kegg.module/M00113;kegg.orthology/K07513	alpha-Linolenic acid metabolism		Included by getKEGGModelFromOrganism (using HMMs)		Dead end metabolite
	R170	1-(5'-Phosphoribosyl)-5-amino-4-imidazolecarboxamide:pyrophosphate phosphoribosyltransferase	PPI[s] + AICAR[s] <=> PRPP[s] + 5-Amino-4-imidazolecarboxyamide[s]	2.4.2.7	OJI88738.1	-1000	1000	0		kegg.reaction/R04378;kegg.pathway/rn00230;kegg.orthology/K00759;rhea/31138	Purine metabolism		Included by getKEGGModelFromOrganism (using HMMs)		Dead end metabolite
	R173	XTP pyrophosphohydrolase;	H2O[s] + XTP[s] => PPI[s] + Xanthosine 5'-phosphate[s]	ec-code/3.6.1.66;ec-code/3.6.1.-	OJI84311.1	0	1000	0		kegg.reaction/R02720;kegg.pathway/rn00230;kegg.orthology/K01519;rhea/28613	Purine metabolism		Included by getKEGGModelFromOrganism (using HMMs)		Dead end metabolite
	R174	Xanthosine:orthophosphate ribosyltransferase	PI[s] + Xanthosine[s] <=> Xanthine[s] + R1P[s]	2.4.2.1	OJI80031.1	-1000	1000	0		kegg.reaction/R02297;kegg.pathway/rn00230;kegg.orthology/K03783;rhea/27641	Purine metabolism		Included by getKEGGModelFromOrganism (using HMMs)		Dead end metabolite
	R181	P1,P3-bis(5'-adenosyl)-triphosphate adenylohydrolase	H2O[s] + P1,P3-Bis(5'-adenosyl) triphosphate[s] => ADP[s] + AMP[s]	3.6.1.29	OJI79720.1 or OJI86276.1	0	1000	0		kegg.reaction/R00187;kegg.pathway/rn00230;kegg.orthology/K01522;kegg.orthology/K18424;rhea/13896	Purine metabolism		Included by getKEGGModelFromOrganism (using HMMs)		Dead end metabolite
	R182	guanosine 3'-diphosphate 5'-triphosphate 5'-phosphohydrolase	H2O[s] + Guanosine 3'-diphosphate 5'-triphosphate[s] <=> PI[s] + Guanosine 3',5'-bis(diphosphate)[s]	3.6.1.11	OJI88226.1	-1000	1000	0		kegg.reaction/R03409;kegg.pathway/rn00230;kegg.orthology/K01514;rhea/13076	Purine metabolism		Included by getKEGGModelFromOrganism (using HMMs)		Dead end metabolite
	R184	uracil hydro-lyase (adding D-ribose 5-phosphate;pseudouridine-5'-phosphate-forming)	Uracil[s] + R5P[s] <=> H2O[s] + Pseudouridine 5'-phosphate[s]	4.2.1.70	OJI85900.1	-1000	1000	0		kegg.reaction/R01055;kegg.pathway/rn00240;kegg.orthology/K16330;rhea/18340	Pyrimidine metabolism		Included by getKEGGModelFromOrganism (using HMMs)		Dead end metabolite
	R185	ATP:pseudouridine 5'-phosphotransferase	ATP[s] + Pseudouridine[s] => ADP[s] + Pseudouridine 5'-phosphate[s]	2.7.1.83	OJI85900.1	0	1000	0		kegg.reaction/R03315;kegg.pathway/rn00240;kegg.orthology/K16330;rhea/22451	Pyrimidine metabolism		Included by getKEGGModelFromOrganism (using HMMs)		Dead end metabolite
	R186	ATP:2'-deoxy-5-hydroxymethylcytidine-5'-diphosphate phosphotransferase	ATP[s] + 2'-Deoxy-5-hydroxymethylcytidine-5'-diphosphate[s] => ADP[s] + 2'-Deoxy-5-hydroxymethylcytidine-5'-triphosphate[s]	2.7.4.6	OJI88235.1	0	1000	0		kegg.reaction/R00139;kegg.pathway/rn00240;kegg.orthology/K00940	Pyrimidine metabolism		Included by getKEGGModelFromOrganism (using HMMs)		Dead end metabolite
	R197	(R)-5,6-dihydrothymine amidohydrolase	H2O[s] + (R)-5,6-Dihydrothymine[s] <=> (R)-3-Ureidoisobutyrate[s]	ec-code/3.5.2.2	OJI91032.1 or OJI88816.1	-1000	1000	0		kegg.reaction/R03055;kegg.pathway/rn00240;kegg.module/M00046;kegg.orthology/K01464	Pyrimidine metabolism		Included by getKEGGModelFromOrganism (using HMMs)		Dead end metabolite
	R198	5,6-Dihydrouracil amidohydrolase	H2O[s] + 5,6-Dihydrouracil[s] <=> 3-Ureidopropionate[s]	ec-code/3.5.2.2	OJI91032.1 or OJI88816.1	-1000	1000	0		kegg.reaction/R02269;kegg.pathway/rn00240;kegg.pathway/rn00410;kegg.pathway/rn00770;kegg.module/M00046;kegg.orthology/K01464;rhea/16124	Pyrimidine metabolism;beta-Alanine metabolism;Pantothenate and CoA biosynthesis		Included by getKEGGModelFromOrganism (using HMMs)		Dead end metabolite
	R199		H2O[s] + N-Acetylaspartylglutamate[s] <=> GLU[s] + N-Acetyl-L-aspartate[s]	ec-code/3.4.17.21	OJI90269.1 or OJI86478.1	-1000	1000	0		kegg.reaction/R10687;kegg.pathway/rn00250;kegg.orthology/K14592	Alanine, aspartate and glutamate metabolism		Included by getKEGGModelFromOrganism (using HMMs)		Dead end metabolite
	R200		H2O[s] + N-Acetylaspartylglutamylglutamate[s] <=> GLU[s] + N-Acetylaspartylglutamate[s]	ec-code/3.4.17.21	OJI90269.1 or OJI86478.1	-1000	1000	0		kegg.reaction/R10688;kegg.pathway/rn00250;kegg.orthology/K14592	Alanine, aspartate and glutamate metabolism		Included by getKEGGModelFromOrganism (using HMMs)		Dead end metabolite
	R205	L-serine hydro-lyase	SER[s] => H2O[s] + Dehydroalanine[s]	4.3.1.17	OJI81387.1	0	1000	0		kegg.reaction/R00590;kegg.pathway/rn00270;kegg.orthology/K17989;rhea/40666	Cysteine and methionine metabolism		Included by getKEGGModelFromOrganism (using HMMs). Incomplete reaction		Dead end metabolite
	R206	L-cysteate:2-oxoglutarate aminotransferase	2-Oxoglutarate[s] + L-Cysteate[s] <=> GLU[s] + 3-Sulfopyruvate[s]	ec-code/2.6.1.1	OJI81038.1 or OJI83986.1 or OJI84718.1 or OJI80276.1 or OJI87936.1	-1000	1000	0		kegg.reaction/R02433;kegg.pathway/rn00270;kegg.orthology/K00811;kegg.orthology/K14454;kegg.orthology/K14455	Cysteine and methionine metabolism		Included by getKEGGModelFromOrganism (using HMMs)		Dead end metabolite
	R207	(2R)-3-sulfolactate:NAD+ oxidoreductase	NAD+[s] + (2R)-3-Sulfolactate[s] <=> NADH[s] + H+[s] + 3-Sulfopyruvate[s]	ec-code/1.1.1.37;ec-code/1.1.1.337	OJI80024.1 or OJI81748.1 or OJI83124.1	-1000	1000	0		kegg.reaction/R07136;kegg.pathway/rn00270;kegg.pathway/rn00680;kegg.module/M00358;kegg.orthology/K00026;rhea/15536	Cysteine and methionine metabolism;Methane metabolism		Included by getKEGGModelFromOrganism (using HMMs)		Dead end metabolite
	R208	1,2-dihydroxy-5-(methylthio)pent-1-en-3-one:oxygen oxidoreductase (formate- and CO-forming)	O2[s] + 1,2-Dihydroxy-5-(methylthio)pent-1-en-3-one[s] <=> FOR[s] + CO[s] + 3-(Methylthio)propanoate[s]	ec-code/1.13.11.53	OJI79934.1	-1000	1000	0		kegg.reaction/R07363;kegg.pathway/rn00270;kegg.orthology/K08967;rhea/14164	Cysteine and methionine metabolism		Included by getKEGGModelFromOrganism (using HMMs)		Dead end metabolite
	R209	1,2-dihydroxy-5-(methylthio)pent-1-en-3-one:oxygen oxidoreductase (formate-forming)	O2[s] + 1,2-Dihydroxy-5-(methylthio)pent-1-en-3-one[s] <=> FOR[s] + 4-Methylthio-2-oxobutanoic acid[s]	ec-code/1.13.11.54	OJI79934.1	-1000	1000	0		kegg.reaction/R07364;kegg.pathway/rn00270;kegg.module/M00034;kegg.orthology/K08967;rhea/24507	Cysteine and methionine metabolism		Included by getKEGGModelFromOrganism (using HMMs)		Dead end metabolite
	R211	L-cystine thiocysteine-lyase (deaminating; pyruvate-forming)	H2O[s] + L-Cystine[s] => Ammonia[s] + Pyruvate[s] + Thiocysteine[s]	ec-code/4.4.1.1;ec-code/4.4.1.13;ec-code/4.4.1.35	OJI84239.1 or OJI89833.1 or OJI88667.1 or OJI81182.1	0	1000	0		kegg.reaction/R02408;kegg.pathway/rn00270;kegg.orthology/K01758;kegg.orthology/K01760;rhea/24930	Cysteine and methionine metabolism		Included by getKEGGModelFromOrganism (using HMMs)		Dead end metabolite
	R212	1-aminocyclopropane-1-carboxylate aminohydrolase (isomerizing);	H2O[s] + 1-Aminocyclopropane-1-carboxylate[s] => Ammonia[s] + 2-Oxobutanoate[s]	ec-code/3.5.99.7	OJI84582.1 or OJI88227.1	0	1000	0		kegg.reaction/R00997;kegg.pathway/rn00270;kegg.orthology/K01505;rhea/16936	Cysteine and methionine metabolism		Included by getKEGGModelFromOrganism (using HMMs)		Dead end metabolite
	R213	L-methionine:oxidized-thioredoxin S-oxidoreductase	Thioredoxin[s] + L-Methionine S-oxide[s] => H2O[s] + MET[s] + Thioredoxin disulfide[s]	1.8.4.14	OJI89067.1	0	1000	0		kegg.reaction/R02025;kegg.pathway/rn00270;kegg.orthology/K08968	Cysteine and methionine metabolism		Included by getKEGGModelFromOrganism (using HMMs)		Dead end metabolite
	R215	L-3-amino-isobutanoate:2-oxoglutarate aminotransferase	2-Oxoglutarate[s] + L-3-Aminoisobutanoate[s] <=> GLU[s] + (S)-Methylmalonate semialdehyde[s]	ec-code/2.6.1.22	OJI84433.1	-1000	1000	0		kegg.reaction/R04188;kegg.pathway/rn00280;kegg.orthology/K13524;rhea/13996	Valine, leucine and isoleucine degradation		Included by getKEGGModelFromOrganism (using HMMs)		Dead end metabolite
	R216	(S)-Methylmalonate semialdehyde:NAD+ oxidoreductase	H2O[s] + NAD+[s] + (S)-Methylmalonate semialdehyde[s] => NADH[s] + H+[s] + Methylmalonate[s]	ec-code/1.2.1.3	OJI81642.1 or OJI90286.1 or OJI87357.1 or OJI89639.1 or OJI79524.1 or OJI84430.1 or OJI83381.1 or OJI79678.1 or OJI89762.1 or OJI84090.1 or OJI90281.1 or OJI79868.1 or OJI83694.1 or OJI88075.1	0	1000	0		kegg.reaction/R03869;kegg.pathway/rn00280;kegg.orthology/K00128;kegg.orthology/K00149;rhea/31046	Valine, leucine and isoleucine degradation		Included by getKEGGModelFromOrganism (using HMMs)		Dead end metabolite
	R217	methylmalonate:CoA ligase (AMP-forming)	ATP[s] + CoA[s] + Methylmalonate[s] => PPI[s] + AMP[s] + (R)-Methylmalonyl-CoA[s]	ec-code/6.2.1.-	OJI89943.1 or OJI91151.1 or OJI88662.1	0	1000	0		kegg.reaction/R03383;kegg.pathway/rn00280;kegg.orthology/K18660	Valine, leucine and isoleucine degradation		Included by getKEGGModelFromOrganism (using HMMs)		Dead end metabolite
	R218	(S)-Methylmalonate semialdehyde:oxygen oxidoreductase	H2O[s] + O2[s] + (S)-Methylmalonate semialdehyde[s] => H2O2[s] + Methylmalonate[s]	ec-code/1.2.3.1	OJI81124.1 or OJI84749.1	0	1000	0		kegg.reaction/R03871;kegg.pathway/rn00280;kegg.orthology/K00157	Valine, leucine and isoleucine degradation		Included by getKEGGModelFromOrganism (using HMMs)		Dead end metabolite
	R219	propanoyl-CoA:carbon-dioxide ligase (ADP-forming)	ATP[s] + Propanoyl-CoA[s] + HCO3-[s] <=> ADP[s] + PI[s] + (S)-Methylmalonyl-CoA[s]	ec-code/6.4.1.3	OJI79773.1	-1000	1000	0		kegg.reaction/R01859;kegg.pathway/rn00280;kegg.pathway/rn00630;kegg.pathway/rn00640;kegg.pathway/rn00720;kegg.module/M00373;kegg.orthology/K01966;rhea/23723	Valine, leucine and isoleucine degradation;Glyoxylate and dicarboxylate metabolism;Propanoate metabolism;Carbon fixation pathways in prokaryotes		Included by getKEGGModelFromOrganism (using HMMs)		Dead end metabolite
	R220	(R)-3-Amino-2-methylpropanoate:pyruvate aminotransferase	Pyruvate[s] + (R)-3-Amino-2-methylpropanoate[s] <=> ALA[s] + 2-Methyl-3-oxopropanoate[s]	ec-code/2.6.1.40	OJI88067.1	-1000	1000	0		kegg.reaction/R02050;kegg.pathway/rn00280;kegg.orthology/K00827;rhea/18396	Valine, leucine and isoleucine degradation		Included by getKEGGModelFromOrganism (using HMMs)		Dead end metabolite
	R221	3-hydroxyisovaleryl-CoA hydro-lyase	3-Hydroxyisovaleryl-CoA[s] <=> H2O[s] + 3-Methylcrotonyl-CoA[s]	ec-code/4.2.1.17	OJI86194.1 or OJI86446.1 or OJI88941.1	-1000	1000	0		kegg.reaction/R04137;kegg.pathway/rn00280;kegg.orthology/K07511;rhea/31082	Valine, leucine and isoleucine degradation		Included by getKEGGModelFromOrganism (using HMMs)		Dead end metabolite
	R222	(2R,3S)-3-methylmalate:NAD+ oxidoreductase	NADH[s] + CO2[s] + H+[s] + 2-Oxobutanoate[s] <=> NAD+[s] + D-erythro-3-Methylmalate[s]	ec-code/1.1.1.85	OJI87130.1 or OJI80417.1 or OJI84872.1 or OJI80750.1	-1000	1000	0		kegg.reaction/R00994;kegg.pathway/rn00290;kegg.pathway/rn00660;kegg.module/M00535;kegg.orthology/K00052;rhea/32718	Valine, leucine and isoleucine biosynthesis;C5-Branched dibasic acid metabolism		Included by getKEGGModelFromOrganism (using HMMs)		Dead end metabolite
	R223	glutarate-semialdehyde:NAD+ oxidoreductase	H2O[s] + NAD+[s] + 5-Oxopentanoate[s] <=> NADH[s] + H+[s] + Glutarate[s]	ec-code/1.2.1.20	OJI81350.1 or OJI84518.1 or OJI87357.1 or OJI88923.1 or OJI89639.1 or OJI79524.1 or OJI84430.1 or OJI79678.1 or OJI89762.1 or OJI84090.1 or OJI90281.1	-1000	1000	0		kegg.reaction/R02401;kegg.pathway/rn00310;kegg.orthology/K00135;rhea/12067	Lysine degradation		Included by getKEGGModelFromOrganism (using HMMs)		Dead end metabolite
	R225	4-Trimethylammoniobutanal:NAD+ 1-oxidoreductase;	H2O[s] + NAD+[s] + 4-Trimethylammoniobutanal[s] => NADH[s] + H+[s] + 4-Trimethylammoniobutanoate[s]	ec-code/1.2.1.3;ec-code/1.2.1.47	OJI81642.1 or OJI90286.1 or OJI87357.1 or OJI89639.1 or OJI79524.1 or OJI84430.1 or OJI83381.1 or OJI79678.1 or OJI89762.1 or OJI84090.1 or OJI90281.1 or OJI79868.1 or OJI83694.1 or OJI88075.1	0	1000	0		kegg.reaction/R03283;kegg.pathway/rn00310;kegg.orthology/K00128;kegg.orthology/K00149;rhea/17988	Lysine degradation		Included by getKEGGModelFromOrganism (using HMMs)		Dead end metabolite
	R226	N6,N6,N6-Trimethyl-L-lysine,2-oxoglutarate:oxygen oxidoreductase (3-hydroxylating)	O2[s] + 2-Oxoglutarate[s] + N6,N6,N6-Trimethyl-L-lysine[s] => CO2[s] + SUCC[s] + 3-Hydroxy-N6,N6,N6-trimethyl-L-lysine[s]	ec-code/1.14.11.8	OJI90379.1 or OJI79744.1	0	1000	0		kegg.reaction/R03451;kegg.pathway/rn00310;kegg.orthology/K00474;rhea/14184	Lysine degradation		Included by getKEGGModelFromOrganism (using HMMs)		Dead end metabolite
	R227		SAM[s] + Protein lysine[s] => SAH[s] + Protein N6-methyl-L-lysine[s]	ec-code/2.1.1.43;ec-code/2.1.1.59;ec-code/2.1.1.60	OJI83340.1 or OJI84361.1 or OJI90521.1 or OJI90813.1 or OJI87965.1 or OJI80641.1 or OJI79945.1	0	1000	0		kegg.reaction/R03875;kegg.pathway/rn00310;kegg.orthology/K06101;kegg.orthology/K11419;kegg.orthology/K11422;kegg.orthology/K11423;kegg.orthology/K11427;kegg.orthology/K11429;kegg.orthology/K19199;rhea/51739	Lysine degradation		Included by getKEGGModelFromOrganism (using HMMs)		Dead end metabolite
	R228	S-adenosyl-L-methionine:cytochrome-c-L-lysine N6-methyltransferase	SAM[s] + Protein N6-methyl-L-lysine[s] => SAH[s] + Protein N6,N6-dimethyl-L-lysine[s]	ec-code/2.1.1.43;ec-code/2.1.1.59;ec-code/2.1.1.60	OJI83340.1 or OJI84361.1 or OJI90521.1 or OJI90813.1 or OJI87965.1 or OJI80641.1 or OJI79945.1	0	1000	0		kegg.reaction/R04866;kegg.pathway/rn00310;kegg.orthology/K06101;kegg.orthology/K11419;kegg.orthology/K11422;kegg.orthology/K11423;kegg.orthology/K11427;kegg.orthology/K11429;kegg.orthology/K19199;rhea/54199	Lysine degradation		Included by getKEGGModelFromOrganism (using HMMs)		Dead end metabolite
	R229	S-adenosyl-L-methionine:cytochrome-c-L-lysine N6-methyltransferase	SAM[s] + Protein N6,N6-dimethyl-L-lysine[s] => SAH[s] + Protein N6,N6,N6-trimethyl-L-lysine[s]	ec-code/2.1.1.43;ec-code/2.1.1.59;ec-code/2.1.1.60	OJI83340.1 or OJI84361.1 or OJI90521.1 or OJI90813.1 or OJI87965.1 or OJI80641.1 or OJI79945.1	0	1000	0		kegg.reaction/R04867;kegg.pathway/rn00310;kegg.orthology/K06101;kegg.orthology/K11419;kegg.orthology/K11422;kegg.orthology/K11423;kegg.orthology/K11427;kegg.orthology/K11429;kegg.orthology/K19199;rhea/54203	Lysine degradation		Included by getKEGGModelFromOrganism (using HMMs)		Dead end metabolite
	R231	4-Guanidinobutanamide amidohydrolase	H2O[s] + 4-Guanidinobutanamide[s] => Ammonia[s] + 4-Guanidinobutanoate[s]	ec-code/3.5.1.4	OJI89858.1 or OJI82743.1 or OJI85977.1 or OJI80002.1 or OJI91278.1 or OJI87834.1 or OJI89139.1 or OJI89512.1 or OJI85985.1 or OJI88161.1 or OJI83490.1 or OJI84123.1 or OJI85009.1 or OJI88675.1 or OJI89937.1 or OJI81896.1 or OJI84970.1 or OJI84663.1	0	1000	0		kegg.reaction/R03180;kegg.pathway/rn00330;kegg.orthology/K01426;rhea/34378	Arginine and proline metabolism		Included by getKEGGModelFromOrganism (using HMMs)		Dead end metabolite
	R233	cis-3-hydroxy-L-proline hydro-lyase (1-pyrroline-2-carboxylate-forming)	cis-3-Hydroxy-L-proline[s] => H2O[s] + 1-Pyrroline-2-carboxylate[s]	ec-code/4.2.1.171	OJI88377.1 or OJI82848.1	0	1000	0		kegg.reaction/R11625;kegg.pathway/rn00330;kegg.orthology/K09123;rhea/47627	Arginine and proline metabolism		Included by getKEGGModelFromOrganism (using HMMs)		Dead end metabolite
	R234	trans-3-hydroxy-L-proline hydro-lyase (1-pyrroline-2-carboxylate-forming)	trans-3-Hydroxy-L-proline[s] => H2O[s] + 1-Pyrroline-2-carboxylate[s]	ec-code/4.2.1.77	OJI83683.1 or OJI88379.1 or OJI90941.1	0	1000	0		kegg.reaction/R04374;kegg.pathway/rn00330;kegg.orthology/K18384;kegg.orthology/K22548;rhea/10323	Arginine and proline metabolism		Included by getKEGGModelFromOrganism (using HMMs)		Dead end metabolite
	R235	Creatinine iminohydrolase	H2O[s] + Creatinine[s] <=> Ammonia[s] + N-Methylhydantoin[s]	ec-code/3.5.4.21	OJI87039.1	-1000	1000	0		kegg.reaction/R02922;kegg.pathway/rn00330;kegg.orthology/K03365;rhea/12684	Arginine and proline metabolism		Included by getKEGGModelFromOrganism (using HMMs)		Dead end metabolite
	R236	D-Proline:oxygen oxidoreductase	O2[s] + D-Proline[s] => H2O2[s] + 1-Pyrroline-2-carboxylate[s]	ec-code/1.4.3.3	OJI87169.1 or OJI87193.1 or OJI79319.1 or OJI89426.1	0	1000	0		kegg.reaction/R02894;kegg.pathway/rn00330;kegg.orthology/K00273	Arginine and proline metabolism		Included by getKEGGModelFromOrganism (using HMMs)		Dead end metabolite
	R237	cis-4-Hydroxy-D-proline:oxygen oxidoreductase (deaminating)	O2[s] + cis-4-Hydroxy-D-proline[s] => H2O2[s] + 1-Pyrroline-4-hydroxy-2-carboxylate[s]	ec-code/1.4.3.3	OJI87169.1 or OJI87193.1 or OJI79319.1 or OJI89426.1	0	1000	0		kegg.reaction/R04221;kegg.pathway/rn00330;kegg.orthology/K00273	Arginine and proline metabolism		Included by getKEGGModelFromOrganism (using HMMs)		Dead end metabolite
	R238	N-(omega)-Hydroxyarginine,NADPH:oxygen oxidoreductase (nitric-oxide-forming)	NADPH[s] + 2 O2[s] + H+[s] + 2 N(omega)-Hydroxyarginine[s] => 2 H2O[s] + NADP+[s] + 2 L-Citrulline[s] + 2 Nitric oxide[s]	ec-code/1.14.13.39	OJI91186.1 or OJI84452.1	0	1000	0		kegg.reaction/R00111;kegg.pathway/rn00330;kegg.orthology/K13240;rhea/24667	Arginine and proline metabolism		Included by getKEGGModelFromOrganism (using HMMs)		Dead end metabolite	No homogue found
	R239	L-arginine,NADPH:oxygen oxidoreductase (N-(omega)-hydroxyarginine-forming)	NADPH[s] + O2[s] + L-Arginine[s] + H+[s] => H2O[s] + NADP+[s] + N(omega)-Hydroxyarginine[s]	ec-code/1.14.13.39	OJI91186.1 or OJI84452.1	0	1000	0		kegg.reaction/R00558;kegg.pathway/rn00330;kegg.orthology/K13240;rhea/24663	Arginine and proline metabolism		Included by getKEGGModelFromOrganism (using HMMs)		Dead end metabolite	No homogue found
	R241	alpha-Aminobutyryl histidine hydrolase	L-Histidine[s] + 4-Aminobutanoate[s] => H2O[s] + Homocarnosine[s]	ec-code/3.4.13.18;ec-code/3.4.13.20	OJI82745.1	0	1000	0		kegg.reaction/R01992;kegg.pathway/rn00330;kegg.orthology/K08660	Arginine and proline metabolism		Included by getKEGGModelFromOrganism (using HMMs)		Dead end metabolite
	R243	N-Acetylputrescine:oxygen oxidoreductase(deaminating)(flavin-containing)	H2O[s] + O2[s] + N-Acetylputrescine[s] <=> Ammonia[s] + H2O2[s] + N4-Acetylaminobutanal[s]	ec-code/1.4.3.4	OJI87247.1 or OJI88838.1 or OJI80095.1 or OJI80522.1 or OJI89076.1	-1000	1000	0		kegg.reaction/R04025;kegg.pathway/rn00330;kegg.module/M00135;kegg.orthology/K00274	Arginine and proline metabolism		Included by getKEGGModelFromOrganism (using HMMs)		Dead end metabolite
	R244	N4-Acetylaminobutanal:NAD+ oxidoreductase	H2O[s] + NAD+[s] + N4-Acetylaminobutanal[s] <=> NADH[s] + H+[s] + 4-Acetamidobutanoate[s]	ec-code/1.2.1.3	OJI81642.1 or OJI90286.1 or OJI87357.1 or OJI89639.1 or OJI79524.1 or OJI84430.1 or OJI83381.1 or OJI79678.1 or OJI89762.1 or OJI84090.1 or OJI90281.1 or OJI79868.1 or OJI83694.1 or OJI88075.1	-1000	1000	0		kegg.reaction/R05050;kegg.pathway/rn00330;kegg.module/M00135;kegg.orthology/K00128;kegg.orthology/K00149;rhea/31234	Arginine and proline metabolism		Included by getKEGGModelFromOrganism (using HMMs)		Dead end metabolite
	R245	L-ornithine carboxy-lyase (putrescine-forming)	L-Ornithine[s] <=> CO2[s] + Putrescine[s]	ec-code/4.1.1.17	OJI81368.1	-1000	1000	0		kegg.reaction/R00670;kegg.pathway/rn00330;kegg.pathway/rn00480;kegg.module/M00134;kegg.orthology/K01581;rhea/22967	Arginine and proline metabolism;Glutathione metabolism		Included by getKEGGModelFromOrganism (using HMMs)		Dead end metabolite
	R246	Agmatine amidinohydrolase	H2O[s] + Agmatine[s] <=> Urea[s] + Putrescine[s]	ec-code/3.5.3.11	OJI89377.1 or OJI89066.1 or OJI85872.1 or OJI87471.1	-1000	1000	0		kegg.reaction/R01157;kegg.pathway/rn00330;kegg.module/M00133;kegg.orthology/K01480;rhea/13932	Arginine and proline metabolism		Included by getKEGGModelFromOrganism (using HMMs)		Dead end metabolite
	R249	Imidazole acetaldehyde:NAD+ oxidoreductase	H2O[s] + NAD+[s] + Imidazole-4-acetaldehyde[s] => NADH[s] + H+[s] + Imidazole-4-acetate[s]	ec-code/1.2.1.3	OJI81642.1 or OJI90286.1 or OJI87357.1 or OJI89639.1 or OJI79524.1 or OJI84430.1 or OJI83381.1 or OJI79678.1 or OJI89762.1 or OJI84090.1 or OJI90281.1 or OJI79868.1 or OJI83694.1 or OJI88075.1	0	1000	0		kegg.reaction/R04065;kegg.pathway/rn00340;kegg.orthology/K00128;kegg.orthology/K00149;rhea/31062	Histidine metabolism		Included by getKEGGModelFromOrganism (using HMMs)		Dead end metabolite
	R250	N-methylhistamine:oxygen oxidoreductase (deaminating)	H2O[s] + O2[s] + N-Methylhistamine[s] => Ammonia[s] + H2O2[s] + Methylimidazole acetaldehyde[s]	ec-code/1.4.3.4;ec-code/1.4.3.22	OJI87247.1 or OJI88838.1 or OJI80095.1 or OJI80522.1 or OJI89076.1 or OJI80543.1	0	1000	0		kegg.reaction/R04674;kegg.pathway/rn00340;kegg.orthology/K00274;kegg.orthology/K11182	Histidine metabolism		Included by getKEGGModelFromOrganism (using HMMs)		Dead end metabolite
	R251	3-Methylimidazole acetaldehyde:NAD+ oxidoreductase	H2O[s] + NAD+[s] + Methylimidazole acetaldehyde[s] => NADH[s] + H+[s] + Methylimidazoleacetic acid[s]	ec-code/1.2.1.5	OJI91239.1 or OJI79524.1 or OJI79868.1	0	1000	0		kegg.reaction/R04996;kegg.pathway/rn00340;kegg.orthology/K00129	Histidine metabolism		Included by getKEGGModelFromOrganism (using HMMs)		Dead end metabolite
	R252	Nalpha-(beta-alanyl)-L-histidine hydrolase	H2O[s] + Carnosine[s] <=> beta-Alanine[s] + L-Histidine[s]	ec-code/3.4.13.18;ec-code/3.4.13.20	OJI82745.1	-1000	1000	0		kegg.reaction/R01166;kegg.pathway/rn00340;kegg.pathway/rn00410;kegg.orthology/K08660	Histidine metabolism;beta-Alanine metabolism		Included by getKEGGModelFromOrganism (using HMMs)		Dead end metabolite
	R253	5,6-dihydroxyindole:oxygen oxidoreductase	O2[s] + 2 5,6-Dihydroxyindole[s] <=> 2 H2O[s] + 2 Indole-5,6-quinone[s]	ec-code/1.14.18.1	OJI79367.1 or OJI84656.1 or OJI86616.1 or OJI88174.1 or OJI88787.1 or OJI87991.1	-1000	1000	0		kegg.reaction/R04884;kegg.pathway/rn00350;kegg.orthology/K00505;rhea/33518	Tyrosine metabolism		Included by getKEGGModelFromOrganism (using HMMs)		Dead end metabolite
	R254	2,4-dihydroxyhept-2-enedioate succinate-semialdehyde-lyase (pyruvate-forming)	Pyruvate[s] + Succinate semialdehyde[s] <=> 2,4-Dihydroxyhept-2-enedioate[s]	ec-code/4.1.2.52	OJI85954.1 or OJI87718.1 or OJI80533.1 or OJI87941.1	-1000	1000	0		kegg.reaction/R01647;kegg.pathway/rn00350;kegg.orthology/K02510;rhea/25791	Tyrosine metabolism		Included by getKEGGModelFromOrganism (using HMMs)		Dead end metabolite
	R255		H2O2[s] + 2,5-Dihydroxybenzoate[s] <=> H2O[s] + O2[s] + Gentisate aldehyde[s]	ec-code/1.2.3.1	OJI81124.1 or OJI84749.1	-1000	1000	0		kegg.reaction/R02657;kegg.pathway/rn00350;kegg.orthology/K00157	Tyrosine metabolism		Included by getKEGGModelFromOrganism (using HMMs)		Dead end metabolite
	R256	3-fumarylpyruvate fumarylhydrolase	H2O[s] + 3-Fumarylpyruvate[s] <=> Pyruvate[s] + FUM[s]	ec-code/3.7.1.5;ec-code/3.7.1.20	OJI85636.1	-1000	1000	0		kegg.reaction/R01085;kegg.pathway/rn00350;kegg.orthology/K01557;rhea/26171	Tyrosine metabolism		Included by getKEGGModelFromOrganism (using HMMs)		Dead end metabolite
	R257	4-[(1R)-2-Amino-1-hydroxyethyl]-1,2-benzenediol:oxygen oxidoreductase(deaminating)(flavin-containing)	H2O[s] + O2[s] + L-Noradrenaline[s] <=> Ammonia[s] + H2O2[s] + 3,4-Dihydroxymandelaldehyde[s]	ec-code/1.4.3.4	OJI87247.1 or OJI88838.1 or OJI80095.1 or OJI80522.1 or OJI89076.1	-1000	1000	0		kegg.reaction/R02532;kegg.pathway/rn00350;kegg.orthology/K00274	Tyrosine metabolism		Included by getKEGGModelFromOrganism (using HMMs)		Dead end metabolite
	R258	4-[(1R)-1-Hydroxy-2-(methylamino)ethyl]-1,2-benzenediol:oxygen oxidoreductase(deaminating)(flavin-containing)	H2O[s] + O2[s] + L-Adrenaline[s] <=> H2O2[s] + Methylamine[s] + 3,4-Dihydroxymandelaldehyde[s]	ec-code/1.4.3.4	OJI87247.1 or OJI88838.1 or OJI80095.1 or OJI80522.1 or OJI89076.1	-1000	1000	0		kegg.reaction/R02919;kegg.pathway/rn00350;kegg.orthology/K00274;rhea/51171	Tyrosine metabolism		Included by getKEGGModelFromOrganism (using HMMs)		Dead end metabolite
	R259	3,4-dihydroxyphenylethyleneglycol:NAD+ oxidoreductase	NAD+[s] + 3,4-Dihydroxyphenylethyleneglycol[s] <=> NADH[s] + H+[s] + 3,4-Dihydroxymandelaldehyde[s]	ec-code/1.1.1.1	OJI84583.1 or OJI87356.1 or OJI80375.1 or OJI82808.1 or OJI80118.1 or OJI80134.1 or OJI90064.1 or OJI84738.1 or OJI84387.1 or OJI86200.1 or OJI87582.1 or OJI85040.1 or OJI89705.1 or OJI83526.1 or OJI82872.1 or OJI84838.1 or OJI83025.1 or OJI83134.1 or OJI84520.1	-1000	1000	0		kegg.reaction/R04880;kegg.pathway/rn00350;kegg.orthology/K00001;kegg.orthology/K00121;kegg.orthology/K13953;rhea/31150	Tyrosine metabolism		Included by getKEGGModelFromOrganism (using HMMs)		Dead end metabolite
	R260	S-Adenosyl-L-methionine:catechol O-methyltransferase	SAM[s] + 3,4-Dihydroxyphenylethyleneglycol[s] <=> SAH[s] + 3-Methoxy-4-hydroxyphenylethyleneglycol[s]	ec-code/2.1.1.6	OJI84500.1 or OJI81184.1 or OJI79760.1	-1000	1000	0		kegg.reaction/R04881;kegg.pathway/rn00350;kegg.orthology/K00545	Tyrosine metabolism		Included by getKEGGModelFromOrganism (using HMMs)		Dead end metabolite
	R261	3,4-Dihydroxymandelaldehyde:NAD+ oxidoreductase	H2O[s] + NAD+[s] + 3,4-Dihydroxymandelaldehyde[s] <=> NADH[s] + H+[s] + 3,4-Dihydroxymandelate[s]	ec-code/1.2.1.5	OJI81279.1 or OJI81642.1 or OJI91142.1	-1000	1000	0		kegg.reaction/R04882;kegg.pathway/rn00350;kegg.orthology/K00129	Tyrosine metabolism		Included by getKEGGModelFromOrganism (using HMMs)		Dead end metabolite
	R262	3,4-Dihydroxymandelaldehyde:NADP+ oxidoreductase	H2O[s] + NADP+[s] + 3,4-Dihydroxymandelaldehyde[s] <=> NADPH[s] + H+[s] + 3,4-Dihydroxymandelate[s]	ec-code/1.2.1.5	OJI81279.1 or OJI81642.1 or OJI91142.1	-1000	1000	0		kegg.reaction/R04883;kegg.pathway/rn00350;kegg.orthology/K00129	Tyrosine metabolism		Included by getKEGGModelFromOrganism (using HMMs)		Dead end metabolite
	R263	S-Adenosyl-L-methionine:catechol O-methyltransferase	SAM[s] + 3,4-Dihydroxymandelate[s] <=> SAH[s] + 3-Methoxy-4-hydroxymandelate[s]	ec-code/2.1.1.6	OJI84500.1 or OJI81184.1 or OJI79760.1	-1000	1000	0		kegg.reaction/R04887;kegg.pathway/rn00350;kegg.orthology/K00545	Tyrosine metabolism		Included by getKEGGModelFromOrganism (using HMMs)		Dead end metabolite
	R264	S-Adenosyl-L-methionine:catechol O-methyltransferase	SAM[s] + L-Noradrenaline[s] <=> SAH[s] + L-Normetanephrine[s]	ec-code/2.1.1.6	OJI84500.1 or OJI81184.1 or OJI79760.1	-1000	1000	0		kegg.reaction/R02534;kegg.pathway/rn00350;kegg.orthology/K00545	Tyrosine metabolism		Included by getKEGGModelFromOrganism (using HMMs)		Dead end metabolite
	R265	L-Normetanephrine:oxygen oxidoreductase (deaminating) (copper-containing)	H2O[s] + O2[s] + L-Normetanephrine[s] <=> Ammonia[s] + H2O2[s] + 3-Methoxy-4-hydroxyphenylglycolaldehyde[s]	ec-code/1.4.3.4	OJI87247.1 or OJI88838.1 or OJI80095.1 or OJI80522.1 or OJI89076.1	-1000	1000	0		kegg.reaction/R04893;kegg.pathway/rn00350;kegg.orthology/K00274	Tyrosine metabolism		Included by getKEGGModelFromOrganism (using HMMs)		Dead end metabolite
	R266	3-Methoxy-4-hydroxyphenylglycolaldehyde:NAD+ oxidoreductase	H2O[s] + NAD+[s] + 3-Methoxy-4-hydroxyphenylglycolaldehyde[s] <=> NADH[s] + H+[s] + 3-Methoxy-4-hydroxymandelate[s]	ec-code/1.2.1.5	OJI81279.1 or OJI81642.1 or OJI91142.1	-1000	1000	0		kegg.reaction/R04891;kegg.pathway/rn00350;kegg.orthology/K00129	Tyrosine metabolism		Included by getKEGGModelFromOrganism (using HMMs)		Dead end metabolite
	R267	3-Methoxy-4-hydroxyphenylglycolaldehyde:NADP+ oxidoreductase	H2O[s] + NADP+[s] + 3-Methoxy-4-hydroxyphenylglycolaldehyde[s] <=> NADPH[s] + H+[s] + 3-Methoxy-4-hydroxymandelate[s]	ec-code/1.2.1.5	OJI81279.1 or OJI81642.1 or OJI91142.1	-1000	1000	0		kegg.reaction/R04892;kegg.pathway/rn00350;kegg.orthology/K00129	Tyrosine metabolism		Included by getKEGGModelFromOrganism (using HMMs)		Dead end metabolite
	R268	S-Adenosyl-L-methionine:catechol O-methyltransferase	SAM[s] + L-Adrenaline[s] <=> SAH[s] + L-Metanephrine[s]	ec-code/2.1.1.6	OJI84500.1 or OJI81184.1 or OJI79760.1	-1000	1000	0		kegg.reaction/R02920;kegg.pathway/rn00350;kegg.orthology/K00545	Tyrosine metabolism		Included by getKEGGModelFromOrganism (using HMMs)		Dead end metabolite
	R269	L-Metanephrine:oxygen oxidoreductase (deaminating) (flavin-containing)	H2O[s] + O2[s] + L-Metanephrine[s] <=> H2O2[s] + Methylamine[s] + 3-Methoxy-4-hydroxyphenylglycolaldehyde[s]	ec-code/1.4.3.4	OJI87247.1 or OJI88838.1 or OJI80095.1 or OJI80522.1 or OJI89076.1	-1000	1000	0		kegg.reaction/R04894;kegg.pathway/rn00350;kegg.orthology/K00274	Tyrosine metabolism		Included by getKEGGModelFromOrganism (using HMMs)		Dead end metabolite
	R271	(S)-3-hydroxyacyl-CoA:NAD+ oxidoreductase	NAD+[s] + (3S)-3-Hydroxyadipyl-CoA[s] <=> NADH[s] + H+[s] + 3-Oxoadipyl-CoA[s]	ec-code/1.1.1.35;ec-code/1.1.1.157	OJI89888.1 or OJI88780.1	-1000	1000	0		kegg.reaction/R06941;kegg.pathway/rn00360;kegg.pathway/rn00930;kegg.orthology/K00022;kegg.orthology/K00074;rhea/34854	Phenylalanine metabolism;Caprolactam degradation		Included by getKEGGModelFromOrganism (using HMMs)		Dead end metabolite
	R274		4 O2[s] + 2 HAN[s] => 2 H2O2[s] + 2 H+[s] + 2 O2.-[s] + Cinnavalininate[s]	ec-code/1.11.1.6;ec-code/1.11.1.21	OJI86187.1 or OJI88009.1 or OJI91270.1 or OJI89856.1 or OJI89267.1 or OJI89119.1 or OJI87286.1 or OJI87249.1 or OJI80039.1 or OJI87248.1	0	1000	0		kegg.reaction/R02670;kegg.pathway/rn00380;kegg.orthology/K03781;kegg.orthology/K03782	Tryptophan metabolism		Included by getKEGGModelFromOrganism (using HMMs)		Dead end metabolite
	R275	melatonin:oxygen 2,3-dioxygenase (indole-decyclizing)	O2[s] + Melatonin[s] => Formyl-N-acetyl-5-methoxykynurenamine[s]	ec-code/1.13.11.52	OJI88102.1 or OJI80965.1 or OJI88707.1	0	1000	0		kegg.reaction/R03628;kegg.pathway/rn00380;kegg.orthology/K00463	Tryptophan metabolism		Included by getKEGGModelFromOrganism (using HMMs)		Dead end metabolite
	R276	substrate,reduced-flaboprotein:oxygen oxidoreductase (RH-hydroxylating or -epoxidizing)	O2[s] + Melatonin[s] + [Reduced NADPH---hemoprotein reductase][s] => H2O[s] + [Oxidized NADPH---hemoprotein reductase][s] + 6-Hydroxymelatonin[s]	ec-code/1.14.14.1	OJI91186.1 or OJI80699.1 or OJI88149.1 or OJI83756.1 or OJI87109.1 or OJI89815.1 or OJI83103.1 or OJI87708.1 or OJI87804.1 or OJI89220.1 or OJI87474.1 or OJI87369.1 or OJI88897.1 or OJI90924.1 or OJI82744.1 or OJI82612.1 or OJI84048.1 or OJI82876.1 or OJI84618.1 or OJI91464.1 or OJI84676.1 or OJI89780.1 or OJI90068.1 or OJI89803.1 or OJI85514.1	0	1000	0		kegg.reaction/R03629;kegg.pathway/rn00380;kegg.orthology/K00493;kegg.orthology/K07408;kegg.orthology/K07409;kegg.orthology/K14338	Tryptophan metabolism		Included by getKEGGModelFromOrganism (using HMMs)		Dead end metabolite
	R277	5-hydroxytryptamine:oxygen 2,3-dioxygenase (indole-decyclizing)	O2[s] + Serotonin[s] => Formyl-5-hydroxykynurenamine[s]	ec-code/1.13.11.52	OJI88102.1 or OJI80965.1 or OJI88707.1	0	1000	0		kegg.reaction/R02909;kegg.pathway/rn00380;kegg.orthology/K00463	Tryptophan metabolism		Included by getKEGGModelFromOrganism (using HMMs)		Dead end metabolite
	R279	3-Hydroxy-L-kynurenine:2-oxoglutarate aminotransferase	2-Oxoglutarate[s] + HKYN[s] => GLU[s] + 4-(2-Amino-3-hydroxyphenyl)-2,4-dioxobutanoate[s]	ec-code/2.6.1.7	OJI81120.1 or OJI85522.1 or OJI79530.1	0	1000	0		kegg.reaction/R04171;kegg.pathway/rn00380;kegg.orthology/K14264	Tryptophan metabolism		Included by getKEGGModelFromOrganism (using HMMs)		Dead end metabolite
	R280		SAM[s] + HAN[s] => SAH[s] + 3-Methoxyanthranilate[s]	ec-code/2.1.1.-	OJI89594.1	0	1000	0		kegg.reaction/R02671;kegg.pathway/rn00380;kegg.orthology/K00599	Tryptophan metabolism		Included by getKEGGModelFromOrganism (using HMMs)		Dead end metabolite
	R281	serotonin O-methyltransferase	MTHF[s] + Serotonin[s] => THF[s] + 5-Methoxytryptamine[s]	ec-code/2.1.1.-	OJI89594.1	0	1000	0		kegg.reaction/R02912;kegg.pathway/rn00380;kegg.orthology/K00599	Tryptophan metabolism		Included by getKEGGModelFromOrganism (using HMMs)		Dead end metabolite
	R282		SAM[s] + Xanthurenic acid[s] => SAH[s] + 8-Methoxykynurenate[s]	ec-code/2.1.1.-	OJI89594.1	0	1000	0		kegg.reaction/R03955;kegg.pathway/rn00380;kegg.orthology/K00599	Tryptophan metabolism		Included by getKEGGModelFromOrganism (using HMMs)		Dead end metabolite
	R283	L-Kynurenine:2-oxoglutarate aminotransferase	2-Oxoglutarate[s] + KYN[s] <=> GLU[s] + 4-(2-Aminophenyl)-2,4-dioxobutanoate[s]	ec-code/2.6.1.7	OJI81120.1 or OJI85522.1 or OJI79530.1	-1000	1000	0		kegg.reaction/R01956;kegg.pathway/rn00380;kegg.orthology/K14264;rhea/20967	Tryptophan metabolism		Included by getKEGGModelFromOrganism (using HMMs)		Dead end metabolite
	R284	3-Sulfo-L-alanine carboxy-lyase (taurine-forming)	L-Cysteate[s] <=> CO2[s] + Taurine[s]	ec-code/4.1.1.15	OJI91263.1 or OJI85211.1 or OJI79611.1 or OJI87348.1 or OJI84761.1	-1000	1000	0		kegg.reaction/R01682;kegg.pathway/rn00430;kegg.orthology/K01580;kegg.orthology/K01594;rhea/25224	Taurine and hypotaurine metabolism		Included by getKEGGModelFromOrganism (using HMMs)		Dead end metabolite
	R285	Taurine, 2-oxoglutarate:O2 oxidoreductase (sulfite-forming)	O2[s] + 2-Oxoglutarate[s] + Taurine[s] <=> CO2[s] + SUCC[s] + Sulfite[s] + Aminoacetaldehyde[s]	ec-code/1.14.11.17	OJI84687.1 or OJI83660.1 or OJI82536.1	-1000	1000	0		kegg.reaction/R05320;kegg.pathway/rn00430;kegg.pathway/rn00920;kegg.orthology/K03119;rhea/15912	Taurine and hypotaurine metabolism;Sulfur metabolism		Included by getKEGGModelFromOrganism (using HMMs)		Dead end metabolite
	R286	(5-L-glutamyl)-peptide:taurine 5-glutamyltransferase	Taurine[s] + (5-L-Glutamyl)-peptide[s] => Peptide[s] + 5-L-Glutamyl-taurine[s]	ec-code/2.3.2.2	OJI87548.1 or OJI86603.1	0	1000	0		kegg.reaction/R01687;kegg.pathway/rn00430;kegg.orthology/K00681;kegg.orthology/K18592	Taurine and hypotaurine metabolism		Included by getKEGGModelFromOrganism (using HMMs)		Dead end metabolite
	R287	3-sulfino-L-alanine carboxy-lyase	3-Sulfino-L-alanine[s] <=> CO2[s] + Hypotaurine[s]	ec-code/4.1.1.15	OJI91263.1 or OJI85211.1 or OJI79611.1 or OJI87348.1 or OJI84761.1	-1000	1000	0		kegg.reaction/R02466;kegg.pathway/rn00430;kegg.orthology/K01580;kegg.orthology/K01594;kegg.orthology/K18966;rhea/16880	Taurine and hypotaurine metabolism		Included by getKEGGModelFromOrganism (using HMMs)		Dead end metabolite
	R288	CTP:choline-phosphate cytidylyltransferase	CTP[s] + N-Trimethyl-2-aminoethylphosphonate[s] <=> PPI[s] + CMP-N-trimethyl-2-aminoethylphosphonate[s]	ec-code/2.7.7.15	OJI90592.1	-1000	1000	0		kegg.reaction/R02590;kegg.pathway/rn00440;kegg.orthology/K00968	Phosphonate and phosphinate metabolism		Included by getKEGGModelFromOrganism (using HMMs)		Dead end metabolite
	R289	CTP:ethanolamine-phosphate cytidylyltransferase	CTP[s] + 2-Aminoethylphosphonate[s] <=> PPI[s] + CMP-2-aminoethylphosphonate[s]	ec-code/2.7.7.14	OJI81581.1	-1000	1000	0		kegg.reaction/R04247;kegg.pathway/rn00440;kegg.orthology/K00967	Phosphonate and phosphinate metabolism		Included by getKEGGModelFromOrganism (using HMMs)		Dead end metabolite
	R290	CMP-2-aminoethylphosphonate:1,2-diacylglycerol (2-aminoethylphosphonyl)transferase	DAGLY[s] + CMP-2-aminoethylphosphonate[s] <=> CMP[s] + Diacylglyceryl-2-aminoethylphosphonate[s]	ec-code/2.7.8.1	OJI84155.1	-1000	1000	0		kegg.reaction/R04920;kegg.pathway/rn00440;kegg.orthology/K00993	Phosphonate and phosphinate metabolism		Included by getKEGGModelFromOrganism (using HMMs)		Dead end metabolite
	R291	(2-aminoethyl)phosphonate,2-oxoglutarate:oxygen oxidoreductase (1-hydroxylating)	O2[s] + 2-Oxoglutarate[s] + 2-Aminoethylphosphonate[s] => CO2[s] + SUCC[s] + (2-Amino-1-hydroxyethyl)phosphonate[s]	ec-code/1.14.11.46	OJI85336.1	0	1000	0		kegg.reaction/R10724;kegg.pathway/rn00440;kegg.orthology/K21195	Phosphonate and phosphinate metabolism		Included by getKEGGModelFromOrganism (using HMMs)		Dead end metabolite
	R292	2-amino-1-hydroxyethylphosphonate:oxygen 1-oxidoreductase (glycine-forming)	O2[s] + (2-Amino-1-hydroxyethyl)phosphonate[s] => PI[s] + Glycine[s]	ec-code/1.13.11.78	OJI85337.1	0	1000	0		kegg.reaction/R10722;kegg.pathway/rn00440;kegg.orthology/K21196;rhea/41447	Phosphonate and phosphinate metabolism		Included by getKEGGModelFromOrganism (using HMMs)		Dead end metabolite
	R293	beta-D-glucoside glucohydrolase	H2O[s] + Dhurrin[s] => beta-D-Glucose[s] + (S)-4-Hydroxymandelonitrile[s]	ec-code/3.2.1.21	OJI88961.1 or OJI81301.1 or OJI79852.1 or OJI90232.1 or OJI82508.1 or OJI79606.1 or OJI89090.1 or OJI89736.1 or OJI83031.1 or OJI84474.1 or OJI82395.1 or OJI81107.1 or OJI91608.1 or OJI84491.1 or OJI86554.1	0	1000	0		kegg.reaction/R10035;kegg.pathway/rn00460;kegg.orthology/K01188;kegg.orthology/K05349;kegg.orthology/K05350	Cyanoamino acid metabolism		Included by getKEGGModelFromOrganism (using HMMs)		Dead end metabolite
	R294	beta-D-glucoside glucohydrolase	H2O[s] + Lotaustralin[s] => beta-D-Glucose[s] + (2R)-2-Hydroxy-2-methylbutanenitrile[s]	ec-code/3.2.1.21	OJI88961.1 or OJI81301.1 or OJI79852.1 or OJI90232.1 or OJI82508.1 or OJI79606.1 or OJI89090.1 or OJI89736.1 or OJI83031.1 or OJI84474.1 or OJI82395.1 or OJI81107.1 or OJI91608.1 or OJI84491.1 or OJI86554.1	0	1000	0		kegg.reaction/R10039;kegg.pathway/rn00460;kegg.orthology/K01188;kegg.orthology/K05349;kegg.orthology/K05350	Cyanoamino acid metabolism		Included by getKEGGModelFromOrganism (using HMMs)		Dead end metabolite
	R295	beta-D-glucoside glucohydrolase	H2O[s] + Linamarin[s] => beta-D-Glucose[s] + Acetone cyanohydrin[s]	ec-code/3.2.1.21	OJI88961.1 or OJI81301.1 or OJI79852.1 or OJI90232.1 or OJI82508.1 or OJI79606.1 or OJI89090.1 or OJI89736.1 or OJI83031.1 or OJI84474.1 or OJI82395.1 or OJI81107.1 or OJI91608.1 or OJI84491.1 or OJI86554.1	0	1000	0		kegg.reaction/R10040;kegg.pathway/rn00460;kegg.orthology/K01188;kegg.orthology/K05349;kegg.orthology/K05350	Cyanoamino acid metabolism		Included by getKEGGModelFromOrganism (using HMMs)		Dead end metabolite
	R296	(R)-Prunasin beta-D-glucohydrolase	H2O[s] + Prunasin[s] <=> D-Glucose[s] + Mandelonitrile[s]	ec-code/3.2.1.21;ec-code/3.2.1.118	OJI88961.1 or OJI81301.1 or OJI79852.1 or OJI90232.1 or OJI82508.1 or OJI79606.1 or OJI89090.1 or OJI89736.1 or OJI83031.1 or OJI84474.1 or OJI82395.1 or OJI81107.1 or OJI91608.1 or OJI84491.1 or OJI86554.1	-1000	1000	0		kegg.reaction/R02558;kegg.pathway/rn00460;kegg.orthology/K01188;kegg.orthology/K05349;kegg.orthology/K05350;rhea/16492	Cyanoamino acid metabolism		Included by getKEGGModelFromOrganism (using HMMs)		Dead end metabolite
	R297	amygdalin beta-glucosidase	D-Glucose[s] + Prunasin[s] <=> H2O[s] + Amygdalin[s]	ec-code/3.2.1.21;ec-code/3.2.1.117	OJI88961.1 or OJI81301.1 or OJI79852.1 or OJI90232.1 or OJI82508.1 or OJI79606.1 or OJI89090.1 or OJI89736.1 or OJI83031.1 or OJI84474.1 or OJI82395.1 or OJI81107.1 or OJI91608.1 or OJI84491.1 or OJI86554.1	-1000	1000	0		kegg.reaction/R02985;kegg.pathway/rn00460;kegg.orthology/K01188;kegg.orthology/K05349;kegg.orthology/K05350;rhea/14180	Cyanoamino acid metabolism		Included by getKEGGModelFromOrganism (using HMMs)		Dead end metabolite
	R298	(5-glutamyl)-peptide:amino-acid 5-glutamyltransferase	GLU[s] + 3-Cyano-L-alanine[s] => H2O[s] + gamma-Glutamyl-beta-cyanoalanine[s]	ec-code/2.3.2.2	OJI87548.1 or OJI86603.1	0	1000	0		kegg.reaction/R03970;kegg.pathway/rn00460;kegg.orthology/K00681;kegg.orthology/K18592	Cyanoamino acid metabolism		Included by getKEGGModelFromOrganism (using HMMs)		Dead end metabolite
	R299	gamma-glutamyl-beta-aminopropiononitrile amidohydrolase	GLU[s] + 3-Aminopropiononitrile[s] => H2O[s] + gamma-Glutamyl-beta-aminopropiononitrile[s]	ec-code/2.3.2.2	OJI87548.1 or OJI86603.1	0	1000	0		kegg.reaction/R03971;kegg.pathway/rn00460;kegg.orthology/K00681;kegg.orthology/K18592	Cyanoamino acid metabolism		Included by getKEGGModelFromOrganism (using HMMs)		Dead end metabolite
	R300	gamma-Amino-gamma-cyanobutanoate aminohydrolase	2 H2O[s] + gamma-Amino-gamma-cyanobutanoate[s] => Ammonia[s] + Glutamate[s]	ec-code/3.5.5.1	OJI91599.1 or OJI88656.1	0	1000	0		kegg.reaction/R01887;kegg.pathway/rn00460;kegg.orthology/K01501	Cyanoamino acid metabolism		Included by getKEGGModelFromOrganism (using HMMs)		Dead end metabolite
	R301	alpha-Aminopropiononitrile aminohydrolase	2 H2O[s] + alpha-Aminopropiononitrile[s] => Ammonia[s] + Alanine[s]	ec-code/3.5.5.1	OJI91599.1 or OJI88656.1	0	1000	0		kegg.reaction/R03542;kegg.pathway/rn00460;kegg.orthology/K01501	Cyanoamino acid metabolism		Included by getKEGGModelFromOrganism (using HMMs)		Dead end metabolite
	R302	D-Ornithine:oxygen oxidoreductase (deaminating)	H2O[s] + O2[s] + D-Ornithine[s] <=> Ammonia[s] + H2O2[s] + 5-Amino-2-oxopentanoic acid[s]	ec-code/1.4.3.3	OJI87169.1 or OJI87193.1 or OJI79319.1 or OJI89426.1	-1000	1000	0		kegg.reaction/R02457;kegg.pathway/rn00472;kegg.orthology/K00273	D-Arginine and D-ornithine metabolism		Included by getKEGGModelFromOrganism (using HMMs)		Dead end metabolite
[truncated: 172 more rows]

## Sheet: no evidence
	R40		5 H2O[s] + 8 Ferricytochrome c[s] + Thiosulfate[s] <=> 2 Sulfate[s] + 10 H+[s] + 8 Ferrocytochrome c[s]		OJI86115.1	-1000	1000	0		kegg.reaction/R10151;kegg.pathway/rn00920;kegg.module/M00595;kegg.orthology/K08738	Sulfur metabolism		Included by getKEGGModelFromOrganism (using HMMs)		No E.C no
[truncated: 106 more rows]

[truncated: 4 more sheets: Generic reactions, Cofactor removal, Low sequence similarity, Repetitive reactions]
