# Supplementary material for: Reconstruction of a genome-scale metabolic model and in-silico flux analysis of Aspergillus tubingensis: a non-mycotoxinogenic citric acid-producing fungus
Source: Biotechnol Biofuels Bioprod. 2024 May 28;17:70. doi: 10.1186/s13068-024-02506-4 (PMC11134751; doi:10.1186/s13068-024-02506-4)
Supplement: Supplementary file 4 — Additional file 4. An Excel file containing the phenotypic microarray (Biolog plate) data for DJU120, a list of new C-sources added to the model based on the data, and phenotypic differences between A. tubingensis DJU120 and A. niger on the Biolog plates. [file 13068_2024_2506_MOESM4_ESM.xlsx]

## Sheet: 490nm
		0h_1	0h_2	24h_1	24h_2	36h_1	36h_2	48h_1	48h_2	60h_1	60h_2	72h_1	72h_2	84h_1	84h_2
1	Water	0.104	0.1125	0.108	0.11	0.1064	0.1548	0.1085	0.1179	0.115	0.1203	0.1291	0.1514	0.3656	0.2051
2	Tween 80	0.105	0.1423	0.14	0.4178	0.4158	0.5891	0.8855	0.9152	1.4067	1.4639	1.4643	1.6002	1.4697	1.5192
3	N-Acetyl-DGalactosamine	0.788	0.1171	0.114	0.1919	0.1047	0.2135	0.1144	0.1599	0.1121	0.1088	0.1471	0.1142	0.3626	0.4055
4	N-Acetyl-DGlucosamine	0.112	0.1114	0.112	0.356	0.1068	0.3484	0.1263	0.3233	1.1673	1.4006	1.8406	1.9161	2.3574	2.3346
5	N-Acetyl-DMannosamine	0.141	0.1282	0.13	0.2244	0.1286	0.2675	0.1524	0.2661	0.5189	0.8085	0.5688	0.8083	0.6463	0.8008
6	Adonitol	0.103	0.1205	0.119	0.2257	0.117	0.2468	0.1217	0.1839	0.1241	0.122	0.132	0.1391	0.7069	0.6068
7	Amygdalin	0.102	0.1125	0.142	0.2056	0.1214	0.2269	0.1165	0.1706	0.1173	0.1393	0.1233	0.1963	0.5783	0.7109
8	D-Arabinose	0.106	0.7176	1.32	1.324	1.3426	1.3057	1.335	1.2672	1.2875	1.276	1.3618	1.3421	1.467	2.1632
9	L-Arabinose	0.115	0.6749	1.287	1.3773	1.2922	1.4736	1.4421	1.5807	2.1319	2.1064	2.1876	2.1169	2.0718	2.5242
10	D-Arabitol	0.126	0.1111	0.153	0.2046	0.1185	0.2221	0.1252	0.2021	0.6729	0.6304	0.8765	0.8612	1.3943	1.4923
11	Arbutin	0.113	0.1062	0.193	0.2118	0.2614	0.2413	0.3731	0.2115	0.2824	0.128	0.2715	0.2075	0.2708	0.2641
12	D-Cellobiose	0.105	0.1086	0.114	0.1374	0.3909	0.518	0.707	0.7865	1.3879	1.6837	1.6741	1.9764	2.1482	2.2175
13	α-Cyclodextrin	0.101	0.2579	0.522	0.7133	0.5534	0.7731	0.549	0.7311	0.5646	0.6947	0.5658	0.6907	0.5826	0.6555
14	β-Cyclodextrin	0.105	0.9732	0.186	0.3248	0.2345	0.2765	0.1189	0.2137	0.1436	0.1883	0.2503	0.1139	0.4602	0.181
15	Dextrin	0.101	0.124	0.227	0.2942	0.8784	1.1486	1.2923	1.4895	1.5395	1.7814	1.5341	1.7585	1.3743	1.5918
16	i-Erythritol	0.102	0.1138	0.167	0.247	0.2189	0.2599	0.1861	0.1992	0.4055	0.6508	0.694	0.8	1.1235	0.9754
17	D-Fructose	0.101	0.1573	0.293	0.355	0.9674	1.5287	1.6406	2.0118	2.2567	2.2617	2.2514	2.2691	2.2218	2.2656
18	L-Fucose	0.105	0.2604	0.365	0.4354	0.383	0.4557	0.3478	0.3976	0.4617	0.9144	0.723	0.8981	1.0059	1.0095
19	D-Galactose	0.108	0.3405	0.551	0.6082	0.5972	0.6488	0.5977	0.6043	0.6123	0.6554	0.6011	0.5382	0.6564	0.7775
20	D-Galacturonic acid	0.109	0.2827	0.501	0.485	0.5424	0.6859	0.5462	0.8331	1.123	1.6543	1.382	1.6885	1.3496	1.6943
21	Gentiobiose	0.11	0.1253	0.191	0.334	0.3019	0.3357	0.5944	0.4961	1.082	1.0774	1.3645	1.2742	1.8533	1.9006
22	D-Gluconic Acid	0.104	0.106	0.172	0.2329	0.256	0.2456	0.275	0.3571	1.4173	1.6642	2.0274	1.987	2.2966	2.118
23	D-Glucosamine	0.281	0.1211	0.218	0.2757	0.2831	0.2897	0.1768	0.267	0.2119	0.2043	0.3139	0.2247	0.3429	0.8484
24	α-D-Glucose	0.103	0.1534	0.195	0.3036	1.0481	1.573	1.7944	2.0836	2.2395	2.2357	2.2002	2.3133	2.1231	2.3376
25	Glucose-1-Phosphate	0.124	0.1188	0.114	0.2051	0.1993	0.3244	0.1213	0.2994	0.6651	1.1669	0.9033	1.3577	1.2364	1.2129
26	Glucuronamide	0.104	0.2627	0.457	0.5363	0.5554	0.5914	0.4742	0.5337	0.4822	0.5	0.5818	0.482	0.6169	0.5331
27	D-Glucuronic Acid	0.109	0.2809	0.458	0.5504	0.5196	0.6168	0.7382	0.8403	1.8141	1.9837	1.9533	2.0136	1.9185	1.9571
28	Glycerol	0.107	0.1144	0.174	0.2519	0.2023	0.2809	0.3364	0.3145	1.2869	1.2448	1.4617	1.3759	1.5552	1.4893
29	Glycogen	0.125	0.1188	0.243	0.2898	0.2598	0.471	0.7001	0.9561	1.4347	1.6192	1.5564	1.6757	1.7389	1.6253
30	m-Inositol	0.118	0.1069	0.188	0.2734	0.2224	0.2643	0.1896	0.2073	0.7796	0.72	0.9657	0.834	1.2855	1.1611
31	2-Keto-D-Gluconic acid	0.162	0.1782	0.358	0.4171	0.3541	0.4155	0.3364	0.3651	1.2231	1.3476	1.616	1.4135	1.9067	1.2634
32	α-D-Lactose	0.116	0.1133	0.231	0.2479	0.2012	0.2512	0.2031	0.19	0.2472	0.446	0.4209	0.4898	0.7764	0.8184
33	Lactulose	0.122	0.1179	0.209	0.2489	0.2	0.2491	0.2213	0.1956	0.4122	0.5312	0.6446	0.6488	1.0789	1.1036
34	Maltitol	0.128	0.1581	0.175	0.353	0.235	0.346	0.2155	0.296	0.417	0.4972	0.5488	0.5605	0.6784	0.649
35	Maltose	0.108	0.1156	0.242	0.2417	0.2489	0.2238	0.1787	0.192	0.2099	0.1622	0.3	0.3684	1.1953	1.6709
36	Maltotriose	0.106	0.1121	0.129	0.2101	0.5972	0.8817	1.1739	1.5136	2.1594	2.256	2.2111	2.3189	2.08	2.1372
37	D-Mannitol	0.781	0.1097	0.115	0.1722	0.1642	0.2053	0.1337	0.1857	0.8172	0.9708	1.0343	1.2072	1.6086	1.8359
38	D-Mannose	0.108	0.2678	0.391	0.5104	1.0405	1.2919	1.5444	1.6918	2.2569	2.2413	2.3066	2.2663	2.3025	2.249
39	D-Melezitose	0.113	0.1186	0.164	0.2567	0.5395	0.9953	0.8114	1.3722	2.1123	2.2373	2.2211	2.2864	2.241	2.2137
40	D-Melibiose	0.103	0.1084	0.185	0.2442	0.1921	0.2602	0.2223	0.208	1.1743	0.9897	1.4451	1.3232	2.076	1.8538
41	α-Methyl-DGalactoside	0.288	0.1694	0.203	0.4267	0.1922	0.4093	0.1775	0.3527	0.2589	0.4026	0.4167	0.4057	0.8258	0.6701
42	β-Methyl-DGalactoside	0.108	0.1041	0.207	0.2653	0.1986	0.239	0.1925	0.1848	0.356	0.3165	0.546	0.3583	0.8421	0.6604
43	α-Methyl-DGlucoside	0.116	0.1078	0.181	0.272	0.2108	0.2457	0.2088	0.214	0.4373	0.7795	0.5025	0.8015	0.6079	0.7277
44	β-Methyl-DGlucoside	0.114	0.1133	0.259	0.2664	0.3321	0.8896	0.7049	1.1972	1.5257	2.0633	1.8568	2.1773	2.1262	2.1037
45	Palatinose	0.143	0.136	0.355	0.3332	0.6626	0.8995	0.9566	1.0574	1.4396	1.4909	1.6175	1.4843	1.8385	1.7983
46	D-Psicose	0.102	0.1729	0.353	0.4162	0.8076	1.0034	0.9964	1.106	1.1538	1.2395	1.2156	1.1957	1.2518	1.1847
47	D-Raffinose	0.106	0.1159	0.202	0.2371	0.7118	0.8248	1.2357	1.3375	1.8186	1.7382	1.8403	1.8371	1.7272	1.8655
48	L-Rhamnose	0.924	0.2838	0.293	0.3777	0.3809	0.507	0.6302	0.744	1.2894	1.4264	1.5217	1.6469	2.0305	2.2196
49	D-Ribose	0.289	0.8311	1.551	1.6499	1.5253	1.6448	1.5004	1.6155	1.7152	1.793	1.7651	1.8511	1.7604	2.404
50	Salicin	0.106	0.1155	0.234	0.43	0.2153	0.3805	0.1555	0.3179	0.1589	0.2995	0.2219	0.1117	0.2337	0.2149
51	Sedoheptulosan	0.181	0.11	0.152	0.2325	0.1968	0.2546	0.1158	0.1883	0.2717	0.2713	0.4042	0.2875	0.6441	0.4648
52	D-Sorbitol	0.135	0.1158	0.184	0.2364	1.0453	0.8296	1.561	1.1417	2.3819	2.2504	2.4048	2.2928	2.3918	2.2729
53	L-Sorbose	0.115	0.143	0.219	0.4987	0.2251	0.4666	0.2223	0.422	0.275	0.5088	0.2528	0.4303	0.2701	0.3405
54	Stachyose	0.106	0.1071	0.194	0.2521	0.2788	0.2484	0.2346	0.2234	1.1653	1.1114	1.584	1.4449	1.9171	1.5647
55	Sucrose	0.115	0.105	0.181	0.2587	0.7157	1.0138	1.6312	1.6169	2.3252	2.4208	2.3522	2.4467	2.2983	2.3516
56	D-Tagatose	0.107	0.2368	0.466	0.5328	0.5446	0.6727	0.7204	0.7968	1.0904	1.1954	1.1188	1.1833	1.1763	1.0864
57	D-Trehalose	0.113	0.1529	0.191	0.2493	0.2049	0.3121	0.3297	0.5609	1.0295	1.319	1.4084	1.5551	2.0613	2.1054
58	Turanose	0.104	0.1186	0.164	0.2941	0.2653	0.3431	0.4957	0.484	0.9716	0.8674	1.1648	1.0004	1.6413	1.6586
59	Xylitol	0.23	0.1126	0.199	0.2304	0.33	0.4412	0.5592	0.6791	1.3821	1.3492	1.677	1.556	1.974	1.659
60	D-Xylose	0.101	0.7059	1.43	1.5339	1.505	1.7614	1.8391	2.0549	2.2788	2.2321	2.2411	2.2552	2.2271	2.5554
61	γ-Amino-butyric acid	0.115	0.115	0.12	0.1726	0.3304	0.4259	0.5512	0.5714	0.8778	0.8753	0.9278	0.9186	1.082	1.0909
62	Bromosuccinic acid	0.105	0.1234	0.248	0.2027	0.3155	0.3093	0.2916	0.3305	0.4967	0.4985	0.5716	0.4331	0.7215	0.4525
63	Fumaric Acid	0.11	0.1296	0.203	0.263	0.4357	0.4311	0.4702	0.4979	0.6965	0.6627	0.6657	0.7076	1.6734	1.187
64	β-Hydroxy-butyric acid	0.106	0.1054	0.199	0.2316	0.2342	0.251	0.1801	0.1879	0.3006	0.2676	0.313	0.2422	0.6763	0.642
65	γ-Hydroxy-butyric acid	0.103	0.1253	0.309	0.2442	0.3933	0.2544	0.3304	0.1962	0.4323	0.325	0.4271	0.3667	0.3829	0.3002
66	p-Hydroxyphenylacetic acid	0.166	0.1519	0.223	0.2586	0.2196	0.2636	0.2356	0.3318	0.6555	0.9639	0.7748	1.0533	1.0139	1.0204
67	α-Keto-glutaric acid	0.11	0.1172	0.21	0.274	0.2254	0.2576	0.2397	0.2159	0.2736	0.3135	0.2629	0.2971	0.6213	0.7322
68	D-Lactic Acid Methyl Ester	0.116	0.1084	0.173	0.2629	0.1986	0.2401	0.1744	0.1931	0.2259	0.2955	0.2361	0.2118	0.3029	0.7744
69	L-Lactic Acid	0.114	0.1107	0.199	0.2287	0.2734	0.3573	0.3891	0.5531	0.9217	0.9684	1.0213	0.9847	1.4413	1.034
70	D-Malic Acid	0.272	0.1119	0.187	0.2206	0.2353	0.2131	0.1278	0.189	0.5433	0.9611	0.7409	1.2117	1.3125	1.3653
71	L-Malic Acid	0.279	0.1095	0.218	0.2236	0.2291	0.2318	0.118	0.2532	0.5983	0.9586	0.9938	1.1713	1.7921	1.3691
72	Quinic Acid	0.104	0.1126	0.116	0.1761	0.5766	0.7038	0.9865	1.3793	2.2898	2.2628	2.3177	2.2864	2.2872	2.1707
73	D-Saccharic Acid	0.148	0.1134	0.114	0.1718	0.1047	0.1875	0.107	0.1474	0.4079	1.0195	0.9273	1.4508	1.7568	1.6135
74	Sebacic Acid	0.129	0.3875	0.563	0.5118	0.7087	0.5081	0.6081	0.467	0.707	0.5674	0.8015	0.565	1.0666	0.8615
75	Succinamic Acid	0.106	0.1166	0.179	0.2249	0.3594	0.3987	0.4114	0.4726	0.6532	0.6171	0.6754	0.5201	0.6821	0.5016
76	Succinic Acid	0.109	0.1118	0.209	0.2554	0.3285	0.6004	0.4559	0.7942	1.0815	1.3548	1.2638	1.3786	1.8597	1.4876
77	Succinic Acid Mono-Methyl Ester	0.337	0.1143	0.209	0.2517	0.2254	0.2601	0.1395	0.2025	0.5062	0.3669	0.6786	0.5462	0.895	0.6655
78	N-Acetly-LGlutamic acid	0.319	0.1122	0.21	0.2404	0.2739	0.4098	0.3568	0.4647	0.5181	0.5878	0.5088	0.5861	0.5646	0.5283
79	Alaninamide	0.25	0.1279	0.203	0.3087	0.2276	0.2873	0.1434	0.2457	0.3311	0.4063	0.624	0.5061	0.9465	0.5407
80	L-Alanine	0.154	0.11	0.202	0.2545	0.3767	0.9981	0.9807	1.7335	1.9825	2.2979	2.1252	2.3392	2.2582	2.1729
81	L-Alanyl-Glycine	0.104	0.1094	0.201	0.2336	0.2419	0.2335	0.1027	0.1906	0.2882	0.217	0.3597	0.1515	1.7129	0.8335
82	L-Asparagine	0.121	0.115	0.187	0.237	0.2515	0.258	0.2288	0.3299	1.6796	1.8034	1.805	1.9553	2.1563	1.8887
83	L-Aspartic Acid	0.547	0.1173	0.184	0.2094	0.2517	0.2791	0.4275	0.5049	1.5744	1.5022	1.8006	1.5822	1.734	1.3957
84	L-Glutamic Acid	0.261	0.1183	0.112	0.1624	0.2369	0.4273	0.8146	0.7847	1.7885	1.8559	1.8288	1.9055	1.923	1.8204
85	Glycyl-L-Glutamic acid	0.107	0.1097	0.109	0.1259	0.1214	0.1593	0.1262	0.1184	0.244	0.811	0.5213	1.1035	1.2597	1.2384
86	L-Ornithine	0.106	0.1199	0.127	0.1972	0.1629	0.2187	0.1846	0.1427	0.2186	0.2365	0.3723	0.5934	1.1239	0.7361
87	L-Phenylalanine	0.105	0.1232	0.122	0.2891	0.1435	0.3346	0.1452	0.2525	0.1489	0.2332	0.1425	0.2165	0.1415	0.2563
88	L-Proline	0.809	0.1221	0.144	0.2464	0.5466	0.6697	0.9349	0.9211	2.0429	1.9451	2.1318	2.0817	2.216	2.1086
89	L-Pyroglutamic	0.818	0.1307	0.187	0.316	0.3756	0.4597	0.4877	0.48	0.6939	0.5886	0.6882	0.6442	1.5309	1.1651
90	L-Serine	0.115	0.1288	0.115	0.2384	0.1293	0.2627	0.2579	0.3179	1.5077	1.3438	1.8213	1.5621	2.1361	1.6595
91	L-Threonine	0.107	0.1117	0.196	0.2258	0.1146	0.2395	0.1122	0.1722	0.1551	0.1165	0.1821	0.1174	0.2412	0.2053
92	2-Amino Ethanol	0.117	0.137	0.19	0.2364	0.1208	0.2465	0.1237	0.2116	0.3865	0.4598	0.522	0.5527	0.6213	0.7086
93	Putrescine	0.106	0.1327	0.129	0.2086	0.1035	0.218	0.107	0.1673	0.1197	0.1902	0.2159	0.4111	0.9118	0.9462
94	Adenosine	0.105	0.5346	0.199	0.2951	0.2304	0.2635	0.2315	0.2188	0.225	0.1219	0.223	0.1244	0.219	0.1852
95	Uridine	0.127	0.1266	0.118	0.1738	0.1062	0.1823	0.1148	0.1499	0.1098	0.109	0.1116	0.1091	0.1179	0.1234
96	Adenosine-5'-Monophosphate	0.108	0.1169	0.136	0.1577	0.1197	0.1561	0.1328	0.157	0.2061	0.1683	0.4184	0.2547	0.7054	0.7084

## Sheet: 750nm
		0h_1	0h_2	24h_1	24h_2	36h_1	36h_2	48h_1	48h_2	60h_1	60h_2	72h_1	72h_2	84h_1	84h_2
1	Water	0.108	0.1046	0.098	0.0997	0.0949	0.1202	0.0958	0.1035	0.0982	0.1056	0.1046	0.127	0.2593	0.1677
2	Tween 80	0.14	0.127	0.098	0.4127	0.2048	0.3518	0.3074	0.3596	0.6974	0.7251	0.7527	0.825	0.7268	0.8519
3	N-Acetyl-DGalactosamine	0.114	0.1072	0.099	0.1878	0.0908	0.2042	0.0943	0.1529	0.0963	0.0888	0.0912	0.089	0.1616	0.2317
4	N-Acetyl-DGlucosamine	0.112	0.1022	0.095	0.3594	0.0908	0.3567	0.0998	0.3016	0.6268	0.6524	0.9604	1.0316	1.8063	1.7586
5	N-Acetyl-DMannosamine	0.13	0.1075	0.105	0.2122	0.1029	0.2491	0.1132	0.2071	0.177	0.3376	0.1894	0.3082	0.211	0.3754
6	Adonitol	0.119	0.1098	0.098	0.2158	0.0949	0.236	0.098	0.1725	0.0974	0.0973	0.0989	0.1046	0.2645	0.388
7	Amygdalin	0.142	0.1047	0.121	0.2054	0.1091	0.223	0.1039	0.167	0.1014	0.1151	0.0985	0.1411	0.3378	0.5075
8	D-Arabinose	1.32	0.1158	0.199	0.2285	0.2014	0.238	0.256	0.1954	0.2006	0.1942	0.2491	0.2424	0.3136	0.3551
9	L-Arabinose	1.287	0.1139	0.146	0.2242	0.1727	0.3114	0.2728	0.3731	1.0268	0.8987	1.0979	0.8623	0.8711	0.9144
10	D-Arabitol	0.153	0.1061	0.11	0.2013	0.1293	0.2141	0.1	0.1854	0.3695	0.3462	0.4831	0.5614	0.9535	1.1765
11	Arbutin	0.193	0.1073	0.155	0.2103	0.1644	0.2362	0.3492	0.2012	0.281	0.1093	0.2772	0.1866	0.266	0.207
12	D-Cellobiose	0.114	0.1061	0.099	0.0995	0.2647	0.2959	0.4053	0.4869	0.994	1.3221	1.278	1.5446	1.7215	1.7297
13	α-Cyclodextrin	0.522	0.187	0.437	0.653	0.4829	0.7041	0.448	0.6608	0.4668	0.6203	0.475	0.6003	0.4814	0.5285
14	β-Cyclodextrin	0.186	0.9033	0.169	0.3287	0.2206	0.2718	0.1004	0.2166	0.1049	0.132	0.2265	0.1473	0.3038	0.1582
15	Dextrin	0.227	0.1041	0.185	0.2688	0.4985	0.6387	0.869	0.9544	1.0758	1.2053	1.0588	1.1638	0.9176	1.1411
16	i-Erythritol	0.167	0.1054	0.156	0.2489	0.2022	0.2546	0.1709	0.1913	0.2314	0.4195	0.4591	0.5653	0.8162	0.7028
17	D-Fructose	0.293	0.1029	0.186	0.2498	0.4905	0.9283	1.0602	1.4308	1.7692	1.771	1.7343	1.6926	1.6545	1.6715
18	L-Fucose	0.365	0.1004	0.199	0.2527	0.2136	0.2637	0.1792	0.2037	0.2341	0.3075	0.3149	0.2831	0.4161	0.3001
19	D-Galactose	0.551	0.1041	0.205	0.25	0.2354	0.2675	0.2305	0.2181	0.2326	0.2473	0.2186	0.1424	0.2656	0.2274
20	D-Galacturonic acid	0.501	0.1046	0.216	0.2311	0.2609	0.3887	0.2459	0.4363	0.5969	1.0477	0.8227	1.0277	0.7182	0.8639
21	Gentiobiose	0.191	0.1241	0.176	0.3438	0.3199	0.2864	0.3637	0.3281	0.6964	0.7755	1.0021	0.9617	1.4868	1.5919
22	D-Gluconic Acid	0.172	0.1012	0.162	0.2325	0.2284	0.2339	0.2287	0.2705	0.5343	0.6057	0.7681	0.814	1.2323	1.3653
23	D-Glucosamine	0.218	0.1168	0.166	0.2315	0.2318	0.2236	0.1158	0.1916	0.1182	0.1029	0.2155	0.1162	0.2209	0.5206
24	α-D-Glucose	0.195	0.1066	0.115	0.2019	0.5689	1.0304	1.2161	1.544	1.6464	1.636	1.5509	1.6366	1.418	1.6924
25	Glucose-1-Phosphate	0.114	0.108	0.1	0.2121	0.1893	0.3165	0.0995	0.2762	0.193	0.5864	0.2468	0.6708	0.3985	0.6462
26	Glucuronamide	0.457	0.1113	0.165	0.2712	0.2268	0.2826	0.1358	0.2216	0.1223	0.1429	0.2357	0.1716	0.2632	0.1767
27	D-Glucuronic Acid	0.458	0.1124	0.169	0.2828	0.2032	0.3185	0.2116	0.3457	0.5764	0.7358	0.7719	0.8014	0.7131	0.8609
28	Glycerol	0.174	0.1049	0.161	0.2499	0.1665	0.2545	0.2119	0.2276	0.4865	0.5933	0.6225	0.7271	0.6846	0.9995
29	Glycogen	0.243	0.1079	0.216	0.2793	0.2126	0.3499	0.2857	0.3571	0.6398	0.6913	0.7673	0.728	0.972	0.9127
30	m-Inositol	0.188	0.0991	0.179	0.2765	0.211	0.261	0.1665	0.196	0.3655	0.3519	0.4836	0.4164	0.7529	0.7938
31	2-Keto-D-Gluconic acid	0.358	0.1143	0.221	0.2612	0.2269	0.2575	0.2045	0.2096	0.4527	0.5216	0.5764	0.5259	0.7767	0.588
32	α-D-Lactose	0.231	0.1067	0.219	0.2522	0.1917	0.2473	0.1915	0.1861	0.2019	0.2792	0.2966	0.3022	0.5453	0.5763
33	Lactulose	0.209	0.1437	0.194	0.2516	0.2047	0.2475	0.2079	0.1902	0.268	0.3315	0.4194	0.4032	0.7955	0.8578
34	Maltitol	0.175	0.1629	0.166	0.3753	0.2374	0.3546	0.2034	0.3069	0.318	0.2966	0.3852	0.3267	0.4542	0.4333
35	Maltose	0.242	0.1585	0.223	0.2405	0.3227	0.223	0.1957	0.1895	0.1908	0.1232	0.2539	0.2643	0.9609	1.4157
36	Maltotriose	0.129	0.1217	0.103	0.1987	0.4195	0.609	0.8564	1.1912	1.6552	1.8038	1.7033	1.7893	1.5012	1.601
37	D-Mannitol	0.115	0.1001	0.098	0.1842	0.151	0.1998	0.1031	0.1641	0.4041	0.5638	0.5796	0.7765	1.1393	1.4752
38	D-Mannose	0.391	0.1084	0.166	0.2583	0.4148	0.5571	0.5127	0.7739	1.5087	1.6053	1.6445	1.6491	1.6522	1.5835
39	D-Melezitose	0.164	0.1113	0.151	0.2578	0.2733	0.5481	0.475	0.8826	1.7387	1.784	1.8502	1.8439	1.9043	1.7952
40	D-Melibiose	0.185	0.0983	0.168	0.2449	0.1706	0.2479	0.1741	0.1905	0.6069	0.6483	0.8179	0.9377	1.5569	1.4903
41	α-Methyl-DGalactoside	0.203	0.1649	0.191	0.4351	0.1778	0.4204	0.1648	0.3552	0.2148	0.3599	0.2773	0.3074	0.5174	0.4727
42	β-Methyl-DGalactoside	0.207	0.0973	0.194	0.2669	0.1834	0.2339	0.1786	0.1832	0.2646	0.2845	0.3167	0.309	0.4757	0.4283
43	α-Methyl-DGlucoside	0.181	0.102	0.172	0.2737	0.1948	0.2395	0.1922	0.1946	0.3124	0.4722	0.3441	0.4604	0.3917	0.4234
44	β-Methyl-DGlucoside	0.259	0.1012	0.243	0.2629	0.2663	0.4741	0.3742	0.6804	1.0771	1.5102	1.4189	1.6416	1.6467	1.5694
45	Palatinose	0.355	0.1253	0.271	0.2581	0.3681	0.4998	0.4705	0.5518	0.85	0.8768	1.0162	0.8605	1.2553	1.3431
46	D-Psicose	0.353	0.1037	0.194	0.2552	0.389	0.448	0.4083	0.4583	0.5012	0.5328	0.5587	0.4975	0.591	0.6098
47	D-Raffinose	0.202	0.1559	0.191	0.2361	0.4943	0.5347	0.929	0.9902	1.4071	1.242	1.3827	1.2796	1.2264	1.4316
48	L-Rhamnose	0.293	0.1076	0.103	0.1586	0.1312	0.2215	0.2915	0.3024	0.6474	0.7673	0.8543	0.9741	1.3277	1.3161
49	D-Ribose	1.551	0.1332	0.173	0.2295	0.1944	0.2597	0.1698	0.2251	0.3556	0.3821	0.4101	0.4309	0.3749	0.4507
50	Salicin	0.234	0.1089	0.2	0.4507	0.2039	0.3864	0.1427	0.3318	0.1221	0.2593	0.2108	0.1444	0.221	0.1814
51	Sedoheptulosan	0.152	0.101	0.141	0.2377	0.1831	0.2534	0.099	0.1898	0.2344	0.2405	0.2825	0.2226	0.3706	0.2858
52	D-Sorbitol	0.184	0.1091	0.17	0.2396	0.3993	0.4179	0.6115	0.5713	1.723	1.7224	1.7912	1.7615	1.8392	1.791
53	L-Sorbose	0.219	0.1327	0.195	0.4863	0.1939	0.4691	0.1952	0.414	0.2461	0.492	0.2249	0.3943	0.2437	0.3092
54	Stachyose	0.194	0.0991	0.183	0.2538	0.2629	0.2399	0.1988	0.198	0.6402	0.7228	1.044	1.0148	1.301	1.0886
55	Sucrose	0.181	0.0973	0.168	0.2556	0.4653	0.5804	1.2979	1.1589	1.9148	1.925	1.9378	1.9341	1.8803	1.8982
56	D-Tagatose	0.466	0.0996	0.2	0.2573	0.2508	0.3417	0.3252	0.3709	0.5035	0.5712	0.5125	0.5645	0.5395	0.4313
57	D-Trehalose	0.191	0.1302	0.178	0.2539	0.1895	0.2852	0.2236	0.3925	0.7234	0.9791	1.0869	1.2048	1.6732	1.7444
58	Turanose	0.164	0.11	0.154	0.3022	0.2478	0.2726	0.2556	0.2876	0.6007	0.5596	0.7726	0.6805	1.2468	1.3761
59	Xylitol	0.199	0.1183	0.182	0.227	0.2653	0.3043	0.2571	0.4101	0.9774	0.9729	1.2795	1.1822	1.5397	1.2721
60	D-Xylose	1.43	0.1182	0.155	0.214	0.2818	0.3938	0.496	0.6662	1.0574	0.8626	0.9552	0.8966	0.902	0.8683
61	γ-Amino-butyric acid	0.12	0.1023	0.099	0.1678	0.234	0.3122	0.3415	0.3965	0.5761	0.6381	0.6304	0.6621	0.7125	0.816
62	Bromosuccinic acid	0.248	0.1137	0.236	0.2022	0.301	0.2815	0.2275	0.2782	0.3664	0.3738	0.4493	0.3376	0.5755	0.2972
63	Fumaric Acid	0.203	0.1324	0.189	0.2637	0.3939	0.355	0.3718	0.3864	0.5126	0.4757	0.4744	0.4676	0.6122	0.5655
64	β-Hydroxy-butyric acid	0.199	0.0967	0.185	0.2323	0.2171	0.2466	0.1629	0.1864	0.2702	0.2384	0.2714	0.2063	0.3423	0.3732
65	γ-Hydroxy-butyric acid	0.309	0.117	0.298	0.2447	0.3685	0.2489	0.3367	0.1942	0.4339	0.3039	0.4257	0.3405	0.3353	0.2331
66	p-Hydroxyphenylacetic acid	0.223	0.136	0.214	0.2578	0.2039	0.2428	0.1992	0.274	0.354	0.4566	0.3989	0.4657	0.4657	0.4953
67	α-Keto-glutaric acid	0.21	0.0982	0.187	0.2586	0.1966	0.2323	0.2048	0.193	0.2318	0.2567	0.2217	0.2096	0.3429	0.3228
68	D-Lactic Acid Methyl Ester	0.173	0.1008	0.161	0.2645	0.185	0.2359	0.1625	0.1925	0.2089	0.2751	0.2193	0.1832	0.2542	0.4284
69	L-Lactic Acid	0.199	0.1082	0.19	0.2313	0.2598	0.3037	0.2599	0.3557	0.4585	0.4459	0.4767	0.3979	0.516	0.4831
70	D-Malic Acid	0.187	0.1195	0.178	0.2203	0.2315	0.2064	0.1231	0.1736	0.3263	0.3478	0.3696	0.3304	0.5306	0.556
71	L-Malic Acid	0.218	0.1313	0.197	0.2244	0.2675	0.2279	0.1011	0.2286	0.2667	0.4514	0.4357	0.4716	0.5629	0.6112
72	Quinic Acid	0.116	0.1232	0.102	0.1669	0.2809	0.2994	0.3386	0.5602	1.3299	1.4219	1.3709	1.4509	1.2442	1.3793
73	D-Saccharic Acid	0.114	0.1046	0.099	0.1725	0.0893	0.1806	0.0897	0.1335	0.182	0.3453	0.2605	0.5414	0.659	0.9473
74	Sebacic Acid	0.563	0.3437	0.479	0.5104	0.6606	0.5009	0.5527	0.4543	0.6218	0.4675	0.6929	0.5004	0.9282	0.7293
75	Succinamic Acid	0.179	0.1081	0.166	0.2232	0.3171	0.323	0.2748	0.3518	0.469	0.4327	0.4982	0.3748	0.4903	0.3448
76	Succinic Acid	0.209	0.1018	0.198	0.2587	0.2816	0.4461	0.2256	0.4524	0.5269	0.6916	0.5961	0.6897	0.8628	0.9043
77	Succinic Acid Mono-Methyl Ester	0.209	0.1053	0.195	0.2527	0.2115	0.2554	0.1284	0.2005	0.351	0.2606	0.3566	0.331	0.3939	0.3404
78	N-Acetly-LGlutamic acid	0.21	0.1049	0.197	0.2404	0.2378	0.3257	0.2442	0.3402	0.3396	0.4024	0.3204	0.4025	0.3526	0.359
79	Alaninamide	0.203	0.1183	0.194	0.3158	0.2199	0.293	0.1406	0.2507	0.267	0.2389	0.3638	0.2375	0.4383	0.2855
80	L-Alanine	0.202	0.1053	0.191	0.2565	0.2753	0.3965	0.3286	0.5375	0.95	1.3267	1.176	1.4265	1.3906	1.3116
81	L-Alanyl-Glycine	0.201	0.1125	0.189	0.2371	0.2369	0.2311	0.0903	0.1891	0.2541	0.1742	0.2498	0.1115	0.5579	0.3644
82	L-Asparagine	0.187	0.1145	0.177	0.2376	0.2398	0.2413	0.1352	0.2582	0.5786	0.5556	0.7316	0.6691	1.2307	1.108
83	L-Aspartic Acid	0.184	0.1507	0.171	0.2115	0.2311	0.2385	0.2406	0.3019	0.4115	0.4116	0.5326	0.4044	0.4747	0.551
84	L-Glutamic Acid	0.112	0.1524	0.097	0.1549	0.1487	0.2391	0.3588	0.308	0.644	0.6441	0.7093	0.6834	0.845	0.9783
85	Glycyl-L-Glutamic acid	0.109	0.1017	0.095	0.1257	0.0913	0.1469	0.1048	0.0908	0.1518	0.284	0.1968	0.362	0.4343	0.4963
86	L-Ornithine	0.127	0.109	0.107	0.1962	0.1634	0.2087	0.1549	0.125	0.1595	0.1465	0.2332	0.253	0.309	0.3126
87	L-Phenylalanine	0.122	0.118	0.102	0.2838	0.1114	0.321	0.1276	0.2373	0.131	0.2108	0.1203	0.1997	0.1173	0.2113
88	L-Proline	0.144	0.1052	0.113	0.2303	0.3838	0.4707	0.6057	0.5351	1.23	1.1775	1.3672	1.3707	1.4737	1.5118
89	L-Pyroglutamic	0.187	0.1102	0.153	0.3137	0.2806	0.3795	0.3831	0.377	0.5149	0.4297	0.5118	0.4698	0.7734	0.6565
90	L-Serine	0.115	0.1258	0.097	0.2376	0.0946	0.2371	0.1737	0.2295	0.4098	0.399	0.4999	0.4896	0.9575	0.8856
91	L-Threonine	0.196	0.1096	0.154	0.2278	0.1992	0.2364	0.0996	0.1686	0.1295	0.095	0.1627	0.1002	0.2238	0.1796
92	2-Amino Ethanol	0.19	0.1207	0.147	0.224	0.0923	0.229	0.0905	0.1802	0.2645	0.2296	0.3439	0.2766	0.4139	0.4343
93	Putrescine	0.129	0.1363	0.102	0.2067	0.1044	0.213	0.0922	0.1604	0.097	0.1262	0.1739	0.2362	0.3204	0.4286
94	Adenosine	0.199	0.3293	0.17	0.2967	0.1601	0.2547	0.2195	0.2062	0.2292	0.104	0.2116	0.1078	0.2061	0.1563
95	Uridine	0.118	0.1568	0.099	0.1557	0.1026	0.1651	0.0977	0.1148	0.0924	0.0913	0.0932	0.0911	0.1009	0.0923
96	Adenosine-5'-Monophosphate	0.136	0.1576	0.114	0.1359	0.1682	0.1328	0.1132	0.1323	0.1142	0.1173	0.1671	0.1274	0.2528	0.464

## Sheet: New_carbon_sources_added
New carbon sources added based on the Biolog data
Tween 80
N-Acetyl-D-Mannosamine
D-Malic acid
D-Saccharic acid
Gentiobiose
Maltotriose
β-Methyl-D-Glucoside
Palatinose
D-Psicose
D-Tagatose
Succinamic acid
p-Hydroxyphenylacetic acid
2-Keto-D-Gluconic acid

## Sheet: Phenotypic_differences
Phenotypic differences between A. tubingensis DJU120 and A. niger ATCC 1015
	A. tubingensis DJU120	A. niger ATCC 1015 (Brandl et al., 2018)
D-Galactose	No spores	Y (Spores)
D-Glucuronic acid	Y (Spores)	No spores
Maltose	No spores	Y (Spores)
D-Psicose	Y(few spores)	No spores
D-Ribose	No spores	Y (Spores)
Fumaric acid	Y(few spores)	No spores
L-Lactic acid	Y(very few spores, color change)	No spores
D-Malic acid	Y(very few spores, color change)	No spores
L-Malic acid	Y(very few spores, color change)	No spores
D-Saccharic acid	Y (color change)	No spores
Succinic acid	Y(few spores, color change)	No spores
L-Aspartic acid	Y(very few spores, color change)	No spores
L-Glutamic acid	Y(very few spores, color change)	No spores
Glycyl-L-Glutamic acid	Y(very few spores, color change)	No spores
