# Supplementary material for: Reconstruction of a genome-scale metabolic model and in-silico flux analysis of Aspergillus tubingensis: a non-mycotoxinogenic citric acid-producing fungus
Source: Biotechnol Biofuels Bioprod. 2024 May 28;17:70. doi: 10.1186/s13068-024-02506-4 (PMC11134751; doi:10.1186/s13068-024-02506-4)
Supplement: Supplementary file 5 — Additional file 5. An Excel file of the model containing model compartments, reactions, genes and metabolites. [file 13068_2024_2506_MOESM5_ESM.xlsx]

## Sheet: MODEL
#	ID	DESCRIPTION	TAXONOMY	DEFAULT LOWER	DEFAULT UPPER
	iMK1652	Biomass forming model		-1000	1000

## Sheet: COMPS
#	ABBREVIATION	NAME
	c	Cytosol
	m	Mitochondria
	p	Peroxisomes
	e	Extracellular

## Sheet: GENES
#	NAME
	OJI83470.1
	OJI87209.1
	OJI88370.1
	OJI85503.1
	OJI89811.1
	OJI81749.1
	OJI88331.1
	OJI91084.1
	OJI83377.1
	OJI83870.1
	OJI83815.1
	OJI80382.1
	OJI80386.1
	OJI89187.1
	OJI84570.1
	OJI86945.1
	OJI82709.1
	OJI81478.1
	OJI90520.1
	OJI79309.1
	OJI83035.1
	OJI86544.1
	OJI91263.1
	OJI88157.1
	OJI82417.1
	OJI81350.1
	OJI79950.1
	OJI84275.1
	OJI80069.1
	OJI88723.1
	OJI90376.1
	OJI84270.1
	OJI80279.1
	OJI85888.1
	OJI86157.1
	OJI84274.1
	OJI86128.1
	OJI86926.1
	OJI86370.1
	OJI84304.1
	OJI84732.1
	OJI90561.1
	OJI79484.1
	OJI89438.1
	OJI84347.1
	OJI83784.1
	OJI86105.1
	OJI86688.1
	OJI84297.1
	OJI84169.1
	OJI91107.1
	OJI91407.1
	OJI82688.1
	OJI86593.1
	OJI88078.1
	OJI87411.1
	OJI79455.1
	OJI81225.1
	OJI88946.1
	OJI79310.1
	OJI79308.1
	OJI85308.1
	OJI83038.1
	OJI81038.1
	OJI84140.1
	OJI81642.1
	OJI90698.1
	OJI80729.1
	OJI80748.1
	OJI87680.1
	OJI80304.1
	OJI79811.1
	OJI90470.1
	OJI89003.1
	OJI89583.1
	OJI86846.1
	OJI79813.1
	OJI83986.1
	OJI91154.1
	OJI81512.1
	OJI86656.1
	OJI85904.1
	OJI89807.1
	OJI85248.1
	OJI84900.1
	OJI84547.1
	OJI83920.1
	OJI82175.1
	OJI81739.1
	OJI89858.1
	OJI91599.1
	OJI89779.1
	OJI85090.1
	OJI89156.1
	OJI91142.1
	OJI87787.1
	OJI89596.1
	OJI86696.1
	OJI90111.1
	OJI89345.1
	OJI86194.1
	OJI80721.1
	OJI87104.1
	OJI91456.1
	OJI91455.1
	OJI88941.1
	OJI88940.1
	OJI88938.1
	OJI81731.1
	OJI90973.1
	OJI88683.1
	OJI84680.1
	OJI79842.1
	OJI79841.1
	OJI88270.1
	OJI84329.1
	OJI89517.1
	OJI90333.1
	OJI83509.1
	OJI86882.1
	OJI86293.1
	OJI85699.1
	OJI90516.1
	OJI81179.1
	OJI91542.1
	OJI82139.1
	OJI82528.1
	OJI91379.1
	OJI84378.1
	OJI85725.1
	OJI81399.1
	OJI80278.1
	OJI81748.1
	OJI80024.1
	OJI84840.1
	OJI82047.1
	OJI84239.1
	OJI88635.1
	OJI86550.1
	OJI84461.1
	OJI89833.1
	OJI90703.1
	OJI79411.1
	OJI90758.1
	OJI83033.1
	OJI81435.1
	OJI81559.1
	OJI88067.1
	OJI85490.1
	OJI87997.1
	OJI88317.1
	OJI88253.1
	OJI91085.1
	OJI85562.1
	OJI90317.1
	OJI82819.1
	OJI87696.1
	OJI91010.1
	OJI87043.1
	OJI80625.1
	OJI88590.1
	OJI87417.1
	OJI81850.1
	OJI91584.1
	OJI90000.1
	OJI83950.1
	OJI90344.1
	OJI87150.1
	OJI80015.1
	OJI85000.1
	OJI80631.1
	OJI89586.1
	OJI87882.1
	OJI86570.1
	OJI81288.1
	OJI88780.1
	OJI81092.1
	OJI84973.1
	OJI84285.1
	OJI83396.1
	OJI81649.1
	OJI86261.1
	OJI81020.1
	OJI81077.1
	OJI87996.1
	OJI85784.1
	OJI79543.1
	OJI81243.1
	OJI88190.1
	OJI82195.1
	OJI83967.1
	OJI87664.1
	OJI89040.1
	OJI81362.1
	OJI86889.1
	OJI81744.1
	OJI86445.1
	OJI87721.1
	OJI83633.1
	OJI91236.1
	OJI89329.1
	OJI87583.1
	OJI87585.1
	OJI88392.1
	OJI82402.1
	OJI79664.1
	OJI91064.1
	OJI90493.1
	OJI81158.1
	OJI83635.1
	OJI91567.1
	OJI88961.1
	OJI79999.1
	OJI90312.1
	OJI85438.1
	OJI89544.1
	OJI86263.1
	OJI83869.1
	OJI85341.1
	OJI80166.1
	OJI90644.1
	OJI85682.1
	OJI87548.1
	OJI83461.1
	OJI90749.1
	OJI81166.1
	OJI88710.1
	OJI80660.1
	OJI86883.1
	OJI90537.1
	OJI82377.1
	OJI84418.1
	OJI81017.1
	OJI79932.1
	OJI88834.1
	OJI89901.1
	OJI86595.1
	OJI88132.1
	OJI90566.1
	OJI81293.1
	OJI80286.1
	OJI90198.1
	OJI90609.1
	OJI81353.1
	OJI80726.1
	OJI84738.1
	OJI83723.1
	OJI84334.1
	OJI87169.1
	OJI84271.1
	OJI84273.1
	OJI87175.1
	OJI87247.1
	OJI80776.1
	OJI80711.1
	OJI85266.1
	OJI83301.1
	OJI89826.1
	OJI91099.1
	OJI84305.1
	OJI86029.1
	OJI83331.1
	OJI84314.1
	OJI90789.1
	OJI86137.1
	OJI84390.1
	OJI88079.1
	OJI83973.1
	OJI84583.1
	OJI81101.1
	OJI84084.1
	OJI83648.1
	OJI90727.1
	OJI82704.1
	OJI89465.1
	OJI85286.1
	OJI83770.1
	OJI90473.1
	OJI81256.1
	OJI90087.1
	OJI81138.1
	OJI85270.1
	OJI82318.1
	OJI86611.1
	OJI81646.1
	OJI80039.1
	OJI86187.1
	OJI88009.1
	OJI87249.1
	OJI86814.1
	OJI84720.1
	OJI79990.1
	OJI85093.1
	OJI87570.1
	OJI85004.1
	OJI84381.1
	OJI85931.1
	OJI79971.1
	OJI85066.1
	OJI89841.1
	OJI79525.1
	OJI88382.1
	OJI84702.1
	OJI82696.1
	OJI82697.1
	OJI87422.1
	OJI81963.1
	OJI83083.1
	OJI84871.1
	OJI81276.1
	OJI83316.1
	OJI83330.1
	OJI79996.1
	OJI79800.1
	OJI81127.1
	OJI81723.1
	OJI81141.1
	OJI85272.1
	OJI81048.1
	OJI87475.1
	OJI85962.1
	OJI81830.1
	OJI91086.1
	OJI86234.1
	OJI90447.1
	OJI91490.1
	OJI89381.1
	OJI90437.1
	OJI90141.1
	OJI91120.1
	OJI86692.1
	OJI85720.1
	OJI80865.1
	OJI86211.1
	OJI84221.1
	OJI79897.1
	OJI88236.1
	OJI80988.1
	OJI79893.1
	OJI89012.1
	OJI83886.1
	OJI83437.1
	OJI83061.1
	OJI79720.1
	OJI88217.1
	OJI89068.1
	OJI85496.1
	OJI81084.1
	OJI90089.1
	OJI90313.1
	OJI88699.1
	OJI82264.1
	OJI80031.1
	OJI81124.1
	OJI86781.1
	OJI91007.1
	OJI91009.1
	OJI79414.1
	OJI88960.1
	OJI81698.1
	OJI84114.1
	OJI86237.1
	OJI86183.1
	OJI85698.1
	OJI80585.1
	OJI90890.1
	OJI82925.1
	OJI91186.1
	OJI84115.1
	OJI85664.1
	OJI85545.1
	OJI86922.1
	OJI83845.1
	OJI83219.1
	OJI89695.1
	OJI88762.1
	OJI90299.1
	OJI83094.1
	OJI83351.1
	OJI85809.1
	OJI85804.1
	OJI81579.1
	OJI81285.1
	OJI85606.1
	OJI87496.1
	OJI88761.1
	OJI90700.1
	OJI81836.1
	OJI87090.1
	OJI89914.1
	OJI88693.1
	OJI83921.1
	OJI85291.1
	OJI83971.1
	OJI85292.1
	OJI83634.1
	OJI82585.1
	OJI86968.1
	OJI81888.1
	OJI79381.1
	OJI86788.1
	OJI82524.1
	OJI86491.1
	OJI85674.1
	OJI82650.1
	OJI88037.1
	OJI81080.1
	OJI87248.1
	OJI81279.1
	OJI80522.1
	OJI87231.1
	OJI82666.1
	OJI83573.1
	OJI88958.1
	OJI91110.1
	OJI81265.1
	OJI90444.1
	OJI89371.1
	OJI86468.1
	OJI84322.1
	OJI91040.1
	OJI86792.1
	OJI90526.1
	OJI90180.1
	OJI91390.1
	OJI87040.1
	OJI82428.1
	OJI82614.1
	OJI79784.1
	OJI81053.1
	OJI83323.1
	OJI81751.1
	OJI79864.1
	OJI82267.1
	OJI86490.1
	OJI87963.1
	OJI87964.1
	OJI79975.1
	OJI85508.1
	OJI86722.1
	OJI83372.1
	OJI86300.1
	OJI81402.1
	OJI89248.1
	OJI91060.1
	OJI84404.1
	OJI88738.1
	OJI82434.1
	OJI87000.1
	OJI88235.1
	OJI82609.1
	OJI87020.1
	OJI81507.1
	OJI82247.1
	OJI89903.1
	OJI85898.1
	OJI84311.1
	OJI90544.1
	OJI90871.1
	OJI82580.1
	OJI86460.1
	OJI85236.1
	OJI89585.1
	OJI85372.1
	OJI84177.1
	OJI79866.1
	OJI84891.1
	OJI87083.1
	OJI83333.1
	OJI90783.1
	OJI86204.1
	OJI80904.1
	OJI80662.1
	OJI87627.1
	OJI84735.1
	OJI85930.1
	OJI83277.1
	OJI89236.1
	OJI87039.1
	OJI84301.1
	OJI88231.1
	OJI89869.1
	OJI87243.1
	OJI86572.1
	OJI89340.1
	OJI82734.1
	OJI85207.1
	OJI88750.1
	OJI80672.1
	OJI79857.1
	OJI91361.1
	OJI90373.1
	OJI85899.1
	OJI91183.1
	OJI80249.1
	OJI90881.1
	OJI90819.1
	OJI86548.1
	OJI90398.1
	OJI82575.1
	OJI80901.1
	OJI81856.1
	OJI85157.1
	OJI86610.1
	OJI91377.1
	OJI87632.1
	OJI91019.1
	OJI80998.1
	OJI85092.1
	OJI88600.1
	OJI88965.1
	OJI88297.1
	OJI87652.1
	OJI90225.1
	OJI89930.1
	OJI79753.1
	OJI81157.1
	OJI89749.1
	OJI87100.1
	OJI82766.1
	OJI89393.1
	OJI84581.1
	OJI90536.1
	OJI83332.1
	OJI91269.1
	OJI83066.1
	OJI87731.1
	OJI91451.1
	OJI86354.1
	OJI86479.1
	OJI82255.1
	OJI81390.1
	OJI89531.1
	OJI81458.1
	OJI91169.1
	OJI85538.1
	OJI83388.1
	OJI85535.1
	OJI86172.1
	OJI80577.1
	OJI82619.1
	OJI81798.1
	OJI86482.1
	OJI87853.1
	OJI86428.1
	OJI87668.1
	OJI88102.1
	OJI83908.1
	OJI90687.1
	OJI82331.1
	OJI84186.1
	OJI82663.1
	OJI82662.1
	OJI82664.1
	OJI81578.1
	OJI81032.1
	OJI86687.1
	OJI83059.1
	OJI82026.1
	OJI88077.1
	OJI89593.1
	OJI86235.1
	OJI87130.1
	OJI84957.1
	OJI81921.1
	OJI81923.1
	OJI85254.1
	OJI84415.1
	OJI91188.1
	OJI89502.1
	OJI87616.1
	OJI90880.1
	OJI81971.1
	OJI89000.1
	OJI86975.1
	OJI87356.1
	OJI88218.1
	OJI86150.1
	OJI86680.1
	OJI85006.1
	OJI82344.1
	OJI80297.1
	OJI86149.1
	OJI85211.1
	OJI84518.1
	OJI84626.1
	OJI85280.1
	OJI88083.1
	OJI80226.1
	OJI86368.1
	OJI81311.1
	OJI82067.1
	OJI85381.1
	OJI80331.1
	OJI90771.1
	OJI88567.1
	OJI85857.1
	OJI82244.1
	OJI88638.1
	OJI79989.1
	OJI87074.1
	OJI85151.1
	OJI80033.1
	OJI85249.1
	OJI88244.1
	OJI83196.1
	OJI82928.1
	OJI81332.1
	OJI90286.1
	OJI86679.1
	OJI87949.1
	OJI88911.1
	OJI84718.1
	OJI83939.1
	OJI79858.1
	OJI79774.1
	OJI88394.1
	OJI85076.1
	OJI84810.1
	OJI90024.1
	OJI82743.1
	OJI88656.1
	OJI84505.1
	OJI80149.1
	OJI86446.1
	OJI80119.1
	OJI89285.1
	OJI79843.1
	OJI86555.1
	OJI82568.1
	OJI87901.1
	OJI88003.1
	OJI80682.1
	OJI91006.1
	OJI91543.1
	OJI83468.1
	OJI82530.1
	OJI83999.1
	OJI90782.1
	OJI85281.1
	OJI83124.1
	OJI90093.1
	OJI89142.1
	OJI83459.1
	OJI87973.1
	OJI86472.1
	OJI90637.1
	OJI84919.1
	OJI84124.1
	OJI80963.1
	OJI82951.1
	OJI79630.1
	OJI87418.1
	OJI91588.1
	OJI83966.1
	OJI88591.1
	OJI88893.1
	OJI83764.1
	OJI84342.1
	OJI81357.1
	OJI88813.1
	OJI88922.1
	OJI89096.1
	OJI88281.1
	OJI86208.1
	OJI80011.1
	OJI81677.1
	OJI81872.1
	OJI87584.1
	OJI81295.1
	OJI82686.1
	OJI81344.1
	OJI87308.1
	OJI89390.1
	OJI91573.1
	OJI81337.1
	OJI83436.1
	OJI85613.1
	OJI88953.1
	OJI91521.1
	OJI86603.1
	OJI91506.1
	OJI81245.1
	OJI79387.1
	OJI87489.1
	OJI83698.1
	OJI84874.1
	OJI79491.1
	OJI87049.1
	OJI89618.1
	OJI79603.1
	OJI79740.1
	OJI87193.1
	OJI85518.1
	OJI88838.1
	OJI83850.1
	OJI83768.1
	OJI80413.1
	OJI88632.1
	OJI83721.1
	OJI81387.1
	OJI79524.1
	OJI87185.1
	OJI80419.1
	OJI82372.1
	OJI82131.1
	OJI89503.1
	OJI80300.1
	OJI84842.1
	OJI89267.1
	OJI91270.1
	OJI87286.1
	OJI88072.1
	OJI79683.1
	OJI89266.1
	OJI87706.1
	OJI86130.1
	OJI82698.1
	OJI88957.1
	OJI89863.1
	OJI86421.1
	OJI84923.1
	OJI89574.1
	OJI90471.1
	OJI81440.1
	OJI84344.1
	OJI84749.1
	OJI85889.1
	OJI88002.1
	OJI88233.1
	OJI80699.1
	OJI85713.1
	OJI83220.1
	OJI80886.1
	OJI83302.1
	OJI90041.1
	OJI87068.1
	OJI88397.1
	OJI85158.1
	OJI81838.1
	OJI80759.1
	OJI86206.1
	OJI84830.1
	OJI85449.1
	OJI81722.1
	OJI79647.1
	OJI80925.1
	OJI90859.1
	OJI86880.1
	OJI81530.1
	OJI91415.1
	OJI86672.1
	OJI91587.1
	OJI84556.1
	OJI88862.1
	OJI80562.1
	OJI89296.1
	OJI89812.1
	OJI87726.1
	OJI85182.1
	OJI80150.1
	OJI86976.1
	OJI87281.1
	OJI82857.1
	OJI85173.1
	OJI90255.1
	OJI86826.1
	OJI80999.1
	OJI82293.1
	OJI82294.1
	OJI82773.1
	OJI82352.1
	OJI85588.1
	OJI87796.1
	OJI82668.1
	OJI86818.1
	OJI80410.1
	OJI82390.1
	OJI90056.1
	OJI87132.1
	OJI81919.1
	OJI81548.1
	OJI79833.1
	OJI91049.1
	OJI80378.1
	OJI89692.1
	OJI90963.1
	OJI81896.1
	OJI80965.1
	OJI80966.1
	OJI81742.1
	OJI85512.1
	OJI82520.1
	OJI85579.1
	OJI89016.1
	OJI80417.1
	OJI87914.1
	OJI81920.1
	OJI86242.1
	OJI80633.1
	OJI80375.1
	OJI81887.1
	OJI81168.1
	OJI81979.1
	OJI84433.1
	OJI79611.1
	OJI88923.1
	OJI88239.1
	OJI87926.1
	OJI89182.1
	OJI91544.1
	OJI91300.1
	OJI81307.1
	OJI81386.1
	OJI90210.1
	OJI81984.1
	OJI80276.1
	OJI84604.1
	OJI87357.1
	OJI85325.1
	OJI84770.1
	OJI84442.1
	OJI85625.1
	OJI86422.1
	OJI85977.1
	OJI80802.1
	OJI86190.1
	OJI87486.1
	OJI90136.1
	OJI86236.1
	OJI85925.1
	OJI90293.1
	OJI91585.1
	OJI85591.1
	OJI89900.1
	OJI89504.1
	OJI82465.1
	OJI87763.1
	OJI88089.1
	OJI80126.1
	OJI82677.1
	OJI89199.1
	OJI87773.1
	OJI84572.1
	OJI81379.1
	OJI89947.1
	OJI80488.1
	OJI79986.1
	OJI80781.1
	OJI81924.1
	OJI85598.1
	OJI91555.1
	OJI80066.1
	OJI84804.1
	OJI82963.1
	OJI90572.1
	OJI85139.1
	OJI88460.1
	OJI87686.1
	OJI86302.1
	OJI85754.1
	OJI79319.1
	OJI83578.1
	OJI80095.1
	OJI90641.1
	OJI87832.1
	OJI90664.1
	OJI79868.1
	OJI82904.1
	OJI83500.1
	OJI80805.1
	OJI89119.1
	OJI89856.1
	OJI83127.1
	OJI80703.1
	OJI86616.1
	OJI88448.1
	OJI80332.1
	OJI82471.1
	OJI91438.1
	OJI90746.1
	OJI90077.1
	OJI84565.1
	OJI88241.1
	OJI82297.1
	OJI81328.1
	OJI80432.1
	OJI86012.1
	OJI82764.1
	OJI89077.1
	OJI81752.1
	OJI81487.1
	OJI80607.1
	OJI80923.1
	OJI89228.1
	OJI87619.1
	OJI90857.1
	OJI86558.1
	OJI79761.1
	OJI83761.1
	OJI79463.1
	OJI81466.1
	OJI89143.1
	OJI91435.1
	OJI89703.1
	OJI83442.1
	OJI88006.1
	OJI90685.1
	OJI89998.1
	OJI81218.1
	OJI79538.1
	OJI80188.1
	OJI87405.1
	OJI83631.1
	OJI91198.1
	OJI90790.1
	OJI84123.1
	OJI88707.1
	OJI86683.1
	OJI81224.1
	OJI87135.1
	OJI87336.1
	OJI90290.1
	OJI84872.1
	OJI90991.1
	OJI87348.1
	OJI88287.1
	OJI87674.1
	OJI82024.1
	OJI87622.1
	OJI87401.1
	OJI87290.1
	OJI87936.1
	OJI89639.1
	OJI80459.1
	OJI85028.1
	OJI85330.1
	OJI80002.1
	OJI85581.1
	OJI82130.1
	OJI80771.1
	OJI81381.1
	OJI89825.1
	OJI88045.1
	OJI88071.1
	OJI84890.1
	OJI84573.1
	OJI82751.1
	OJI87761.1
	OJI83053.1
	OJI81502.1
	OJI79559.1
	OJI89734.1
	OJI86526.1
	OJI80509.1
	OJI90663.1
	OJI90985.1
	OJI88684.1
	OJI84548.1
	OJI81631.1
	OJI89426.1
	OJI80504.1
	OJI86819.1
	OJI82808.1
	OJI87414.1
	OJI80096.1
	OJI88518.1
	OJI79802.1
	OJI81716.1
	OJI86634.1
	OJI84007.1
	OJI81832.1
	OJI81726.1
	OJI87820.1
	OJI80928.1
	OJI86425.1
	OJI80525.1
	OJI91356.1
	OJI87276.1
	OJI91575.1
	OJI88547.1
	OJI88573.1
	OJI87795.1
	OJI87827.1
	OJI88915.1
	OJI88795.1
	OJI83745.1
	OJI82413.1
	OJI80750.1
	OJI84761.1
	OJI91279.1
	OJI87241.1
	OJI90982.1
	OJI87081.1
	OJI91278.1
	OJI84553.1
	OJI87197.1
	OJI84056.1
	OJI79355.1
	OJI90740.1
	OJI80273.1
	OJI86557.1
	OJI83536.1
	OJI86848.1
	OJI83383.1
	OJI83130.1
	OJI79519.1
	OJI89573.1
	OJI81272.1
	OJI81931.1
	OJI86806.1
	OJI86048.1
	OJI87687.1
	OJI85940.1
	OJI79568.1
	OJI83029.1
	OJI89076.1
	OJI82964.1
	OJI88390.1
	OJI80118.1
	OJI90731.1
	OJI85956.1
	OJI85005.1
	OJI84748.1
	OJI82399.1
	OJI79629.1
	OJI81615.1
	OJI79363.1
	OJI81351.1
	OJI84920.1
	OJI91590.1
	OJI85893.1
	OJI83265.1
	OJI81187.1
	OJI87931.1
	OJI79439.1
	OJI84430.1
	OJI87834.1
	OJI82099.1
	OJI88548.1
	OJI82548.1
	OJI85688.1
	OJI88452.1
	OJI84750.1
	OJI81590.1
	OJI85873.1
	OJI83900.1
	OJI88533.1
	OJI86058.1
	OJI83626.1
	OJI88073.1
	OJI79515.1
	OJI87318.1
	OJI87866.1
	OJI81980.1
	OJI89019.1
	OJI80134.1
	OJI81207.1
	OJI88170.1
	OJI88736.1
	OJI89935.1
	OJI82791.1
	OJI82982.1
	OJI87897.1
	OJI88007.1
	OJI90476.1
	OJI79452.1
	OJI85229.1
	OJI89859.1
	OJI83381.1
	OJI88927.1
	OJI89139.1
	OJI87605.1
	OJI83305.1
	OJI90404.1
	OJI87744.1
	OJI80530.1
	OJI80367.1
	OJI80932.1
	OJI84858.1
	OJI80760.1
	OJI79657.1
	OJI82052.1
	OJI82448.1
	OJI90064.1
	OJI85979.1
	OJI89396.1
	OJI80425.1
	OJI79356.1
	OJI89090.1
	OJI79678.1
	OJI89512.1
	OJI84692.1
	OJI89354.1
	OJI84368.1
	OJI89035.1
	OJI82837.1
	OJI80755.1
	OJI82767.1
	OJI90683.1
	OJI85424.1
	OJI88088.1
	OJI89121.1
	OJI91293.1
	OJI82025.1
	OJI89762.1
	OJI81724.1
	OJI85985.1
	OJI83777.1
	OJI90606.1
	OJI89216.1
	OJI87685.1
	OJI89152.1
	OJI91515.1
	OJI79373.1
	OJI82177.1
	OJI84387.1
	OJI90137.1
	OJI88376.1
	OJI84090.1
	OJI88161.1
	OJI84318.1
	OJI88459.1
	OJI87738.1
	OJI81222.1
	OJI79845.1
	OJI86200.1
	OJI83537.1
	OJI84474.1
	OJI90281.1
	OJI83490.1
	OJI87092.1
	OJI82030.1
	OJI89184.1
	OJI82768.1
	OJI87582.1
	OJI81450.1
	OJI88374.1
	OJI80555.1
	OJI87768.1
	OJI83697.1
	OJI88391.1
	OJI85040.1
	OJI83694.1
	OJI85009.1
	OJI85176.1
	OJI81622.1
	OJI88192.1
	OJI87811.1
	OJI89705.1
	OJI88075.1
	OJI88675.1
	OJI90427.1
	OJI88109.1
	OJI82802.1
	OJI82475.1
	OJI80543.1
	OJI83526.1
	OJI89937.1
	OJI88039.1
	OJI81030.1
	OJI83590.1
	OJI84774.1
	OJI82872.1
	OJI85228.1
	OJI84181.1
	OJI86824.1
	OJI84838.1
	OJI84970.1
	OJI82188.1
	OJI80462.1
	OJI79696.1
	OJI83025.1
	OJI84663.1
	OJI83300.1
	OJI84681.1
	OJI83134.1
	OJI83914.1
	OJI85053.1
	OJI84520.1
	OJI87118.1
	OJI85993.1
	OJI81814.1
	OJI85468.1
	OJI83937.1
	OJI89072.1
	OJI90571.1
	OJI87802.1
	OJI81396.1
	OJI87228.1
	OJI90364.1
	OJI85471.1
	OJI90743.1
	OJI83148.1
	OJI84955.1
	OJI88527.1
	OJI81383.1
	OJI82881.1
	OJI82221.1
	OJI85578.1
	OJI83249.1
	OJI79585.1
	OJI86469.1
	OJI91114.1
	OJI82245.1
	OJI86822.1
	OJI85344.1
	OJI83325.1
	OJI84877.1
	OJI79672.1
	OJI82129.1
	OJI82134.1
	OJI80556.1
	OJI89724.1
	OJI88720.1
	OJI83150.1
	OJI79873.1
	OJI81211.1
	OJI86997.1
	OJI84089.1
	OJI87080.1
	OJI88585.1
	OJI85835.1
	OJI91113.1
	OJI81426.1
	OJI85673.1
	OJI91258.1
	OJI83936.1
	OJI80023.1
	OJI86462.1
	OJI86438.1
	OJI90432.1
	OJI81081.1
	OJI87141.1
	OJI87041.1
	OJI90817.1
	OJI88647.1
	OJI90211.1
	OJI82624.1
	OJI88179.1
	OJI86400.1
	OJI83471.1
	OJI87030.1
	OJI87918.1
	OJI86416.1
	OJI81144.1
	OJI89519.1
	OJI89518.1
	OJI86129.1
	OJI86917.1
	OJI79969.1
	OJI83041.1
	OJI88312.1
	OJI86103.1
	OJI87008.1
	OJI90784.1
	OJI86877.1
	OJI89525.1
	OJI81495.1
	OJI82617.1
	OJI81456.1
	OJI88081.1
	OJI82185.1
	OJI90147.1
	OJI86240.1
	OJI88709.1
	OJI90762.1
	OJI80210.1
	OJI81135.1
	OJI85450.1
	OJI84219.1
	OJI79542.1
	OJI81986.1
	OJI85350.1
	OJI86983.1
	OJI80547.1
	OJI84103.1
	OJI80918.1
	OJI79871.1
	OJI83287.1
	OJI85161.1
	OJI86476.1
	OJI82114.1
	OJI89843.1
	OJI86344.1
	OJI85062.1
	OJI84993.1
	OJI86112.1
	OJI85621.1
	OJI88091.1
	OJI82629.1
	OJI83284.1
	OJI88701.1
	OJI88697.1
	OJI84117.1
	OJI83286.1
	OJI90250.1
	OJI85603.1
	OJI81588.1
	OJI81099.1
	OJI90413.1
	OJI80564.1
	OJI80309.1
	OJI79963.1
	OJI86450.1
	OJI90957.1
	OJI91391.1
	OJI88745.1
	OJI90414.1
	OJI83469.1
	OJI80964.1
	OJI90946.1
	OJI90294.1
	OJI90854.1
	OJI89712.1
	OJI82355.1
	OJI89105.1
	OJI84918.1
	OJI88924.1
	OJI82176.1
	OJI83833.1
	OJI87392.1
	OJI87843.1
	OJI90680.1
	OJI84517.1
	OJI79849.1
	OJI88315.1
	OJI88688.1
	OJI80000.1
	OJI88240.1
	OJI86229.1
	OJI80784.1
	OJI91057.1
	OJI90643.1
	OJI87063.1
	OJI90799.1
	OJI85891.1
	OJI80155.1
	OJI85534.1
	OJI89201.1
	OJI89739.1
	OJI89513.1
	OJI82810.1
	OJI83664.1
	OJI80609.1
	OJI79565.1
	OJI85108.1
	OJI87513.1
	OJI84072.1
	OJI80787.1
	OJI82285.1
	OJI84707.1
	OJI89205.1
	OJI84596.1
	OJI80178.1
	OJI80539.1
	OJI87917.1
	OJI80068.1
	OJI88929.1
	OJI89729.1
	OJI81368.1
	OJI89120.1
	OJI81237.1
	OJI88930.1
	OJI87507.1
	OJI88476.1
	OJI89015.1
	OJI83057.1
	OJI88603.1
	OJI83463.1
	OJI88313.1
	OJI86645.1
	OJI83582.1
	OJI81730.1
	OJI86003.1
	OJI88949.1
	OJI90995.1
	OJI88942.1
	OJI82085.1
	OJI80839.1
	OJI82506.1
	OJI81932.1
	OJI80418.1
	OJI89965.1
	OJI83128.1
	OJI89778.1
	OJI82140.1
	OJI85282.1
	OJI91558.1
	OJI81740.1
	OJI89661.1
	OJI80483.1
	OJI84544.1
	OJI83155.1
	OJI87502.1
	OJI85986.1
	OJI89087.1
	OJI81204.1
	OJI85828.1
	OJI82301.1
	OJI84809.1
	OJI84779.1
	OJI80198.1
	OJI88487.1
	OJI83036.1
	OJI86193.1
	OJI88396.1
	OJI88130.1
	OJI89534.1
	OJI89638.1
	OJI91199.1
	OJI87989.1
	OJI81239.1
	OJI88468.1
	OJI91530.1
	OJI82960.1
	OJI80475.1
	OJI80757.1
	OJI86006.1
	OJI87342.1
	OJI84837.1
	OJI88025.1
	OJI86989.1
	OJI80251.1
	OJI89655.1
	OJI85091.1
	OJI84062.1
	OJI82312.1
	OJI89516.1
	OJI88680.1
	OJI83229.1
	OJI91612.1
	OJI87739.1
	OJI86258.1
	OJI87338.1
	OJI84765.1
	OJI83311.1
	OJI80314.1
	OJI79685.1
	OJI79889.1
	OJI82582.1
	OJI84755.1
	OJI81674.1
	OJI91524.1
	OJI90091.1
	OJI82088.1
	OJI88905.1
	OJI89089.1
	OJI81333.1
	OJI84033.1
	OJI83136.1
	OJI79831.1
	OJI83138.1
	OJI79836.1
	OJI83137.1
	OJI79837.1
	OJI83139.1
	OJI83129.1
	OJI81934.1
	OJI87285.1
	OJI82259.1
	OJI80289.1
	OJI85395.1
	OJI80080.1
	OJI79405.1
	OJI87278.1
	OJI83271.1
	OJI79745.1
	OJI81394.1
	OJI80310.1
	OJI91418.1
	OJI89297.1
	OJI82426.1
	OJI89235.1
	OJI87002.1
	OJI80867.1
	OJI82702.1
	OJI86104.1
	OJI90649.1
	OJI84336.1
	OJI80687.1
	OJI84376.1
	OJI84921.1
	OJI80847.1
	OJI80019.1
	OJI81827.1
	OJI90172.1
	OJI83349.1
	OJI87222.1
	OJI85655.1
	OJI81840.1
	OJI89511.1
	OJI81094.1
	OJI81636.1
	OJI82342.1
	OJI86675.1
	OJI85279.1
	OJI91206.1
	OJI80183.1
	OJI87122.1
	OJI88222.1
	OJI89428.1
	OJI87481.1
	OJI89100.1
	OJI89101.1
	OJI84817.1
	OJI83520.1
	OJI89997.1
	OJI91541.1
	OJI88877.1
	OJI86423.1
	OJI91502.1
	OJI84088.1
	OJI90618.1
	OJI86842.1
	OJI83161.1
	OJI84081.1
	OJI90213.1
	OJI90283.1
	OJI85014.1
	OJI91610.1
	OJI89086.1
	OJI84627.1
	OJI87124.1
	OJI81950.1
	OJI79865.1
	OJI89888.1
	OJI85441.1
	OJI83444.1
	OJI79419.1
	OJI81755.1
	OJI85137.1
	OJI90592.1
	OJI84155.1
	OJI81581.1
	OJI90846.1
	OJI81572.1
	OJI81710.1
	OJI87765.1
	OJI83186.1
	OJI83919.1
	OJI87650.1
	OJI86142.1
	OJI83391.1
	OJI91061.1
	OJI85611.1
	OJI86790.1
	OJI90449.1
	OJI81306.1
	OJI82690.1
	OJI89906.1
	OJI81459.1
	OJI91066.1
	OJI84595.1
	OJI89920.1
	OJI87234.1
	OJI79446.1
	OJI91364.1
	OJI82540.1
	OJI85223.1
	OJI85771.1
	OJI84773.1
	OJI83542.1
	OJI87349.1
	OJI91018.1
	OJI83691.1
	OJI90718.1
	OJI81270.1
	OJI84511.1
	OJI88536.1
	OJI82915.1
	OJI79610.1
	OJI84487.1
	OJI82858.1
	OJI89529.1
	OJI87101.1
	OJI89108.1
	OJI89094.1
	OJI80583.1
	OJI89665.1
	OJI80887.1
	OJI90977.1
	OJI85872.1
	OJI87471.1
	OJI83825.1
	OJI87858.1
	OJI79860.1
	OJI80823.1
	OJI87592.1
	OJI79367.1
	OJI84656.1
	OJI88174.1
	OJI88787.1
	OJI87991.1
	OJI81301.1
	OJI79852.1
	OJI90232.1
	OJI82508.1
	OJI79606.1
	OJI89736.1
	OJI82395.1
	OJI91608.1
	OJI84491.1
	OJI86554.1
	OJI83031.1
	OJI81107.1
	OJI85494.1
	OJI83629.1
	OJI81720.1
	OJI85661.1
	OJI81786.1
	OJI89221.1
	OJI80311.1
	OJI80786.1
	OJI86371.1
	OJI90354.1
	OJI88358.1
	OJI88021.1
	OJI88917.1
	OJI84833.1
	OJI82882.1
	OJI84787.1
	OJI82198.1
	OJI81142.1
	OJI89241.1
	OJI90307.1
	OJI89044.1
	OJI81783.1
	OJI86560.1
	OJI85448.1
	OJI83812.1
	OJI86963.1
	OJI81133.1
	OJI87972.1
	OJI82346.1
	OJI91394.1
	OJI83078.1
	OJI88371.1
	OJI84971.1
	OJI88601.1
	OJI89835.1
	OJI91093.1
	OJI81226.1
	OJI84587.1
	OJI81346.1
	OJI85901.1
	OJI85934.1
	OJI81274.1
	OJI81914.1
	OJI85811.1
	OJI83618.1
	OJI83037.1

## Sheet: Reactions
#	ID	NAME	EQUATION		GENE ASSOCIATION	LOWER BOUND	UPPER BOUND	OBJECTIVE	COMPARTMENT	MIRIAM	SUBSYSTEM	REPLACEMENT ID	NOTE	REFERENCE
	R1	L-Alanine:glyoxylate aminotransferase (AGX1)	ALA[c] + GLX[c] <=> PYR[c] + GLY[c]	2.6.1.44	OJI90609.1	-1000	1000	0		kegg.reaction/R00369;kegg.pathway/rn00250;kegg.orthology/K00827;kegg.orthology/K00830;kegg.orthology/K14272;rhea/24251	Alanine, aspartate and glutamate metabolism		Included by getKEGGModelFromOrganism (using HMMs);Schlösser et al., 2003
	R2	L-aspartate:L-glutamine amido-ligase (AMP-forming)	H2O[c] + ATP[c] + ASP[c] + GLN[c] => PPI[c] + AMP[c] + GLU[c] + ASN[c]	6.3.5.4	OJI81478.1 or OJI80297.1	0	1000	0		kegg.reaction/R00578;kegg.pathway/rn00250;kegg.orthology/K01953;rhea/12231	Alanine, aspartate and glutamate metabolism		Included by getKEGGModelFromOrganism (using HMMs)
	R3	Glutaminase A (gtaA)	GLN[e] + H2O[e] => GLU[e] + NH3[e]	3.5.1.2	OJI85828.1	0	1000	0			Alanine, aspartate and glutamate metabolism		Included by manual blast of A.oryzae protein sequence (Koibuchi et al., 2000) with Aspergillus tubingensis CBS 134.48 genome
	R4	L-glutamine:D-fructose-6-phosphate isomerase (deaminating);	GLN[c] + F6P[c] <=> GLU[c] + GA6P[c]	2.6.1.16	OJI90520.1	-1000	1000	0		kegg.reaction/R00768;kegg.pathway/rn00250;kegg.pathway/rn00520;kegg.orthology/K00820;rhea/13240	Alanine, aspartate and glutamate metabolism;Amino sugar and nucleotide sugar metabolism		Included by getKEGGModelFromOrganism (using HMMs)
	R5	(S)-1-pyrroline-5-carboxylate:NAD+ oxidoreductase	2 H2O[c] + NAD+[c] + P5C[c] <=> NADH[c] + GLU[c] + H+[c]	1.2.1.88	OJI79309.1	0	1000	0		kegg.reaction/R00707;kegg.pathway/rn00250;kegg.pathway/rn00330;kegg.orthology/K00294;rhea/24893	Alanine, aspartate and glutamate metabolism;Arginine and proline metabolism		Included by getKEGGModelFromOrganism (using HMMs)
	R6	(S)-1-pyrroline-5-carboxylate:NADP+ oxidoreductase	2 H2O[c] + NADP+[c] + P5C[c] <=> NADPH[c] + GLU[c] + H+[c]	1.2.1.88	OJI79309.1	0	1000	0		kegg.reaction/R00708;kegg.pathway/rn00250;kegg.pathway/rn00330;kegg.orthology/K00294;rhea/24885	Alanine, aspartate and glutamate metabolism;Arginine and proline metabolism		Included by getKEGGModelFromOrganism (using HMMs)
	R7	(S)-1-pyrroline-5-carboxylate:NAD+ oxidoreductase	2 H2O[m] + NAD+[m] + P5C[m] <=> NADH[m] + GLU[m] + H+[m]	1.2.1.88	OJI83035.1 or OJI86149.1 or OJI81979.1	0	1000	0		kegg.reaction/R00707;kegg.pathway/rn00250;kegg.pathway/rn00330;kegg.orthology/K00294;rhea/24893	Alanine, aspartate and glutamate metabolism;Arginine and proline metabolism		Included by getKEGGModelFromOrganism (using HMMs)
	R8	(S)-1-pyrroline-5-carboxylate:NADP+ oxidoreductase	2 H2O[m] + NADP+[m] + P5C[m] <=> NADPH[m] + GLU[m] + H+[m]	1.2.1.88	OJI83035.1 or OJI86149.1 or OJI81979.1	0	1000	0		kegg.reaction/R00708;kegg.pathway/rn00250;kegg.pathway/rn00330;kegg.orthology/K00294;rhea/24885	Alanine, aspartate and glutamate metabolism;Arginine and proline metabolism		Included by getKEGGModelFromOrganism (using HMMs)
	R9	4-aminobutanoate:2-oxoglutarate aminotransferase	AKG[m] + GABA[m] => GLU[m] + SUCCSAL[m]	2.6.1.19	OJI86544.1 or OJI88067.1 or OJI84433.1	0	1000	0		kegg.reaction/R01648;kegg.pathway/rn00250;kegg.pathway/rn00650;kegg.module/M00027;kegg.orthology/K00823;kegg.orthology/K13524;rhea/23355	Alanine, aspartate and glutamate metabolism;Butanoate metabolism		Included by getKEGGModelFromOrganism (using HMMs)
	R10	L-glutamate 1-carboxy-lyase (4-aminobutanoate-forming)	GLU[m] => CO2[m] + GABA[m]	4.1.1.15	OJI91263.1 or OJI85211.1 or OJI79611.1 or OJI87348.1 or OJI84761.1	0	1000	0		kegg.reaction/R00261;kegg.pathway/rn00250;kegg.pathway/rn00650;kegg.module/M00027;kegg.orthology/K01580;rhea/17788	Alanine, aspartate and glutamate metabolism;Butanoate metabolism		Included by getKEGGModelFromOrganism (using HMMs)
	R11	L-Asparagine amidohydrolase	H2O[e] + ASN[e] => NH3[e] + ASP[e]	3.5.1.1	OJI88157.1	0	1000	0		kegg.reaction/R00485;kegg.pathway/rn00250;kegg.pathway/rn00460;kegg.orthology/K01424;rhea/21019	Alanine, aspartate and glutamate metabolism;Cyanoamino acid metabolism		Included by getKEGGModelFromOrganism (using HMMs)
	R12	L-glutamate:NAD+ oxidoreductase (transaminating)	NADH[c] + AKG[c] + GLN[c] + H+[c] => NAD+[c] + 2 GLU[c]	1.4.1.14	OJI82417.1	0	1000	0		kegg.reaction/R00093;kegg.pathway/rn00250;kegg.pathway/rn00910;kegg.orthology/K00264;kegg.orthology/K00266;rhea/13756	Alanine, aspartate and glutamate metabolism;Nitrogen metabolism		Included by getKEGGModelFromOrganism (using HMMs)
	R13	L-Glutamate:NADP+ oxidoreductase (transaminating)	NADPH[c] + AKG[c] + GLN[c] + H+[c] => NADP+[c] + 2 GLU[c]	1.4.1.13	OJI82417.1	0	1000	0		kegg.reaction/R00114;kegg.pathway/rn00250;kegg.pathway/rn00910;kegg.orthology/K00264;kegg.orthology/K00266;rhea/15504	Alanine, aspartate and glutamate metabolism;Nitrogen metabolism		Included by getKEGGModelFromOrganism (using HMMs)
	R14	succinate-semialdehyde:NAD+ oxidoreductase	H2O[m] + NAD+[m] + SUCCSAL[m] => NADH[m] + SUCC[m] + H+[m]	1.2.1.16	OJI81350.1 or OJI84518.1 or OJI88923.1	0	1000	0		kegg.reaction/R00713;kegg.pathway/rn00250;kegg.pathway/rn00350;kegg.pathway/rn00650;kegg.pathway/rn00760;kegg.module/M00027;kegg.orthology/K00135;kegg.orthology/K00139;kegg.orthology/K17761;rhea/13220	Alanine, aspartate and glutamate metabolism;Tyrosine metabolism;Butanoate metabolism;Nicotinate and nicotinamide metabolism		Included by getKEGGModelFromOrganism (using HMMs)
	R15	UTP:N-acetyl-alpha-D-glucosamine-1-phosphate uridylyltransferase	UTP[c] + NAGA1P[c] => PPI[c] + UDPNAG[c]	ec-code/2.7.7.23	OJI88723.1	0	1000	0		kegg.reaction/R00416;kegg.pathway/rn00520;kegg.orthology/K00972;rhea/13512	Amino sugar and nucleotide sugar metabolism		Included by getKEGGModelFromOrganism (using HMMs)
	R16	N-Acetyl-D-glucosamine 1-phosphate 1,6-phosphomutase	NAGA6P[c] <=> NAGA1P[c]	ec-code/5.4.2.3	OJI90376.1	-1000	1000	0		kegg.reaction/R08193;kegg.pathway/rn00520;kegg.orthology/K01836;rhea/23807	Amino sugar and nucleotide sugar metabolism		Included by getKEGGModelFromOrganism (using HMMs)
	R17	N-Acetyl-D-glucosamine-6-phosphate amidohydrolase	H2O[c] + NAGA6P[c] => AC[c] + GA6P[c]	ec-code/3.5.1.25	OJI84270.1	0	1000	0		kegg.reaction/R02059;kegg.pathway/rn00520;kegg.orthology/K01443;rhea/22939	Amino sugar and nucleotide sugar metabolism		Included by getKEGGModelFromOrganism (using HMMs)
	R18	acetyl-CoA:D-glucosamine-6-phosphate N-acetyltransferase	ACCOA[c] + GA6P[c] => CoA[c] + NAGA6P[c]	ec-code/2.3.1.4	OJI80279.1	0	1000	0		kegg.reaction/R02058;kegg.pathway/rn00520;kegg.orthology/K00621;rhea/10295	Amino sugar and nucleotide sugar metabolism		Included by getKEGGModelFromOrganism (using HMMs)
	R19	ATP:D-glucosamine 6-phosphotransferase	ATP[c] + GLCN[c] => ADP[c] + GA6P[c]	ec-code/2.7.1.1	OJI85888.1 or OJI80226.1 or OJI91544.1 or OJI87622.1	0	1000	0		kegg.reaction/R01961;kegg.pathway/rn00520;kegg.orthology/K00844;rhea/10951	Amino sugar and nucleotide sugar metabolism		Included by getKEGGModelFromOrganism (using HMMs)
	R20	NADH:ferricytochrome-b5 oxidoreductase	NADH[c] + 2 FERRIC[c] => NAD+[c] + H+[c] + 2 FERROC[c]	ec-code/1.6.2.2	OJI86157.1 or OJI86368.1 or OJI91300.1 or OJI87401.1 or OJI87081.1 or OJI79439.1	0	1000	0		kegg.reaction/R00100;kegg.pathway/rn00520;kegg.orthology/K00326;rhea/46683	Amino sugar and nucleotide sugar metabolism		Included by getKEGGModelFromOrganism (using HMMs)
	R21	D-glucosamine-6-phosphate aminohydrolase (ketol isomerizing);	H2O[c] + GA6P[c] => NH3[c] + F6P[c]	ec-code/3.5.99.6	OJI84274.1	0	1000	0		kegg.reaction/R00765;kegg.pathway/rn00520;kegg.orthology/K02564;rhea/12175	Amino sugar and nucleotide sugar metabolism		Included by getKEGGModelFromOrganism (using HMMs)
	R22	ATP:D-fructose 6-phosphotransferase	ATP[c] + bFRU[c] => ADP[c] + F6P[c]	ec-code/2.7.1.1	OJI85888.1 or OJI80226.1 or OJI91544.1 or OJI87622.1	0	1000	0		kegg.reaction/R03920;kegg.pathway/rn00520;kegg.orthology/K00844	Amino sugar and nucleotide sugar metabolism		Included by getKEGGModelFromOrganism (using HMMs)
	R23	Chitin deacetylase	CHIT[c] + H2O[c] => AC[c] + CHITO[c]	3.5.1.41	OJI82568.1	0	1000	0			Amino sugar and nucleotide sugar metabolism		Included by manual blast of A.fumigatus protein sequence with Aspergillus tubingensis CBS 134.48 genome
	R24	Chitinase (Endochitinase)	H2O[e] + CHIT[e] => NAG[e]	3.2.1.14 or (3.2.1.14 and 3.2.1.52)	OJI79950.1 or OJI84626.1 or OJI88239.1 or OJI88287.1 or OJI91279.1 or OJI81187.1 or OJI85229.1 or OJI86945.1 or (OJI79950.1 or OJI84626.1 or OJI88239.1 or OJI88287.1 or OJI91279.1 or OJI81187.1 or OJI85229.1 or OJI86945.1 and OJI84275.1 or OJI85280.1 or OJI87926.1 or OJI87674.1 or OJI87241.1)	0	1000	0			Amino sugar and nucleotide sugar metabolism		Included by manual blast of A.niger protein sequence with Aspergillus tubingensis CBS 134.48 genome
	R25	Chitosanase	CHITO[c] + H2O[c] => GLCN[c]	3.2.1.132	OJI89003.1	0	1000	0			Amino sugar and nucleotide sugar metabolism		Included by manual blast of A.niger protein sequence with Aspergillus tubingensis CBS 134.48 genome
	R26	Chitin synthase (chs1, chs2)	UDPNAG[c] => CHIT[c] + UDP[c]	ec-code/2.4.1.16	OJI80069.1 or OJI88083.1 or OJI89182.1 or OJI82024.1 or OJI90982.1 or OJI87931.1 or OJI89859.1	0	1000	0			Amino sugar and nucleotide sugar metabolism		Included by manual blast of A.niger protein sequence with Aspergillus tubingensis CBS 134.48 genome
	R27	tyrosyl-tRNA synthetase	ATP[m] + TYR[m] + tRNA(Tyr)[m] => PPI[m] + AMP[m] + L-Tyrosyl-tRNA(Tyr)[m]	ec-code/6.1.1.1	OJI86128.1 or OJI81311.1	0	1000	0		kegg.reaction/R02918;kegg.pathway/rn00970;kegg.orthology/K01866;rhea/10223	Aminoacyl-tRNA biosynthesis		Included by getKEGGModelFromOrganism (using HMMs)
	R28	tyrosyl-tRNA synthetase	ATP[c] + TYR[c] + tRNA(Tyr)[c] => PPI[c] + AMP[c] + L-Tyrosyl-tRNA(Tyr)[c]	ec-code/6.1.1.1	OJI81311.1	0	1000	0		kegg.reaction/R02918;kegg.pathway/rn00970;kegg.orthology/K01866;rhea/10223	Aminoacyl-tRNA biosynthesis		Included by getKEGGModelFromOrganism (using HMMs)
	R29	L-Aspartate:tRNA(Asp) ligase (AMP-forming)	ATP[c] + ASP[c] + tRNA(Asp)[c] => PPI[c] + AMP[c] + L-Aspartyl-tRNA(Asp)[c]	ec-code/6.1.1.12	OJI86926.1 or OJI82067.1	0	1000	0		kegg.reaction/R05577;kegg.pathway/rn00970;kegg.orthology/K01876;kegg.orthology/K22503;rhea/19652	Aminoacyl-tRNA biosynthesis		Included by getKEGGModelFromOrganism (using HMMs)
	R30	L-Aspartate:tRNA(Asp) ligase (AMP-forming)	ATP[m] + ASP[m] + tRNA(Asp)[m] => PPI[m] + AMP[m] + L-Aspartyl-tRNA(Asp)[m]	ec-code/6.1.1.12	OJI81307.1	0	1000	0		kegg.reaction/R05577;kegg.pathway/rn00970;kegg.orthology/K01876;kegg.orthology/K22503;rhea/19652	Aminoacyl-tRNA biosynthesis		Included by getKEGGModelFromOrganism (using HMMs)
	R31	L-Arginine:tRNA(Arg) ligase (AMP-forming)	ATP[c] + ARG[c] + tRNA(Arg)[c] => PPI[c] + AMP[c] + L-Arginyl-tRNA(Arg)[c]	ec-code/6.1.1.19	OJI86370.1	0	1000	0		kegg.reaction/R03646;kegg.pathway/rn00970;kegg.orthology/K01887;rhea/20304	Aminoacyl-tRNA biosynthesis		Included by getKEGGModelFromOrganism (using HMMs)
	R32	L-Serine:tRNA(Ser) ligase (AMP-forming)	ATP[m] + SER[m] + tRNA(Ser)[m] => PPI[m] + AMP[m] + L-Seryl-tRNA(Ser)[m]	ec-code/6.1.1.11	OJI85381.1	0	1000	0		kegg.reaction/R03662;kegg.pathway/rn00970;kegg.orthology/K01875;rhea/12295	Aminoacyl-tRNA biosynthesis		Included by getKEGGModelFromOrganism (using HMMs)
	R33	L-Serine:tRNA(Ser) ligase (AMP-forming)	ATP[c] + SER[c] + tRNA(Ser)[c] => PPI[c] + AMP[c] + L-Seryl-tRNA(Ser)[c]	ec-code/6.1.1.11	OJI84304.1	0	1000	0		kegg.reaction/R03662;kegg.pathway/rn00970;kegg.orthology/K01875;rhea/12295	Aminoacyl-tRNA biosynthesis		Included by getKEGGModelFromOrganism (using HMMs)
	R34	L-Glutamine:tRNA(Gln) ligase (AMP-forming)	ATP[c] + GLN[c] + tRNA(Gln)[c] <=> PPI[c] + AMP[c] + Glutaminyl-tRNA[c]	ec-code/6.1.1.18	OJI84732.1	-1000	1000	0		kegg.reaction/R03652;kegg.pathway/rn00970;kegg.orthology/K01886;rhea/20124	Aminoacyl-tRNA biosynthesis		Included by getKEGGModelFromOrganism (using HMMs)
	R35	L-Methionine:tRNAMet ligase (AMP-forming)	ATP[m] + MET[m] + tRNA(Met)[m] => PPI[m] + AMP[m] + L-Methionyl-tRNA[m]	ec-code/6.1.1.10	OJI81386.1	0	1000	0		kegg.reaction/R03659;kegg.pathway/rn00970;kegg.orthology/K01874;rhea/13484	Aminoacyl-tRNA biosynthesis		Included by getKEGGModelFromOrganism (using HMMs)
	R36	L-Methionine:tRNAMet ligase (AMP-forming)	ATP[c] + MET[c] + tRNA(Met)[c] => PPI[c] + AMP[c] + L-Methionyl-tRNA[c]	ec-code/6.1.1.10	OJI90561.1 or OJI80331.1	0	1000	0		kegg.reaction/R03659;kegg.pathway/rn00970;kegg.orthology/K01874;rhea/13484	Aminoacyl-tRNA biosynthesis		Included by getKEGGModelFromOrganism (using HMMs)
	R37	L-proline:tRNA(Pro) ligase (AMP-forming)	ATP[m] + PRO[m] + tRNA(Pro)[m] => PPI[m] + AMP[m] + L-Prolyl-tRNA(Pro)[m]	ec-code/6.1.1.15	OJI90771.1	0	1000	0		kegg.reaction/R03661;kegg.pathway/rn00970;kegg.orthology/K01881;kegg.orthology/K14163;rhea/14308	Aminoacyl-tRNA biosynthesis		Included by getKEGGModelFromOrganism (using HMMs)
	R38	L-proline:tRNA(Pro) ligase (AMP-forming)	ATP[c] + PRO[c] + tRNA(Pro)[c] => PPI[c] + AMP[c] + L-Prolyl-tRNA(Pro)[c]	ec-code/6.1.1.15	OJI79484.1	0	1000	0		kegg.reaction/R03661;kegg.pathway/rn00970;kegg.orthology/K01881;kegg.orthology/K14163;rhea/14308	Aminoacyl-tRNA biosynthesis		Included by getKEGGModelFromOrganism (using HMMs)
	R39	L-Cysteine:tRNA(Cys) ligase (AMP-forming)	ATP[c] + CYS[c] + tRNA(Cys)[c] => PPI[c] + AMP[c] + L-Cysteinyl-tRNA(Cys)[c]	ec-code/6.1.1.16	OJI89438.1	0	1000	0		kegg.reaction/R03650;kegg.pathway/rn00970;kegg.orthology/K01883;rhea/17776	Aminoacyl-tRNA biosynthesis		Included by getKEGGModelFromOrganism (using HMMs)
	R40	glycine:tRNA(Gly) ligase (AMP-forming)	ATP[c] + GLY[c] + tRNA(Gly)[c] => PPI[c] + AMP[c] + Glycyl-tRNA(Gly)[c]	ec-code/6.1.1.14	OJI84347.1 or OJI88567.1	0	1000	0		kegg.reaction/R03654;kegg.pathway/rn00970;kegg.orthology/K01880;rhea/16016	Aminoacyl-tRNA biosynthesis		Included by getKEGGModelFromOrganism (using HMMs)
	R41	L-Asparagine:tRNA(Asn) ligase (AMP-forming)	ATP[m] + ASN[m] + tRNA(Asn)[m] => PPI[m] + AMP[m] + L-Asparaginyl-tRNA(Asn)[m]	ec-code/6.1.1.22	OJI83784.1	0	1000	0		kegg.reaction/R03648;kegg.pathway/rn00970;kegg.orthology/K01893;rhea/11183	Aminoacyl-tRNA biosynthesis		Included by getKEGGModelFromOrganism (using HMMs)
	R42	L-Asparagine:tRNA(Asn) ligase (AMP-forming)	ATP[c] + ASN[c] + tRNA(Asn)[c] => PPI[c] + AMP[c] + L-Asparaginyl-tRNA(Asn)[c]	ec-code/6.1.1.22	OJI85857.1	0	1000	0		kegg.reaction/R03648;kegg.pathway/rn00970;kegg.orthology/K01893;rhea/11183	Aminoacyl-tRNA biosynthesis		Included by getKEGGModelFromOrganism (using HMMs)
	R43	L-Phenylalanine:tRNA(Ala) ligase (AMP-forming)	ATP[m] + PHE[m] + tRNA(Phe)[m] => PPI[m] + AMP[m] + L-Phenylalanyl-tRNA(Phe)[m]	ec-code/6.1.1.20	OJI86105.1	0	1000	0		kegg.reaction/R03660;kegg.pathway/rn00970;kegg.orthology/K01889;kegg.orthology/K01890;rhea/19416	Aminoacyl-tRNA biosynthesis		Included by getKEGGModelFromOrganism (using HMMs)
	R44	L-Phenylalanine:tRNA(Ala) ligase (AMP-forming)	ATP[c] + PHE[c] + tRNA(Phe)[c] => PPI[c] + AMP[c] + L-Phenylalanyl-tRNA(Phe)[c]	ec-code/6.1.1.20	OJI82244.1 or OJI90210.1	0	1000	0		kegg.reaction/R03660;kegg.pathway/rn00970;kegg.orthology/K01889;kegg.orthology/K01890;rhea/19416	Aminoacyl-tRNA biosynthesis		Included by getKEGGModelFromOrganism (using HMMs)
	R45	L-Histidine:tRNA(His) ligase (AMP-forming)	ATP[c] + HIS[c] + tRNA(His)[c] => PPI[c] + AMP[c] + L-Histidyl-tRNA(His)[c]	ec-code/6.1.1.21	OJI86688.1	0	1000	0		kegg.reaction/R03655;kegg.pathway/rn00970;kegg.orthology/K01892;rhea/17316	Aminoacyl-tRNA biosynthesis		Included by getKEGGModelFromOrganism (using HMMs)
	R46	L-Alanine:tRNA(Ala) ligase (AMP-forming)	ATP[m] + ALA[m] + tRNA(Ala)[m] => PPI[m] + AMP[m] + L-Alanyl-tRNA[m]	ec-code/6.1.1.7	OJI84297.1	0	1000	0		kegg.reaction/R03038;kegg.pathway/rn00970;kegg.orthology/K01872;rhea/12543	Aminoacyl-tRNA biosynthesis		Included by getKEGGModelFromOrganism (using HMMs)
	R47	L-Valine:tRNAVal ligase (AMP-forming)	ATP[c] + VAL[c] + tRNA(Val)[c] => PPI[c] + AMP[c] + L-Valyl-tRNA(Val)[c]	ec-code/6.1.1.9	OJI84169.1	0	1000	0		kegg.reaction/R03665;kegg.pathway/rn00970;kegg.orthology/K01873;rhea/10707	Aminoacyl-tRNA biosynthesis		Included by getKEGGModelFromOrganism (using HMMs)
	R48	L-Isoleucine:tRNA(Ile) ligase (AMP-forming)	ATP[m] + ILE[m] + tRNA(Ile)[m] => PPI[m] + AMP[m] + L-Isoleucyl-tRNA(Ile)[m]	ec-code/6.1.1.5	OJI88638.1	0	1000	0		kegg.reaction/R03656;kegg.pathway/rn00970;kegg.orthology/K01870;rhea/11063	Aminoacyl-tRNA biosynthesis		Included by getKEGGModelFromOrganism (using HMMs)
	R49	L-Isoleucine:tRNA(Ile) ligase (AMP-forming)	ATP[c] + ILE[c] + tRNA(Ile)[c] => PPI[c] + AMP[c] + L-Isoleucyl-tRNA(Ile)[c]	ec-code/6.1.1.5	OJI91107.1	0	1000	0		kegg.reaction/R03656;kegg.pathway/rn00970;kegg.orthology/K01870;rhea/11063	Aminoacyl-tRNA biosynthesis		Included by getKEGGModelFromOrganism (using HMMs)
	R50	L-Leucine:tRNA(Leu) ligase (AMP-forming)	ATP[m] + LEU[m] + tRNA(Leu)[m] => PPI[m] + AMP[m] + L-Leucyl-tRNA[m]	ec-code/6.1.1.4	OJI79989.1	0	1000	0		kegg.reaction/R03657;kegg.pathway/rn00970;kegg.orthology/K01869;rhea/11691	Aminoacyl-tRNA biosynthesis		Included by getKEGGModelFromOrganism (using HMMs)
	R51	L-Leucine:tRNA(Leu) ligase (AMP-forming)	ATP[c] + LEU[c] + tRNA(Leu)[c] => PPI[c] + AMP[c] + L-Leucyl-tRNA[c]	ec-code/6.1.1.4	OJI91407.1	0	1000	0		kegg.reaction/R03657;kegg.pathway/rn00970;kegg.orthology/K01869;rhea/11691	Aminoacyl-tRNA biosynthesis		Included by getKEGGModelFromOrganism (using HMMs)
	R52	L-lysine:tRNALys ligase (AMP-forming)	ATP[m] + LYS[m] + tRNA(Lys)[m] => PPI[m] + AMP[m] + L-Lysyl-tRNA[m]	ec-code/6.1.1.6	OJI87074.1	0	1000	0		kegg.reaction/R03658;kegg.pathway/rn00970;kegg.orthology/K04567;rhea/20795	Aminoacyl-tRNA biosynthesis		Included by getKEGGModelFromOrganism (using HMMs)
	R53	L-lysine:tRNALys ligase (AMP-forming)	ATP[c] + LYS[c] + tRNA(Lys)[c] => PPI[c] + AMP[c] + L-Lysyl-tRNA[c]	ec-code/6.1.1.6	OJI82688.1	0	1000	0		kegg.reaction/R03658;kegg.pathway/rn00970;kegg.orthology/K04567;rhea/20795	Aminoacyl-tRNA biosynthesis		Included by getKEGGModelFromOrganism (using HMMs)
	R54	L-Threonine:tRNA(Thr) ligase (AMP-forming)	ATP[m] + THR[m] + tRNA(Thr)[m] => PPI[m] + AMP[m] + L-Threonyl-tRNA(Thr)[m]	ec-code/6.1.1.3	OJI85151.1	0	1000	0		kegg.reaction/R03663;kegg.pathway/rn00970;kegg.orthology/K01868;rhea/24627	Aminoacyl-tRNA biosynthesis		Included by getKEGGModelFromOrganism (using HMMs)
	R55	L-Threonine:tRNA(Thr) ligase (AMP-forming)	ATP[c] + THR[c] + tRNA(Thr)[c] => PPI[c] + AMP[c] + L-Threonyl-tRNA(Thr)[c]	ec-code/6.1.1.3	OJI86593.1	0	1000	0		kegg.reaction/R03663;kegg.pathway/rn00970;kegg.orthology/K01868;rhea/24627	Aminoacyl-tRNA biosynthesis		Included by getKEGGModelFromOrganism (using HMMs)
	R56	L-Tryptophan -tRNA(Trp) ligase (AMP-forming)	ATP[m] + TRP[m] + tRNA(Trp)[m] => PPI[m] + AMP[m] + L-Tryptophanyl-tRNA(Trp)[m]	ec-code/6.1.1.2	OJI80033.1	0	1000	0		kegg.reaction/R03664;kegg.pathway/rn00970;kegg.orthology/K01867;rhea/24083	Aminoacyl-tRNA biosynthesis		Included by getKEGGModelFromOrganism (using HMMs)
	R57	L-Tryptophan -tRNA(Trp) ligase (AMP-forming)	ATP[c] + TRP[c] + tRNA(Trp)[c] => PPI[c] + AMP[c] + L-Tryptophanyl-tRNA(Trp)[c]	ec-code/6.1.1.2	OJI88078.1	0	1000	0		kegg.reaction/R03664;kegg.pathway/rn00970;kegg.orthology/K01867;rhea/24083	Aminoacyl-tRNA biosynthesis		Included by getKEGGModelFromOrganism (using HMMs)
	R58	Asp-tRNA(Asn):L-glutamine amido-ligase (ADP-forming)	ADP[m] + PI[m] + GLU[m] + L-Asparaginyl-tRNA(Asn)[m] => H2O[m] + ATP[m] + GLN[m] + L-Aspartyl-tRNA(Asn)[m]	ec-code/6.3.5.6	OJI87411.1 or OJI85249.1	0	1000	0		kegg.reaction/R04212;kegg.pathway/rn00970;kegg.orthology/K02433;kegg.orthology/K02434;rhea/14516	Aminoacyl-tRNA biosynthesis		Included by getKEGGModelFromOrganism (using HMMs)
	R59	Glu-tRNA(Gln):L-glutamine amido-ligase(ADP-forming)	ADP[m] + PI[m] + GLU[m] + Glutaminyl-tRNA[m] <=> H2O[m] + ATP[m] + GLN[m] + L-Glutamyl-tRNA(Gln)[m]	ec-code/6.3.5.7	OJI87411.1 or OJI85249.1	-1000	1000	0		kegg.reaction/R03905;kegg.pathway/rn00970;kegg.orthology/K02433;kegg.orthology/K02434;rhea/17524	Aminoacyl-tRNA biosynthesis		Included by getKEGGModelFromOrganism (using HMMs)
	R60	L-glutamate:tRNA(Glu) ligase (AMP-forming)	ATP[m] + GLU[m] + tRNA(Glu)[m] <=> PPI[m] + AMP[m] + L-Glutamyl-tRNA(Glu)[m]	ec-code/6.1.1.17	OJI79455.1	-1000	1000	0		kegg.reaction/R05578;kegg.pathway/rn00860;kegg.pathway/rn00970;kegg.module/M00121;kegg.orthology/K01885;kegg.orthology/K09698;kegg.orthology/K14163;rhea/23543	Aminoacyl-tRNA biosynthesis		Included by getKEGGModelFromOrganism (using HMMs)
	R61	L-glutamate:tRNA(Glu) ligase (AMP-forming)	ATP[c] + GLU[c] + tRNA(Glu)[c] <=> PPI[c] + AMP[c] + L-Glutamyl-tRNA(Glu)[c]	ec-code/6.1.1.17	OJI88244.1	-1000	1000	0		kegg.reaction/R05578;kegg.pathway/rn00860;kegg.pathway/rn00970;kegg.module/M00121;kegg.orthology/K01885;kegg.orthology/K09698;kegg.orthology/K14163;rhea/23543	Aminoacyl-tRNA biosynthesis		Included by getKEGGModelFromOrganism (using HMMs)
	R62	L-Ornithine:2-oxo-acid aminotransferase	AKG[c] + ORN[c] <=> GLU[c] + GLUGSAL[c]	ec-code/2.6.1.13	OJI81225.1 or OJI83196.1	-1000	1000	0		kegg.reaction/R00667;kegg.pathway/rn00330;kegg.orthology/K00819;rhea/25163	Arginine and proline metabolism		Included by getKEGGModelFromOrganism (using HMMs)
	R63	acetyl-CoA:L-glutamate-5-semialdehyde N-acetyltransferase	ACCOA[c] + GLUGSAL[c] <=> CoA[c] + NAGLUS[c]	ec-code/2.3.1.271	OJI88946.1 or OJI82928.1	-1000	1000	0		kegg.reaction/R12085;kegg.pathway/rn00330;kegg.orthology/K22842	Arginine and proline metabolism		Included by getKEGGModelFromOrganism (using HMMs)
	R64	L-glutamate gamma-semialdehyde:NAD+ oxidoreductase	H2O[c] + NAD+[c] + GLUGSAL[c] => NADH[c] + GLU[c] + H+[c]	ec-code/1.2.1.88	OJI83035.1 or OJI86149.1 or OJI81979.1 or OJI79309.1	0	1000	0		kegg.reaction/R00245;kegg.pathway/rn00330;kegg.orthology/K00294;rhea/30238	Arginine and proline metabolism		Included by getKEGGModelFromOrganism (using HMMs)
	R65	pyrroline-5-carboxylate reductase	NADH[c] + H+[c] + P5C[c] => NAD+[c] + PRO[c]	ec-code/1.5.1.2	OJI79310.1 or OJI81332.1 or OJI81984.1 or OJI87290.1	0	1000	0		kegg.reaction/R01248;kegg.pathway/rn00330;kegg.orthology/K00286;rhea/14108	Arginine and proline metabolism		Included by getKEGGModelFromOrganism (using HMMs)
	R66	pyrroline-5-carboxylate reductase	NADPH[c] + H+[c] + P5C[c] => NADP+[c] + PRO[c]	ec-code/1.5.1.2	OJI79310.1 or OJI81332.1 or OJI81984.1 or OJI87290.1	0	1000	0		kegg.reaction/R01251;kegg.pathway/rn00330;kegg.module/M00015;kegg.orthology/K00286;rhea/14112	Arginine and proline metabolism		Included by getKEGGModelFromOrganism (using HMMs)
	R67	L-Proline,2-oxoglutarate:oxygen oxidoreductase (4-hydroxylating)	O2[c] + AKG[c] + PRO[c] => CO2[c] + SUCC[c] + HPRO[c]	ec-code/1.14.11.2	OJI85308.1	0	1000	0		kegg.reaction/R01252;kegg.pathway/rn00330;kegg.orthology/K00472;rhea/51511	Arginine and proline metabolism		Included by getKEGGModelFromOrganism (using HMMs)
	R68	trans-4-Hydroxy-L-proline:NAD+ 5-oxidoreductase	NADH[c] + H+[c] + P3HY5C[c] => NAD+[c] + HPRO[c]	ec-code/1.5.1.2	OJI79310.1 or OJI81332.1 or OJI81984.1 or OJI87290.1	0	1000	0		kegg.reaction/R03291;kegg.pathway/rn00330;kegg.orthology/K00286	Arginine and proline metabolism		Included by getKEGGModelFromOrganism (using HMMs)
	R69	trans-4-Hydroxy-L-proline:NADP+ 5-oxidoreductase	NADPH[c] + H+[c] + P3HY5C[c] => NADP+[c] + HPRO[c]	ec-code/1.5.1.2	OJI79310.1 or OJI81332.1 or OJI81984.1 or OJI87290.1	0	1000	0		kegg.reaction/R03293;kegg.pathway/rn00330;kegg.orthology/K00286	Arginine and proline metabolism		Included by getKEGGModelFromOrganism (using HMMs)
	R70	L-ornithine ammonia-lyase (cyclizing; L-proline-forming)	ORN[c] <=> NH3[c] + PRO[c]	ec-code/4.3.1.12	OJI83038.1	-1000	1000	0		kegg.reaction/R00671;kegg.pathway/rn00330;kegg.orthology/K01750;rhea/24371	Arginine and proline metabolism		Included by getKEGGModelFromOrganism (using HMMs)
	R71	L-1-pyrroline-3-hydroxy-5-carboxylate:NAD+ oxidoreductase	2 H2O[c] + NAD+[c] + P3HY5C[c] => NADH[c] + H+[c] + LE4HYG[c]	ec-code/1.2.1.88	OJI83035.1 or OJI86149.1 or OJI81979.1 or OJI79309.1	0	1000	0		kegg.reaction/R04444;kegg.pathway/rn00330;kegg.orthology/K00294;rhea/31158	Arginine and proline metabolism		Included by getKEGGModelFromOrganism (using HMMs)
	R72	L-1-pyrroline-3-hydroxy-5-carboxylate:NADP+ oxidoreductase	2 H2O[c] + NADP+[c] + P3HY5C[c] => NADPH[c] + H+[c] + LE4HYG[c]	ec-code/1.2.1.88	OJI83035.1 or OJI86149.1 or OJI81979.1 or OJI79309.1	0	1000	0		kegg.reaction/R04445;kegg.pathway/rn00330;kegg.orthology/K00294	Arginine and proline metabolism		Included by getKEGGModelFromOrganism (using HMMs)
	R73	L-erythro-4-Hydroxyglutamate:NAD+ oxidoreductase	H2O[c] + NAD+[c] + 4HYGSA[c] => NADH[c] + H+[c] + LE4HYG[c]	ec-code/1.2.1.88	OJI83035.1 or OJI86149.1 or OJI81979.1 or OJI79309.1	0	1000	0		kegg.reaction/R05051;kegg.pathway/rn00330;kegg.orthology/K00294;rhea/31246	Arginine and proline metabolism		Included by getKEGGModelFromOrganism (using HMMs)
	R74	L-erythro-4-hydroxyglutamate:2-oxoglutarate aminotransferase	AKG[c] + LE4HYG[c] <=> GLU[c] + 4HY2OG[c]	ec-code/2.6.1.1	OJI81038.1 or OJI83986.1 or OJI80276.1 or OJI87936.1 or OJI84718.1	-1000	1000	0		kegg.reaction/R05052;kegg.pathway/rn00330;kegg.orthology/K00811;kegg.orthology/K14454;kegg.orthology/K14455;rhea/31238	Arginine and proline metabolism		Included by getKEGGModelFromOrganism (using HMMs)
	R75	4-hydroxy-2-oxoglutarate glyoxylate-lyase (pyruvate-forming)	4HY2OG[c] <=> PYR[c] + GLX[c]	ec-code/4.1.3.16	OJI84140.1 or OJI79664.1 or OJI84604.1	-1000	1000	0		kegg.reaction/R00471;kegg.pathway/rn00330;kegg.orthology/K18123;rhea/30690	Arginine and proline metabolism		Included by getKEGGModelFromOrganism (using HMMs)
	R76	4-Aminobutyraldehyde:NAD+ oxidoreductase	H2O[c] + NADP+[c] + GABAL[c] => NADPH[c] + H+[c] + GABA[c]	ec-code/1.2.1.3	OJI81642.1 or OJI90286.1 or OJI87357.1 or OJI89639.1 or OJI79524.1 or OJI84430.1 or OJI83381.1 or OJI79678.1 or OJI89762.1 or OJI84090.1 or OJI90281.1 or OJI79868.1 or OJI83694.1 or OJI88075.1	0	1000	0		kegg.reaction/R01986;kegg.pathway/rn00330;kegg.orthology/K00128;kegg.orthology/K00149;rhea/30806	Arginine and proline metabolism		Included by getKEGGModelFromOrganism (using HMMs)
	R77	L-proline dehydrogenase (prnD)	P5C[m] + QH2[m] => PRO[m] + Q[m]	ec-code/1.5.5.2	OJI83037.1	0	1000	0			Arginine and proline metabolism		Included manually for gap filling
	R78	spermidine:oxygen oxidoreductase (spermidine-forming)	H2O[c] + O2[c] + Spermine[c] => H2O2[c] + SPERM[c] + 3APROP[c]	ec-code/1.5.3.16	OJI90698.1 or OJI86679.1 or OJI85325.1 or OJI87949.1 or OJI84770.1 or OJI80459.1	0	1000	0		kegg.reaction/R09076;kegg.pathway/rn00330;kegg.pathway/rn00410;kegg.orthology/K12259;kegg.orthology/K13366;kegg.orthology/K13367;kegg.orthology/K17839;rhea/25807	Arginine and proline metabolism;beta-Alanine metabolism		Included by getKEGGModelFromOrganism (using HMMs)
	R79	spermidine:(acceptor) oxidoreductase	H2O[c] + O2[c] + SPERM[c] <=> H2O2[c] + GABAL[c] + 13DAP[c]	ec-code/1.5.3.14	OJI90698.1 or OJI87949.1 or OJI84770.1 or OJI80459.1	-1000	1000	0		kegg.reaction/R01914;kegg.pathway/rn00330;kegg.pathway/rn00410;kegg.orthology/K13366;rhea/25823	Arginine and proline metabolism;beta-Alanine metabolism		Included by getKEGGModelFromOrganism (using HMMs)
	R80	4-aminobutanal:NAD+ 1-oxidoreductase;	H2O[c] + NAD+[c] + GABAL[c] => NADH[c] + H+[c] + GABA[c]	ec-code/1.2.1.3	OJI81642.1 or OJI90286.1 or OJI87357.1 or OJI89639.1 or OJI79524.1 or OJI84430.1 or OJI83381.1 or OJI79678.1 or OJI89762.1 or OJI84090.1 or OJI90281.1 or OJI79868.1 or OJI83694.1 or OJI88075.1	0	1000	0		kegg.reaction/R02549;kegg.pathway/rn00330;kegg.pathway/rn00410;kegg.orthology/K00128;kegg.orthology/K00149;rhea/19108	Arginine and proline metabolism;beta-Alanine metabolism		Included by getKEGGModelFromOrganism (using HMMs)
	R81	ATP:L-glutamate 5-phosphotransferase	ATP[c] + GLU[c] <=> ADP[c] + GLUP[c]	ec-code/2.7.2.11	OJI80729.1	-1000	1000	0		kegg.reaction/R00239;kegg.pathway/rn00330;kegg.pathway/rn00332;kegg.module/M00015;kegg.orthology/K00931;rhea/14880	Arginine and proline metabolism;Carbapenem biosynthesis		Included by getKEGGModelFromOrganism (using HMMs)
	R82	L-glutamate-5-semialdehyde:NADP+ 5-oxidoreductase (phosphorylating)	NADP+[c] + PI[c] + GLUGSAL[c] <=> NADPH[c] + H+[c] + GLUP[c]	ec-code/1.2.1.41	OJI80748.1	-1000	1000	0		kegg.reaction/R03313;kegg.pathway/rn00330;kegg.pathway/rn00332;kegg.module/M00015;kegg.orthology/K00147;rhea/19544	Arginine and proline metabolism;Carbapenem biosynthesis		Included by getKEGGModelFromOrganism (using HMMs)
	R83	L-ornithine carboxy-lyase (putrescine-forming)	ORN[c] <=> CO2[c] + PUTR[c]	ec-code/4.1.1.17	OJI81368.1	-1000	1000	0		kegg.reaction/R00670;kegg.pathway/rn00330;kegg.pathway/rn00480;kegg.module/M00134;kegg.orthology/K01581;rhea/22967	Arginine and proline metabolism;Glutathione metabolism		Included by getKEGGModelFromOrganism (using HMMs)
	R84	acetyl-CoA:L-glutamate N-acetyltransferase	ACCOA[m] + GLU[m] <=> CoA[m] + NAGLU[m]	ec-code/2.3.1.1	OJI87680.1 or OJI89003.1	-1000	1000	0		kegg.reaction/R00259;kegg.pathway/rn00220;kegg.module/M00028;kegg.orthology/K00618;kegg.orthology/K00620;rhea/24295	Arginine biosynthesis		Included by getKEGGModelFromOrganism (using HMMs)
	R85	ATP:N-acetyl-L-glutamate 5-phosphotransferase	ATP[m] + NAGLU[c] <=> ADP[m] + NAGLUP[m]	ec-code/2.7.2.8	OJI80304.1 or OJI88911.1	-1000	1000	0		kegg.reaction/R02649;kegg.pathway/rn00220;kegg.module/M00028;kegg.orthology/K12659;rhea/14632	Arginine biosynthesis		Included by getKEGGModelFromOrganism (using HMMs)
	R86	N-acetyl-L-glutamate-5-semialdehyde:NADP+ 5-oxidoreductase (phosphrylating)	NADP+[m] + PI[m] + NAGLUS[m] <=> NADPH[m] + H+[m] + NAGLUP[m]	ec-code/1.2.1.38	OJI80304.1 or OJI88911.1	-1000	1000	0		kegg.reaction/R03443;kegg.pathway/rn00220;kegg.module/M00028;kegg.orthology/K12659;rhea/21591	Arginine biosynthesis		Included by getKEGGModelFromOrganism (using HMMs)
	R87	N2-Acetyl-L-ornithine:2-oxoglutarate aminotransferase	AKG[m] + NAORN[m] <=> GLU[m] + NAGLUS[m]	ec-code/2.6.1.11	OJI79811.1 or OJI86544.1 or OJI88067.1	-1000	1000	0		kegg.reaction/R02283;kegg.pathway/rn00220;kegg.module/M00028;kegg.orthology/K00818;rhea/18052	Arginine biosynthesis		Included by getKEGGModelFromOrganism (using HMMs)
	R88	N2-Acetyl-L-ornithine amidohydrolase	H2O[m] + NAORN[m] <=> AC[m] + ORN[m]	3.5.1.16	OJI90470.1	-1000	1000	0		kegg.reaction/R00669;kegg.pathway/rn00220;kegg.module/M00028;kegg.orthology/K01438;rhea/15944	Arginine biosynthesis		Included by getKEGGModelFromOrganism (using HMMs)
	R89	N2-Acetyl-L-ornithine:L-glutamate N-acetyltransferase	GLU[m] + NAORN[m] <=> ORN[m] + NAGLU[m]	ec-code/2.3.1.35	OJI89003.1	-1000	1000	0		kegg.reaction/R02282;kegg.pathway/rn00220;kegg.module/M00028;kegg.orthology/K00620;rhea/15352	Arginine biosynthesis		Included by getKEGGModelFromOrganism (using HMMs)
	R90	Carbamoyl-phosphate:L-ornithine carbamoyltransferase	ORN[m] + CAP[m] => PI[m] + CITR[m]	ec-code/2.1.3.3	OJI89583.1	0	1000	0		kegg.reaction/R01398;kegg.pathway/rn00220;kegg.module/M00029;kegg.orthology/K00611;rhea/19516	Arginine biosynthesis		Included by getKEGGModelFromOrganism (using HMMs)
	R91	Argininosuccinate lyase	ARGSUCC[c] <=> ARG[c] + FUM[c]	ec-code/4.3.2.1	OJI86846.1	-1000	1000	0		kegg.reaction/R01086;kegg.pathway/rn00220;kegg.pathway/rn00250;kegg.module/M00029;kegg.orthology/K01755;rhea/24023	Arginine biosynthesis;Alanine, aspartate and glutamate metabolism		Included by getKEGGModelFromOrganism (using HMMs)
	R92	Argininosuccinate synthase	ATP[c] + ASP[c] + CITR[c] => PPI[c] + AMP[c] + ARGSUCC[c]	ec-code/6.3.4.5	OJI79813.1	0	1000	0		kegg.reaction/R01954;kegg.pathway/rn00220;kegg.pathway/rn00250;kegg.module/M00029;kegg.orthology/K01940;rhea/10935	Arginine biosynthesis;Alanine, aspartate and glutamate metabolism		Included by getKEGGModelFromOrganism (using HMMs)
	R93	Argininosuccinate lyase	ARGSUCC[m] <=> ARG[m] + FUM[m]	ec-code/4.3.2.1	OJI86846.1	-1000	1000	0		kegg.reaction/R01086;kegg.pathway/rn00220;kegg.pathway/rn00250;kegg.module/M00029;kegg.orthology/K01755;rhea/24023	Arginine biosynthesis;Alanine, aspartate and glutamate metabolism		Included by getKEGGModelFromOrganism (using HMMs)
	R94	Argininosuccinate synthase	ATP[m] + ASP[m] + CITR[m] => PPI[m] + AMP[m] + ARGSUCC[m]	ec-code/6.3.4.5	OJI79813.1	0	1000	0		kegg.reaction/R01954;kegg.pathway/rn00220;kegg.pathway/rn00250;kegg.module/M00029;kegg.orthology/K01940;rhea/10935	Arginine biosynthesis;Alanine, aspartate and glutamate metabolism		Included by getKEGGModelFromOrganism (using HMMs)
	R95	L-Aspartate:2-oxoglutarate aminotransferase	AKG[c] + ASP[c] <=> GLU[c] + OA[c]	ec-code/2.6.1.1	OJI83986.1 or OJI84718.1 or OJI80276.1 or OJI87936.1	-1000	1000	0		kegg.reaction/R00355;kegg.pathway/rn00220;kegg.pathway/rn00250;kegg.pathway/rn00710;kegg.module/M00170;kegg.orthology/K00811;kegg.orthology/K14454;kegg.orthology/K14455;rhea/21827	Arginine biosynthesis;Alanine, aspartate and glutamate metabolism;Carbon fixation in photosynthetic organisms		Included by getKEGGModelFromOrganism (using HMMs)
	R96	L-Alanine:2-oxoglutarate aminotransferase	AKG[c] + ALA[c] <=> PYR[c] + GLU[c]	ec-code/2.6.1.2	OJI82709.1	-1000	1000	0		kegg.reaction/R00258;kegg.pathway/rn00220;kegg.pathway/rn00250;kegg.pathway/rn00710;kegg.module/M00171;kegg.orthology/K00814;kegg.orthology/K14272;rhea/19456	Arginine biosynthesis;Alanine, aspartate and glutamate metabolism;Carbon fixation in photosynthetic organisms		Included by getKEGGModelFromOrganism (using HMMs)
	R97	L-Aspartate:2-oxoglutarate aminotransferase	AKG[m] + ASP[m] <=> GLU[m] + OA[m]	ec-code/2.6.1.1	OJI81038.1	-1000	1000	0		kegg.reaction/R00355;kegg.pathway/rn00220;kegg.pathway/rn00250;kegg.pathway/rn00710;kegg.module/M00170;kegg.orthology/K00811;kegg.orthology/K14454;kegg.orthology/K14455;rhea/21827	Arginine biosynthesis;Alanine, aspartate and glutamate metabolism;Carbon fixation in photosynthetic organisms		Included by getKEGGModelFromOrganism (using HMMs)
	R98	L-Alanine:2-oxoglutarate aminotransferase	AKG[m] + ALA[m] <=> PYR[m] + GLU[m]	ec-code/2.6.1.2	OJI82709.1	-1000	1000	0		kegg.reaction/R00258;kegg.pathway/rn00220;kegg.pathway/rn00250;kegg.pathway/rn00710;kegg.module/M00171;kegg.orthology/K00814;kegg.orthology/K14272;rhea/19456	Arginine biosynthesis;Alanine, aspartate and glutamate metabolism;Carbon fixation in photosynthetic organisms		Included by getKEGGModelFromOrganism (using HMMs)
	R99	L-Glutamate:NADP+ oxidoreductase (deaminating)	H2O[c] + NADP+[c] + GLU[c] <=> NADPH[c] + NH3[c] + AKG[c] + H+[c]	(1.4.1.4) or (1.4.1.13)	(OJI81512.1) or (OJI82417.1)	-1000	1000	0		kegg.reaction/R00248;kegg.pathway/rn00220;kegg.pathway/rn00250;kegg.pathway/rn00471;kegg.pathway/rn00910;kegg.module/M00740;kegg.orthology/K00262;kegg.orthology/K00264;kegg.orthology/K00266;rhea/11615	Arginine biosynthesis;Alanine, aspartate and glutamate metabolism;D-Glutamine and D-glutamate metabolism;Nitrogen metabolism		Included by getKEGGModelFromOrganism (using HMMs)
	R100	L-Glutamate:ammonia ligase (ADP-forming)	ATP[c] + NH3[c] + GLU[c] => ADP[c] + PI[c] + GLN[c]	ec-code/6.3.1.2	OJI86656.1 or OJI79858.1	0	1000	0		kegg.reaction/R00253;kegg.pathway/rn00220;kegg.pathway/rn00250;kegg.pathway/rn00630;kegg.pathway/rn00910;kegg.orthology/K01915;rhea/16172	Arginine biosynthesis;Alanine, aspartate and glutamate metabolism;Glyoxylate and dicarboxylate metabolism;Nitrogen metabolism		Included by getKEGGModelFromOrganism (using HMMs)
	R101	L-glutamate:NAD+ oxidoreductase (deaminating)	H2O[c] + NAD+[c] + GLU[c] => NADH[c] + NH3[c] + AKG[c] + H+[c]	ec-code/1.4.1.2	OJI85904.1	0	1000	0		kegg.reaction/R00243;kegg.pathway/rn00220;kegg.pathway/rn00250;kegg.pathway/rn00430;kegg.pathway/rn00471;kegg.pathway/rn00910;kegg.orthology/K15371;rhea/15136	Arginine biosynthesis;Alanine, aspartate and glutamate metabolism;Taurine and hypotaurine metabolism;D-Glutamine and D-glutamate metabolism;Nitrogen metabolism		Included by getKEGGModelFromOrganism (using HMMs)
	R102	L-Arginine amidinohydrolase	H2O[c] + ARG[c] => ORN[c] + UREA[c]	ec-code/3.5.3.1	OJI89807.1	0	1000	0		kegg.reaction/R00551;kegg.pathway/rn00220;kegg.pathway/rn00330;kegg.module/M00029;kegg.orthology/K01476;rhea/20572	Arginine biosynthesis;Arginine and proline metabolism		Included by getKEGGModelFromOrganism (using HMMs)
	R103	L-Arginine amidinohydrolase	H2O[m] + ARG[m] => ORN[m] + UREA[m]	ec-code/3.5.3.1	OJI85248.1	0	1000	0		kegg.reaction/R00551;kegg.pathway/rn00220;kegg.pathway/rn00330;kegg.module/M00029;kegg.orthology/K01476;rhea/20572	Arginine biosynthesis;Arginine and proline metabolism		Included by getKEGGModelFromOrganism (using HMMs)
	R104	Urea:carbon-dioxide ligase (ADP-forming)	ATP[c] + UREA[c] + HCO3-[c] => ADP[c] + PI[c] + UREAC[c]	ec-code/6.3.4.6	OJI84900.1 or OJI79774.1	0	1000	0		kegg.reaction/R00774;kegg.pathway/rn00220;kegg.pathway/rn00791;kegg.orthology/K01941;kegg.orthology/K14541;rhea/20899	Arginine biosynthesis;Atrazine degradation		Included by getKEGGModelFromOrganism (using HMMs)
	R105	urea-1-carboxylate amidohydrolase	H2O[c] + UREAC[c] => 2 CO2[c] + 2 NH3[c]	ec-code/3.5.1.54	OJI84900.1	0	1000	0		kegg.reaction/R00005;kegg.pathway/rn00220;kegg.pathway/rn00791;kegg.orthology/K14541;rhea/19032	Arginine biosynthesis;Atrazine degradation		Included by getKEGGModelFromOrganism (using HMMs)
	R106	myo-Inositol:oxygen oxidoreductase	O2[c] + MYOI[c] => H2O[c] + GLCUNT[c]	ec-code/1.13.99.1	OJI83920.1	0	1000	0		kegg.reaction/R01184;kegg.pathway/rn00053;kegg.pathway/rn00562;kegg.orthology/K00469;rhea/23699	Ascorbate and aldarate metabolism;Inositol phosphate metabolism		Included by getKEGGModelFromOrganism (using HMMs)
	R107	3-oxoadipate CoA-transferase	3OA[m] + SUCCOA[m] <=> 3OACOA[m] + SUCC[m]	2.8.3.6	OJI87132.1 or OJI91451.1	-1000	1000	0			Benzoate degradation;Aminobenzoate degradation		Included by manual blast of A.nidulans protein sequence (Martins et al., 2015) with Aspergillus tubingensis CBS 134.48 genome
	R108	muconate cycloisomerase	MUCO[c] <=> MUCL[c]	5.5.1.1	OJI90946.1	-1000	1000	0			Benzoate degradation;Aminobenzoate degradation		Included by manual blast of A.niger protein sequence (Brandl et al., 2018) with Aspergillus tubingensis CBS 134.48 genome
	R109	muconolactone delta-isomerase	MUCL[c] <=> OAEL[c]	5.3.3.4	OJI90294.1	-1000	1000	0			Benzoate degradation;Aminobenzoate degradation		Included by manual blast of A.niger protein sequence (Brandl et al., 2018) with Aspergillus tubingensis CBS 134.48 genome
	R110	4-hydroxybenzoate 3-hydroxylase (PhhA)	4HBA[c] + NADPH[c] + O2[c] => H2O[c] + NADP+[c] + PCC[c]	1.14.13.33	OJI88927.1 or OJI84918.1	0	1000	0			Benzoate degradation;Aminobenzoate degradation		Included by manual blast of A.niger protein sequence (Lubbers et al., 2019) with Aspergillus tubingensis CBS 134.48 genome
	R111	maleylacetate reductase	2MAC[c] + NADPH[c] => 3OA[c] + NADP+[c]	1.3.1.32	OJI82355.1 or OJI89105.1	0	1000	0			Benzoate degradation;Aminobenzoate degradation		Included by manual blast of A.niger protein sequence (Brandl et al., 2018) with Aspergillus tubingensis CBS 134.48 genome
	R112	3-oxoadipate enol-lactonase	H2O[c] + OAEL[c] => 3OA[c]	3.1.1.24	OJI88924.1 or OJI82176.1	0	1000	0			Benzoate degradation;Aminobenzoate degradation		Included by manual blast of A.niger protein sequence (Brandl et al., 2018) with Aspergillus tubingensis CBS 134.48 genome
	R113	phenol,NADPH:oxogen oxidoreductase (2-hydroxylating)	NADPH[c] + O2[c] + H+[c] + PHL[c] => H2O[c] + NADP+[c] + CCL[c]	ec-code/1.14.13.7	OJI88927.1 or OJI81724.1	0	1000	0		kegg.reaction/R00815;kegg.pathway/rn00627;kegg.orthology/K03380;rhea/17064	Benzoate degradation;Aminobenzoate degradation		Included by manual blast of A.niger protein sequence (Lubbers et al., 2019) with Aspergillus tubingensis CBS 134.48 genome
	R114	protocatechuate 3,4-dioxygenase(PrcA)	O2[c] + PCC[c] => 3CMUCO[c]	1.13.11.3	OJI84810.1	0	1000	0			Benzoate degradation;Aminobenzoate degradation		Included by manual blast of A.niger protein sequence (Lubbers et al., 2019) with Aspergillus tubingensis CBS 134.48 genome
	R115	protocatechuate,NADH:oxygen oxidoreductase (1-hydroxylating, decarboxylating)	PCC[c] + O2[c] + NADH[c] + H+[c] => BTOL[c] + CO2[c] + NAD+[c] + H2O[c]			0	1000	0			Benzoate degradation;Aminobenzoate degradation		Manual addition (Lubbers et al., 2019)
	R116	hydroxyquinol 1,2-dioxygenase (HqdA)	BTOL[c] + O2[c] => 2MAC[c]	1.13.11.37	OJI85028.1	0	1000	0			Benzoate degradation;Aminobenzoate degradation		Included by manual blast of A.niger protein sequence (Lubbers et al., 2019) with Aspergillus tubingensis CBS 134.48 genome
	R117	3-hydroxybenzoate 4-hydroxylase	3HBA[c] + NADPH[c] + O2[c] => H2O[c] + NADP+[c] + PCC[c]	1.14.13.23	OJI85076.1	0	1000	0			Benzoate degradation;Aminobenzoate degradation		Included by manual blast of C. testosteroni protein sequence (Hiromoto et al., 2006) with Aspergillus tubingensis CBS 134.48 genome
	R118	5-dehydroshikimate dehydrase	DHSK[c] => H2O[c] + PCC[c]	4.2.1.118	OJI90854.1	0	1000	0			Benzoate degradation;Aminobenzoate degradation		Included by manual blast of N.crassa protein sequence (Barbara, 1984) with Aspergillus tubingensis CBS 134.48 genome
	R119	Benzoate 4-monooxygenase (BphA)	O2[c] + BA[c] + NADPH[c] => H2O[c] + 4HBA[c] + NADP+[c]	ec-code/1.14.14.92	OJI88039.1	0	1000	0		kegg.reaction/R01295;kegg.pathway/rn00362;kegg.pathway/rn00627;kegg.orthology/K07824;rhea/18036	Benzoate degradation;Aminobenzoate degradation		Included by manual blast of A.niger protein sequence (Lubbers et al., 2019) with Aspergillus tubingensis CBS 134.48 genome
	R120	Nitrile aminohydrolase	2 H2O[c] + BN[c] => NH3[c] + BA[c]	ec-code/3.5.5.1	OJI91599.1 or OJI88656.1	0	1000	0		kegg.reaction/R05591;kegg.pathway/rn00627;kegg.orthology/K01501	Benzoate degradation;Aminobenzoate degradation		Included by getKEGGModelFromOrganism (using HMMs)
	R121	2,3-dihydroxybenzoate carboxylyase	DHBA[c] <=> CO2[c] + CCL[c]	ec-code/4.1.1.46	OJI81739.1 or OJI90024.1 or OJI86422.1 or OJI85330.1	-1000	1000	0		kegg.reaction/R00821;kegg.pathway/rn00362;kegg.pathway/rn00627;kegg.orthology/K14333;rhea/21495	Benzoate degradation;Aminobenzoate degradation		Included by getKEGGModelFromOrganism (using HMMs)
	R122	Catechol:oxygen 1,2-oxidoreductase(decyclizing)	O2[c] + CCL[c] => MUCO[c]	ec-code/1.13.11.1	OJI82175.1 or OJI84810.1 or OJI85625.1 or OJI85028.1	0	1000	0		kegg.reaction/R00817;kegg.pathway/rn00362;kegg.module/M00568;kegg.orthology/K03381;rhea/23855	Benzoate degradation;Aminobenzoate degradation		Included by getKEGGModelFromOrganism (using HMMs)
	R123	2-Carboxy-2,5-dihydro-5-oxofuran-2-acetate lyase (decyclizing)	2CMUCL[c] <=> 3CMUCO[c]	ec-code/5.5.1.2	OJI89779.1	-1000	1000	0		kegg.reaction/R03307;kegg.pathway/rn00362;kegg.orthology/K01857;rhea/23659	Benzoate degradation;Aminobenzoate degradation		Included by getKEGGModelFromOrganism (using HMMs)
	R124	3-carboxy-2,5-dihydro-5-oxofuran-2-acetate lyase (decyclizing)	3CMUCL[c] <=> 3CMUCO[c]	ec-code/5.5.1.5	OJI85090.1	-1000	1000	0		kegg.reaction/R03308;kegg.pathway/rn00362;kegg.orthology/K14334;rhea/14980	Benzoate degradation;Aminobenzoate degradation		Included by getKEGGModelFromOrganism (using HMMs)
	R125	4-Carboxymuconolactone carboxy-lyase	2CMUCL[c] => CO2[c] + OAEL[c]	ec-code/4.1.1.44	OJI89156.1	0	1000	0		kegg.reaction/R03470;kegg.pathway/rn00362;kegg.orthology/K01607;rhea/23351	Benzoate degradation;Aminobenzoate degradation		Included by getKEGGModelFromOrganism (using HMMs)
	R126	3-aminopropanal:NAD+ oxidoreductase	H2O[c] + NAD+[c] + 3APROP[c] => NADH[c] + H+[c] + bALA[c]	1.2.1.3 or 1.2.1.5	OJI91142.1 or OJI81279.1 or OJI81642.1 or OJI90286.1 or OJI84553.1	0	1000	0		kegg.reaction/R00904;kegg.pathway/rn00410;kegg.orthology/K00128;kegg.orthology/K00129;kegg.orthology/K00149;rhea/30698	beta-Alanine metabolism		Included by getKEGGModelFromOrganism (using HMMs)
	R127	3-aminopropanal:NADP+ oxidoreductase	H2O[c] + NADP+[c] + 3APROP[c] => NADPH[c] + H+[c] + bALA[c]	1.2.1.5	OJI91142.1 or OJI81279.1 or OJI81642.1 or OJI90286.1 or OJI84553.1	0	1000	0		kegg.reaction/R00904;kegg.pathway/rn00410;kegg.orthology/K00128;kegg.orthology/K00129;kegg.orthology/K00149;rhea/30698	beta-Alanine metabolism		Included by getKEGGModelFromOrganism (using HMMs)
	R128	primary-amine oxidase	H2O[c] + O2[c] + 13DAP[c] => NH3[c] + H2O2[c] + 3APROP[c]	ec-code/1.4.3.21	OJI87787.1 or OJI84505.1 or OJI80802.1 or OJI85581.1 or OJI87197.1 or OJI82099.1 or OJI87605.1 or OJI84692.1	0	1000	0		kegg.reaction/R03139;kegg.pathway/rn00410;kegg.orthology/K00276;rhea/30898	beta-Alanine metabolism		Included by getKEGGModelFromOrganism (using HMMs)
	R129	propanoyl-CoA:electron-transfer flavoprotein 2,3-oxidoreductase	FAD[m] + PROPCOA[m] => PROPE[m] + FADH2[m]	ec-code/1.3.8.7	OJI89596.1	0	1000	0		kegg.reaction/R00924;kegg.pathway/rn00410;kegg.orthology/K00249;rhea/31290	beta-Alanine metabolism		Included by getKEGGModelFromOrganism (using HMMs)
	R130	methylmalonate-semialdehyde dehydrogenase	NAD+[c] + CoA[c] + 3KPROP[c] => NADH[c] + CO2[c] + ACCOA[c] + H+[c]	ec-code/1.2.1.18	OJI86696.1 or OJI80149.1	0	1000	0		kegg.reaction/R00705;kegg.pathway/rn00410;kegg.pathway/rn00562;kegg.pathway/rn00640;kegg.module/M00013;kegg.orthology/K00140;rhea/22995	beta-Alanine metabolism;Inositol phosphate metabolism;Propanoate metabolism		Included by getKEGGModelFromOrganism (using HMMs)
	R131	methylmalonate-semialdehyde dehydrogenase	NADP+[c] + CoA[c] + 3KPROP[c] => NADPH[c] + CO2[c] + ACCOA[c] + H+[c]	ec-code/1.2.1.18	OJI86696.1 or OJI80149.1	0	1000	0			beta-Alanine metabolism;Inositol phosphate metabolism;Propanoate metabolism		Included by getKEGGModelFromOrganism (using HMMs)
	R132	L-aspartate 1-carboxy-lyase (beta-alanine-forming)	ASP[c] => CO2[c] + bALA[c]	ec-code/4.1.1.15	OJI91263.1 or OJI85211.1 or OJI79611.1 or OJI87348.1 or OJI84761.1	0	1000	0		kegg.reaction/R00489;kegg.pathway/rn00410;kegg.pathway/rn00770;kegg.module/M00119;kegg.orthology/K01580;kegg.orthology/K18966;rhea/19500	beta-Alanine metabolism;Pantothenate and CoA biosynthesis		Included by getKEGGModelFromOrganism (using HMMs)
	R133	(R)-Pantoate:beta-alanine ligase (AMP-forming)	ATP[c] + bALA[c] + PANT[c] => PPI[c] + AMP[c] + PNTO[c]	ec-code/6.3.2.1	OJI90111.1	0	1000	0		kegg.reaction/R02473;kegg.pathway/rn00410;kegg.pathway/rn00770;kegg.module/M00119;kegg.orthology/K01918;rhea/10915	beta-Alanine metabolism;Pantothenate and CoA biosynthesis		Included by getKEGGModelFromOrganism (using HMMs)
	R134	3-hydroxyisobutyryl-CoA hydrolase	H2O[m] + 3HPCOA[m] => CoA[m] + 3HPROP[m]	ec-code/3.1.2.4	OJI89345.1	0	1000	0		kegg.reaction/R03158;kegg.pathway/rn00410;kegg.pathway/rn00640;kegg.module/M00013;kegg.orthology/K05605	beta-Alanine metabolism;Propanoate metabolism		Included by getKEGGModelFromOrganism (using HMMs)
	R135	3-hydroxypropanoate:NAD+ oxidoreductase	3HPROP[m] + NAD+[m] <=> 3KPROP[c] + NADH[m] + H+[m]	1.1.1.59	OJI91188.1	-1000	1000	0		kegg.reaction/R01608	beta-Alanine metabolism;Propanoate metabolism		Included by manual blast of A.niger protein sequence (KEGG) with Aspergillus tubingensis CBS 134.48 genome
	R136	beta-alanine:2-oxoglutarate aminotransferase	AKG[c] + bALA[c] => GLU[c] + 3KPROP[c]	ec-code/2.6.1.19	OJI86544.1 or OJI88067.1 or OJI84433.1	0	1000	0		kegg.reaction/R00908;kegg.pathway/rn00410;kegg.pathway/rn00640;kegg.orthology/K00823;kegg.orthology/K13524;rhea/30702	beta-Alanine metabolism;Propanoate metabolism		Included by getKEGGModelFromOrganism (using HMMs)
	R137	3-Hydroxypropionyl-CoA hydro-lyase	H2O[m] + PROPE[m] => 3HPCOA[m]	ec-code/4.2.1.17	OJI86194.1	0	1000	0		kegg.reaction/R03045;kegg.pathway/rn00410;kegg.pathway/rn00640;kegg.pathway/rn00720;kegg.module/M00013;kegg.orthology/K07511;rhea/26521	beta-Alanine metabolism;Propanoate metabolism;Carbon fixation pathways in prokaryotes		Included by getKEGGModelFromOrganism (using HMMs)
	R138	L-ornithine N5-monooxygenase (NADPH) (SidA)	NADPH[m] + O2[m] + ORN[m] => H2O[m] + NADP+[m] + N5HORN[m]	1.14.13.195	OJI80721.1	0	1000	0			Biosynthesis of siderophore		Added manualy
	R139	N-hydroxyornithine acetyltransferase (SidL)	ACCOA[c] + N5HORN[c] => CoA[c] + N5AN5HORN[c]	2.3.1.-	OJI87104.1	0	1000	0			Biosynthesis of siderophore		Added manualy
	R140	Ferrichrome synthetase (SidC)	3 ATP[c] + 3 GLY[c] + 3 N5AN5HORN[c] => 3 AMP[c] + 3 H2O[c] + 3 PPI[c] + DFERC[c]	6.3.2.-	OJI91456.1	0	1000	0			Biosynthesis of siderophore		Added manualy
	R141	Mevalonyl-CoA hydratase(SidH)	MVLCOA[p] => DHMVLCOA[p] + H2O[p]	4.2.1.-	OJI88941.1 or OJI86446.1	0	1000	0			Biosynthesis of siderophore		Added manualy
	R142	Anhydromevalonyl-CoA transferase (SidF)	DHMVLCOA[p] + N5HORN[p] => CoA[p] + N5DHMVLN5HORN[p]		OJI88940.1	0	1000	0			Biosynthesis of siderophore		Added manualy
	R143	Coprogen B synthase	3 N5DHMVLN5HORN[c] => 3 H2O[c] + DFCOPROB[c]		OJI88938.1	0	1000	0			Biosynthesis of siderophore		Added manualy
	R144	Mevalonyl-CoA ligase (SidI)	MVL[p] + CoA[p] + ATP[p] => MVLCOA[p] + AMP[p] + PPI[p]	6.2.1.-	OJI91455.1	0	1000	0			Biosynthesis of siderophore		Added manualy, although found to be mitochondrial in location by WOLFPSORT but added in peroxisome in reference to literature on A.fumigatus (Grundlinger et al., 2013)
	R145	stearoyl-CoA 9-desaturase	O2[c] + 2 H+[c] + C180COA[c] + 2 FERROC[c] => 2 H2O[c] + C181COA[c] + 2 FERRIC[c]	ec-code/1.14.19.1	OJI81731.1 or OJI80119.1 or OJI86190.1	0	1000	0		kegg.reaction/R02222;kegg.pathway/rn01040;kegg.orthology/K00507;rhea/19724	Biosynthesis of unsaturated fatty acids		Included by getKEGGModelFromOrganism (using HMMs)
	R146	stearoyl-CoA 12-desaturase	O2[c] + 2 H+[c] + C181COA[c] + 2 FERROC[c] => 2 H2O[c] + 2 FERRIC[c] + C182COA[c]	ec-code/1.14.19.6	OJI90973.1 or OJI89285.1 or OJI87486.1	0	1000	0		kegg.reaction/R11043;kegg.pathway/rn01040;kegg.orthology/K10256;rhea/25859	Biosynthesis of unsaturated fatty acids		Included by getKEGGModelFromOrganism (using HMMs)
	R147	stearoyl-CoA 15-desaturase	O2[c] + 2 H+[c] + C182COA[c] + 2 FERROC[c] => 2 H2O[c] + 2 FERRIC[c] + C183COA[c]	ec-code/1.14.19.-	OJI90973.1 or OJI89285.1 or OJI87486.1	0	1000	0			Biosynthesis of unsaturated fatty acids		Included by manual blast of A.niger protein sequence with Aspergillus tubingensis CBS 134.48 genome
	R148	C160-CoA 9-desaturase	C140ACP[c] + NADH[c] + O2[c] => C141ACP[c] + 2 H2O[c] + NAD+[c]	1.14.19.1	OJI81731.1 or OJI80119.1 or OJI86190.1	0	1000	0			Biosynthesis of unsaturated fatty acids		Included by manual blast of A.niger protein sequence with Aspergillus tubingensis CBS 134.48 genome
	R149	C160-CoA 9-desaturase	C160ACP[c] + NADH[c] + O2[c] => C161ACP[c] + 2 H2O[c] + NAD+[c]	1.14.19.1	OJI81731.1 or OJI80119.1 or OJI86190.1	0	1000	0			Biosynthesis of unsaturated fatty acids		Included by manual blast of A.niger protein sequence with Aspergillus tubingensis CBS 134.48 genome
	R150	C160-CoA 12-desaturase	C161ACP[c] + NADH[c] + O2[c] => C162ACP[c] + 2 H2O[c] + NAD+[c]	1.14.19.3	OJI90973.1 or OJI89285.1 or OJI87486.1 or OJI82130.1 or OJI84056.1	0	1000	0			Biosynthesis of unsaturated fatty acids		Included by manual blast of A.niger protein sequence with Aspergillus tubingensis CBS 134.48 genome
	R151	C170-CoA 9-desaturase	C170ACP[c] + NADH[c] + O2[c] => C171ACP[c] + 2 H2O[c] + NAD+[c]	1.14.19.1	OJI81731.1 or OJI80119.1 or OJI86190.1	0	1000	0			Biosynthesis of unsaturated fatty acids		Included by manual blast of A.niger protein sequence with Aspergillus tubingensis CBS 134.48 genome
	R152	8-Amino-7-oxononanoate synthase	ALA[p] + CHCOA[p] => CoA[p] + CO2[p] + AON[p]	ec-code/2.3.1.47	OJI88683.1 or OJI79843.1 or OJI90136.1	0	1000	0		kegg.reaction/R03210;kegg.pathway/rn00780;kegg.module/M00123;kegg.orthology/K00652;rhea/42291	Biotin metabolism		Included by getKEGGModelFromOrganism (using HMMs)
	R153	8-Amino-7-oxononanoate synthase	ALA[m] + CHCOA[m] => CoA[m] + CO2[m] + AON[m]	ec-code/2.3.1.47	OJI84680.1	0	1000	0		kegg.reaction/R03210;kegg.pathway/rn00780;kegg.module/M00123;kegg.orthology/K00652;rhea/42291	Biotin metabolism		Included by getKEGGModelFromOrganism (using HMMs)
	R154	adenosyl:methionine-8-amino-7-oxononanoate aminotransferase	SAM[m] + AON[m] <=> DAONA[m] + SAMOB[m]	ec-code/2.6.1.62	OJI79842.1	-1000	1000	0		kegg.reaction/R03231;kegg.pathway/rn00780;kegg.module/M00123;kegg.orthology/K19562;rhea/16864	Biotin metabolism		Included by getKEGGModelFromOrganism (using HMMs)
	R155	dethiobiotin synthetase	ATP[m] + CO2[m] + DAONA[m] => ADP[m] + PI[m] + DTB[m]	ec-code/6.3.3.3	OJI79842.1	0	1000	0		kegg.reaction/R03182;kegg.pathway/rn00780;kegg.module/M00123;kegg.orthology/K19562;rhea/15808	Biotin metabolism		Included by getKEGGModelFromOrganism (using HMMs)
	R156	Biotin synthase	2 SAM[m] + 2 H+[m] + DTB[m] + 2 e-[m] + S[m] => 2 MET[m] + BT[m] + 2 5'DA[m]	ec-code/2.8.1.6	OJI79841.1	0	1000	0		kegg.reaction/R01078;kegg.pathway/rn00780;kegg.module/M00123;kegg.orthology/K01012;rhea/22063	Biotin metabolism		Included by getKEGGModelFromOrganism (using HMMs)
	R157	Pimelyl-CoA Synthetase	CoA[c] + ATP[c] + PIMA[c] => CHCOA[c] + AMP[c] + PPI[c]	6.2.1.14		0	1000	0			Biotin metabolism		Included for gap filling, find the gene id?? Also find location??
	R158	cis-Aconitate carboxylyase (CadA)	ACO[c] => CO2[c] + ITA[c]	ec-code/4.1.1.6	OJI88270.1 or OJI86555.1	0	1000	0		kegg.reaction/R02243;kegg.pathway/rn00660;kegg.orthology/K17724;rhea/15256	C5-Branched dibasic acid metabolism		Included by manual blast of A.niger ( Hossain et al., 2016) protein sequence with Aspergillus tubingensis CBS 134.48 genome
	R159	itaconyl-CoA transferase (IctA)	SUCCOA[c] + ITA[c] <=> SUCC[c] + ITACOA[c]	2.8.3.-	OJI81636.1	-1000	1000	0			C5-Branched dibasic acid metabolism		Included by manual blast of A.terreus ( Hossain et al., 2019) protein sequence with Aspergillus tubingensis CBS 134.48 genome
	R160	itaconyl-CoA hydratase (IchA)	CMCOA[c] <=> ITACOA[c] + H2O[c]	4.2.1.56	OJI82342.1	-1000	1000	0			C5-Branched dibasic acid metabolism		Included by manual blast of A.terreus ( Hossain et al., 2019) protein sequence with Aspergillus tubingensis CBS 134.48 genome
	R161	citramalyl-CoA lyase (cclA)	CMCOA[c] <=> ACCOA[c] + PYR[c]	4.1.3.25	OJI86675.1	-1000	1000	0			C5-Branched dibasic acid metabolism		Included by manual blast of A.terreus ( Hossain et al., 2019) protein sequence with Aspergillus tubingensis CBS 134.48 genome
	R162	citramalate synthase (cimA)	ACCOA[c] + PYR[c] + H2O[c] => CoA[c] + CM[c]	2.3.1.182	OJI84957.1 or OJI87914.1	0	1000	0			C5-Branched dibasic acid metabolism		Included by manual blast of A.niger ( Hossain et al., 2019) protein sequence with Aspergillus tubingensis CBS 134.48 genome
	R163	Lumped reaction for biosynthesis of galactosaminogalactan	0.065 UDPG[c] + UDPGAL[c] + 0.181 UDPNAGAL[c] => GAG[c] + UDP[c]			0	1000	0			CELL WALL AND BIOMASS FORMATION		Brandl et al., 2018
	R164	Lumped reaction for biosynthesis of galactoglucomannan	0.435 GDPMAN[c] + 0.13 UDPG[c] + 0.435 UDPGAL[c] => 0.435 GDP[c] + GGM[c] + 0.565 UDP[c]			0	1000	0			CELL WALL AND BIOMASS FORMATION		Brandl et al., 2018
	R165	Artificial reaction	2.726 13GLUCAN[c] + 0.389 14GLUCAN[c] + 1.623 CHIT[c] + 0.043 GAG[c] + 0.381 GGM[c] + 0.254 NIG[c] + 0.337 PSNIG[c] => CELLWALL[c]			0	1000	0			CELL WALL AND BIOMASS FORMATION		Brandl et al., 2018
	R166	DNA-directed DNA polymerase	11.019 ATP[c] + 0.794 dAMP[c] + 0.826 dCMP[c] + 0.826 dGMP[c] + 0.794 dTMP[c] + 7.778 H2O[c] => 11.019 ADP[c] + DNA[c] + 11.019 PI[c]	ec-code/2.7.7.7	((OJI83470.1 and OJI86400.1 and OJI83471.1) or OJI86172.1 or OJI85925.1 or OJI81381.1 or OJI90740.1 or OJI82548.1 or OJI83305.1 or OJI89354.1 or OJI83777.1)	0	1000	0			CELL WALL AND BIOMASS FORMATION		Brandl et al., 2018; genes included by manual blast of A.niger protein sequence with Aspergillus tubingensis CBS 134.48 genome
	R167	DNA-directed RNA polymerase	0.773 AMP[c] + 7.424 ATP[c] + 0.773 CMP[c] + 0.931 GMP[c] + 4.33 H2O[c] + 0.616 UMP[c] => 7.424 ADP[c] + 7.424 PI[c] + RNA[c]	ec-code/2.7.7.6	OJI87209.1 and OJI87030.1 and OJI86917.1 and OJI85062.1 and OJI84993.1 and OJI86112.1 and OJI85621.1 and OJI88091.1 and OJI82629.1 and OJI83284.1 and OJI88701.1 and OJI88697.1 and OJI84117.1	0	1000	0			CELL WALL AND BIOMASS FORMATION		Brandl et al., 2018; genes included by manual blast of A.niger protein sequence with Aspergillus tubingensis CBS 134.48 genome
	R168	Artificial reaction	1.033 ALA[c] + 0.413 ARG[c] + 0.209 ASN[c] + 0.628 ASP[c] + 39.729 ATP[c] + 0.079 CYS[c] + 0.3 GLN[c] + 0.899 GLU[c] + 0.862 GLY[c] + 30.489 H2O[c] + 0.205 HIS[c] + 0.396 ILE[c] + 0.704 LEU[c] + 0.651 LYS[c] + 0.105 MET[c] + 0.312 PHE[c] + 0.441 PRO[c] + 0.628 SER[c] + 0.503 THR[c] + 0.126 TRP[c] + 0.205 TYR[c] + 0.536 VAL[c] => 39.729 ADP[c] + 39.729 PI[c] + Protein[c]		OJI86293.1 or OJI80682.1 or OJI90293.1 or OJI89825.1 or OJI80273.1 or OJI85688.1 or OJI90404.1 or OJI84368.1 or OJI90606.1 or OJI84318.1 or OJI87092.1 or OJI80555.1 or OJI85176.1 or OJI90427.1 or OJI81030.1 or OJI85228.1 or OJI82188.1 or OJI83300.1 or OJI83914.1 or OJI87118.1 or OJI81814.1 or OJI83937.1 or OJI90571.1 or OJI81396.1 or OJI90364.1 or OJI90743.1 or OJI84955.1 or OJI81383.1 or OJI8222…	0	1000	0			CELL WALL AND BIOMASS FORMATION		Brandl et al., 2018; genes included by manual blast of A.niger protein sequence with Aspergillus tubingensis CBS 134.48 genome
	R169	1,3-beta-Glucan synthase	2 UDPG[c] => 13GLUCAN[c] + 2 UDP[c]	ec-code/2.4.1.34	OJI84329.1	0	1000	0			CELL WALL AND BIOMASS FORMATION		Included by manual blast of A.niger protein sequence with Aspergillus tubingensis CBS 134.48 genome
	R170	1,4-alpha-Glucan branching enzyme	UDPG[c] => 14GLUCAN[c] + UDP[c]	ec-code/2.4.1.18	OJI89517.1	0	1000	0			CELL WALL AND BIOMASS FORMATION		Included by manual blast of A.niger protein sequence with Aspergillus tubingensis CBS 134.48 genome
	R171	glucan 1,3-beta-glucosidase	13GLUCAN[e] + H2O[e] => GLC[e]		OJI90618.1 and OJI83161.1 and OJI84081.1 and OJI90213.1 and OJI90283.1 and OJI85014.1 and OJI91610.1 and OJI89086.1 and OJI84627.1 and OJI87124.1 and OJI81950.1	0	1000	0			CELL WALL AND BIOMASS FORMATION		Included by manual blast of A.niger protein sequence (Upton et al., 2020) with Aspergillus tubingensis CBS 134.48 genome
	R172	N-acetylglucosamine deacetylase	H2O[c] + NAG[c] => AC[c] + GLCN[c]	ec-code/3.5.1.33	OJI90333.1 or OJI82568.1	0	1000	0			CELL WALL AND BIOMASS FORMATION		Included by manual blast of A.niger protein sequence with Aspergillus tubingensis CBS 134.48 genome
	R173	UDP-N-acetylglucosamine 4-epimerase	UDPNAG[c] <=> UDPNAGAL[c]	ec-code/5.1.3.7	OJI83509.1 or OJI87901.1	-1000	1000	0			CELL WALL AND BIOMASS FORMATION		Included by manual blast of A.niger protein sequence with Aspergillus tubingensis CBS 134.48 genome
	R174	1,3-alpha-1,4-alpha-Glucan (Nigeran) synthase	UDPG[c] => NIG[c] + UDP[c]	ec-code/2.4.1.-	OJI86882.1 or OJI88003.1 or OJI86236.1 or OJI80771.1 or OJI79355.1 or OJI88548.1 or OJI89517.1	0	1000	0			CELL WALL AND BIOMASS FORMATION		Included by manual blast of A.niger protein sequence with Aspergillus tubingensis CBS 134.48 genome
	R175	1,3-alpha-Glucan (Pseudonigeran) synthase	2 UDPG[c] => PSNIG[c] + 2 UDP[c]	ec-code/2.4.1.-	OJI86882.1 or OJI88003.1 or OJI86236.1 or OJI80771.1 or OJI79355.1 or OJI88548.1 or OJI89517.1	0	1000	0			CELL WALL AND BIOMASS FORMATION		Included by manual blast of A.niger protein sequence with Aspergillus tubingensis CBS 134.48 genome
	R176	Artificial reaction	0.01 AOL[c] + 0.013 CIT[c] + 0.3 EOL[c] + 7e-05 FUM[c] + 0.46 GL[c] + 0.00039 ICIT[c] + 0.00065 MAL[c] + 0.18 MNT[c] + 0.0017 NAD+[c] + 0.00018 NADH[c] + 0.00014 NADP+[c] + 8e-05 NADPH[c] + 0.00091 SUCC[c] + 0.04 TRE[c] => POOL[c]			0	1000	0			CELL WALL AND BIOMASS FORMATION		Included manualy
	R177	Biomass reaction	61 ATP[c] + 0.48 CELLWALL[c] + 0.00282 DNA[c] + 61 H2O[c] + 1 LIPIDS[c] + 0.1310 POOL[c] + 0.1423 Protein[c] + 0.0139678 RNA[c] => 61 ADP[c] + 61 PI[c] + BIOMASS[c]			0	1000	0			CELL WALL AND BIOMASS FORMATION		Included manualy
	R178	Maintenance reaction (m_ATP)	ATP[c] + H2O[c] => ADP[c] + PI[c]			1.9	1.9	0			CELL WALL AND BIOMASS FORMATION
	R179	Isocitrate dehydrogenase (NADP+)	NADP+[m] + ICIT[m] => NADPH[m] + H+[m] + CO2[m] + AKG[m]	ec-code/1.1.1.42	OJI85699.1	0	1000	0		kegg.reaction/R01899;kegg.pathway/rn00020;kegg.module/M00009;kegg.orthology/K00031;rhea/25591	Citrate cycle (TCA cycle)		Included by getKEGGModelFromOrganism (using HMMs)
	R180	Isocitrate dehydrogenase (NADP+)	NADP+[p] + ICIT[p] => NADPH[p] + H+[p] + CO2[p] + AKG[p]	ec-code/1.1.1.42	OJI85699.1	0	1000	0		kegg.reaction/R01899;kegg.pathway/rn00020;kegg.module/M00009;kegg.orthology/K00031;rhea/25591	Citrate cycle (TCA cycle)		Included by getKEGGModelFromOrganism (using HMMs)
	R181	Isocitrate dehydrogenase (NAD+)	NAD+[m] + ICIT[m] => NADH[m] + CO2[m] + AKG[m] + H+[m]	ec-code/1.1.1.41;ec-code/1.1.1.286	OJI90516.1 and OJI91006.1	0	1000	0		kegg.reaction/R00709;kegg.pathway/rn00020;kegg.module/M00009;kegg.orthology/K00030;rhea/23635	Citrate cycle (TCA cycle)		Included by getKEGGModelFromOrganism (using HMMs)
	R182	alpha-ketoglutarate dehydrogenase	AKG[m] + TDPE1[m] + H+[m] => AKGE1[m] + CO2[m]	ec-code/1.2.4.2	OJI81179.1 or OJI91543.1	0	1000	0		kegg.reaction/R00621;kegg.pathway/rn00020;kegg.module/M00009;kegg.orthology/K00164	Citrate cycle (TCA cycle)		Included by getKEGGModelFromOrganism (using HMMs)
	R183	Dihydrolipoamide S-succinyl transferase	AKGE1[m] + LPSE2[m] => AKGE2[m] + TDPE1[m]	ec-code/2.3.1.61	OJI91542.1 or OJI83468.1	0	1000	0		kegg.reaction/R02570;kegg.pathway/rn00020;kegg.module/M00009;kegg.orthology/K00658;rhea/15216	Citrate cycle (TCA cycle)		Included by getKEGGModelFromOrganism (using HMMs)
	R184	Dihydrolipoamide dehydrogenase	AKGE2[m] + CoA[m] + NAD+[m] => H+[c] + LPSE2[m] + NADH[m] + SUCCOA[m]	1.8.1.4	OJI82139.1	0	1000	0			Citrate cycle (TCA cycle)		Manual addition
	R185	Fumarate reductase (Frd1 or Osm1)	FUM[m] + FADH2[m] => SUCC[m] + FAD[m] + H+[m]	1.3.1.6	OJI91502.1 or OJI84088.1	0	1000	0			Citrate cycle (TCA cycle)		Included by manual blast of S. cerevisiae (Camarasa et al., 2007) protein sequence with Aspergillus tubingensis CBS 134.48 genome
	R186	Fumarate reductase (Frd1 or Osm1)	FUM[c] + FADH2[m] => SUCC[c] + FAD[m] + H+[m]	1.3.1.6	OJI91502.1 or OJI84088.1	0	1000	0			Citrate cycle (TCA cycle)		Included by manual blast of S. cerevisiae (Camarasa et al., 2007) protein sequence with Aspergillus tubingensis CBS 134.48 genome
	R187	ATP:citrate oxaloacetate-lyase ((pro-3S)-CH2COO-=>acetyl-CoA) (ATP-dephosphorylating) subunit 2	ATP[c] + CoA[c] + CIT[c] => ADP[c] + PI[c] + ACCOA[c] + OA[c]	ec-code/2.3.3.8	OJI82528.1 and OJI82530.1	0	1000	0		kegg.reaction/R00352;kegg.pathway/rn00020;kegg.pathway/rn00720;kegg.module/M00173;kegg.orthology/K01648;rhea/21163	Citrate cycle (TCA cycle);Carbon fixation pathways in prokaryotes		Included by getKEGGModelFromOrganism (using HMMs)
	R188	ATP:citrate oxaloacetate-lyase ((pro-3S)-CH2COO-=>acetyl-CoA) (ATP-dephosphorylating) subunit 2	ATP[m] + CoA[m] + CIT[m] => ADP[m] + PI[m] + ACCOA[m] + OA[m]	ec-code/2.3.3.8		0	0	0		kegg.reaction/R00352;kegg.pathway/rn00020;kegg.pathway/rn00720;kegg.module/M00173;kegg.orthology/K01648;rhea/21163	Citrate cycle (TCA cycle);Carbon fixation pathways in prokaryotes		Included by getKEGGModelFromOrganism (using HMMs)	RXN SHUT OFF		IMP: Find the mitochondrial gene for this enzyme
	R189	Citrate synthase	H2O[m] + ACCOA[m] + OA[m] => CoA[m] + CIT[m]	ec-code/2.3.3.1	OJI88315.1 or OJI79849.1 or OJI91585.1 or OJI88045.1 or OJI86557.1	0	1000	0		kegg.reaction/R00351;kegg.pathway/rn00020;kegg.pathway/rn00630;kegg.module/M00009;kegg.orthology/K01647;rhea/16848	Citrate cycle (TCA cycle);Glyoxylate and dicarboxylate metabolism		Included by getKEGGModelFromOrganism (using HMMs)
	R190	Aconitate hydratase	CIT[m] <=> H2O[m] + ACO[m]	ec-code/4.2.1.3	OJI91379.1 or OJI83999.1 or OJI85591.1 or OJI88071.1	-1000	1000	0		kegg.reaction/R01325;kegg.pathway/rn00020;kegg.pathway/rn00630;kegg.pathway/rn00720;kegg.module/M00009;kegg.orthology/K01681;rhea/10231	Citrate cycle (TCA cycle);Glyoxylate and dicarboxylate metabolism;Carbon fixation pathways in prokaryotes		Included by getKEGGModelFromOrganism (using HMMs)
	R191	Aconitate hydratase	H2O[m] + ACO[m] <=> ICIT[m]	ec-code/4.2.1.3	OJI91379.1 or OJI83999.1 or OJI85591.1 or OJI88071.1	-1000	1000	0		kegg.reaction/R01900;kegg.pathway/rn00020;kegg.pathway/rn00630;kegg.pathway/rn00720;kegg.module/M00009;kegg.orthology/K01681;rhea/22147	Citrate cycle (TCA cycle);Glyoxylate and dicarboxylate metabolism;Carbon fixation pathways in prokaryotes		Included by getKEGGModelFromOrganism (using HMMs)
	R192	Succinate CoA ligase (GDP forming) alpha/beta	PI[m] + GDP[m] + SUCCOA[m] <=> CoA[m] + SUCC[m] + GTP[m]	ec-code/6.2.1.4	(OJI84378.1 or OJI90782.1) and OJI89900.1	-1000	1000	0		kegg.reaction/R00432;kegg.pathway/rn00020;kegg.pathway/rn00640;kegg.module/M00009;kegg.orthology/K01899;kegg.orthology/K01900;rhea/22123	Citrate cycle (TCA cycle);Propanoate metabolism		Included by getKEGGModelFromOrganism (using HMMs)
	R193	Succinate dehydrogenase (ubiquinone)	SUCC[m] + Q[m] <=> FUM[m] + QH2[m]	ec-code/1.3.5.1	OJI85725.1 and OJI85281.1 and OJI89504.1 and OJI84890.1 and OJI84088.1 and OJI81840.1	-1000	1000	0		kegg.reaction/R02164;kegg.pathway/rn00020;kegg.pathway/rn00620;kegg.pathway/rn00650;kegg.pathway/rn00720;kegg.module/M00009;kegg.orthology/K00234;kegg.orthology/K00235;kegg.orthology/K00237;rhea/40526	Citrate cycle (TCA cycle);Pyruvate metabolism;Butanoate metabolism;Carbon fixation pathways in prokaryotes		Included by getKEGGModelFromOrganism (using HMMs)
	R194	(S)-malate hydro-lyase (fumarate-forming)	H2O[m] + FUM[m] <=> MAL[m]	ec-code/4.2.1.2	OJI80278.1	-1000	1000	0		kegg.reaction/R01082;kegg.pathway/rn00020;kegg.pathway/rn00620;kegg.pathway/rn00720;kegg.module/M00009;kegg.orthology/K01679;rhea/12463	Citrate cycle (TCA cycle);Pyruvate metabolism;Carbon fixation pathways in prokaryotes		Included by getKEGGModelFromOrganism (using HMMs)
	R195	Malate dehydrogenase	NAD+[m] + MAL[m] <=> NADH[m] + OA[m] + H+[m]	ec-code/1.1.1.37	OJI81748.1	-1000	1000	0		kegg.reaction/R00342;kegg.pathway/rn00020;kegg.pathway/rn00620;kegg.pathway/rn00630;kegg.pathway/rn00680;kegg.pathway/rn00710;kegg.pathway/rn00720;kegg.module/M00009;kegg.orthology/K00026;rhea/21435	Citrate cycle (TCA cycle);Pyruvate metabolism;Glyoxylate and dicarboxylate metabolism;Methane metabolism;Carbon fixation in photosynthetic organisms;Carbon fixation pathways in prokaryotes		Included by getKEGGModelFromOrganism (using HMMs)
	R196	Malate dehydrogenase	NAD+[c] + MAL[c] <=> NADH[c] + OA[c] + H+[c]	ec-code/1.1.1.37	OJI80024.1 or OJI83124.1	-1000	1000	0		kegg.reaction/R00342;kegg.pathway/rn00020;kegg.pathway/rn00620;kegg.pathway/rn00630;kegg.pathway/rn00680;kegg.pathway/rn00710;kegg.pathway/rn00720;kegg.module/M00009;kegg.orthology/K00026;rhea/21435	Citrate cycle (TCA cycle);Pyruvate metabolism;Glyoxylate and dicarboxylate metabolism;Methane metabolism;Carbon fixation in photosynthetic organisms;Carbon fixation pathways in prokaryotes		Included by getKEGGModelFromOrganism (using HMMs)
	R197	acetyl-CoA:glyoxylate C-acetyltransferase (thioester-hydrolysing, carboxymethyl-forming);	H2O[m] + ACCOA[m] + GLX[m] => CoA[m] + MAL[m]	ec-code/2.3.3.9	OJI79857.1	0	1000	0		kegg.reaction/R00472;kegg.pathway/rn00620;kegg.pathway/rn00630;kegg.module/M00012;kegg.orthology/K01638;rhea/18184	Citrate cycle (TCA cycle);Pyruvate metabolism;Glyoxylate and dicarboxylate metabolism;Methane metabolism;Carbon fixation in photosynthetic organisms;Carbon fixation pathways in prokaryotes		Included by getKEGGModelFromOrganism (using HMMs)
	R198	acetyl-CoA:glyoxylate C-acetyltransferase (thioester-hydrolysing, carboxymethyl-forming);	H2O[p] + ACCOA[p] + GLX[p] => CoA[p] + MAL[p]	ec-code/2.3.3.9	OJI79857.1	0	1000	0		kegg.reaction/R00472;kegg.pathway/rn00620;kegg.pathway/rn00630;kegg.module/M00012;kegg.orthology/K01638;rhea/18184	Citrate cycle (TCA cycle);Pyruvate metabolism;Glyoxylate and dicarboxylate metabolism;Methane metabolism;Carbon fixation in photosynthetic organisms;Carbon fixation pathways in prokaryotes		Included by getKEGGModelFromOrganism (using HMMs)
	R199	Cyanide hydratase (CynH)	H2O[c] + HCN[c] => FA[c]	ec-code/4.2.1.66	OJI84840.1	0	1000	0		kegg.reaction/R01408;kegg.pathway/rn00460;kegg.orthology/K10675;rhea/21723	Cyanoamino acid metabolism		Included by manual blast of A.niger (Rinágelová et al., 2014) protein sequence with Aspergillus tubingensis CBS 134.48 genome
	R200	beta-D-glucoside glucohydrolase	H2O[e] + LNM[e] => bDGLC[e] + ACH[e]	ec-code/3.2.1.21	OJI88961.1 or OJI81301.1 or OJI79852.1 or OJI90232.1 or OJI82508.1 or OJI79606.1 or OJI89090.1 or OJI89736.1 or OJI83031.1 or OJI84474.1 or OJI82395.1 or OJI81107.1 or OJI91608.1 or OJI84491.1 or OJI86554.1	0	1000	0		kegg.reaction/R10040;kegg.pathway/rn00460;kegg.orthology/K01188;kegg.orthology/K05349;kegg.orthology/K05350	Cyanoamino acid metabolism		Included by getKEGGModelFromOrganism (using HMMs)			Dead end metabolite
	R201	Formamide amidohydrolase	H2O[c] + FA[c] => NH3[c] + FOR[c]	ec-code/3.5.1.49	OJI82047.1	0	1000	0		kegg.reaction/R00524;kegg.pathway/rn00460;kegg.pathway/rn00630;kegg.pathway/rn00910;kegg.orthology/K01455;rhea/21951	Cyanoamino acid metabolism;Glyoxylate and dicarboxylate metabolism;Nitrogen metabolism		Included by getKEGGModelFromOrganism (using HMMs)
	R202	3-sulfino-L-alanine:2-oxoglutarate aminotransferase	AKG[c] + 3SALA[c] => GLU[c] + 3SPYR[c]	ec-code/2.6.1.1	OJI81038.1 or OJI83986.1 or OJI84718.1 or OJI80276.1 or OJI87936.1	0	1000	0		kegg.reaction/R02619;kegg.pathway/rn00270;kegg.orthology/K00811;kegg.orthology/K14454;kegg.orthology/K14455	Cysteine and methionine metabolism		Included by getKEGGModelFromOrganism (using HMMs)
	R203	L-cysteine hydrogen-sulfide-lyase (deaminating; pyruvate-forming)	H2O[c] + CYS[c] => NH3[c] + PYR[c] + H2S[c]	4.4.1.1 or 4.4.1.13 or 4.2.1.22	OJI84239.1 or OJI89833.1 or OJI80726.1	0	1000	0		kegg.reaction/R00782;kegg.pathway/rn00270;kegg.orthology/K01758;kegg.orthology/K01760;rhea/24934	Cysteine and methionine metabolism		Included by getKEGGModelFromOrganism (using HMMs), Guo et al., 2019
	R204	L-cysteine:2-oxoglutarate aminotransferase	AKG[c] + CYS[c] <=> GLUT[c] + MPYR[c]	ec-code/2.6.1.1	OJI81038.1 or OJI83986.1 or OJI84718.1 or OJI80276.1 or OJI87936.1	-1000	1000	0		kegg.reaction/R00896;kegg.pathway/rn00270;kegg.orthology/K00811;kegg.orthology/K14454;kegg.orthology/K14455	Cysteine and methionine metabolism		Included by getKEGGModelFromOrganism (using HMMs)
	R205	3-mercaptopyruvate:sulfide sulfurtransferase	RTHIO[c] + MPYR[c] <=> PYR[c] + H2S[c] + OTHIO[c]	ec-code/2.8.1.2	OJI88635.1 or OJI89142.1 or OJI82465.1	-1000	1000	0		kegg.reaction/R03105;kegg.pathway/rn00270;kegg.orthology/K01011;rhea/21743	Cysteine and methionine metabolism		Included by getKEGGModelFromOrganism (using HMMs)
	R206	L-cystathionine L-homocysteine-lyase (deaminating; pyruvate-forming)	H2O[c] + LLCT[c] => NH3[c] + PYR[c] + HCYS[c]	ec-code/4.4.1.13	OJI89833.1	0	1000	0		kegg.reaction/R01286;kegg.pathway/rn00270;kegg.module/M00017;kegg.orthology/K01760;rhea/13968	Cysteine and methionine metabolism		Included by getKEGGModelFromOrganism (using HMMs)
	R207	O-Acetyl-L-homoserine succinate-lyase (adding cysteine)	CYS[c] + OAHSER[c] => AC[c] + LLCT[c]	ec-code/2.5.1.48	OJI86550.1 or OJI83459.1	0	1000	0		kegg.reaction/R03217;kegg.pathway/rn00270;kegg.orthology/K01739;rhea/30934	Cysteine and methionine metabolism		Included by getKEGGModelFromOrganism (using HMMs)
	R208	Acetyl-CoA:L-homoserine O-acetyltransferase	ACCOA[c] + HSER[c] <=> CoA[c] + OAHSER[c]	ec-code/2.3.1.31	OJI84461.1 or OJI87973.1	-1000	1000	0		kegg.reaction/R01776;kegg.pathway/rn00270;kegg.orthology/K00641;rhea/13704	Cysteine and methionine metabolism		Included by getKEGGModelFromOrganism (using HMMs)
	R209	S-Adenosyl-L-homocysteine hydrolase	H2O[c] + SAH[c] => HCYS[c] + ADN[c]	ec-code/3.3.1.1	OJI90703.1	0	1000	0		kegg.reaction/R00192;kegg.pathway/rn00270;kegg.module/M00035;kegg.orthology/K01251;rhea/21711	Cysteine and methionine metabolism		Included by getKEGGModelFromOrganism (using HMMs)
	R210	ATP:L-methionine S-adenosyltransferase	H2O[c] + ATP[c] + MET[c] => PI[c] + PPI[c] + SAM[c]	ec-code/2.5.1.6	OJI90758.1	0	1000	0		kegg.reaction/R00177;kegg.pathway/rn00270;kegg.module/M00034;kegg.orthology/K00789;rhea/21083	Cysteine and methionine metabolism		Included by getKEGGModelFromOrganism (using HMMs)
	R211	Serine transacetylase/serine O-acetyltransferase	ACCOA[c] + SER[c] => ASER[c] + CoA[c]	2.3.1.30	OJI87973.1	0	1000	0			Cysteine and methionine metabolism		Included by manual blast of A.nidulans protein sequence (Grynberg et al., 2000) with Aspergillus tubingensis CBS 134.48 genome
	R212	S-Adenosyl-L-methionine:L-homocysteine S-methyltransferase	SAM[c] + HCYS[c] => SAH[c] + MET[c]	ec-code/2.1.1.10	OJI79411.1	0	1000	0		kegg.reaction/R00650;kegg.pathway/rn00270;kegg.orthology/K00547;rhea/21823	Cysteine and methionine metabolism		Included by manual blast of A.niger protein sequence with Aspergillus tubingensis CBS 134.48 genome
	R213	Non enzymatic	H2O[c] + 3SPYR[c] => H2SO3[c] + PYR[c]			0	1000	0			Cysteine and methionine metabolism		Included manually for gap filling
	R214	O-Acetyl-L-homoserine acetate-lyase (adding hydrogen sulfide)	H2S[c] + OAHSER[c] => AC[c] + HCYS[c]	2.5.1.49	OJI88317.1	0	1000	0			Cysteine and methionine metabolism		Included manually for gap filling
	R215	O-acetylhomoserine (thiol)-lyase	METH[c] + OAHSER[c] <=> AC[c] + MET[c]	2.5.1.49	OJI88317.1	-1000	1000	0			Cysteine and methionine metabolism		Included manually for gap filling
	R216	S-adenosyl-L-methionine:DNA (cytosine-5-)-methyltransferase	SAM[c] + CYTS[c] => SAH[c] + 5MC[c]	ec-code/2.1.1.37	OJI79865.1	0	1000	0		kegg.reaction/R04858;kegg.pathway/rn00270;kegg.module/M00035;kegg.orthology/K00558	Cysteine and methionine metabolism		Included by getKEGGModelFromOrganism (using HMMs)			dead end metabolite
	R217	S-adenosyl-L-methionine carboxy-lyase [(5-deoxy-5-adenosyl)(3-aminopropyl)methylsulfonium-forming]	SAM[c] + H+[c] => CO2[c] + DSAM[c]	ec-code/4.1.1.50	OJI88253.1	0	1000	0		kegg.reaction/R00178;kegg.pathway/rn00270;kegg.pathway/rn00330;kegg.module/M00034;kegg.orthology/K01611;rhea/15984	Cysteine and methionine metabolism;Arginine and proline metabolism		Included by getKEGGModelFromOrganism (using HMMs)
	R218	S-adenosylmethioninamine:spermidine 3-aminopropyltransferase	SPERM[c] + DSAM[c] => 5M5THIOA[c] + Spermine[c]	ec-code/2.5.1.16	OJI91085.1	0	1000	0		kegg.reaction/R02869;kegg.pathway/rn00270;kegg.pathway/rn00330;kegg.pathway/rn00410;kegg.pathway/rn00480;kegg.orthology/K00797;rhea/19976	Cysteine and methionine metabolism;Arginine and proline metabolism;beta-Alanine metabolism;Glutathione metabolism		Included by getKEGGModelFromOrganism (using HMMs)
	R219	S-adenosylmethioninamine:putrescine 3-aminopropyltransferase	PUTR[c] + DSAM[c] <=> 5M5THIOA[c] + SPERM[c]	ec-code/2.5.1.16	OJI91085.1	-1000	1000	0		kegg.reaction/R01920;kegg.pathway/rn00270;kegg.pathway/rn00330;kegg.pathway/rn00480;kegg.module/M00034;kegg.orthology/K00797;rhea/12724	Cysteine and methionine metabolism;Arginine and proline metabolism;Glutathione metabolism		Included by getKEGGModelFromOrganism (using HMMs)
	R220	Cysteine synthase	H2S[c] + ASER[c] <=> AC[c] + CYS[c]	ec-code/2.5.1.47	OJI85562.1 or OJI84124.1 or OJI80126.1	-1000	1000	0		kegg.reaction/R00897;kegg.pathway/rn00270;kegg.pathway/rn00920;kegg.module/M00021;kegg.orthology/K01738;kegg.orthology/K17069;rhea/14832	Cysteine and methionine metabolism;Sulfur metabolism		Included by getKEGGModelFromOrganism (using HMMs)
	R221	Putrescine:oxygen oxidoreductase (deaminating)	H2O[e] + O2[e] + PUTR[e] => NH3[e] + H2O2[e] + GABAL[e]	ec-code/1.4.3.10	OJI80543.1	0	1000			kegg.reaction/R01151;kegg.pathway/rn00330;kegg.orthology/K11182;rhea/18276	Cysteine and methionine metabolism;Sulfur metabolism		Included by getKEGGModelFromOrganism (using HMMs)
	R222	L-Cysteine:oxygen oxidoreductase	O2[c] + CYS[c] => 3SALA[c]	ec-code/1.13.11.20	OJI90317.1 or OJI80963.1	0	1000	0		kegg.reaction/R00893;kegg.pathway/rn00270;kegg.pathway/rn00430;kegg.orthology/K00456;rhea/20444	Cysteine and methionine metabolism;Taurine and hypotaurine metabolism		Included by getKEGGModelFromOrganism (using HMMs)
	R223	salicylate,NADH:oxygen oxidoreductase (1-hydroxylating, decarboxylating)	NADH[c] + O2[c] + H+[c] + SALI[c] <=> H2O[c] + NAD+[c] + CO2[c] + CCL[c]	ec-code/1.14.13.1	OJI82819.1 or OJI82951.1 or OJI82677.1 or OJI82751.1 or OJI83383.1 or OJI84750.1 or OJI87744.1 or OJI89035.1 or OJI89216.1 or OJI88459.1 or OJI82030.1 or OJI87768.1 or OJI81622.1 or OJI88109.1 or OJI83590.1 or OJI84181.1 or OJI80462.1	-1000	1000	0		kegg.reaction/R00818;kegg.pathway/rn00621;kegg.pathway/rn00624;kegg.pathway/rn00626;kegg.orthology/K00480;rhea/11007	Dioxin degradation;Polycyclic aromatic hydrocarbon degradation;Naphthalene degradation		Included by getKEGGModelFromOrganism (using HMMs)
	R224	Artificial reaction	3e-05 CERB1[c] + 3.1e-05 CERB2[c] + 0.001786 CL[m] + 0.001594 DAGLY[c] + 0.001195 DGDG[c] + 0.01472 ERGOSE[c] + 0.08222 ERGOST[c] + 2.5e-05 GALCER[c] + 2.4e-05 GLUCER1[c] + 2.4e-05 GLUCER2[c] + 0.0245 MAGLY[c] + 0.001882 MGC181[c] + 0.00457 MGDG[c] + 0.015667 PC[c] + 0.0356 PE[c] + 0.000366 PS[c] + 0.01122 TAGLY[c] + 5e-06 TGDMIPC[c] => LIPIDS[c]		OJI88370.1 and OJI87918.1 and OJI79969.1	0	1000	0			Fatty acid biosynthesis		Brandl et al., 2018
	R225	Galactolipid galactosyltransferase	MGDG[c] + UDPGAL[c] <=> DGDG[c] + UDP[c]	2.4.1.184		-1000	1000	0			Fatty acid biosynthesis		Brandl et al., 2018
	R226	UDPgalactose:1,2-diacylglycerol 3-beta-D-galactosyltransferase	DAGLY[c] + UDPGAL[c] <=> MGDG[c] + UDP[c]	2.4.1.46		-1000	1000	0			Fatty acid biosynthesis		Brandl et al., 2018
	R227	Artificial reaction for TGDMIPC	0.25 CLCDPDG[m] + 0.25 PCCDPDG[c] + 0.25 PECDPDG[c] + 0.25 PSCDPDG[c] => CDPDG[c]			0	1000	0			Fatty acid biosynthesis		Brandl et al., 2018
	R228	Galactosyltransferase	DMIPC[c] + UDPGAL[c] => GDMIPC[c] + UDP[c]	2.4.1.-	OJI86570.1	0	1000	0			Fatty acid biosynthesis		Brandl et al., 2018
	R229	MIPC synthase	GDPMAN[c] + IPC[c] => GDP[c] + MIPC[c]		OJI88370.1 and OJI87918.1 and OJI79969.1	0	1000	0			Fatty acid biosynthesis		Brandl et al., 2018
	R230	MIPC synthase	GDPMAN[c] + MIPC[c] => DMIPC[c] + GDP[c]		OJI88370.1 and OJI87918.1 and OJI79969.1	0	1000	0			Fatty acid biosynthesis		Brandl et al., 2018
	R231	biotin-carboxyl-carrier-protein:carbon-dioxide ligase (ADP-forming)	ATP[c] + HCO3-[c] + BCCP[c] => ADP[c] + PI[c] + CBCCP[c]	ec-code/6.3.4.14	OJI80625.1	0	1000	0		kegg.reaction/R04385;kegg.orthology/K11262;rhea/13504	Fatty acid biosynthesis		Included by getKEGGModelFromOrganism (using HMMs)
	R232	Acetyl-CoA carboxylase (ACC) / biotin carboxylase	ACCOA[c] + CBCCP[c] => MALCOA[c] + BCCP[c]	ec-code/6.4.1.2	OJI80625.1	0	1000	0		kegg.reaction/R00742;kegg.pathway/rn00061;kegg.pathway/rn00254;kegg.pathway/rn00620;kegg.pathway/rn00640;kegg.pathway/rn00720;kegg.module/M00082;kegg.orthology/K01946;kegg.orthology/K11262;rhea/11311	Fatty acid biosynthesis		Included by getKEGGModelFromOrganism (using HMMs)
	R233	Malonyl transferase (MPT)	MALCOA[c] + ACP[c] => CoA[c] + MALACP[c]	ec-code/2.3.1.86 (beta); ec-code/2.3.1.39	OJI88590.1 or OJI87418.1 or OJI87773.1 or OJI91588.1 or OJI84570.1 or OJI81590.1	0	1000	0		kegg.reaction/R01626;kegg.pathway/rn00061;kegg.module/M00082;kegg.orthology/K00645;kegg.orthology/K00665;kegg.orthology/K00668;rhea/41795	Fatty acid biosynthesis		Included by getKEGGModelFromOrganism (using HMMs)
	R234	[ACP]acetyltransferase(AT)	ACCOA[c] + ACP[c] => CoA[c] + ACACP[c]	ec-code/2.3.1.86(beta)	OJI88590.1 or OJI87418.1 or OJI87773.1 or OJI91588.1 or OJI84570.1	0	1000	0		kegg.reaction/R01624;kegg.pathway/rn00061;kegg.module/M00082;kegg.orthology/K00665;kegg.orthology/K00668;rhea/41791	Fatty acid biosynthesis		Included by getKEGGModelFromOrganism (using HMMs)
	R235	3-oxoacyl-[acyl-carrier-protein] synthase (KS)	MALACP[c] + ACACP[c] => CO2[c] + ACP[c] + AACACP[c]	ec-code/2.3.1.86 (alpha);ec-code/2.3.1.179	OJI87417.1 or OJI91584.1 or OJI84572.1 or OJI88591.1 or OJI87761.1 or OJI85873.1	0	1000	0		kegg.reaction/R04355;kegg.pathway/rn00061;kegg.module/M00082;kegg.orthology/K00665;kegg.orthology/K00667;kegg.orthology/K09458	Fatty acid biosynthesis		Included by getKEGGModelFromOrganism (using HMMs)
	R236	3-oxoacyl-[acyl-carrier-protein] reductase(KR)	NADPH[c] + H+[c] + AACACP[c] => NADP+[c] + C4HACP[c]	ec-code/2.3.1.86 (alpha);ec-code/1.1.1.100	OJI87417.1 or OJI91584.1 or OJI84572.1 or OJI88591.1 or OJI87761.1 or OJI83900.1 or OJI80530.1 or OJI82837.1 or OJI87685.1	0	1000	0		kegg.reaction/R04533;kegg.pathway/rn00061;kegg.module/M00083;kegg.orthology/K00059;kegg.orthology/K00665;kegg.orthology/K00667	Fatty acid biosynthesis		Included by getKEGGModelFromOrganism (using HMMs)
	R237	(3R)-3-Hydroxybutanoyl-[acyl-carrier-protein] hydro-lyase (DH)	C4HACP[c] => H2O[c] + C4DACP[c]	ec-code/2.3.1.86 (beta)	OJI88590.1 or OJI87418.1 or OJI87773.1 or OJI91588.1 or OJI84570.1	0	1000	0		kegg.reaction/R04428;kegg.pathway/rn00061;kegg.module/M00083;kegg.orthology/K00665;kegg.orthology/K00668	Fatty acid biosynthesis		Included by getKEGGModelFromOrganism (using HMMs)
	R238	Enoyl-ACP reductase(ER)	NADPH[c] + H+[c] + C4DACP[c] => NADP+[c] + C40ACP[c]	ec-code/2.3.1.86 (beta)	OJI88590.1 or OJI87418.1 or OJI87773.1 or OJI91588.1 or OJI84570.1	0	1000	0		kegg.reaction/R04430;kegg.pathway/rn00061;kegg.module/M00083;kegg.orthology/K00665;kegg.orthology/K00668	Fatty acid biosynthesis		Included by getKEGGModelFromOrganism (using HMMs)
	R239	3-oxoacyl-[acyl-carrier-protein] synthase (KS)	MALACP[c] + C40ACP[c] => CO2[c] + ACP[c] + C6OACP[c]	ec-code/2.3.1.86 (alpha);ec-code/2.3.1.179	OJI87417.1 or OJI91584.1 or OJI84572.1 or OJI88591.1 or OJI87761.1 or OJI85873.1	0	1000	0		kegg.reaction/R04952;kegg.pathway/rn00061;kegg.orthology/K00665;kegg.orthology/K00667;kegg.orthology/K09458	Fatty acid biosynthesis		Included by getKEGGModelFromOrganism (using HMMs)
	R240	3-oxoacyl-[acyl-carrier-protein] reductase(KR)	NADPH[c] + H+[c] + C6OACP[c] => NADP+[c] + C6HACP[c]	ec-code/2.3.1.86 (alpha);ec-code/1.1.1.100	OJI87417.1 or OJI91584.1 or OJI84572.1 or OJI88591.1 or OJI87761.1 or OJI83900.1 or OJI80530.1 or OJI82837.1 or OJI87685.1	0	1000	0		kegg.reaction/R04953;kegg.pathway/rn00061;kegg.orthology/K00059;kegg.orthology/K00665;kegg.orthology/K00667	Fatty acid biosynthesis		Included by getKEGGModelFromOrganism (using HMMs)
	R241	(3R)-3-Hydroxybutanoyl-[acyl-carrier-protein] hydro-lyase (DH)	C6HACP[c] => H2O[c] + C6DACP[c]	ec-code/2.3.1.86 (beta)	OJI88590.1 or OJI87418.1 or OJI87773.1 or OJI91588.1 or OJI84570.1	0	1000	0		kegg.reaction/R04954;kegg.pathway/rn00061;kegg.orthology/K00665;kegg.orthology/K00668	Fatty acid biosynthesis		Included by getKEGGModelFromOrganism (using HMMs)
	R242	Enoyl-ACP reductase(ER)	NADPH[c] + H+[c] + C6DACP[c] => NADP+[c] + C60ACP[c]	ec-code/2.3.1.86 (beta)	OJI88590.1 or OJI87418.1 or OJI87773.1 or OJI91588.1 or OJI84570.1	0	1000	0		kegg.reaction/R04956;kegg.pathway/rn00061;kegg.orthology/K00665;kegg.orthology/K00668	Fatty acid biosynthesis		Included by getKEGGModelFromOrganism (using HMMs)
	R243	3-oxoacyl-[acyl-carrier-protein] synthase (KS)	MALACP[c] + C60ACP[c] => CO2[c] + ACP[c] + C8OACP[c]	ec-code/2.3.1.86 (alpha);ec-code/2.3.1.179	OJI87417.1 or OJI91584.1 or OJI84572.1 or OJI88591.1 or OJI87761.1 or OJI85873.1	0	1000	0		kegg.reaction/R04957;kegg.pathway/rn00061;kegg.orthology/K00665;kegg.orthology/K00667;kegg.orthology/K09458	Fatty acid biosynthesis		Included by getKEGGModelFromOrganism (using HMMs)
	R244	3-oxoacyl-[acyl-carrier-protein] reductase(KR)	NADPH[c] + H+[c] + C8OACP[c] => NADP+[c] + C8HACP[c]	ec-code/2.3.1.86 (alpha);ec-code/1.1.1.100	OJI87417.1 or OJI91584.1 or OJI84572.1 or OJI88591.1 or OJI87761.1 or OJI83900.1 or OJI80530.1 or OJI82837.1 or OJI87685.1	0	1000	0		kegg.reaction/R04536;kegg.pathway/rn00061;kegg.orthology/K00059;kegg.orthology/K00665;kegg.orthology/K00667	Fatty acid biosynthesis		Included by getKEGGModelFromOrganism (using HMMs)
	R245	(3R)-3-Hydroxybutanoyl-[acyl-carrier-protein] hydro-lyase (DH)	C8HACP[c] => H2O[c] + C8DACP[c]	ec-code/2.3.1.86 (beta)	OJI88590.1 or OJI87418.1 or OJI87773.1 or OJI91588.1 or OJI84570.1	0	1000	0		kegg.reaction/R04537;kegg.pathway/rn00061;kegg.orthology/K00665;kegg.orthology/K00668	Fatty acid biosynthesis		Included by getKEGGModelFromOrganism (using HMMs)
	R246	Enoyl-ACP reductase(ER)	NADPH[c] + H+[c] + C8DACP[c] => NADP+[c] + C80ACP[c]	ec-code/2.3.1.86 (beta)	OJI88590.1 or OJI87418.1 or OJI87773.1 or OJI91588.1 or OJI84570.1	0	1000	0		kegg.reaction/R04959;kegg.pathway/rn00061;kegg.orthology/K00665;kegg.orthology/K00668	Fatty acid biosynthesis		Included by getKEGGModelFromOrganism (using HMMs)
	R247	3-oxoacyl-[acyl-carrier-protein] synthase (KS)	MALACP[c] + C80ACP[c] => CO2[c] + ACP[c] + C10OACP[c]	ec-code/2.3.1.86 (alpha);ec-code/2.3.1.179	OJI87417.1 or OJI91584.1 or OJI84572.1 or OJI88591.1 or OJI87761.1 or OJI85873.1	0	1000	0		kegg.reaction/R04960;kegg.pathway/rn00061;kegg.orthology/K00665;kegg.orthology/K00667;kegg.orthology/K09458	Fatty acid biosynthesis		Included by getKEGGModelFromOrganism (using HMMs)
	R248	3-oxoacyl-[acyl-carrier-protein] reductase(KR)	NADPH[c] + C10OACP[c] => NADP+[c] + C10HACP[c]	ec-code/2.3.1.86 (alpha);ec-code/1.1.1.100	OJI87417.1 or OJI91584.1 or OJI84572.1 or OJI88591.1 or OJI87761.1 or OJI83900.1 or OJI80530.1 or OJI82837.1 or OJI87685.1	0	1000	0		kegg.reaction/R04534;kegg.pathway/rn00061;kegg.orthology/K00059;kegg.orthology/K00665;kegg.orthology/K00667	Fatty acid biosynthesis		Included by getKEGGModelFromOrganism (using HMMs)
	R249	(3R)-3-Hydroxybutanoyl-[acyl-carrier-protein] hydro-lyase (DH)	C10HACP[c] => H2O[c] + C10DACP[c]	ec-code/2.3.1.86 (beta)	OJI88590.1 or OJI87418.1 or OJI87773.1 or OJI91588.1 or OJI84570.1	0	1000	0		kegg.reaction/R04535;kegg.pathway/rn00061;kegg.orthology/K00665;kegg.orthology/K00668	Fatty acid biosynthesis		Included by getKEGGModelFromOrganism (using HMMs)
	R250	Enoyl-ACP reductase(ER)	NADPH[c] + H+[c] + C10DACP[c] => NADP+[c] + C100ACP[c]	ec-code/2.3.1.86 (beta)	OJI88590.1 or OJI87418.1 or OJI87773.1 or OJI91588.1 or OJI84570.1	0	1000	0		kegg.reaction/R04962;kegg.pathway/rn00061;kegg.orthology/K00665;kegg.orthology/K00668	Fatty acid biosynthesis		Included by getKEGGModelFromOrganism (using HMMs)
	R251	3-oxoacyl-[acyl-carrier-protein] synthase (KS)	MALACP[c] + C100ACP[c] => CO2[c] + ACP[c] + C12OACP[c]	ec-code/2.3.1.86 (alpha);ec-code/2.3.1.179	OJI87417.1 or OJI91584.1 or OJI84572.1 or OJI88591.1 or OJI87761.1 or OJI85873.1	0	1000	0		kegg.reaction/R04963;kegg.pathway/rn00061;kegg.orthology/K00665;kegg.orthology/K00667;kegg.orthology/K09458	Fatty acid biosynthesis		Included by getKEGGModelFromOrganism (using HMMs)
	R252	3-oxoacyl-[acyl-carrier-protein] reductase(KR)	NADPH[c] + H+[c] + C12OACP[c] => NADP+[c] + C12HACP[c]	ec-code/2.3.1.86 (alpha);ec-code/1.1.1.100	OJI87417.1 or OJI91584.1 or OJI84572.1 or OJI88591.1 or OJI87761.1 or OJI83900.1 or OJI80530.1 or OJI82837.1 or OJI87685.1	0	1000	0		kegg.reaction/R04964;kegg.pathway/rn00061;kegg.orthology/K00059;kegg.orthology/K00667;kegg.orthology/K00668	Fatty acid biosynthesis		Included by getKEGGModelFromOrganism (using HMMs)
	R253	(3R)-3-Hydroxybutanoyl-[acyl-carrier-protein] hydro-lyase (DH)	C12HACP[c] => H2O[c] + C12DACP[c]	ec-code/2.3.1.86 (beta)	OJI88590.1 or OJI87418.1 or OJI87773.1 or OJI91588.1 or OJI84570.1	0	1000	0		kegg.reaction/R04965;kegg.pathway/rn00061;kegg.orthology/K00665;kegg.orthology/K00668	Fatty acid biosynthesis		Included by getKEGGModelFromOrganism (using HMMs)
	R254	Enoyl-ACP reductase(ER)	NADPH[c] + H+[c] + C12DACP[c] => NADP+[c] + C120ACP[c]	ec-code/2.3.1.86 (beta)	OJI88590.1 or OJI87418.1 or OJI87773.1 or OJI91588.1 or OJI84570.1	0	1000	0		kegg.reaction/R04725;kegg.pathway/rn00061;kegg.orthology/K00665;kegg.orthology/K00668	Fatty acid biosynthesis		Included by getKEGGModelFromOrganism (using HMMs)
	R255	3-oxoacyl-[acyl-carrier-protein] synthase (KS)	MALACP[c] + C120ACP[c] => CO2[c] + ACP[c] + C14OACP[c]	ec-code/2.3.1.86 (alpha);ec-code/2.3.1.179	OJI87417.1 or OJI91584.1 or OJI84572.1 or OJI88591.1 or OJI87761.1 or OJI85873.1	0	1000	0		kegg.reaction/R04726;kegg.pathway/rn00061;kegg.orthology/K00665;kegg.orthology/K00667;kegg.orthology/K09458	Fatty acid biosynthesis		Included by getKEGGModelFromOrganism (using HMMs)
	R256	3-oxoacyl-[acyl-carrier-protein] reductase(KR)	NADPH[c] + H+[c] + C14OACP[c] => NADP+[c] + C14HACP[c]	ec-code/2.3.1.86 (alpha);ec-code/1.1.1.100	OJI87417.1 or OJI91584.1 or OJI84572.1 or OJI88591.1 or OJI87761.1 or OJI83900.1 or OJI80530.1 or OJI82837.1 or OJI87685.1	0	1000	0		kegg.reaction/R04566;kegg.pathway/rn00061;kegg.orthology/K00059;kegg.orthology/K00665;kegg.orthology/K00667	Fatty acid biosynthesis		Included by getKEGGModelFromOrganism (using HMMs)
	R257	3-oxoacyl-[acyl-carrier-protein] synthase (KS)	MALACP[c] + C140ACP[c] => CO2[c] + ACP[c] + C16OACP[c]	ec-code/2.3.1.86 (alpha);ec-code/2.3.1.179	OJI87417.1 or OJI91584.1 or OJI84572.1 or OJI88591.1 or OJI87761.1 or OJI85873.1	0	1000	0		kegg.reaction/R04968;kegg.pathway/rn00061;kegg.orthology/K00665;kegg.orthology/K00667;kegg.orthology/K09458	Fatty acid biosynthesis		Included by getKEGGModelFromOrganism (using HMMs)
	R258	3-oxoacyl-[acyl-carrier-protein] reductase(KR)	NADPH[c] + H+[c] + C16OACP[c] => NADP+[c] + C16HACP[c]	ec-code/2.3.1.86 (alpha);ec-code/1.1.1.100	OJI87417.1 or OJI91584.1 or OJI84572.1 or OJI88591.1 or OJI87761.1 or OJI83900.1 or OJI80530.1 or OJI82837.1 or OJI87685.1	0	1000	0		kegg.reaction/R04543;kegg.pathway/rn00061;kegg.orthology/K00059;kegg.orthology/K00665;kegg.orthology/K00667	Fatty acid biosynthesis		Included by getKEGGModelFromOrganism (using HMMs)
	R259	palmitoyl-[acp]:CoA S-palmitoyltransferase (MPT)	CoA[c] + C160ACP[c] <=> C160COA[c] + ACP[c]	ec-code/2.3.1.86 (beta)	OJI88590.1 or OJI87418.1 or OJI87773.1 or OJI91588.1 or OJI84570.1	0	1000	0		kegg.reaction/R10700;kegg.pathway/rn00061;kegg.orthology/K00668	Fatty acid biosynthesis		Included by getKEGGModelFromOrganism (using HMMs)
	R260	3-oxoacyl-[acyl-carrier-protein] synthase (KS)	MALACP[c] + C160ACP[c] => CO2[c] + ACP[c] + C18OACP[c]	ec-code/2.3.1.86 (alpha);ec-code/2.3.1.179	OJI87417.1 or OJI91584.1 or OJI84572.1 or OJI88591.1 or OJI87761.1 or OJI85873.1	0	1000	0		kegg.reaction/R07762;kegg.pathway/rn00061;kegg.pathway/rn01040;kegg.orthology/K09458;kegg.orthology/K10245;kegg.orthology/K10246	Fatty acid biosynthesis		Included by getKEGGModelFromOrganism (using HMMs)
	R261	3-oxoacyl-[acyl-carrier-protein] reductase(KR)	NADPH[c] + H+[c] + C18OACP[c] => NADP+[c] + C18HACP[c]	ec-code/2.3.1.86 (alpha);ec-code/1.1.1.100	OJI87417.1 or OJI91584.1 or OJI84572.1 or OJI88591.1 or OJI87761.1 or OJI83900.1 or OJI80530.1 or OJI82837.1 or OJI87685.1	0	1000	0		kegg.reaction/R07763;kegg.pathway/rn00061;kegg.pathway/rn01040;kegg.orthology/K00059	Fatty acid biosynthesis		Included by getKEGGModelFromOrganism (using HMMs)
	R262	hexadecanoyl-[acyl-carrier protein] hydrolase	H2O[c] + C160ACP[c] => ACP[c] + C160[c]	ec-code/3.1.2.14	OJI90000.1 or OJI88893.1 or OJI89947.1 or OJI83053.1 or OJI83130.1 or OJI88533.1 or OJI80367.1 or OJI80755.1 or OJI89152.1 or OJI87738.1 or OJI89184.1 or OJI83697.1 or OJI88192.1 or OJI82802.1 or OJI84774.1 or OJI86824.1 or OJI79696.1 or OJI84681.1 or OJI85053.1 or OJI85993.1 or OJI85468.1 or OJI89072.1 or OJI87802.1 or OJI87228.1 or OJI85471.1 or OJI83148.1 or OJI88527.1 or OJI82881.1 or OJI8557…	0	1000	0		kegg.reaction/R01706;kegg.pathway/rn00061;kegg.orthology/K00665;rhea/41935	Fatty acid biosynthesis		Included by getKEGGModelFromOrganism (using HMMs)
	R263	tetradecanoyl-[acyl-carrier protein] hydrolase	H2O[c] + C140ACP[c] => ACP[c] + C140[c]	ec-code/3.1.2.14	OJI90000.1 or OJI88893.1 or OJI89947.1 or OJI83053.1 or OJI83130.1 or OJI88533.1 or OJI80367.1 or OJI80755.1 or OJI89152.1 or OJI87738.1 or OJI89184.1 or OJI83697.1 or OJI88192.1 or OJI82802.1 or OJI84774.1 or OJI86824.1 or OJI79696.1 or OJI84681.1 or OJI85053.1 or OJI85993.1 or OJI85468.1 or OJI89072.1 or OJI87802.1 or OJI87228.1 or OJI85471.1 or OJI83148.1 or OJI88527.1 or OJI82881.1 or OJI8557…	0	1000	0		kegg.reaction/R08159;kegg.pathway/rn00061;kegg.orthology/K00665;rhea/30126	Fatty acid biosynthesis		Included by getKEGGModelFromOrganism (using HMMs)
	R264	Acyl-CoA synthetase	ATP[c] + CoA[c] + C160[c] => PPI[c] + AMP[c] + C160COA[c]	6.2.1.3	OJI83950.1	0	1000	0		kegg.reaction/R01280;kegg.pathway/rn00061;kegg.pathway/rn00071;kegg.module/M00086;kegg.orthology/K01897;rhea/30754	Fatty acid biosynthesis		Included by getKEGGModelFromOrganism (using HMMs)
	R265	Acyl-CoA synthetase	ATP[c] + CoA[c] + C161[c] => PPI[c] + AMP[c] + C161COA[c]	6.2.1.3	OJI83950.1	0	1000	0		kegg.reaction/R01280;kegg.pathway/rn00061;kegg.pathway/rn00071;kegg.module/M00086;kegg.orthology/K01897;rhea/30754	Fatty acid biosynthesis		Included by getKEGGModelFromOrganism (using HMMs)
	R266	Acyl-CoA synthetase	ATP[c] + CoA[c] + C162[c] => PPI[c] + AMP[c] + C162COA[c]	6.2.1.3	OJI83950.1	0	1000	0		kegg.reaction/R01280;kegg.pathway/rn00061;kegg.pathway/rn00071;kegg.module/M00086;kegg.orthology/K01897;rhea/30754	Fatty acid biosynthesis		Included by getKEGGModelFromOrganism (using HMMs)
	R267	Fatty-acid synthase(alpha+beta)	ACACP[c] + MALACP[c] + 2 NADPH[c] => ACP[c] + C40ACP[c] + CO2[c] + H2O[c] + 2 NADP+[c]	2.3.1.86	(OJI88590.1 or OJI87418.1 or OJI87773.1 or OJI91588.1 or OJI84570.1) and (OJI87417.1 or OJI91584.1 or OJI84572.1 or OJI88591.1 or OJI87761.1)	0	1000	0			Fatty acid biosynthesis		Included by manual blast of A.niger protein sequence with Aspergillus tubingensis CBS 134.48 genome
	R268	Fatty-acid synthase(alpha+beta)	C40ACP[c] + MALACP[c] + 2 NADPH[c] => ACP[c] + C60ACP[c] + CO2[c] + H2O[c] + 2 NADP+[c]	2.3.1.86	(OJI88590.1 or OJI87418.1 or OJI87773.1 or OJI91588.1 or OJI84570.1) and (OJI87417.1 or OJI91584.1 or OJI84572.1 or OJI88591.1 or OJI87761.1)	0	1000	0			Fatty acid biosynthesis		Included by manual blast of A.niger protein sequence with Aspergillus tubingensis CBS 134.48 genome
	R269	Fatty-acid synthase(alpha+beta)	C60ACP[c] + MALACP[c] + 2 NADPH[c] => ACP[c] + C80ACP[c] + CO2[c] + H2O[c] + 2 NADP+[c]	2.3.1.86	(OJI88590.1 or OJI87418.1 or OJI87773.1 or OJI91588.1 or OJI84570.1) and (OJI87417.1 or OJI91584.1 or OJI84572.1 or OJI88591.1 or OJI87761.1)	0	1000	0			Fatty acid biosynthesis		Included by manual blast of A.niger protein sequence with Aspergillus tubingensis CBS 134.48 genome
	R270	Fatty-acid synthase(alpha+beta)	C80ACP[c] + MALACP[c] + 2 NADPH[c] => ACP[c] + C100ACP[c] + CO2[c] + H2O[c] + 2 NADP+[c]	2.3.1.86	(OJI88590.1 or OJI87418.1 or OJI87773.1 or OJI91588.1 or OJI84570.1) and (OJI87417.1 or OJI91584.1 or OJI84572.1 or OJI88591.1 or OJI87761.1)	0	1000	0			Fatty acid biosynthesis		Included by manual blast of A.niger protein sequence with Aspergillus tubingensis CBS 134.48 genome
	R271	Fatty-acid synthase(alpha+beta)	C100ACP[c] + MALACP[c] + 2 NADPH[c] => ACP[c] + C120ACP[c] + CO2[c] + H2O[c] + 2 NADP+[c]	2.3.1.86	(OJI88590.1 or OJI87418.1 or OJI87773.1 or OJI91588.1 or OJI84570.1) and (OJI87417.1 or OJI91584.1 or OJI84572.1 or OJI88591.1 or OJI87761.1)	0	1000	0			Fatty acid biosynthesis		Included by manual blast of A.niger protein sequence with Aspergillus tubingensis CBS 134.48 genome
	R272	(3R)-3-Hydroxybutanoyl-[acyl-carrier-protein] hydro-lyase (DH)	C14HACP[c] => C14DACP[c] + H2O[c]	ec-code/2.3.1.86 (beta)	OJI88590.1 or OJI87418.1 or OJI87773.1 or OJI91588.1 or OJI84570.1	0	1000	0			Fatty acid biosynthesis		Included by manual blast of A.niger protein sequence with Aspergillus tubingensis CBS 134.48 genome
	R273	Enoyl-ACP reductase(ER)	C14DACP[c] + H+[c] + NADPH[c] => C140ACP[c] + NADP+[c]	ec-code/2.3.1.86 (beta)	OJI88590.1 or OJI87418.1 or OJI87773.1 or OJI91588.1 or OJI84570.1	0	1000	0			Fatty acid biosynthesis		Included by manual blast of A.niger protein sequence with Aspergillus tubingensis CBS 134.48 genome
	R274	Fatty-acid synthase(alpha+beta)	C120ACP[c] + MALACP[c] + 2 NADPH[c] => ACP[c] + C140ACP[c] + CO2[c] + H2O[c] + 2 NADP+[c]	2.3.1.86	(OJI88590.1 or OJI87418.1 or OJI87773.1 or OJI91588.1 or OJI84570.1) and (OJI87417.1 or OJI91584.1 or OJI84572.1 or OJI88591.1 or OJI87761.1)	0	1000	0			Fatty acid biosynthesis		Included by manual blast of A.niger protein sequence with Aspergillus tubingensis CBS 134.48 genome
	R275	(3R)-3-Hydroxybutanoyl-[acyl-carrier-protein] hydro-lyase (DH)	C16HACP[c] => C16DACP[c] + H2O[c]	ec-code/2.3.1.86 (beta)	OJI88590.1 or OJI87418.1 or OJI87773.1 or OJI91588.1 or OJI84570.1	0	1000	0			Fatty acid biosynthesis		Included by manual blast of A.niger protein sequence with Aspergillus tubingensis CBS 134.48 genome
	R276	Enoyl-ACP reductase(ER)	C16DACP[c] + H+[c] + NADPH[c] => C160ACP[c] + NADP+[c]	ec-code/2.3.1.86 (beta)	OJI88590.1 or OJI87418.1 or OJI87773.1 or OJI91588.1 or OJI84570.1	0	1000	0			Fatty acid biosynthesis		Included by manual blast of A.niger protein sequence with Aspergillus tubingensis CBS 134.48 genome
	R277	Fatty-acid synthase(alpha+beta)	C140ACP[c] + MALACP[c] + 2 NADPH[c] => ACP[c] + C160ACP[c] + CO2[c] + H2O[c] + 2 NADP+[c]	2.3.1.86	(OJI88590.1 or OJI87418.1 or OJI87773.1 or OJI91588.1 or OJI84570.1) and (OJI87417.1 or OJI91584.1 or OJI84572.1 or OJI88591.1 or OJI87761.1)	0	1000	0			Fatty acid biosynthesis		Included by manual blast of A.niger protein sequence with Aspergillus tubingensis CBS 134.48 genome
	R278	(3R)-3-Hydroxyoctadecanoyl-[acyl-carrier-protein] hydro-lyase	C18HACP[c] => C18DACP[c] + H2O[c]	ec-code/2.3.1.86 (beta)	OJI88590.1 or OJI87418.1 or OJI87773.1 or OJI91588.1 or OJI84570.1	0	1000	0			Fatty acid biosynthesis		Included by manual blast of A.niger protein sequence with Aspergillus tubingensis CBS 134.48 genome
	R279	Enoyl-ACP reductase(ER)	C18DACP[c] + H+[c] + NADPH[c] => C180ACP[c] + NADP+[c]	ec-code/2.3.1.86 (beta)	OJI88590.1 or OJI87418.1 or OJI87773.1 or OJI91588.1 or OJI84570.1	0	1000	0			Fatty acid biosynthesis		Included by manual blast of A.niger protein sequence with Aspergillus tubingensis CBS 134.48 genome
	R280	Fatty-acid synthase(alpha+beta)	C160ACP[c] + MALACP[c] + 2 NADPH[c] => ACP[c] + C180ACP[c] + CO2[c] + H2O[c] + 2 NADP+[c]	2.3.1.86	(OJI88590.1 or OJI87418.1 or OJI87773.1 or OJI91588.1 or OJI84570.1) and (OJI87417.1 or OJI91584.1 or OJI84572.1 or OJI88591.1 or OJI87761.1)	0	1000	0			Fatty acid biosynthesis		Included by manual blast of A.niger protein sequence with Aspergillus tubingensis CBS 134.48 genome
	R281	3-oxoacyl-[acyl-carrier-protein] synthase (KS)	C180ACP[c] + MALACP[c] => ACP[c] + C20OACP[c] + CO2[c]	ec-code/2.3.1.86 (alpha);ec-code/2.3.1.179	OJI87417.1 or OJI91584.1 or OJI84572.1 or OJI88591.1 or OJI87761.1 or OJI85873.1	0	1000	0			Fatty acid biosynthesis		Included by manual blast of A.niger protein sequence with Aspergillus tubingensis CBS 134.48 genome
	R282	3-oxoacyl-[acyl-carrier-protein] reductase(KR)	C20OACP[c] + NADPH[c] => C20HACP[c] + NADP+[c]	ec-code/2.3.1.86 (alpha);ec-code/1.1.1.100	OJI87417.1 or OJI91584.1 or OJI84572.1 or OJI88591.1 or OJI87761.1 or OJI83900.1 or OJI80530.1 or OJI82837.1 or OJI87685.1	0	1000	0			Fatty acid biosynthesis		Included by manual blast of A.niger protein sequence with Aspergillus tubingensis CBS 134.48 genome
	R283	Long chain beta-hydroxypalmitoyl thioester dehydratase	C20HACP[c] => C20DACP[c] + H2O[c]	4.2.1.61	OJI88590.1 or OJI91588.1 or OJI87418.1 or OJI84570.1 or OJI87773.1	0	1000	0			Fatty acid biosynthesis		Included by manual blast of A.niger protein sequence with Aspergillus tubingensis CBS 134.48 genome
	R284	Enoyl-ACP reductase	C20DACP[c] + H+[c] + NADPH[c] => C200ACP[c] + NADP+[c]	1.3.1.9	OJI81850.1 or OJI83966.1 or OJI81379.1	0	1000	0			Fatty acid biosynthesis		Included by manual blast of A.niger protein sequence with Aspergillus tubingensis CBS 134.48 genome
	R285	Fatty-acid synthase(alpha+beta)	C180ACP[c] + MALACP[c] + 2 NADPH[c] => ACP[c] + C200ACP[c] + CO2[c] + H2O[c] + 2 NADP+[c]	2.3.1.86	(OJI88590.1 or OJI87418.1 or OJI87773.1 or OJI91588.1 or OJI84570.1) and (OJI87417.1 or OJI91584.1 or OJI84572.1 or OJI88591.1 or OJI87761.1)	0	1000	0			Fatty acid biosynthesis		Included by manual blast of A.niger protein sequence with Aspergillus tubingensis CBS 134.48 genome
	R286	3-oxoacyl-[acyl-carrier-protein] synthase (KS)	MALACP[c] + PROPACP[c] => ACP[c] + C5OACP[c] + CO2[c]	ec-code/2.3.1.86 (alpha);ec-code/2.3.1.179	OJI87417.1 or OJI91584.1 or OJI84572.1 or OJI88591.1 or OJI87761.1 or OJI85873.1	0	1000	0			Fatty acid biosynthesis		Included by manual blast of A.niger protein sequence with Aspergillus tubingensis CBS 134.48 genome
	R287	3-oxoacyl-[acyl-carrier-protein] reductase(KR)	C5OACP[c] + NADPH[c] => C5HACP[c] + NADP+[c]	ec-code/2.3.1.86 (alpha);ec-code/1.1.1.100	OJI87417.1 or OJI91584.1 or OJI84572.1 or OJI88591.1 or OJI87761.1 or OJI83900.1 or OJI80530.1 or OJI82837.1 or OJI87685.1	0	1000	0			Fatty acid biosynthesis		Included by manual blast of A.niger protein sequence with Aspergillus tubingensis CBS 134.48 genome
	R288	Fatty-acid synthase	C5HACP[c] => C5DACP[c] + H2O[c]	2.3.1.85	OJI91584.1 or OJI88591.1 or OJI87417.1 or OJI87761.1 or OJI84572.1	0	1000	0			Fatty acid biosynthesis		Included by manual blast of A.niger protein sequence with Aspergillus tubingensis CBS 134.48 genome
	R289	Enoyl-ACP reductase	C5DACP[c] + H+[c] + NADPH[c] => C50ACP[c] + NADP+[c]	1.3.1.9	OJI81850.1 or OJI83966.1 or OJI81379.1	0	1000	0			Fatty acid biosynthesis		Included by manual blast of A.niger protein sequence with Aspergillus tubingensis CBS 134.48 genome
	R290	Fatty-acid synthase(alpha+beta)	MALACP[c] + 2 NADPH[c] + PROPACP[c] => ACP[c] + C50ACP[c] + CO2[c] + H2O[c] + 2 NADP+[c]	2.3.1.86	(OJI88590.1 or OJI87418.1 or OJI87773.1 or OJI91588.1 or OJI84570.1) and (OJI87417.1 or OJI91584.1 or OJI84572.1 or OJI88591.1 or OJI87761.1)	0	1000	0			Fatty acid biosynthesis		Included by manual blast of A.niger protein sequence with Aspergillus tubingensis CBS 134.48 genome
	R291	3-oxoacyl-[acyl-carrier-protein] synthase (KS)	C50ACP[c] + MALACP[c] => ACP[c] + C7OACP[c] + CO2[c]	ec-code/2.3.1.86 (alpha);ec-code/2.3.1.179	OJI87417.1 or OJI91584.1 or OJI84572.1 or OJI88591.1 or OJI87761.1 or OJI85873.1	0	1000	0			Fatty acid biosynthesis		Included by manual blast of A.niger protein sequence with Aspergillus tubingensis CBS 134.48 genome
	R292	3-oxoacyl-[acyl-carrier-protein] reductase(KR)	C7OACP[c] + NADPH[c] => C7HACP[c] + NADP+[c]	ec-code/2.3.1.86 (alpha);ec-code/1.1.1.100	OJI87417.1 or OJI91584.1 or OJI84572.1 or OJI88591.1 or OJI87761.1 or OJI83900.1 or OJI80530.1 or OJI82837.1 or OJI87685.1	0	1000	0			Fatty acid biosynthesis		Included by manual blast of A.niger protein sequence with Aspergillus tubingensis CBS 134.48 genome
	R293	Fatty-acid synthase	C7HACP[c] => C7DACP[c] + H2O[c]	2.3.1.85	OJI91584.1 or OJI88591.1 or OJI87417.1 or OJI87761.1 or OJI84572.1	0	1000	0			Fatty acid biosynthesis		Included by manual blast of A.niger protein sequence with Aspergillus tubingensis CBS 134.48 genome
	R294	Enoyl-ACP reductase	C7DACP[c] + H+[c] + NADPH[c] => C70ACP[c] + NADP+[c]	1.3.1.9	OJI81850.1 or OJI83966.1 or OJI81379.1	0	1000	0			Fatty acid biosynthesis		Included by manual blast of A.niger protein sequence with Aspergillus tubingensis CBS 134.48 genome
	R295	Fatty-acid synthase(alpha+beta)	C50ACP[c] + MALACP[c] + 2 NADPH[c] => ACP[c] + C70ACP[c] + CO2[c] + H2O[c] + 2 NADP+[c]	2.3.1.86	(OJI88590.1 or OJI87418.1 or OJI87773.1 or OJI91588.1 or OJI84570.1) and (OJI87417.1 or OJI91584.1 or OJI84572.1 or OJI88591.1 or OJI87761.1)	0	1000	0			Fatty acid biosynthesis		Included by manual blast of A.niger protein sequence with Aspergillus tubingensis CBS 134.48 genome
	R296	3-oxoacyl-[acyl-carrier-protein] synthase (KS)	C70ACP[c] + MALACP[c] => ACP[c] + C9OACP[c] + CO2[c]	ec-code/2.3.1.86 (alpha);ec-code/2.3.1.179	OJI87417.1 or OJI91584.1 or OJI84572.1 or OJI88591.1 or OJI87761.1 or OJI85873.1	0	1000	0			Fatty acid biosynthesis		Included by manual blast of A.niger protein sequence with Aspergillus tubingensis CBS 134.48 genome
	R297	3-oxoacyl-[acyl-carrier-protein] reductase(KR)	C9OACP[c] + NADPH[c] => C9HACP[c] + NADP+[c]	ec-code/2.3.1.86 (alpha);ec-code/1.1.1.100	OJI87417.1 or OJI91584.1 or OJI84572.1 or OJI88591.1 or OJI87761.1 or OJI83900.1 or OJI80530.1 or OJI82837.1 or OJI87685.1	0	1000	0			Fatty acid biosynthesis		Included by manual blast of A.niger protein sequence with Aspergillus tubingensis CBS 134.48 genome
	R298	Fatty-acid synthase	C9HACP[c] => C9DACP[c] + H2O[c]	2.3.1.85	OJI91584.1 or OJI88591.1 or OJI87417.1 or OJI87761.1 or OJI84572.1	0	1000	0			Fatty acid biosynthesis		Included by manual blast of A.niger protein sequence with Aspergillus tubingensis CBS 134.48 genome
	R299	Enoyl-ACP reductase	C9DACP[c] + H+[c] + NADPH[c] => C90ACP[c] + NADP+[c]	1.3.1.9	OJI81850.1 or OJI83966.1 or OJI81379.1	0	1000	0			Fatty acid biosynthesis		Included by manual blast of A.niger protein sequence with Aspergillus tubingensis CBS 134.48 genome
	R300	Fatty-acid synthase(alpha+beta)	C70ACP[c] + MALACP[c] + 2 NADPH[c] => ACP[c] + C90ACP[c] + CO2[c] + H2O[c] + 2 NADP+[c]	2.3.1.86	(OJI88590.1 or OJI87418.1 or OJI87773.1 or OJI91588.1 or OJI84570.1) and (OJI87417.1 or OJI91584.1 or OJI84572.1 or OJI88591.1 or OJI87761.1)	0	1000	0			Fatty acid biosynthesis		Included by manual blast of A.niger protein sequence with Aspergillus tubingensis CBS 134.48 genome
	R301	3-oxoacyl-[acyl-carrier-protein] synthase (KS)	C90ACP[c] + MALACP[c] => ACP[c] + C11OACP[c] + CO2[c]	ec-code/2.3.1.86 (alpha);ec-code/2.3.1.179	OJI87417.1 or OJI91584.1 or OJI84572.1 or OJI88591.1 or OJI87761.1 or OJI85873.1	0	1000	0			Fatty acid biosynthesis		Included by manual blast of A.niger protein sequence with Aspergillus tubingensis CBS 134.48 genome
	R302	3-oxoacyl-[acyl-carrier-protein] reductase(KR)	C11OACP[c] + NADPH[c] => C11HACP[c] + NADP+[c]	ec-code/2.3.1.86 (alpha);ec-code/1.1.1.100	OJI87417.1 or OJI91584.1 or OJI84572.1 or OJI88591.1 or OJI87761.1 or OJI83900.1 or OJI80530.1 or OJI82837.1 or OJI87685.1	0	1000	0			Fatty acid biosynthesis		Included by manual blast of A.niger protein sequence with Aspergillus tubingensis CBS 134.48 genome
	R303	Fatty-acid synthase	C11HACP[c] => C11DACP[c] + H2O[c]	2.3.1.85	OJI91584.1 or OJI88591.1 or OJI87417.1 or OJI87761.1 or OJI84572.1	0	1000	0			Fatty acid biosynthesis		Included by manual blast of A.niger protein sequence with Aspergillus tubingensis CBS 134.48 genome
	R304	Enoyl-ACP reductase	C11DACP[c] + H+[c] + NADPH[c] => C110ACP[c] + NADP+[c]	1.3.1.9	OJI81850.1 or OJI83966.1 or OJI81379.1	0	1000	0			Fatty acid biosynthesis		Included by manual blast of A.niger protein sequence with Aspergillus tubingensis CBS 134.48 genome
	R305	Fatty-acid synthase(alpha+beta)	C90ACP[c] + MALACP[c] + 2 NADPH[c] => ACP[c] + C110ACP[c] + CO2[c] + H2O[c] + 2 NADP+[c]	2.3.1.86	(OJI88590.1 or OJI87418.1 or OJI87773.1 or OJI91588.1 or OJI84570.1) and (OJI87417.1 or OJI91584.1 or OJI84572.1 or OJI88591.1 or OJI87761.1)	0	1000	0			Fatty acid biosynthesis		Included by manual blast of A.niger protein sequence with Aspergillus tubingensis CBS 134.48 genome
	R306	3-oxoacyl-[acyl-carrier-protein] synthase (KS)	C110ACP[c] + MALACP[c] => ACP[c] + C13OACP[c] + CO2[c]	ec-code/2.3.1.86 (alpha);ec-code/2.3.1.179	OJI87417.1 or OJI91584.1 or OJI84572.1 or OJI88591.1 or OJI87761.1 or OJI85873.1	0	1000	0			Fatty acid biosynthesis		Included by manual blast of A.niger protein sequence with Aspergillus tubingensis CBS 134.48 genome
	R307	3-oxoacyl-[acyl-carrier-protein] reductase(KR)	C13OACP[c] + NADPH[c] => C13HACP[c] + NADP+[c]	ec-code/2.3.1.86 (alpha);ec-code/1.1.1.100	OJI87417.1 or OJI91584.1 or OJI84572.1 or OJI88591.1 or OJI87761.1 or OJI83900.1 or OJI80530.1 or OJI82837.1 or OJI87685.1	0	1000	0			Fatty acid biosynthesis		Included by manual blast of A.niger protein sequence with Aspergillus tubingensis CBS 134.48 genome
	R308	Fatty-acid synthase	C13HACP[c] => C13DACP[c] + H2O[c]	2.3.1.85	OJI91584.1 or OJI88591.1 or OJI87417.1 or OJI87761.1 or OJI84572.1	0	1000	0			Fatty acid biosynthesis		Included by manual blast of A.niger protein sequence with Aspergillus tubingensis CBS 134.48 genome
	R309	Enoyl-ACP reductase	C13DACP[c] + H+[c] + NADPH[c] => C130ACP[c] + NADP+[c]	1.3.1.9	OJI81850.1 or OJI83966.1 or OJI81379.1	0	1000	0			Fatty acid biosynthesis		Included by manual blast of A.niger protein sequence with Aspergillus tubingensis CBS 134.48 genome
	R310	Fatty-acid synthase(alpha+beta)	C110ACP[c] + MALACP[c] + 2 NADPH[c] => ACP[c] + C130ACP[c] + CO2[c] + H2O[c] + 2 NADP+[c]	2.3.1.86	(OJI88590.1 or OJI87418.1 or OJI87773.1 or OJI91588.1 or OJI84570.1) and (OJI87417.1 or OJI91584.1 or OJI84572.1 or OJI88591.1 or OJI87761.1)	0	1000	0			Fatty acid biosynthesis		Included by manual blast of A.niger protein sequence with Aspergillus tubingensis CBS 134.48 genome
	R311	3-oxoacyl-[acyl-carrier-protein] synthase (KS)	C130ACP[c] + MALACP[c] => ACP[c] + C15OACP[c] + CO2[c]	ec-code/2.3.1.86 (alpha);ec-code/2.3.1.179	OJI87417.1 or OJI91584.1 or OJI84572.1 or OJI88591.1 or OJI87761.1 or OJI85873.1	0	1000	0			Fatty acid biosynthesis		Included by manual blast of A.niger protein sequence with Aspergillus tubingensis CBS 134.48 genome
	R312	3-oxoacyl-[acyl-carrier-protein] reductase(KR)	C15OACP[c] + NADPH[c] => C15HACP[c] + NADP+[c]	ec-code/2.3.1.86 (alpha);ec-code/1.1.1.100	OJI87417.1 or OJI91584.1 or OJI84572.1 or OJI88591.1 or OJI87761.1 or OJI83900.1 or OJI80530.1 or OJI82837.1 or OJI87685.1	0	1000	0			Fatty acid biosynthesis		Included by manual blast of A.niger protein sequence with Aspergillus tubingensis CBS 134.48 genome
	R313	Fatty-acid synthase	C15HACP[c] => C15DACP[c] + H2O[c]	2.3.1.85	OJI91584.1 or OJI88591.1 or OJI87417.1 or OJI87761.1 or OJI84572.1	0	1000	0			Fatty acid biosynthesis		Included by manual blast of A.niger protein sequence with Aspergillus tubingensis CBS 134.48 genome
	R314	Enoyl-ACP reductase	C15DACP[c] + H+[c] + NADPH[c] => C150ACP[c] + NADP+[c]	1.3.1.9	OJI81850.1 or OJI83966.1 or OJI81379.1	0	1000	0			Fatty acid biosynthesis		Included by manual blast of A.niger protein sequence with Aspergillus tubingensis CBS 134.48 genome
	R315	Fatty-acid synthase(alpha+beta)	C130ACP[c] + MALACP[c] + 2 NADPH[c] => ACP[c] + C150ACP[c] + CO2[c] + H2O[c] + 2 NADP+[c]	2.3.1.86	(OJI88590.1 or OJI87418.1 or OJI87773.1 or OJI91588.1 or OJI84570.1) and (OJI87417.1 or OJI91584.1 or OJI84572.1 or OJI88591.1 or OJI87761.1)	0	1000	0			Fatty acid biosynthesis		Included by manual blast of A.niger protein sequence with Aspergillus tubingensis CBS 134.48 genome
	R316	3-oxoacyl-[acyl-carrier-protein] synthase (KS)	C150ACP[c] + MALACP[c] => ACP[c] + C17OACP[c] + CO2[c]	ec-code/2.3.1.86 (alpha);ec-code/2.3.1.179	OJI87417.1 or OJI91584.1 or OJI84572.1 or OJI88591.1 or OJI87761.1 or OJI85873.1	0	1000	0			Fatty acid biosynthesis		Included by manual blast of A.niger protein sequence with Aspergillus tubingensis CBS 134.48 genome
	R317	3-oxoacyl-[acyl-carrier-protein] reductase(KR)	C17OACP[c] + NADPH[c] => C17HACP[c] + NADP+[c]	ec-code/2.3.1.86 (alpha);ec-code/1.1.1.100	OJI87417.1 or OJI91584.1 or OJI84572.1 or OJI88591.1 or OJI87761.1 or OJI83900.1 or OJI80530.1 or OJI82837.1 or OJI87685.1	0	1000	0			Fatty acid biosynthesis		Included by manual blast of A.niger protein sequence with Aspergillus tubingensis CBS 134.48 genome
	R318	Fatty-acid synthase	C17HACP[c] => C17DACP[c] + H2O[c]	2.3.1.85	OJI91584.1 or OJI88591.1 or OJI87417.1 or OJI87761.1 or OJI84572.1	0	1000	0			Fatty acid biosynthesis		Included by manual blast of A.niger protein sequence with Aspergillus tubingensis CBS 134.48 genome
	R319	Enoyl-ACP reductase	C17DACP[c] + H+[c] + NADPH[c] => C170ACP[c] + NADP+[c]	1.3.1.9	OJI81850.1 or OJI83966.1 or OJI81379.1	0	1000	0			Fatty acid biosynthesis		Included by manual blast of A.niger protein sequence with Aspergillus tubingensis CBS 134.48 genome
	R320	Fatty-acid synthase(alpha+beta)	C150ACP[c] + MALACP[c] + 2 NADPH[c] => ACP[c] + C170ACP[c] + CO2[c] + H2O[c] + 2 NADP+[c]	2.3.1.86	(OJI88590.1 or OJI87418.1 or OJI87773.1 or OJI91588.1 or OJI84570.1) and (OJI87417.1 or OJI91584.1 or OJI84572.1 or OJI88591.1 or OJI87761.1)	0	1000	0			Fatty acid biosynthesis		Included by manual blast of A.niger protein sequence with Aspergillus tubingensis CBS 134.48 genome
	R321	Acyl-ACP-hydrolase	C180ACP[c] + H2O[c] => ACP[c] + C180[c]	3.1.2.14	OJI90000.1 or OJI88893.1 or OJI89947.1 or OJI83053.1 or OJI83130.1 or OJI88533.1 or OJI80367.1 or OJI80755.1 or OJI89152.1 or OJI87738.1 or OJI89184.1 or OJI83697.1 or OJI88192.1 or OJI82802.1 or OJI84774.1 or OJI86824.1 or OJI79696.1 or OJI84681.1 or OJI85053.1 or OJI85993.1 or OJI85468.1 or OJI89072.1 or OJI87802.1 or OJI87228.1 or OJI85471.1 or OJI83148.1 or OJI88527.1 or OJI82881.1 or OJI8557…	0	1000	0			Fatty acid biosynthesis		Included by manual blast of A.niger protein sequence with Aspergillus tubingensis CBS 134.48 genome
	R322	Acyl-ACP-hydrolase	C181ACP[c] + H2O[c] => ACP[c] + C181[c]	3.1.2.14	OJI90000.1 or OJI88893.1 or OJI89947.1 or OJI83053.1 or OJI83130.1 or OJI88533.1 or OJI80367.1 or OJI80755.1 or OJI89152.1 or OJI87738.1 or OJI89184.1 or OJI83697.1 or OJI88192.1 or OJI82802.1 or OJI84774.1 or OJI86824.1 or OJI79696.1 or OJI84681.1 or OJI85053.1 or OJI85993.1 or OJI85468.1 or OJI89072.1 or OJI87802.1 or OJI87228.1 or OJI85471.1 or OJI83148.1 or OJI88527.1 or OJI82881.1 or OJI8557…	0	1000	0			Fatty acid biosynthesis		Included by manual blast of A.niger protein sequence with Aspergillus tubingensis CBS 134.48 genome
	R323	Acyl-ACP-hydrolase	C182ACP[c] + H2O[c] => ACP[c] + C182[c]	3.1.2.14	OJI90000.1 or OJI88893.1 or OJI89947.1 or OJI83053.1 or OJI83130.1 or OJI88533.1 or OJI80367.1 or OJI80755.1 or OJI89152.1 or OJI87738.1 or OJI89184.1 or OJI83697.1 or OJI88192.1 or OJI82802.1 or OJI84774.1 or OJI86824.1 or OJI79696.1 or OJI84681.1 or OJI85053.1 or OJI85993.1 or OJI85468.1 or OJI89072.1 or OJI87802.1 or OJI87228.1 or OJI85471.1 or OJI83148.1 or OJI88527.1 or OJI82881.1 or OJI8557…	0	1000	0			Fatty acid biosynthesis		Included by manual blast of A.niger protein sequence with Aspergillus tubingensis CBS 134.48 genome
	R324	Acyl-ACP-hydrolase	C183ACP[c] + H2O[c] => ACP[c] + C183[c]	3.1.2.14	OJI90000.1 or OJI88893.1 or OJI89947.1 or OJI83053.1 or OJI83130.1 or OJI88533.1 or OJI80367.1 or OJI80755.1 or OJI89152.1 or OJI87738.1 or OJI89184.1 or OJI83697.1 or OJI88192.1 or OJI82802.1 or OJI84774.1 or OJI86824.1 or OJI79696.1 or OJI84681.1 or OJI85053.1 or OJI85993.1 or OJI85468.1 or OJI89072.1 or OJI87802.1 or OJI87228.1 or OJI85471.1 or OJI83148.1 or OJI88527.1 or OJI82881.1 or OJI8557…	0	1000	0			Fatty acid biosynthesis		Included by manual blast of A.niger protein sequence with Aspergillus tubingensis CBS 134.48 genome
	R325	Acyl-ACP-hydrolase	C120ACP[c] + H2O[c] => ACP[c] + C120[c]	3.1.2.14	OJI90000.1 or OJI88893.1 or OJI89947.1 or OJI83053.1 or OJI83130.1 or OJI88533.1 or OJI80367.1 or OJI80755.1 or OJI89152.1 or OJI87738.1 or OJI89184.1 or OJI83697.1 or OJI88192.1 or OJI82802.1 or OJI84774.1 or OJI86824.1 or OJI79696.1 or OJI84681.1 or OJI85053.1 or OJI85993.1 or OJI85468.1 or OJI89072.1 or OJI87802.1 or OJI87228.1 or OJI85471.1 or OJI83148.1 or OJI88527.1 or OJI82881.1 or OJI8557…	0	1000	0			Fatty acid biosynthesis		Included by manual blast of A.niger protein sequence with Aspergillus tubingensis CBS 134.48 genome
	R326	Acyl-ACP-hydrolase	C150ACP[c] + H2O[c] => ACP[c] + C150[c]	3.1.2.14	OJI90000.1 or OJI88893.1 or OJI89947.1 or OJI83053.1 or OJI83130.1 or OJI88533.1 or OJI80367.1 or OJI80755.1 or OJI89152.1 or OJI87738.1 or OJI89184.1 or OJI83697.1 or OJI88192.1 or OJI82802.1 or OJI84774.1 or OJI86824.1 or OJI79696.1 or OJI84681.1 or OJI85053.1 or OJI85993.1 or OJI85468.1 or OJI89072.1 or OJI87802.1 or OJI87228.1 or OJI85471.1 or OJI83148.1 or OJI88527.1 or OJI82881.1 or OJI8557…	0	1000	0			Fatty acid biosynthesis		Included by manual blast of A.niger protein sequence with Aspergillus tubingensis CBS 134.48 genome
	R327	Acyl-ACP-hydrolase	C141ACP[c] + H2O[c] => ACP[c] + C141[c]	3.1.2.14	OJI90000.1 or OJI88893.1 or OJI89947.1 or OJI83053.1 or OJI83130.1 or OJI88533.1 or OJI80367.1 or OJI80755.1 or OJI89152.1 or OJI87738.1 or OJI89184.1 or OJI83697.1 or OJI88192.1 or OJI82802.1 or OJI84774.1 or OJI86824.1 or OJI79696.1 or OJI84681.1 or OJI85053.1 or OJI85993.1 or OJI85468.1 or OJI89072.1 or OJI87802.1 or OJI87228.1 or OJI85471.1 or OJI83148.1 or OJI88527.1 or OJI82881.1 or OJI8557…	0	1000	0			Fatty acid biosynthesis		Included by manual blast of A.niger protein sequence with Aspergillus tubingensis CBS 134.48 genome
	R328	Acyl-ACP-hydrolase	C161ACP[c] + H2O[c] => ACP[c] + C161[c]	3.1.2.14	OJI90000.1 or OJI88893.1 or OJI89947.1 or OJI83053.1 or OJI83130.1 or OJI88533.1 or OJI80367.1 or OJI80755.1 or OJI89152.1 or OJI87738.1 or OJI89184.1 or OJI83697.1 or OJI88192.1 or OJI82802.1 or OJI84774.1 or OJI86824.1 or OJI79696.1 or OJI84681.1 or OJI85053.1 or OJI85993.1 or OJI85468.1 or OJI89072.1 or OJI87802.1 or OJI87228.1 or OJI85471.1 or OJI83148.1 or OJI88527.1 or OJI82881.1 or OJI8557…	0	1000	0			Fatty acid biosynthesis		Included by manual blast of A.niger protein sequence with Aspergillus tubingensis CBS 134.48 genome
	R329	Acyl-ACP-hydrolase	C162ACP[c] + H2O[c] => ACP[c] + C162[c]	3.1.2.14	OJI90000.1 or OJI88893.1 or OJI89947.1 or OJI83053.1 or OJI83130.1 or OJI88533.1 or OJI80367.1 or OJI80755.1 or OJI89152.1 or OJI87738.1 or OJI89184.1 or OJI83697.1 or OJI88192.1 or OJI82802.1 or OJI84774.1 or OJI86824.1 or OJI79696.1 or OJI84681.1 or OJI85053.1 or OJI85993.1 or OJI85468.1 or OJI89072.1 or OJI87802.1 or OJI87228.1 or OJI85471.1 or OJI83148.1 or OJI88527.1 or OJI82881.1 or OJI8557…	0	1000	0			Fatty acid biosynthesis		Included by manual blast of A.niger protein sequence with Aspergillus tubingensis CBS 134.48 genome
	R330	Acyl-ACP-hydrolase	C170ACP[c] + H2O[c] => ACP[c] + C170[c]	3.1.2.14	OJI90000.1 or OJI88893.1 or OJI89947.1 or OJI83053.1 or OJI83130.1 or OJI88533.1 or OJI80367.1 or OJI80755.1 or OJI89152.1 or OJI87738.1 or OJI89184.1 or OJI83697.1 or OJI88192.1 or OJI82802.1 or OJI84774.1 or OJI86824.1 or OJI79696.1 or OJI84681.1 or OJI85053.1 or OJI85993.1 or OJI85468.1 or OJI89072.1 or OJI87802.1 or OJI87228.1 or OJI85471.1 or OJI83148.1 or OJI88527.1 or OJI82881.1 or OJI8557…	0	1000	0			Fatty acid biosynthesis		Included by manual blast of A.niger protein sequence with Aspergillus tubingensis CBS 134.48 genome
	R331	Acyl-ACP-hydrolase	C100ACP[c] + H2O[c] => ACP[c] + C100[c]	3.1.2.14	OJI90000.1 or OJI88893.1 or OJI89947.1 or OJI83053.1 or OJI83130.1 or OJI88533.1 or OJI80367.1 or OJI80755.1 or OJI89152.1 or OJI87738.1 or OJI89184.1 or OJI83697.1 or OJI88192.1 or OJI82802.1 or OJI84774.1 or OJI86824.1 or OJI79696.1 or OJI84681.1 or OJI85053.1 or OJI85993.1 or OJI85468.1 or OJI89072.1 or OJI87802.1 or OJI87228.1 or OJI85471.1 or OJI83148.1 or OJI88527.1 or OJI82881.1 or OJI8557…	0	1000	0			Fatty acid biosynthesis		Included by manual blast of A.niger protein sequence with Aspergillus tubingensis CBS 134.48 genome
	R332	Acyl-ACP-hydrolase	C80ACP[c] + H2O[c] => ACP[c] + C80[c] + H+[c]	3.1.2.14	OJI90000.1 or OJI88893.1 or OJI89947.1 or OJI83053.1 or OJI83130.1 or OJI88533.1 or OJI80367.1 or OJI80755.1 or OJI89152.1 or OJI87738.1 or OJI89184.1 or OJI83697.1 or OJI88192.1 or OJI82802.1 or OJI84774.1 or OJI86824.1 or OJI79696.1 or OJI84681.1 or OJI85053.1 or OJI85993.1 or OJI85468.1 or OJI89072.1 or OJI87802.1 or OJI87228.1 or OJI85471.1 or OJI83148.1 or OJI88527.1 or OJI82881.1 or OJI8557…	0	1000	0			Fatty acid biosynthesis		Included by manual blast of A.niger protein sequence with Aspergillus tubingensis CBS 134.48 genome
	R333	Acyl-ACP-hydrolase	C60ACP[c] + H2O[c] => ACP[c] + C60[c]	3.1.2.14	OJI90000.1 or OJI88893.1 or OJI89947.1 or OJI83053.1 or OJI83130.1 or OJI88533.1 or OJI80367.1 or OJI80755.1 or OJI89152.1 or OJI87738.1 or OJI89184.1 or OJI83697.1 or OJI88192.1 or OJI82802.1 or OJI84774.1 or OJI86824.1 or OJI79696.1 or OJI84681.1 or OJI85053.1 or OJI85993.1 or OJI85468.1 or OJI89072.1 or OJI87802.1 or OJI87228.1 or OJI85471.1 or OJI83148.1 or OJI88527.1 or OJI82881.1 or OJI8557…	0	1000	0			Fatty acid biosynthesis		Included by manual blast of A.niger protein sequence with Aspergillus tubingensis CBS 134.48 genome
	R334	Acyl-ACP-hydrolase	C40ACP[c] + H2O[c] => ACP[c] + C40[c]	3.1.2.14	OJI90000.1 or OJI88893.1 or OJI89947.1 or OJI83053.1 or OJI83130.1 or OJI88533.1 or OJI80367.1 or OJI80755.1 or OJI89152.1 or OJI87738.1 or OJI89184.1 or OJI83697.1 or OJI88192.1 or OJI82802.1 or OJI84774.1 or OJI86824.1 or OJI79696.1 or OJI84681.1 or OJI85053.1 or OJI85993.1 or OJI85468.1 or OJI89072.1 or OJI87802.1 or OJI87228.1 or OJI85471.1 or OJI83148.1 or OJI88527.1 or OJI82881.1 or OJI8557…	0	1000	0			Fatty acid biosynthesis		Included by manual blast of A.niger protein sequence with Aspergillus tubingensis CBS 134.48 genome
	R335	Acyl-ACP-hydrolase	C200ACP[c] + H2O[c] => ACP[c] + C200[c]	3.1.2.14	OJI90000.1 or OJI88893.1 or OJI89947.1 or OJI83053.1 or OJI83130.1 or OJI88533.1 or OJI80367.1 or OJI80755.1 or OJI89152.1 or OJI87738.1 or OJI89184.1 or OJI83697.1 or OJI88192.1 or OJI82802.1 or OJI84774.1 or OJI86824.1 or OJI79696.1 or OJI84681.1 or OJI85053.1 or OJI85993.1 or OJI85468.1 or OJI89072.1 or OJI87802.1 or OJI87228.1 or OJI85471.1 or OJI83148.1 or OJI88527.1 or OJI82881.1 or OJI8557…	0	1000	0			Fatty acid biosynthesis		Included by manual blast of A.niger protein sequence with Aspergillus tubingensis CBS 134.48 genome
	R336	Acyl-ACP-hydrolase	C171ACP[c] + H2O[c] => ACP[c] + C171[c]	3.1.2.14	OJI90000.1 or OJI88893.1 or OJI89947.1 or OJI83053.1 or OJI83130.1 or OJI88533.1 or OJI80367.1 or OJI80755.1 or OJI89152.1 or OJI87738.1 or OJI89184.1 or OJI83697.1 or OJI88192.1 or OJI82802.1 or OJI84774.1 or OJI86824.1 or OJI79696.1 or OJI84681.1 or OJI85053.1 or OJI85993.1 or OJI85468.1 or OJI89072.1 or OJI87802.1 or OJI87228.1 or OJI85471.1 or OJI83148.1 or OJI88527.1 or OJI82881.1 or OJI8557…	0	1000	0			Fatty acid biosynthesis		Included by manual blast of A.niger protein sequence with Aspergillus tubingensis CBS 134.48 genome
	R337	[ACP]acetyltransferase	C170ACP[c] + CoA[c] <=> ACP[c] + C170COA[c]	2.3.1.38	OJI88590.1 or OJI91588.1 or OJI87418.1 or OJI84570.1 or OJI87773.1	-1000	1000	0			Fatty acid biosynthesis		Included by manual blast of A.niger protein sequence with Aspergillus tubingensis CBS 134.48 genome
	R338	[ACP]acetyltransferase	C200ACP[c] + CoA[c] <=> ACP[c] + C200COA[c]	2.3.1.38	OJI88590.1 or OJI91588.1 or OJI87418.1 or OJI84570.1 or OJI87773.1	-1000	1000	0			Fatty acid biosynthesis		Included by manual blast of A.niger protein sequence with Aspergillus tubingensis CBS 134.48 genome
	R339	[ACP]acetyltransferase	C171ACP[c] + CoA[c] <=> ACP[c] + C171COA[c]	2.3.1.38	OJI88590.1 or OJI91588.1 or OJI87418.1 or OJI84570.1 or OJI87773.1	-1000	1000	0			Fatty acid biosynthesis		Included by manual blast of A.niger protein sequence with Aspergillus tubingensis CBS 134.48 genome
	R340	[ACP]acetyltransferase	C181ACP[c] + CoA[c] <=> ACP[c] + C181COA[c]	2.3.1.38	OJI88590.1 or OJI91588.1 or OJI87418.1 or OJI84570.1 or OJI87773.1	-1000	1000	0			Fatty acid biosynthesis		Included by manual blast of A.niger protein sequence with Aspergillus tubingensis CBS 134.48 genome
	R341	[ACP]acetyltransferase	C40ACP[c] + CoA[c] <=> ACP[c] + C40COA[c]	2.3.1.38	OJI88590.1 or OJI91588.1 or OJI87418.1 or OJI84570.1 or OJI87773.1	-1000	1000	0			Fatty acid biosynthesis		Included by manual blast of A.niger protein sequence with Aspergillus tubingensis CBS 134.48 genome
	R342	[ACP]acetyltransferase	C60ACP[c] + CoA[c] <=> ACP[c] + C60COA[c]	2.3.1.38	OJI88590.1 or OJI91588.1 or OJI87418.1 or OJI84570.1 or OJI87773.1	-1000	1000	0			Fatty acid biosynthesis		Included by manual blast of A.niger protein sequence with Aspergillus tubingensis CBS 134.48 genome
	R343	[ACP]acetyltransferase	C80ACP[c] + CoA[c] <=> ACP[c] + C80COA[c]	2.3.1.38	OJI88590.1 or OJI91588.1 or OJI87418.1 or OJI84570.1 or OJI87773.1	-1000	1000	0			Fatty acid biosynthesis		Included by manual blast of A.niger protein sequence with Aspergillus tubingensis CBS 134.48 genome
	R344	[ACP]acetyltransferase	C100ACP[c] + CoA[c] <=> ACP[c] + C100COA[c]	2.3.1.38	OJI88590.1 or OJI91588.1 or OJI87418.1 or OJI84570.1 or OJI87773.1	-1000	1000	0			Fatty acid biosynthesis		Included by manual blast of A.niger protein sequence with Aspergillus tubingensis CBS 134.48 genome
	R345	[ACP]acetyltransferase	C120ACP[c] + CoA[c] <=> ACP[c] + C120COA[c]	2.3.1.38	OJI88590.1 or OJI91588.1 or OJI87418.1 or OJI84570.1 or OJI87773.1	-1000	1000	0			Fatty acid biosynthesis		Included by manual blast of A.niger protein sequence with Aspergillus tubingensis CBS 134.48 genome
	R346	[ACP]acetyltransferase	C140ACP[c] + CoA[c] <=> ACP[c] + C140COA[c]	2.3.1.38	OJI88590.1 or OJI91588.1 or OJI87418.1 or OJI84570.1 or OJI87773.1	-1000	1000	0			Fatty acid biosynthesis		Included by manual blast of A.niger protein sequence with Aspergillus tubingensis CBS 134.48 genome
	R347	[ACP]acetyltransferase	C141ACP[c] + CoA[c] <=> ACP[c] + C141COA[c]	2.3.1.38	OJI88590.1 or OJI91588.1 or OJI87418.1 or OJI84570.1 or OJI87773.1	-1000	1000	0			Fatty acid biosynthesis		Included by manual blast of A.niger protein sequence with Aspergillus tubingensis CBS 134.48 genome
	R348	[ACP]acetyltransferase	C161ACP[c] + CoA[c] <=> ACP[c] + C161COA[c]	2.3.1.38	OJI88590.1 or OJI91588.1 or OJI87418.1 or OJI84570.1 or OJI87773.1	-1000	1000	0			Fatty acid biosynthesis		Included by manual blast of A.niger protein sequence with Aspergillus tubingensis CBS 134.48 genome
	R349	[ACP]acetyltransferase	C180ACP[c] + CoA[c] <=> ACP[c] + C180COA[c]	2.3.1.38	OJI88590.1 or OJI91588.1 or OJI87418.1 or OJI84570.1 or OJI87773.1	-1000	1000	0			Fatty acid biosynthesis		Included by manual blast of A.niger protein sequence with Aspergillus tubingensis CBS 134.48 genome
	R350	[ACP]acetyltransferase	C182ACP[c] + CoA[c] <=> ACP[c] + C182COA[c]	2.3.1.38	OJI88590.1 or OJI91588.1 or OJI87418.1 or OJI84570.1 or OJI87773.1	-1000	1000	0			Fatty acid biosynthesis		Included by manual blast of A.niger protein sequence with Aspergillus tubingensis CBS 134.48 genome
	R351	[ACP]acetyltransferase	C183ACP[c] + CoA[c] <=> ACP[c] + C183COA[c]	2.3.1.38	OJI88590.1 or OJI91588.1 or OJI87418.1 or OJI84570.1 or OJI87773.1	-1000	1000	0			Fatty acid biosynthesis		Included by manual blast of A.niger protein sequence with Aspergillus tubingensis CBS 134.48 genome
	R352	[ACP]acetyltransferase	ACP[c] + PROPCOA[c] => CoA[c] + PROPACP[c]	2.3.1.38	OJI88590.1 or OJI91588.1 or OJI87418.1 or OJI84570.1 or OJI87773.1	0	1000	0			Fatty acid biosynthesis		Included by manual blast of A.niger protein sequence with Aspergillus tubingensis CBS 134.48 genome
	R353	[ACP]acetyltransferase	C150ACP[c] + CoA[c] <=> ACP[c] + C150COA[c]	2.3.1.38	OJI88590.1 or OJI91588.1 or OJI87418.1 or OJI84570.1 or OJI87773.1	-1000	1000	0			Fatty acid biosynthesis		Included by manual blast of A.niger protein sequence with Aspergillus tubingensis CBS 134.48 genome
	R354	[ACP]acetyltransferase	C162ACP[c] + CoA[c] <=> ACP[c] + C162COA[c]	2.3.1.38	OJI88590.1 or OJI91588.1 or OJI87418.1 or OJI84570.1 or OJI87773.1	-1000	1000	0			Fatty acid biosynthesis		Included by manual blast of A.niger protein sequence with Aspergillus tubingensis CBS 134.48 genome
	R355	Acyl-CoA synthetase	ATP[c] + CoA[c] + C40[c] => PPI[c] + AMP[c] + C40COA[c]	6.2.1.3	OJI83950.1	0	1000	0			Fatty acid biosynthesis		Included by manual blast of A.niger protein sequence with Aspergillus tubingensis CBS 134.48 genome
	R356	Acyl-CoA synthetase	ATP[c] + CoA[c] + C60[c] => PPI[c] + AMP[c] + C60COA[c]	6.2.1.3	OJI83950.1	0	1000	0			Fatty acid biosynthesis		Included by manual blast of A.niger protein sequence with Aspergillus tubingensis CBS 134.48 genome
	R357	Acyl-CoA synthetase	ATP[c] + CoA[c] + C80[c] => PPI[c] + AMP[c] + C80COA[c]	6.2.1.3	OJI83950.1	0	1000	0			Fatty acid biosynthesis		Included by manual blast of A.niger protein sequence with Aspergillus tubingensis CBS 134.48 genome
	R358	Acyl-CoA synthetase	ATP[c] + CoA[c] + C100[c] => PPI[c] + AMP[c] + C100COA[c]	6.2.1.3	OJI83950.1	0	1000	0			Fatty acid biosynthesis		Included by manual blast of A.niger protein sequence with Aspergillus tubingensis CBS 134.48 genome
	R359	Acyl-CoA synthetase	ATP[c] + CoA[c] + C120[c] => PPI[c] + AMP[c] + C120COA[c]	6.2.1.3	OJI83950.1	0	1000	0			Fatty acid biosynthesis		Included by manual blast of A.niger protein sequence with Aspergillus tubingensis CBS 134.48 genome
	R360	Acyl-CoA synthetase	ATP[c] + CoA[c] + C140[c] => PPI[c] + AMP[c] + C140COA[c]	6.2.1.3	OJI83950.1	0	1000	0			Fatty acid biosynthesis		Included by manual blast of A.niger protein sequence with Aspergillus tubingensis CBS 134.48 genome
	R361	Acyl-CoA synthetase	ATP[c] + CoA[c] + C141[c] => PPI[c] + AMP[c] + C141COA[c]	6.2.1.3	OJI83950.1	0	1000	0			Fatty acid biosynthesis		Included by manual blast of A.niger protein sequence with Aspergillus tubingensis CBS 134.48 genome
	R362	Acyl-CoA synthetase	ATP[c] + CoA[c] + C150[c] => PPI[c] + AMP[c] + C150COA[c]	6.2.1.3	OJI83950.1	0	1000	0			Fatty acid biosynthesis		Included by manual blast of A.niger protein sequence with Aspergillus tubingensis CBS 134.48 genome
	R363	Acyl-CoA synthetase	ATP[c] + CoA[c] + C170[c] => PPI[c] + AMP[c] + C170COA[c]	6.2.1.3	OJI83950.1	0	1000	0			Fatty acid biosynthesis		Included by manual blast of A.niger protein sequence with Aspergillus tubingensis CBS 134.48 genome
	R364	Acyl-CoA synthetase	ATP[c] + CoA[c] + C171[c] => PPI[c] + AMP[c] + C171COA[c]	6.2.1.3	OJI83950.1	0	1000	0			Fatty acid biosynthesis		Included by manual blast of A.niger protein sequence with Aspergillus tubingensis CBS 134.48 genome
	R365	Acyl-CoA synthetase	ATP[c] + CoA[c] + C180[c] => PPI[c] + AMP[c] + C180COA[c]	6.2.1.3	OJI83950.1	0	1000	0			Fatty acid biosynthesis		Included by manual blast of A.niger protein sequence with Aspergillus tubingensis CBS 134.48 genome
	R366	Acyl-CoA synthetase	ATP[c] + CoA[c] + C181[c] => PPI[c] + AMP[c] + C181COA[c]	6.2.1.3	OJI83950.1	0	1000	0			Fatty acid biosynthesis		Included by manual blast of A.niger protein sequence with Aspergillus tubingensis CBS 134.48 genome
	R367	Acyl-CoA synthetase	ATP[c] + CoA[c] + C182[c] => PPI[c] + AMP[c] + C182COA[c]	6.2.1.3	OJI83950.1	0	1000	0			Fatty acid biosynthesis		Included by manual blast of A.niger protein sequence with Aspergillus tubingensis CBS 134.48 genome
	R368	Acyl-CoA synthetase	ATP[c] + CoA[c] + C183[c] => PPI[c] + AMP[c] + C183COA[c]	6.2.1.3	OJI83950.1	0	1000	0			Fatty acid biosynthesis		Included by manual blast of A.niger protein sequence with Aspergillus tubingensis CBS 134.48 genome
	R369	Acyl-CoA synthetase	ATP[c] + CoA[c] + C200[c] => PPI[c] + AMP[c] + C200COA[c]	6.2.1.3	OJI83950.1	0	1000	0			Fatty acid biosynthesis		Included by manual blast of A.niger protein sequence with Aspergillus tubingensis CBS 134.48 genome
	R370	Aldehyde dehydrogenase (NAD+)	H2O[c] + NAD+[c] + PROPAL[c] <=> NADH[c] + PROP[c]	1.2.1.3	OJI81642.1 or OJI90286.1 or OJI87357.1 or OJI89639.1 or OJI79524.1 or OJI84430.1 or OJI83381.1 or OJI79678.1 or OJI89762.1 or OJI84090.1 or OJI90281.1 or OJI79868.1 or OJI83694.1 or OJI88075.1	-1000	1000	0			Fatty acid biosynthesis		Included by manual blast of A.niger protein sequence with Aspergillus tubingensis CBS 134.48 genome
	R371	Amidase	H+[c] + H2O[c] + PROPA[c] => NH4[c] + PROP[c]	3.5.1.4	OJI89858.1 or OJI82743.1 or OJI85977.1 or OJI80002.1 or OJI91278.1 or OJI87834.1 or OJI89139.1 or OJI89512.1 or OJI85985.1 or OJI88161.1 or OJI83490.1 or OJI84123.1 or OJI85009.1 or OJI88675.1 or OJI89937.1 or OJI81896.1 or OJI84970.1 or OJI84663.1	0	1000	0			Fatty acid biosynthesis		Included by manual blast of A.niger protein sequence with Aspergillus tubingensis CBS 134.48 genome
	R372	sterol O-acyltransferase	ERGOST[c] + SEDAG[c] => ERGOSE[c] + SEMAG[c]	2.3.1.73	OJI90344.1	0	1000	0			Fatty acid biosynthesis		Included by manual blast of A.niger protein sequence with Aspergillus tubingensis CBS 134.48 genome
	R373	C-22 sterol desaturase (ERG5)	ERGOD[c] + NADPH[c] + O2[c] => ERGOT[c] + 2 H+[c] + 2 H2O[c] + NADP+[c]		OJI87150.1 or OJI82766.1	0	1000	0			Fatty acid biosynthesis		Included by manual blast of A.niger protein sequence with Aspergillus tubingensis CBS 134.48 genome
	R374	C-5 sterol desaturase (ERG3)	EPST[c] + 2 H+[c] + NADPH[c] + O2[c] => ERGOD[c] + 2 H2O[c] + NADP+[c]		OJI80015.1 or OJI83764.1 or OJI80488.1	0	1000	0			Fatty acid biosynthesis		Included by manual blast of A.niger protein sequence with Aspergillus tubingensis CBS 134.48 genome
	R375	Phosphatidate phosphatase	DAGLYP[c] + H2O[c] => DAGLY[c] + PI[c]	3.1.3.4	OJI85000.1	0	1000	0			Fatty acid biosynthesis		Included by manual blast of A.niger protein sequence with Aspergillus tubingensis CBS 134.48 genome
	R376	1-acylglycerol-3-phosphate O-acyltransferase	0.074 C160ACP[c] + 0.222 C181ACP[c] + 0.704 C182ACP[c] + SEMAGP[c] => ACP[c] + SEDAGP[c]	2.3.1.51	OJI80631.1 or OJI84342.1 or OJI79986.1 or OJI81293.1 or OJI87049.1 or OJI86058.1	0	1000	0			Fatty acid biosynthesis		Included by manual blast of A.niger protein sequence with Aspergillus tubingensis CBS 134.48 genome
	R377	Glycerol-3-phosphate O-acyltransferase	0.074 C160ACP[c] + 0.222 C181ACP[c] + 0.704 C182ACP[c] + GL3P[c] => ACP[c] + SEMAGP[c]	2.3.1.15	OJI89586.1	0	1000	0			Fatty acid biosynthesis		Included by manual blast of A.niger protein sequence with Aspergillus tubingensis CBS 134.48 genome
	R378	Acylglycerol lipase	H2O[c] + SEMAG[c] => 0.074 C160[c] + 0.222 C181[c] + 0.704 C182[c] + GL[c]	3.1.1.23	OJI87882.1 or OJI81357.1	0	1000	0			Fatty acid biosynthesis		Included by manual blast of A.niger protein sequence with Aspergillus tubingensis CBS 134.48 genome
	R379	lipid galactosyltransferase	C181COA[c] + H2O[c] + UDPG[c] <=> CoA[c] + MGC181[c] + UDP[c]	2.4.1.-		-1000	1000	0			Fatty acid biosynthesis		Included by manual blast of A.niger protein sequence with Aspergillus tubingensis CBS 134.48 genome
	R380	Galactosyltransferase	DGDMIPC[c] + UDPGAL[c] => TGDMIPC[c] + UDP[c]	2.4.1.-	OJI86570.1	0	1000	0			Fatty acid biosynthesis		Included by manual blast of A.niger protein sequence with Aspergillus tubingensis CBS 134.48 genome
	R381	Galactosyltransferase	GDMIPC[c] + UDPGAL[c] => DGDMIPC[c] + UDP[c]	2.4.1.-	OJI86570.1	0	1000	0			Fatty acid biosynthesis		Included by manual blast of A.niger protein sequence with Aspergillus tubingensis CBS 134.48 genome
	R382	3 cycles of beta oxidation + isomerization	3 CoA[m] + 3 FAD[m] + 3 H2O[m] + 3 NAD+[m] + C181COA[m] => 3 ACCOA[m] + C12DCOA[m] + 3 FADH2[m] + 3 NADH[m]			0	1000	0			Fatty acid degradation		Find the gene ids??
	R383	Lumped beta oxidation for unsaturated fatty acid	7 CoA[m] + 7 FAD[m] + 9 H2O[m] + 9 NAD+[m] + C182COA[m] => AACCOA[m] + 7 ACCOA[m] + 7 FADH2[m] + 9 NADH[m]			0	1000	0			Fatty acid degradation		Find the gene ids??
	R384	Lumped beta oxidation for unsaturated fatty acid	7 CoA[m] + 6 FAD[m] + 9 H2O[m] + 9 NAD+[m] + C183COA[m] => AACCOA[m] + 7 ACCOA[m] + 6 FADH2[m] + 9 NADH[m]			0	1000	0			Fatty acid degradation		Find the gene ids??
	R385	Lumped beta oxidation for unsaturated fatty acid	7 CoA[m] + 6 FAD[m] + 8 H2O[m] + 8 NAD+[m] + C171COA[m] => 7 ACCOA[m] + 6 FADH2[m] + 8 NADH[m] + PROPCOA[m]			0	1000	0			Fatty acid degradation		Find the gene ids??
	R386	Lumped beta oxidation for unsaturated fatty acid	6 CoA[m] + 6 FAD[m] + 8 H2O[m] + 8 NAD+[m] + C162COA[m] => AACCOA[m] + 6 ACCOA[m] + 6 FADH2[m] + 8 NADH[m]			0	1000	0			Fatty acid degradation		Find the gene ids??
	R387	Lumped beta oxidation for unsaturated fatty acid	6 CoA[m] + 7 FAD[m] + 8 H2O[m] + 8 NAD+[m] + C161COA[m] => AACCOA[m] + 6 ACCOA[m] + 7 FADH2[m] + 8 NADH[m]			0	1000	0			Fatty acid degradation		Find the gene ids??
	R388	Lumped beta oxidation for unsaturated fatty acid	5 CoA[m] + 6 FAD[m] + 7 H2O[m] + 7 NAD+[m] + C141COA[m] => AACCOA[m] + 5 ACCOA[m] + 6 FADH2[m] + 7 NADH[m]			0	1000	0			Fatty acid degradation		Find the gene ids??
	R389	Acyl-CoA dehydrogenase	FAD[p] + C80COA[p] => FADH2[p] + C8DCOA[p]			0	1000	0			Fatty acid degradation		Find the gene ids??
	R390	Acyl-CoA dehydrogenase	FAD[p] + C110COA[p] => FADH2[p] + C11DCOA[p]			0	1000	0			Fatty acid degradation		Find the gene ids??
	R391	Acyl-CoA dehydrogenase	FAD[p] + C60COA[p] => FADH2[p] + C6DCOA[p]			0	1000	0			Fatty acid degradation		Find the gene ids??
	R392	Acyl-CoA dehydrogenase	FAD[p] + C90COA[p] => FADH2[p] + C9DCOA[p]			0	1000	0			Fatty acid degradation		Find the gene ids??
	R393	Acyl-CoA dehydrogenase	C180COA[p] + FAD[p] => FADH2[p] + C18DCOA[p]			0	1000	0			Fatty acid degradation		Find the gene ids??
	R394	Acyl-CoA dehydrogenase	FAD[p] + C40COA[p] => FADH2[p] + C4DCOA[p]			0	1000	0			Fatty acid degradation		Find the gene ids??
	R395	Acyl-CoA dehydrogenase	FAD[p] + C70COA[p] => FADH2[p] + C7DCOA[p]			0	1000	0			Fatty acid degradation		Find the gene ids??
	R396	Acyl-CoA dehydrogenase	C160COA[p] + FAD[p] => FADH2[p] + C16DCOA[p]			0	1000	0			Fatty acid degradation		Find the gene ids??
	R397	Acyl-CoA dehydrogenase	FAD[p] + C50COA[p] => FADH2[p] + C5DCOA[p]			0	1000	0			Fatty acid degradation		Find the gene ids??
	R398	Acyl-CoA dehydrogenase	C140COA[p] + FAD[p] => FADH2[p] + C14DCOA[p]			0	1000	0			Fatty acid degradation		Find the gene ids??
	R399	Acyl-CoA dehydrogenase	C170COA[p] + FAD[p] => FADH2[p] + C17DCOA[p]			0	1000	0			Fatty acid degradation		Find the gene ids??
	R400	Acyl-CoA dehydrogenase	FAD[p] + C120COA[p] => FADH2[p] + C12DCOA[p]			0	1000	0			Fatty acid degradation		Find the gene ids??
	R401	Acyl-CoA dehydrogenase	C150COA[p] + FAD[p] => FADH2[p] + C15DCOA[p]			0	1000	0			Fatty acid degradation		Find the gene ids??
	R402	Acyl-CoA dehydrogenase	FAD[p] + C100COA[p] => FADH2[p] + C10DCOA[p]			0	1000	0			Fatty acid degradation		Find the gene ids??
	R403	Acyl-CoA dehydrogenase	FAD[p] + C130COA[p] => FADH2[p] + C13DCOA[p]			0	1000	0			Fatty acid degradation		Find the gene ids??
	R404	Enoyl-CoA hydratase	H2O[p] + C13DCOA[p] => C13HCOA[p]	4.2.1.17		0	1000	0			Fatty acid degradation		Find the gene ids??
	R405	Enoyl-CoA hydratase	H2O[p] + C8DCOA[p] => C8HCOA[p]	4.2.1.17		0	1000	0			Fatty acid degradation		Find the gene ids??
	R406	Enoyl-CoA hydratase	H2O[p] + C11DCOA[p] => C11HCOA[p]	4.2.1.17		0	1000	0			Fatty acid degradation		Find the gene ids??
	R407	Enoyl-CoA hydratase	H2O[p] + C6DCOA[p] => C6HCOA[p]	4.2.1.17		0	1000	0			Fatty acid degradation		Find the gene ids??
	R408	Enoyl-CoA hydratase	H2O[p] + C9DCOA[p] => C9HCOA[p]	4.2.1.17		0	1000	0			Fatty acid degradation		Find the gene ids??
	R409	Enoyl-CoA hydratase	H2O[p] + C18DCOA[p] => C18HCOA[p]	4.2.1.17		0	1000	0			Fatty acid degradation		Find the gene ids??
	R410	Enoyl-CoA hydratase	H2O[p] + C4DCOA[p] => C4HCOA[p]	4.2.1.17		0	1000	0			Fatty acid degradation		Find the gene ids??
	R411	Enoyl-CoA hydratase	H2O[p] + C7DCOA[p] => C7HCOA[p]	4.2.1.17		0	1000	0			Fatty acid degradation		Find the gene ids??
	R412	Enoyl-CoA hydratase	H2O[p] + C16DCOA[p] => C16HCOA[p]	4.2.1.17		0	1000	0			Fatty acid degradation		Find the gene ids??
	R413	Enoyl-CoA hydratase	H2O[p] + C5DCOA[p] => C5HCOA[p]	4.2.1.17		0	1000	0			Fatty acid degradation		Find the gene ids??
	R414	Enoyl-CoA hydratase	H2O[p] + C14DCOA[p] => C14HCOA[p]	4.2.1.17		0	1000	0			Fatty acid degradation		Find the gene ids??
	R415	Enoyl-CoA hydratase	H2O[p] + C17DCOA[p] => C17HCOA[p]	4.2.1.17		0	1000	0			Fatty acid degradation		Find the gene ids??
	R416	Enoyl-CoA hydratase	H2O[p] + C12DCOA[p] => C12HCOA[p]	4.2.1.17		0	1000	0			Fatty acid degradation		Find the gene ids??
	R417	Enoyl-CoA hydratase	H2O[p] + C15DCOA[p] => C15HCOA[p]	4.2.1.17		0	1000	0			Fatty acid degradation		Find the gene ids??
	R418	Enoyl-CoA hydratase	H2O[p] + C10DCOA[p] => C10HCOA[p]	4.2.1.17		0	1000	0			Fatty acid degradation		Find the gene ids??
	R419	3-hydroxyacyl-CoA dehydrogenase	NAD+[p] + C10HCOA[p] => NADH[p] + C10OCOA[p]	1.1.1.35		0	1000	0			Fatty acid degradation		Find the gene ids??
	R420	3-hydroxyacyl-CoA dehydrogenase	NAD+[p] + C13HCOA[p] => NADH[p] + C13OCOA[p]	1.1.1.35		0	1000	0			Fatty acid degradation		Find the gene ids??
	R421	3-hydroxyacyl-CoA dehydrogenase	NAD+[p] + C8HCOA[p] => NADH[p] + C8OCOA[p]	1.1.1.35		0	1000	0			Fatty acid degradation		Find the gene ids??
	R422	3-hydroxyacyl-CoA dehydrogenase	NAD+[p] + C11HCOA[p] => NADH[p] + C11OCOA[p]	1.1.1.35		0	1000	0			Fatty acid degradation		Find the gene ids??
	R423	3-hydroxyacyl-CoA dehydrogenase	NAD+[p] + C6HCOA[p] => NADH[p] + C6OCOA[p]	1.1.1.35		0	1000	0			Fatty acid degradation		Find the gene ids??
	R424	3-hydroxyacyl-CoA dehydrogenase	NAD+[p] + C9HCOA[p] => NADH[p] + C9OCOA[p]	1.1.1.35		0	1000	0			Fatty acid degradation		Find the gene ids??
	R425	3-hydroxyacyl-CoA dehydrogenase	NAD+[p] + C18HCOA[p] => NADH[p] + C18OCOA[p]	1.1.1.35		0	1000	0			Fatty acid degradation		Find the gene ids??
	R426	3-hydroxyacyl-CoA dehydrogenase	NAD+[p] + C4HCOA[p] => NADH[p] + AACCOA[p]	1.1.1.35		0	1000	0			Fatty acid degradation		Find the gene ids??
	R427	3-hydroxyacyl-CoA dehydrogenase	NAD+[p] + C7HCOA[p] => NADH[p] + C7OCOA[p]	1.1.1.35		0	1000	0			Fatty acid degradation		Find the gene ids??
	R428	3-hydroxyacyl-CoA dehydrogenase	NAD+[p] + C16HCOA[p] => NADH[p] + C16OCOA[p]	1.1.1.35		0	1000	0			Fatty acid degradation		Find the gene ids??
	R429	3-hydroxyacyl-CoA dehydrogenase	NAD+[p] + C5HCOA[p] => NADH[p] + C5OCOA[p]	1.1.1.35		0	1000	0			Fatty acid degradation		Find the gene ids??
	R430	3-hydroxyacyl-CoA dehydrogenase	NAD+[p] + C14HCOA[p] => NADH[p] + C14OCOA[p]	1.1.1.35		0	1000	0			Fatty acid degradation		Find the gene ids??
	R431	3-hydroxyacyl-CoA dehydrogenase	NAD+[p] + C17HCOA[p] => NADH[p] + C17OCOA[p]	1.1.1.35		0	1000	0			Fatty acid degradation		Find the gene ids??
	R432	3-hydroxyacyl-CoA dehydrogenase	NAD+[p] + C12HCOA[p] => NADH[p] + C12OCOA[p]	1.1.1.35		0	1000	0			Fatty acid degradation		Find the gene ids??
	R433	3-hydroxyacyl-CoA dehydrogenase	NAD+[p] + C15HCOA[p] => NADH[p] + C15OCOA[p]	1.1.1.35		0	1000	0			Fatty acid degradation		Find the gene ids??
	R434	3-ketoacyl-CoA thiolase	CoA[p] + C10OCOA[p] => ACCOA[p] + C80COA[p]	2.3.1.16		0	1000	0			Fatty acid degradation		Find the gene ids??
	R435	3-ketoacyl-CoA thiolase	CoA[p] + C13OCOA[p] => ACCOA[p] + C110COA[p]	2.3.1.16		0	1000	0			Fatty acid degradation		Find the gene ids??
	R436	3-ketoacyl-CoA thiolase	CoA[p] + C8OCOA[p] => ACCOA[p] + C60COA[p]	2.3.1.16		0	1000	0			Fatty acid degradation		Find the gene ids??
	R437	3-ketoacyl-CoA thiolase	CoA[p] + C11OCOA[p] => ACCOA[p] + C90COA[p]	2.3.1.16		0	1000	0			Fatty acid degradation		Find the gene ids??
	R438	3-ketoacyl-CoA thiolase	CoA[p] + C6OCOA[p] => ACCOA[p] + C40COA[p]	2.3.1.16		0	1000	0			Fatty acid degradation		Find the gene ids??
	R439	3-ketoacyl-CoA thiolase	CoA[p] + C9OCOA[p] => ACCOA[p] + 6 H+[p] + C70COA[p]	2.3.1.16		0	1000	0			Fatty acid degradation		Find the gene ids??
	R440	3-ketoacyl-CoA thiolase	CoA[p] + C18OCOA[p] => C160COA[p] + ACCOA[p]	2.3.1.16		0	1000	0			Fatty acid degradation		Find the gene ids??
	R441	3-ketoacyl-CoA thiolase	CoA[p] + 6 H+[p] + C7OCOA[p] => ACCOA[p] + C50COA[p]	2.3.1.16		0	1000	0			Fatty acid degradation		Find the gene ids??
	R442	3-ketoacyl-CoA thiolase	CoA[p] + C16OCOA[p] => C140COA[p] + ACCOA[p]	2.3.1.16		0	1000	0			Fatty acid degradation		Find the gene ids??
	R443	3-ketoacyl-CoA thiolase	CoA[p] + C5OCOA[p] => ACCOA[p] + PROPCOA[p]	2.3.1.16		0	1000	0			Fatty acid degradation		Find the gene ids??
	R444	3-ketoacyl-CoA thiolase	CoA[p] + C14OCOA[p] => ACCOA[p] + C120COA[p]	2.3.1.16		0	1000	0			Fatty acid degradation		Find the gene ids??
	R445	3-ketoacyl-CoA thiolase	CoA[p] + C17OCOA[p] => C150COA[p] + ACCOA[p]	2.3.1.16		0	1000	0			Fatty acid degradation		Find the gene ids??
	R446	3-ketoacyl-CoA thiolase	CoA[p] + C12OCOA[p] => ACCOA[p] + C100COA[p]	2.3.1.16		0	1000	0			Fatty acid degradation		Find the gene ids??
	R447	3-ketoacyl-CoA thiolase	CoA[p] + C15OCOA[p] => ACCOA[p] + C130COA[p]	2.3.1.16		0	1000	0			Fatty acid degradation		Find the gene ids??
	R448	3 cycles of beta oxidation + isomerization	C181COA[p] + 3 CoA[p] + 3 H2O[p] + 3 FAD[p] + 3 NAD+[p] => 3 ACCOA[p] + 3 FADH2[p] + C12DCOA[p] + 3 NADH[p]			0	1000	0			Fatty acid degradation		Find the gene ids??
	R449	palmitoyl-CoA:electron-transfer flavoprotein 2,3-oxidoreductase	FAD[m] + C160COA[m] => FADH2[m] + C16DCOA[m]	ec-code/1.3.8.7;ec-code/1.3.8.8	OJI81288.1 or OJI88813.1 or OJI84415.1 or OJI89596.1	0	1000	0		kegg.reaction/R01279;kegg.pathway/rn00071;kegg.module/M00087;kegg.orthology/K00232;kegg.orthology/K00249;rhea/30750	Fatty acid degradation		Included by getKEGGModelFromOrganism (using HMMs)
	R450	Enoyl-CoA hydratase	H2O[m] + C16DCOA[m] => C16HCOA[m]	ec-code/4.2.1.17	OJI86194.1	0	1000	0		kegg.reaction/R04738;kegg.pathway/rn00062;kegg.pathway/rn00071;kegg.module/M00087;kegg.orthology/K07511;rhea/31166	Fatty acid degradation		Included by getKEGGModelFromOrganism (using HMMs)
	R451	3-hydroxyacyl-CoA dehydrogenase	NAD+[m] + C16HCOA[m] => NADH[m] + H+[m] + C16OCOA[m]	ec-code/1.1.1.35	OJI88780.1	0	1000	0		kegg.reaction/R04737;kegg.pathway/rn00062;kegg.pathway/rn00071;kegg.module/M00087;kegg.orthology/K00022;rhea/31162	Fatty acid degradation		Included by getKEGGModelFromOrganism (using HMMs)
	R452	3-ketoacyl-CoA thiolase	C16OCOA[m] + CoA[m] => ACCOA[m] + C140COA[m]	ec-code/2.3.1.16	OJI81092.1 or OJI87616.1 or OJI86242.1 or OJI90991.1	0	1000	0		kegg.reaction/R03991;kegg.pathway/rn00062;kegg.pathway/rn00071;kegg.module/M00087;kegg.orthology/K07513;rhea/18164	Fatty acid degradation		Included by getKEGGModelFromOrganism (using HMMs)
	R453	tetradecanoyl-CoA:electron-transfer flavoprotein 2,3-oxidoreductase	FAD[m] + C140COA[m] => FADH2[m] + C14DCOA[m]	ec-code/1.3.8.7;ec-code/1.3.8.8	OJI89596.1 or OJI81288.1 or OJI84415.1 or OJI88813.1	0	1000	0		kegg.reaction/R03990;kegg.pathway/rn00071;kegg.orthology/K00232;kegg.orthology/K00249;rhea/28361	Fatty acid degradation		Included by getKEGGModelFromOrganism (using HMMs)
	R454	Enoyl-CoA hydratase	H2O[m] + C14DCOA[m] => C14HCOA[m]	ec-code/4.2.1.17	OJI86194.1	0	1000	0		kegg.reaction/R04740;kegg.pathway/rn00062;kegg.pathway/rn00071;kegg.orthology/K07511;rhea/31174	Fatty acid degradation		Included by getKEGGModelFromOrganism (using HMMs)
	R455	3-hydroxyacyl-CoA dehydrogenase	NAD+[m] + C14HCOA[m] => NADH[m] + H+[m] + C14OCOA[m]	ec-code/1.1.1.35	OJI88780.1	0	1000	0		kegg.reaction/R04739;kegg.pathway/rn00062;kegg.pathway/rn00071;kegg.orthology/K00022;rhea/31170	Fatty acid degradation		Included by getKEGGModelFromOrganism (using HMMs)
	R456	3-ketoacyl-CoA thiolase	C14OCOA[m] + CoA[m] => ACCOA[m] + C120COA[m]	ec-code/2.3.1.16	OJI81092.1 or OJI87616.1 or OJI86242.1 or OJI90991.1	0	1000	0		kegg.reaction/R03858;kegg.pathway/rn00062;kegg.pathway/rn00071;kegg.orthology/K07513;rhea/31094	Fatty acid degradation		Included by getKEGGModelFromOrganism (using HMMs)
	R457	lauroyl-CoA:electron-transfer flavoprotein 2,3-oxidoreductase	FAD[m] + C120COA[m] => FADH2[m] + C12DCOA[m]	ec-code/1.3.8.7;ec-code/1.3.8.8	OJI89596.1 or OJI81288.1 or OJI84415.1 or OJI88813.1	0	1000	0		kegg.reaction/R03857;kegg.pathway/rn00071;kegg.orthology/K00232;kegg.orthology/K00249;rhea/31042	Fatty acid degradation		Included by getKEGGModelFromOrganism (using HMMs)
	R458	Enoyl-CoA hydratase	H2O[m] + C12DCOA[m] => C12HCOA[m]	ec-code/4.2.1.17	OJI86194.1	0	1000	0		kegg.reaction/R04170;kegg.pathway/rn00062;kegg.pathway/rn00071;kegg.orthology/K07511;rhea/31078	Fatty acid degradation		Included by getKEGGModelFromOrganism (using HMMs)
	R459	3-hydroxyacyl-CoA dehydrogenase	NAD+[m] + C12HCOA[m] => NADH[m] + H+[m] + C12OCOA[m]	ec-code/1.1.1.35	OJI88780.1	0	1000	0		kegg.reaction/R04741;kegg.pathway/rn00062;kegg.pathway/rn00071;kegg.orthology/K00022;rhea/31182	Fatty acid degradation		Included by getKEGGModelFromOrganism (using HMMs)
	R460	3-ketoacyl-CoA thiolase	C12OCOA[m] + CoA[m] => ACCOA[m] + C100COA[m]	ec-code/2.3.1.16	OJI81092.1 or OJI87616.1 or OJI86242.1 or OJI90991.1	0	1000	0		kegg.reaction/R04742;kegg.pathway/rn00062;kegg.pathway/rn00071;kegg.orthology/K07513;rhea/31186	Fatty acid degradation		Included by getKEGGModelFromOrganism (using HMMs)
	R461	decanoyl-CoA:electron-transfer flavoprotein 2,3-oxidoreductase	FAD[m] + C100COA[m] => FADH2[m] + C10DCOA[m]	ec-code/1.3.8.7;ec-code/1.3.8.8	OJI89596.1 or OJI81288.1 or OJI84415.1 or OJI88813.1	0	1000	0		kegg.reaction/R04754;kegg.pathway/rn00071;kegg.orthology/K00232;kegg.orthology/K00249;rhea/28357	Fatty acid degradation		Included by getKEGGModelFromOrganism (using HMMs)
	R462	Enoyl-CoA hydratase	H2O[m] + C10DCOA[m] => C10HCOA[m]	ec-code/4.2.1.17	OJI86194.1	0	1000	0		kegg.reaction/R04744;kegg.pathway/rn00062;kegg.pathway/rn00071;kegg.orthology/K07511;rhea/31194	Fatty acid degradation		Included by getKEGGModelFromOrganism (using HMMs)
	R463	3-hydroxyacyl-CoA dehydrogenase	NAD+[m] + C10HCOA[m] => NADH[m] + H+[m] + C10OCOA[m]	ec-code/1.1.1.35	OJI88780.1	0	1000	0		kegg.reaction/R04743;kegg.pathway/rn00062;kegg.pathway/rn00071;kegg.orthology/K00022;rhea/31190	Fatty acid degradation		Included by getKEGGModelFromOrganism (using HMMs)
	R464	3-ketoacyl-CoA thiolase	C10OCOA[m] + CoA[m] => ACCOA[m] + C80COA[m]	ec-code/2.3.1.16	OJI81092.1 or OJI87616.1 or OJI86242.1 or OJI90991.1	0	1000	0		kegg.reaction/R03778;kegg.pathway/rn00062;kegg.pathway/rn00071;kegg.orthology/K07513;rhea/31090	Fatty acid degradation		Included by getKEGGModelFromOrganism (using HMMs)
	R465	octanoyl-CoA:electron-transfer flavoprotein 2-oxidoreductase	FAD[m] + C80COA[m] => FADH2[m] + C8DCOA[m]	ec-code/1.3.8.7;ec-code/1.3.8.8	OJI89596.1 or OJI81288.1 or OJI84415.1 or OJI88813.1	0	1000	0		kegg.reaction/R03777;kegg.pathway/rn00071;kegg.orthology/K00232;kegg.orthology/K00249;rhea/30946	Fatty acid degradation		Included by getKEGGModelFromOrganism (using HMMs)
	R466	Enoyl-CoA hydratase	H2O[m] + C8DCOA[m] => C8HCOA[m]	ec-code/4.2.1.17	OJI86194.1	0	1000	0		kegg.reaction/R04746;kegg.pathway/rn00062;kegg.pathway/rn00071;kegg.orthology/K07511;rhea/31202	Fatty acid degradation		Included by getKEGGModelFromOrganism (using HMMs)
	R467	3-hydroxyacyl-CoA dehydrogenase	NAD+[m] + C8HCOA[m] => NADH[m] + H+[m] + C8OCOA[m]	ec-code/1.1.1.35	OJI88780.1	0	1000	0		kegg.reaction/R04745;kegg.pathway/rn00062;kegg.pathway/rn00071;kegg.orthology/K00022;rhea/31198	Fatty acid degradation		Included by getKEGGModelFromOrganism (using HMMs)
	R468	3-ketoacyl-CoA thiolase	C8OCOA[m] + CoA[m] => ACCOA[m] + C60COA[m]	ec-code/2.3.1.16	OJI81092.1 or OJI87616.1 or OJI86242.1 or OJI90991.1	0	1000	0		kegg.reaction/R04747;kegg.pathway/rn00062;kegg.pathway/rn00071;kegg.orthology/K07513;rhea/31206	Fatty acid degradation		Included by getKEGGModelFromOrganism (using HMMs)
	R469	hexanoyl-CoA:electron-transfer flavoprotein 2,3-oxidoreductase	FAD[m] + C60COA[m] => FADH2[m] + C6DCOA[m]	ec-code/1.3.8.1	OJI84973.1	0	1000	0		kegg.reaction/R04751;kegg.pathway/rn00071;kegg.orthology/K00232;kegg.orthology/K00248;kegg.orthology/K00249;kegg.orthology/K09478;rhea/31210	Fatty acid degradation		Included by getKEGGModelFromOrganism (using HMMs)
	R470	Enoyl-CoA hydratase	H2O[m] + C6DCOA[m] => C6HCOA[m]	ec-code/4.2.1.17	OJI86194.1	0	1000	0		kegg.reaction/R04749;kegg.pathway/rn00062;kegg.pathway/rn00071;kegg.orthology/K07511;rhea/30550	Fatty acid degradation		Included by getKEGGModelFromOrganism (using HMMs)
	R471	3-hydroxyacyl-CoA dehydrogenase	NAD+[m] + C6HCOA[m] => NADH[m] + H+[m] + C6OCOA[m]	ec-code/1.1.1.35	OJI88780.1	0	1000	0		kegg.reaction/R04748;kegg.pathway/rn00062;kegg.pathway/rn00071;kegg.orthology/K00022;rhea/31146	Fatty acid degradation		Included by getKEGGModelFromOrganism (using HMMs)
	R472	3-ketoacyl-CoA thiolase	CoA[m] + C6OCOA[m] => ACCOA[m] + C40COA[m]	ec-code/2.3.1.9;ec-code/2.3.1.16	OJI84285.1 or OJI81092.1 or OJI87616.1 or OJI86242.1 or OJI90991.1	0	1000	0		kegg.reaction/R01177;kegg.pathway/rn00062;kegg.pathway/rn00071;kegg.orthology/K00626;kegg.orthology/K07513;rhea/31114	Fatty acid degradation		Included by getKEGGModelFromOrganism (using HMMs)
	R473	butanoyl-CoA:electron-transfer flavoprotein 2,3-oxidoreductase	FAD[m] + C40COA[m] => C4DCOA[m] + FADH2[m]	ec-code/1.3.8.1	OJI84973.1	0	1000	0		kegg.reaction/R01175;kegg.pathway/rn00071;kegg.pathway/rn00650;kegg.orthology/K00232;kegg.orthology/K00248;kegg.orthology/K00249;kegg.orthology/K09478;rhea/30734	Fatty acid degradation		Included by getKEGGModelFromOrganism (using HMMs)
	R474	(S)-3-hydroxybutanoyl-CoA hydro-lyase	H2O[m] + C4DCOA[m] => C4HCOA[m]	ec-code/4.2.1.17	OJI86194.1	0	1000	0		kegg.reaction/R03026;kegg.pathway/rn00071;kegg.pathway/rn00310;kegg.pathway/rn00362;kegg.pathway/rn00380;kegg.pathway/rn00627;kegg.pathway/rn00650;kegg.pathway/rn00720;kegg.module/M00032;kegg.orthology/K07511;rhea/26561	Fatty acid degradation		Included by getKEGGModelFromOrganism (using HMMs)
	R475	(S)-3-Hydroxybutanoyl-CoA:NAD+ oxidoreductase	NAD+[m] + C4HCOA[m] <=> NADH[m] + H+[m] + AACCOA[m]	ec-code/1.1.1.35	OJI88780.1	0	1000	0		kegg.reaction/R01975;kegg.pathway/rn00071;kegg.pathway/rn00310;kegg.pathway/rn00380;kegg.pathway/rn00650;kegg.pathway/rn00720;kegg.module/M00032;kegg.orthology/K00022;rhea/30802	Fatty acid degradation		Included by getKEGGModelFromOrganism (using HMMs)
	R476	(S)-3-Hydroxybutanoyl-CoA:NADP+ oxidoreductase	NADP+[m] + C4HCOA[m] => NADPH[m] + H+[m] + AACCOA[m]	ec-code/1.1.1.157	OJI89888.1	0	1000	0		kegg.reaction/R05576;kegg.orthology/K00074	Fatty acid degradation		Included by getKEGGModelFromOrganism (using HMMs)			dead end
	R477	Acetyl-CoA:acetyl-CoA C-acetyltransferase	CoA[m] + AACCOA[m] => 2 ACCOA[m]	ec-code/2.3.1.9;ec-code/2.3.1.16	OJI84285.1 or OJI81092.1 or OJI87616.1 or OJI86242.1 or OJI90991.1	0	1000	0		kegg.reaction/R00238;kegg.pathway/rn00071;kegg.pathway/rn00072;kegg.pathway/rn00280;kegg.pathway/rn00310;kegg.pathway/rn00362;kegg.pathway/rn00380;kegg.pathway/rn00620;kegg.pathway/rn00630;kegg.pathway/rn00640;kegg.pathway/rn00650;kegg.pathway/rn00720;kegg.pathway/rn00900;kegg.module/M00088;kegg.orthology/K00626;rhea/21039	Fatty acid degradation		Included by getKEGGModelFromOrganism (using HMMs)
	R478	glutaryl-CoA:electron-transfer flavoprotein 2,3-oxidoreductase (decarboxylating)	FAD[m] + GCOA[m] => CO2[m] + C4DCOA[m] + FADH2[m]	ec-code/1.3.8.6	OJI83396.1	0	1000	0		kegg.reaction/R02487;kegg.pathway/rn00071;kegg.orthology/K00252;rhea/30850	Fatty acid degradation		Included by getKEGGModelFromOrganism (using HMMs)
	R479	Acetyl-CoA:acetyl-CoA C-acetyltransferase	2 ACCOA[c] => CoA[c] + AACCOA[c]	ec-code/2.3.1.9	OJI88922.1	0	1000	0		kegg.reaction/R00238;kegg.pathway/rn00071;kegg.pathway/rn00072;kegg.pathway/rn00280;kegg.pathway/rn00310;kegg.pathway/rn00362;kegg.pathway/rn00380;kegg.pathway/rn00620;kegg.pathway/rn00630;kegg.pathway/rn00640;kegg.pathway/rn00650;kegg.pathway/rn00720;kegg.pathway/rn00900;kegg.module/M00088;kegg.orthology/K00626;rhea/21039	Fatty acid degradation		Included by getKEGGModelFromOrganism (using HMMs)
	R480	Long-chain-acyl-CoA dehydrogenase	FAD[m] + C170COA[m] => C17DCOA[m] + FADH2[m]	ec-code/1.3.8.7;ec-code/1.3.8.8	OJI81288.1 or OJI88813.1 or OJI84415.1 or OJI89596.1	0	1000	0			Fatty acid degradation		Included manually
	R481	Enoyl-CoA hydratase	C17DCOA[m] + H2O[m] => C17HCOA[m]	ec-code/4.2.1.17	OJI86194.1	0	1000	0			Fatty acid degradation		Included manually
	R482	3-hydroxyacyl-CoA dehydrogenase	C17HCOA[m] + NAD+[m] => C17OCOA[m] + NADH[m] + H+[m]	ec-code/1.1.1.35	OJI88780.1	0	1000	0			Fatty acid degradation		Included manually
	R483	3-ketoacyl-CoA thiolase	C17OCOA[m] + CoA[m] => ACCOA[m] + C150COA[m]	ec-code/2.3.1.16	OJI81092.1 or OJI87616.1 or OJI86242.1 or OJI90991.1	0	1000	0			Fatty acid degradation		Included manually
	R484	Long-chain-acyl-CoA dehydrogenase	FAD[m] + C150COA[m] => C15DCOA[m] + FADH2[m]	ec-code/1.3.8.7;ec-code/1.3.8.8	OJI89596.1 or OJI81288.1 or OJI84415.1 or OJI88813.1	0	1000	0			Fatty acid degradation		Included manually
	R485	Enoyl-CoA hydratase	C15DCOA[m] + H2O[m] => C15HCOA[m]	ec-code/4.2.1.17	OJI86194.1	0	1000	0			Fatty acid degradation		Included manually
	R486	3-hydroxyacyl-CoA dehydrogenase	C15HCOA[m] + NAD+[m] => C15OCOA[m] + NADH[m] + H+[m]	ec-code/1.1.1.35	OJI88780.1	0	1000	0			Fatty acid degradation		Included manually
	R487	3-ketoacyl-CoA thiolase	C15OCOA[m] + CoA[m] => ACCOA[m] + C130COA[m]	ec-code/2.3.1.16	OJI81092.1 or OJI87616.1 or OJI86242.1 or OJI90991.1	0	1000	0			Fatty acid degradation		Included manually
	R488	Long-chain-acyl-CoA dehydrogenase	C130COA[m] + FAD[m] => C13DCOA[m] + FADH2[m]	ec-code/1.3.8.7;ec-code/1.3.8.8	OJI89596.1 or OJI81288.1 or OJI84415.1 or OJI88813.1	0	1000	0			Fatty acid degradation		Included manually
	R489	Enoyl-CoA hydratase	C13DCOA[m] + H2O[m] => C13HCOA[m]	ec-code/4.2.1.17	OJI86194.1	0	1000	0			Fatty acid degradation		Included manually
	R490	3-hydroxyacyl-CoA dehydrogenase	C13HCOA[m] + NAD+[m] => C13OCOA[m] + NADH[m] + H+[m]	ec-code/1.1.1.35	OJI88780.1	0	1000	0			Fatty acid degradation		Included manually
	R491	3-ketoacyl-CoA thiolase	C13OCOA[m] + CoA[m] => ACCOA[m] + C110COA[m]	ec-code/2.3.1.16	OJI81092.1 or OJI87616.1 or OJI86242.1 or OJI90991.1	0	1000	0			Fatty acid degradation		Included manually
	R492	Long-chain-acyl-CoA dehydrogenase	C110COA[m] + FAD[m] => C11DCOA[m] + FADH2[m]	ec-code/1.3.8.7;ec-code/1.3.8.8	OJI89596.1 or OJI81288.1 or OJI84415.1 or OJI88813.1	0	1000	0			Fatty acid degradation		Included manually
	R493	Enoyl-CoA hydratase	C11DCOA[m] + H2O[m] => C11HCOA[m]	ec-code/4.2.1.17	OJI86194.1	0	1000	0			Fatty acid degradation		Included manually
	R494	3-hydroxyacyl-CoA dehydrogenase	C11HCOA[m] + NAD+[m] => C11OCOA[m] + NADH[m] + H+[m]	ec-code/1.1.1.35	OJI88780.1	0	1000	0			Fatty acid degradation		Included manually
	R495	3-ketoacyl-CoA thiolase	C11OCOA[m] + CoA[m] => ACCOA[m] + C90COA[m]	ec-code/2.3.1.16	OJI81092.1 or OJI87616.1 or OJI86242.1 or OJI90991.1	0	1000	0			Fatty acid degradation		Included manually
	R496	Acyl-CoA dehydrogenase	C90COA[m] + FAD[m] => C9DCOA[m] + FADH2[m]	ec-code/1.3.8.7;ec-code/1.3.8.8	OJI89596.1 or OJI81288.1 or OJI84415.1 or OJI88813.1	0	1000	0			Fatty acid degradation		Included manually
	R497	Enoyl-CoA hydratase	C9DCOA[m] + H2O[m] => C9HCOA[m]	ec-code/4.2.1.17	OJI86194.1	0	1000	0			Fatty acid degradation		Included manually
	R498	3-hydroxyacyl-CoA dehydrogenase	C9HCOA[m] + NAD+[m] => C9OCOA[m] + NADH[m] + H+[m]	ec-code/1.1.1.35	OJI88780.1	0	1000	0			Fatty acid degradation		Included manually
	R499	3-ketoacyl-CoA thiolase	C9OCOA[m] + CoA[m] => ACCOA[m] + C70COA[m]	ec-code/2.3.1.16	OJI81092.1 or OJI87616.1 or OJI86242.1 or OJI90991.1	0	1000	0			Fatty acid degradation		Included manually
	R500	Acyl-CoA dehydrogenase	C70COA[m] + FAD[m] => C7DCOA[m] + FADH2[m]	ec-code/1.3.8.7;ec-code/1.3.8.8	OJI89596.1 or OJI81288.1 or OJI84415.1 or OJI88813.1	0	1000	0			Fatty acid degradation		Included manually
	R501	Enoyl-CoA hydratase	C7DCOA[m] + H2O[m] => C7HCOA[m]	ec-code/4.2.1.17	OJI86194.1	0	1000	0			Fatty acid degradation		Included manually
	R502	3-hydroxyacyl-CoA dehydrogenase	C7HCOA[m] + NAD+[m] => C7OCOA[m] + NADH[m] + H+[m]	ec-code/1.1.1.35	OJI88780.1	0	1000	0			Fatty acid degradation		Included manually
	R503	3-ketoacyl-CoA thiolase	C7OCOA[m] + CoA[m] => ACCOA[m] + C50COA[m]	ec-code/2.3.1.16	OJI81092.1 or OJI87616.1 or OJI86242.1 or OJI90991.1	0	1000	0			Fatty acid degradation		Included manually
	R504	Acyl-CoA dehydrogenase	C50COA[m] + FAD[m] => C5DCOA[m] + FADH2[m]	ec-code/1.3.8.1	OJI84973.1	0	1000	0			Fatty acid degradation		Included manually
	R505	Enoyl-CoA hydratase	C5DCOA[m] + H2O[m] => C5HCOA[m]	ec-code/4.2.1.17	OJI86194.1	0	1000	0			Fatty acid degradation		Included manually
	R506	3-hydroxyacyl-CoA dehydrogenase	C5HCOA[m] + NAD+[m] => C5OCOA[m] + NADH[m] + H+[m]	ec-code/1.1.1.35	OJI88780.1	0	1000	0			Fatty acid degradation		Included manually
	R507	3-ketoacyl-CoA thiolase	C5OCOA[m] + CoA[m] => ACCOA[m] + PROPCOA[m]	ec-code/2.3.1.16	OJI81092.1 or OJI87616.1 or OJI86242.1 or OJI90991.1	0	1000	0			Fatty acid degradation		Included manually
	R508	Lumped beta oxidation for unsaturated fatty acid	C182COA[p] + 7 CoA[p] + 9 H2O[p] + 7 FAD[p] + 9 NAD+[p] => 7 ACCOA[p] + 7 FADH2[p] + 9 NADH[p] + AACCOA[p]			0	1000	0			Fatty acid degradation
	R509	Lumped beta oxidation for unsaturated fatty acid	C183COA[p] + 7 CoA[p] + 9 H2O[p] + 6 FAD[p] + 9 NAD+[p] => 7 ACCOA[p] + 6 FADH2[p] + 9 NADH[p] + AACCOA[p]			0	1000	0			Fatty acid degradation
	R510	Lumped beta oxidation for unsaturated fatty acid	C171COA[p] + 7 CoA[p] + 8 H2O[p] + 6 FAD[p] + 8 NAD+[p] => 7 ACCOA[p] + 6 FADH2[p] + 8 NADH[p] + PROPCOA[p]			0	1000	0			Fatty acid degradation
	R511	Lumped beta oxidation for unsaturated fatty acid	C162COA[p] + 6 CoA[p] + 8 H2O[p] + 6 FAD[p] + 8 NAD+[p] => 6 ACCOA[p] + 6 FADH2[p] + 8 NADH[p] + AACCOA[p]			0	1000	0			Fatty acid degradation
	R512	Lumped beta oxidation for unsaturated fatty acid	C161COA[p] + 6 CoA[p] + 8 H2O[p] + 7 FAD[p] + 8 NAD+[p] => 6 ACCOA[p] + 7 FADH2[p] + 8 NADH[p] + AACCOA[p]			0	1000	0			Fatty acid degradation
	R513	Lumped beta oxidation for unsaturated fatty acid	C141COA[p] + 5 CoA[p] + 7 H2O[p] + 6 FAD[p] + 7 NAD+[p] => 5 ACCOA[p] + 6 FADH2[p] + 7 NADH[p] + AACCOA[p]			0	1000	0			Fatty acid degradation
	R514	Long chain fatty acid oxidase	C180COA[p] + O2[p] => H2O2[p] + C18DCOA[p]	1.3.3.6	OJI81649.1	0	1000	0			Fatty acid degradation
	R515	Long chain fatty acid oxidase	C160COA[p] + O2[p] => H2O2[p] + C16DCOA[p]	1.3.3.6	OJI81649.1	0	1000	0			Fatty acid degradation
	R516	Long chain fatty acid oxidase	C140COA[p] + O2[p] => H2O2[p] + C14DCOA[p]	1.3.3.6	OJI81649.1	0	1000	0			Fatty acid degradation
	R517	Regernation of peroxisomal FAD	FADH2[p] + O2[p] => FAD[p] + H2O2[p]			0	1000	0			Fatty acid degradation
	R518	Carnitine O-acetyltransferase	C120CAR[m] + CoA[m] => C120COA[m] + CAR[m]	2.3.1.7	OJI87668.1 or OJI90963.1	0	1000	0			Fatty acid degradation		Included manualy
	R519	Carnitine O-acetyltransferase	CoA[m] + C140CAR[m] => CAR[m] + C140COA[m]	2.3.1.7	OJI87668.1 or OJI90963.1	0	1000	0			Fatty acid degradation		Included manualy
	R520	Carnitine O-acetyltransferase	CoA[m] + C141CAR[m] => CAR[m] + C141COA[m]	2.3.1.7	OJI87668.1 or OJI90963.1	0	1000	0			Fatty acid degradation		Included manualy
	R521	Carnitine O-acetyltransferase	CoA[m] + C150CAR[m] => CAR[m] + C150COA[m]	2.3.1.7	OJI87668.1 or OJI90963.1	0	1000	0			Fatty acid degradation		Included manualy
	R522	Carnitine O-acetyltransferase	CoA[m] + C160CAR[m] => CAR[m] + C160COA[m]	2.3.1.7	OJI87668.1 or OJI90963.1	0	1000	0			Fatty acid degradation		Included manualy
	R523	Carnitine O-acetyltransferase	CoA[m] + C161CAR[m] => CAR[m] + C161COA[m]	2.3.1.7	OJI87668.1 or OJI90963.1	0	1000	0			Fatty acid degradation		Included manualy
	R524	Carnitine O-acetyltransferase	CoA[m] + C162CAR[m] => CAR[m] + C162COA[m]	2.3.1.7	OJI87668.1 or OJI90963.1	0	1000	0			Fatty acid degradation		Included manualy
	R525	Carnitine O-acetyltransferase	CoA[m] + C170CAR[m] => CAR[m] + C170COA[m]	2.3.1.7	OJI87668.1 or OJI90963.1	0	1000	0			Fatty acid degradation		Included manualy
	R526	Carnitine O-acetyltransferase	CoA[m] + C171CAR[m] => CAR[m] + C171COA[m]	2.3.1.7	OJI87668.1 or OJI90963.1	0	1000	0			Fatty acid degradation		Included manualy
	R527	Carnitine O-acetyltransferase	CoA[m] + C180CAR[m] => CAR[m] + C180COA[m]	2.3.1.7	OJI87668.1 or OJI90963.1	0	1000	0			Fatty acid degradation		Included manualy
	R528	Carnitine O-acetyltransferase	CoA[m] + C181CAR[m] => CAR[m] + C181COA[m]	2.3.1.7	OJI87668.1 or OJI90963.1	0	1000	0			Fatty acid degradation		Included manualy
	R529	Carnitine O-acetyltransferase	CoA[m] + C182CAR[m] => CAR[m] + C182COA[m]	2.3.1.7	OJI87668.1 or OJI90963.1	0	1000	0			Fatty acid degradation		Included manualy
	R530	Carnitine O-acetyltransferase	CoA[m] + C183CAR[m] => CAR[m] + C183COA[m]	2.3.1.7	OJI87668.1 or OJI90963.1	0	1000	0			Fatty acid degradation		Included manualy
	R531	Carnitine O-acetyltransferase (FacC)	C140COA[c] + CAR[c] <=> C140CAR[c] + CoA[c]	ec-code/2.3.1.7	OJI90963.1	-1000	1000	0			Fatty acid degradation		Included by manual blast of A.nidulans (Hynes et al., 2011) protein sequence with Aspergillus tubingensis CBS 134.48 genome
	R532	Carnitine O-acetyltransferase (FacC)	C141COA[c] + CAR[c] <=> C141CAR[c] + CoA[c]	ec-code/2.3.1.7	OJI90963.1	-1000	1000	0			Fatty acid degradation		Included by manual blast of A.nidulans (Hynes et al., 2011) protein sequence with Aspergillus tubingensis CBS 134.48 genome
	R533	Carnitine O-acetyltransferase (FacC)	C150COA[c] + CAR[c] <=> C150CAR[c] + CoA[c]	ec-code/2.3.1.7	OJI90963.1	-1000	1000	0			Fatty acid degradation		Included by manual blast of A.nidulans (Hynes et al., 2011) protein sequence with Aspergillus tubingensis CBS 134.48 genome
	R534	Carnitine O-acetyltransferase (FacC)	C160COA[c] + CAR[c] <=> C160CAR[c] + CoA[c]	ec-code/2.3.1.7	OJI90963.1	-1000	1000	0			Fatty acid degradation		Included by manual blast of A.nidulans (Hynes et al., 2011) protein sequence with Aspergillus tubingensis CBS 134.48 genome
	R535	Carnitine O-acetyltransferase (FacC)	C161COA[c] + CAR[c] <=> C161CAR[c] + CoA[c]	ec-code/2.3.1.7	OJI90963.1	-1000	1000	0			Fatty acid degradation		Included by manual blast of A.nidulans (Hynes et al., 2011) protein sequence with Aspergillus tubingensis CBS 134.48 genome
	R536	Carnitine O-acetyltransferase (FacC)	C162COA[c] + CAR[c] <=> C162CAR[c] + CoA[c]	ec-code/2.3.1.7	OJI90963.1	-1000	1000	0			Fatty acid degradation		Included by manual blast of A.nidulans (Hynes et al., 2011) protein sequence with Aspergillus tubingensis CBS 134.48 genome
	R537	Carnitine O-acetyltransferase (FacC)	C170COA[c] + CAR[c] <=> C170CAR[c] + CoA[c]	ec-code/2.3.1.7	OJI90963.1	-1000	1000	0			Fatty acid degradation		Included by manual blast of A.nidulans (Hynes et al., 2011) protein sequence with Aspergillus tubingensis CBS 134.48 genome
	R538	Carnitine O-acetyltransferase (FacC)	C171COA[c] + CAR[c] <=> C171CAR[c] + CoA[c]	ec-code/2.3.1.7	OJI90963.1	-1000	1000	0			Fatty acid degradation		Included by manual blast of A.nidulans (Hynes et al., 2011) protein sequence with Aspergillus tubingensis CBS 134.48 genome
	R539	Carnitine O-acetyltransferase (FacC)	C180COA[c] + CAR[c] <=> C180CAR[c] + CoA[c]	ec-code/2.3.1.7	OJI90963.1	-1000	1000	0			Fatty acid degradation		Included by manual blast of A.nidulans (Hynes et al., 2011) protein sequence with Aspergillus tubingensis CBS 134.48 genome
	R540	Carnitine O-acetyltransferase (FacC)	C181COA[c] + CAR[c] <=> C181CAR[c] + CoA[c]	ec-code/2.3.1.7	OJI90963.1	-1000	1000	0			Fatty acid degradation		Included by manual blast of A.nidulans (Hynes et al., 2011) protein sequence with Aspergillus tubingensis CBS 134.48 genome
	R541	Carnitine O-acetyltransferase (FacC)	C182COA[c] + CAR[c] <=> C182CAR[c] + CoA[c]	ec-code/2.3.1.7	OJI90963.1	-1000	1000	0			Fatty acid degradation		Included by manual blast of A.nidulans (Hynes et al., 2011) protein sequence with Aspergillus tubingensis CBS 134.48 genome
	R542	Carnitine O-acetyltransferase (FacC)	C183COA[c] + CAR[c] <=> C183CAR[c] + CoA[c]	ec-code/2.3.1.7	OJI90963.1	-1000	1000	0			Fatty acid degradation		Included by manual blast of A.nidulans (Hynes et al., 2011) protein sequence with Aspergillus tubingensis CBS 134.48 genome
	R543	Carnitine O-acetyltransferase (AcuJ)	C120CAR[m] + CoA[m] => C120COA[m] + CAR[m]	2.3.1.7	OJI87668.1	0	1000	0			Fatty acid degradation		Included by manual blast of A.nidulans (Hynes et al., 2011) protein sequence with Aspergillus tubingensis CBS 134.48 genome
	R544	Carnitine O-acetyltransferase (AcuJ)	CoA[m] + C140CAR[m] => CAR[m] + C140COA[m]	2.3.1.7	OJI87668.1	0	1000	0			Fatty acid degradation		Included by manual blast of A.nidulans (Hynes et al., 2011) protein sequence with Aspergillus tubingensis CBS 134.48 genome
	R545	Carnitine O-acetyltransferase (AcuJ)	CoA[m] + C141CAR[m] => CAR[m] + C141COA[m]	2.3.1.7	OJI87668.1	0	1000	0			Fatty acid degradation		Included by manual blast of A.nidulans (Hynes et al., 2011) protein sequence with Aspergillus tubingensis CBS 134.48 genome
	R546	Carnitine O-acetyltransferase (AcuJ)	CoA[m] + C150CAR[m] => CAR[m] + C150COA[m]	2.3.1.7	OJI87668.1	0	1000	0			Fatty acid degradation		Included by manual blast of A.nidulans (Hynes et al., 2011) protein sequence with Aspergillus tubingensis CBS 134.48 genome
	R547	Carnitine O-acetyltransferase (AcuJ)	CoA[m] + C160CAR[m] => CAR[m] + C160COA[m]	2.3.1.7	OJI87668.1	0	1000	0			Fatty acid degradation		Included by manual blast of A.nidulans (Hynes et al., 2011) protein sequence with Aspergillus tubingensis CBS 134.48 genome
	R548	Carnitine O-acetyltransferase (AcuJ)	CoA[m] + C161CAR[m] => CAR[m] + C161COA[m]	2.3.1.7	OJI87668.1	0	1000	0			Fatty acid degradation		Included by manual blast of A.nidulans (Hynes et al., 2011) protein sequence with Aspergillus tubingensis CBS 134.48 genome
	R549	Carnitine O-acetyltransferase (AcuJ)	CoA[m] + C162CAR[m] => CAR[m] + C162COA[m]	2.3.1.7	OJI87668.1	0	1000	0			Fatty acid degradation		Included by manual blast of A.nidulans (Hynes et al., 2011) protein sequence with Aspergillus tubingensis CBS 134.48 genome
	R550	Carnitine O-acetyltransferase (AcuJ)	CoA[m] + C170CAR[m] => CAR[m] + C170COA[m]	2.3.1.7	OJI87668.1	0	1000	0			Fatty acid degradation		Included by manual blast of A.nidulans (Hynes et al., 2011) protein sequence with Aspergillus tubingensis CBS 134.48 genome
	R551	Carnitine O-acetyltransferase (AcuJ)	CoA[m] + C171CAR[m] => CAR[m] + C171COA[m]	2.3.1.7	OJI87668.1	0	1000	0			Fatty acid degradation		Included by manual blast of A.nidulans (Hynes et al., 2011) protein sequence with Aspergillus tubingensis CBS 134.48 genome
	R552	Carnitine O-acetyltransferase (AcuJ)	CoA[m] + C180CAR[m] => CAR[m] + C180COA[m]	2.3.1.7	OJI87668.1	0	1000	0			Fatty acid degradation		Included by manual blast of A.nidulans (Hynes et al., 2011) protein sequence with Aspergillus tubingensis CBS 134.48 genome
	R553	Carnitine O-acetyltransferase (AcuJ)	CoA[m] + C181CAR[m] => CAR[m] + C181COA[m]	2.3.1.7	OJI87668.1	0	1000	0			Fatty acid degradation		Included by manual blast of A.nidulans (Hynes et al., 2011) protein sequence with Aspergillus tubingensis CBS 134.48 genome
	R554	Carnitine O-acetyltransferase (AcuJ)	CoA[m] + C182CAR[m] => CAR[m] + C182COA[m]	2.3.1.7	OJI87668.1	0	1000	0			Fatty acid degradation		Included by manual blast of A.nidulans (Hynes et al., 2011) protein sequence with Aspergillus tubingensis CBS 134.48 genome
	R555	Carnitine O-acetyltransferase (AcuJ)	CoA[m] + C183CAR[m] => CAR[m] + C183COA[m]	2.3.1.7	OJI87668.1	0	1000	0			Fatty acid degradation		Included by manual blast of A.nidulans (Hynes et al., 2011) protein sequence with Aspergillus tubingensis CBS 134.48 genome
	R556	Carnitine O-acetyltransferase (AcuJ)	ACCOA[m] + CAR[m] <=> CoA[m] + ACCAR[m]	2.3.1.7	OJI87668.1	0	1000	0			Fatty acid degradation		Included by manual blast of A.nidulans (Hynes et al., 2011) protein sequence with Aspergillus tubingensis CBS 134.48 genome
	R557	Carnitine O-acetyltransferase (FacC)	ACCOA[c] + CAR[c] <=> CoA[c] + ACCAR[c]	2.3.1.7	OJI90963.1	0	1000	0			Fatty acid degradation		Included by manual blast of A.nidulans (Hynes et al., 2011) protein sequence with Aspergillus tubingensis CBS 134.48 genome
	R558	Carnitine O-acetyltransferase (AcuJ)	CAR[m] + PROPCOA[m] <=> CoA[m] + C3CAR[m]	2.3.1.7	OJI87668.1	0	1000	0			Fatty acid degradation		Included by manual blast of A.nidulans (Hynes et al., 2011) protein sequence with Aspergillus tubingensis CBS 134.48 genome
	R559	Carnitine O-acetyltransferase (AcuJ)	CAR[p] + C120COA[p] <=> CoA[p] + C120CAR[p]	2.3.1.7	OJI87668.1	-1000	1000	0			Fatty acid degradation		Included by manual blast of A.nidulans (Hynes et al., 2011) protein sequence with Aspergillus tubingensis CBS 134.48 genome
	R560	Carnitine O-acetyltransferase (AcuJ)	C140COA[p] + CAR[p] <=> C140CAR[p] + CoA[p]	2.3.1.7	OJI87668.1	-1000	1000	0			Fatty acid degradation		Included by manual blast of A.nidulans (Hynes et al., 2011) protein sequence with Aspergillus tubingensis CBS 134.48 genome
	R561	Carnitine O-acetyltransferase (AcuJ)	C141COA[p] + CAR[p] <=> C141CAR[p] + CoA[p]	2.3.1.7	OJI87668.1	-1000	1000	0			Fatty acid degradation		Included by manual blast of A.nidulans (Hynes et al., 2011) protein sequence with Aspergillus tubingensis CBS 134.48 genome
	R562	Carnitine O-acetyltransferase (AcuJ)	C150COA[p] + CAR[p] <=> C150CAR[p] + CoA[p]	2.3.1.7	OJI87668.1	-1000	1000	0			Fatty acid degradation		Included by manual blast of A.nidulans (Hynes et al., 2011) protein sequence with Aspergillus tubingensis CBS 134.48 genome
	R563	Carnitine O-acetyltransferase (AcuJ)	C160COA[p] + CAR[p] <=> C160CAR[p] + CoA[p]	2.3.1.7	OJI87668.1	-1000	1000	0			Fatty acid degradation		Included by manual blast of A.nidulans (Hynes et al., 2011) protein sequence with Aspergillus tubingensis CBS 134.48 genome
	R564	Carnitine O-acetyltransferase (AcuJ)	C161COA[p] + CAR[p] <=> C161CAR[p] + CoA[p]	2.3.1.7	OJI87668.1	-1000	1000	0			Fatty acid degradation		Included by manual blast of A.nidulans (Hynes et al., 2011) protein sequence with Aspergillus tubingensis CBS 134.48 genome
	R565	Carnitine O-acetyltransferase (AcuJ)	C162COA[p] + CAR[p] <=> C162CAR[p] + CoA[p]	2.3.1.7	OJI87668.1	-1000	1000	0			Fatty acid degradation		Included by manual blast of A.nidulans (Hynes et al., 2011) protein sequence with Aspergillus tubingensis CBS 134.48 genome
	R566	Carnitine O-acetyltransferase (AcuJ)	C170COA[p] + CAR[p] <=> C170CAR[p] + CoA[p]	2.3.1.7	OJI87668.1	-1000	1000	0			Fatty acid degradation		Included by manual blast of A.nidulans (Hynes et al., 2011) protein sequence with Aspergillus tubingensis CBS 134.48 genome
	R567	Carnitine O-acetyltransferase (AcuJ)	C180COA[p] + CAR[p] <=> C180CAR[p] + CoA[p]	2.3.1.7	OJI87668.1	-1000	1000	0			Fatty acid degradation		Included by manual blast of A.nidulans (Hynes et al., 2011) protein sequence with Aspergillus tubingensis CBS 134.48 genome
	R568	Carnitine O-acetyltransferase (AcuJ)	C181COA[p] + CAR[p] <=> C181CAR[p] + CoA[p]	2.3.1.7	OJI87668.1	-1000	1000	0			Fatty acid degradation		Included by manual blast of A.nidulans (Hynes et al., 2011) protein sequence with Aspergillus tubingensis CBS 134.48 genome
	R569	Carnitine O-acetyltransferase (AcuJ)	C182COA[p] + CAR[p] <=> C182CAR[p] + CoA[p]	2.3.1.7	OJI87668.1	-1000	1000	0			Fatty acid degradation		Included by manual blast of A.nidulans (Hynes et al., 2011) protein sequence with Aspergillus tubingensis CBS 134.48 genome
	R570	Carnitine O-acetyltransferase (AcuJ)	C183COA[p] + CAR[p] <=> C183CAR[p] + CoA[p]	2.3.1.7	OJI87668.1	-1000	1000	0			Fatty acid degradation		Included by manual blast of A.nidulans (Hynes et al., 2011) protein sequence with Aspergillus tubingensis CBS 134.48 genome
	R571	Carnitine O-acetyltransferase (AcuJ)	CAR[p] + PROPCOA[p] <=> CoA[p] + C3CAR[p]	2.3.1.7	OJI87668.1	-1000	1000	0			Fatty acid degradation		Included by manual blast of A.nidulans (Hynes et al., 2011) protein sequence with Aspergillus tubingensis CBS 134.48 genome
	R572	Carnitine O-acetyltransferase (AcuJ)	ACCOA[p] + CAR[p] <=> CoA[p] + ACCAR[p]	2.3.1.7	OJI87668.1	-1000	1000	0			Fatty acid degradation		Included by manual blast of A.nidulans (Hynes et al., 2011) protein sequence with Aspergillus tubingensis CBS 134.48 genome
	R573	Carnitine O-acetyltransferase (AcuJ)	C171COA[p] + CAR[p] <=> C171CAR[p] + CoA[p]	2.3.1.7	OJI87668.1	-1000	1000	0			Fatty acid degradation		Included by manual blast of A.nidulans (Hynes et al., 2011) protein sequence with Aspergillus tubingensis CBS 134.48 genome
	R574	Fatty acid elongase 3 (ELO)	MALCOA[c] + C160COA[c] => CoA[c] + CO2[c] + C18OCOA[c]	ec-code/2.3.1.199	OJI85503.1	0	1000	0		kegg.reaction/R07758;kegg.pathway/rn01040;kegg.orthology/K10245;kegg.orthology/K10246	Fatty acid elongation in ER		Included by getKEGGModelFromOrganism (using HMMs)			ER longchain fatty acid biosynthesis; to be added or not???
	R575	very-long-chain 3-oxoacyl-CoA reductase	NADPH[c] + H+[c] + C18OCOA[c] => NADP+[c] + C18HCOA[c]	ec-code/1.1.1.330	OJI86261.1	0	1000	0		kegg.reaction/R07759;kegg.pathway/rn01040;kegg.orthology/K00059;kegg.orthology/K10251	Fatty acid elongation in ER		Included by getKEGGModelFromOrganism (using HMMs)			ER longchain fatty acid biosynthesis; to be added or not???
	R576	very-long-chain (3R)-3-Hydroxyacyl-CoA dehydratase	C18HCOA[c] => H2O[c] + C18DCOA[c]	ec-code/4.2.1.134	OJI81020.1 or OJI83815.1	0	1000	0		kegg.reaction/R07760;kegg.pathway/rn01040;kegg.orthology/K10703	Fatty acid elongation in ER		Included by getKEGGModelFromOrganism (using HMMs)			ER longchain fatty acid biosynthesis; to be added or not???
	R577	very-long-chain enoyl-CoA reductase	NADPH[c] + H+[c] + C18DCOA[c] => NADP+[c] + C180COA[c]	1.3.1.93	OJI81077.1	0	1000	0		kegg.reaction/R07761;kegg.pathway/rn01040;kegg.orthology/K10258	Fatty acid elongation in ER		Included by getKEGGModelFromOrganism (using HMMs)			ER longchain fatty acid biosynthesis; to be added or not???
	R578	lumped rxn	MALCOA[c] + C180COA[c] + 2 NADPH[c] + 2 H+[c] => H2O[c] + 2 NADP+[c] + CoA[c] + CO2[c] + C200ACP[c]	2.3.1.199 and 1.1.1.330 and 4.2.1.134 and 1.3.1.93	OJI85503.1 and OJI86261.1 and (OJI81020.1 or OJI83815.1) and OJI81077.1	0	1000	0			Fatty acid elongation in ER		Included manually for gap filling
	R579	GTP 3',8-cyclase [(8S)-3',8-cyclo-7,8-dihydroguanosine 5'-triphosphate-forming]	SAM[c] + NADPH[c] + GTP[c] => NADP+[c] + MET[c] + 5'DA[c] + 38C78HGTP[c]	ec-code/4.1.99.22	OJI87680.1	0	1000	0		kegg.reaction/R09394;kegg.pathway/rn00790;kegg.orthology/K03639;rhea/49579	Folate biosynthesis		Included by getKEGGModelFromOrganism (using HMMs)
	R580	cyclic pyranopterin monophosphate synthase	H2O[c] + 38C78HGTP[c] => PPI[c] + PREZ[c]	ec-code/4.6.1.17	OJI87996.1	0	1000	0		kegg.reaction/R11372;kegg.pathway/rn00790;kegg.orthology/K03637;rhea/49583	Folate biosynthesis		Included by getKEGGModelFromOrganism (using HMMs)
	R581	thiocarboxylated molybdopterin synthase:cyclic pyranopterin phosphate sulfurtransferase	2 TSCP[c] + PREZ[c] => MPT[c] + 2 SCP[c]	ec-code/2.8.1.12	OJI85784.1 and OJI89511.1	0	1000	0		kegg.reaction/R09395;kegg.pathway/rn00790;kegg.orthology/K03635	Folate biosynthesis		Included by getKEGGModelFromOrganism (using HMMs)
	R582	ATP:molybdopterin adenylyltransferase	ATP[c] + MPT[c] => PPI[c] + AMPMPT[c]	ec-code/2.7.7.75	OJI79543.1	0	1000	0		kegg.reaction/R09726;kegg.pathway/rn00790;kegg.orthology/K15376	Folate biosynthesis		Included by getKEGGModelFromOrganism (using HMMs)
	R583	adenylyl-molybdopterin:molybdate molybdate transferase (AMP-forming)	Mo[c] + AMPMPT[c] => H2O[c] + AMP[c] + MOCO[c]	ec-code/2.10.1.1	OJI79543.1	0	1000	0		kegg.reaction/R09735;kegg.pathway/rn00790;kegg.orthology/K15376;rhea/35050	Folate biosynthesis		Included by getKEGGModelFromOrganism (using HMMs)
	R584	L-cysteine:molybdenum cofactor sulfurtransferase	RACPT[c] + H+[c] + CYS[c] + MOCO[c] => H2O[c] + ACPT[c] + ALA[c] + TMOC[c]	ec-code/2.8.1.9	OJI81243.1 or OJI89096.1	0	1000	0		kegg.reaction/R11583;kegg.pathway/rn00790;kegg.orthology/K15631;rhea/42639	Folate biosynthesis		Included by getKEGGModelFromOrganism (using HMMs)
	R585	GTP 8,9-hydrolase	H2O[c] + GTP[c] => AHTD[c] + FOR[c]	ec-code/3.5.4.16	OJI88190.1	0	1000	0		kegg.reaction/R00428;kegg.pathway/rn00790;kegg.module/M00126;kegg.orthology/K01495	Folate biosynthesis		Included by getKEGGModelFromOrganism (using HMMs)
	R586	7,8-dihydroneopterin-3'-triphosphate phosphohydrolase (alkaline optimum)	3 H2O[c] + AHTD[c] => 3 PI[c] + DHP[c]	ec-code/3.1.3.1	OJI82195.1 or OJI88281.1	0	1000	0		kegg.reaction/R04620;kegg.pathway/rn00790;kegg.module/M00126;kegg.orthology/K01077;kegg.orthology/K01113	Folate biosynthesis		Included by getKEGGModelFromOrganism (using HMMs)
	R587	7,8-dihydroneopterin glycolaldehyde-lyase [6-(hydroxymethyl)-7,8-dihydropterin-forming]	DHP[c] => GLAL[c] + AHHMP[c]	ec-code/4.1.2.25	OJI83967.1	0	1000	0		kegg.reaction/R03504;kegg.pathway/rn00790;kegg.module/M00126;kegg.orthology/K13939;rhea/10543	Folate biosynthesis		Included by getKEGGModelFromOrganism (using HMMs)
	R588	ATP:6-hydroxymethyl-7,8-dihydropterin 6'-diphosphotransferase	ATP[c] + AHHMP[c] => AMP[c] + AHHMD[c]	ec-code/2.7.6.3	OJI83967.1	0	1000	0		kegg.reaction/R03503;kegg.pathway/rn00790;kegg.module/M00126;kegg.orthology/K13939;kegg.orthology/K13941;rhea/11415	Folate biosynthesis		Included by getKEGGModelFromOrganism (using HMMs)
	R589	chorismate:L-glutamine aminotransferase	GLN[c] + CHOR[c] => GLU[c] + ADCHOR[c]	ec-code/2.6.1.85	OJI87664.1	0	1000	0		kegg.reaction/R01716;kegg.pathway/rn00790;kegg.orthology/K13950;rhea/11675	Folate biosynthesis		Included by getKEGGModelFromOrganism (using HMMs)
	R590	4-amino-4-deoxychorismate pyruvate-lyase	ADCHOR[c] => PYR[c] + PABA[c]	ec-code/4.1.3.38	OJI89040.1	0	1000	0		kegg.reaction/R05553;kegg.pathway/rn00790;kegg.orthology/K02619;rhea/16204	Folate biosynthesis		Included by getKEGGModelFromOrganism (using HMMs)
	R591	6-(hydroxymethyl)-7,8-dihydropterin:4-aminobenzoate 2-amino-4-hydroxydihydropteridine-6-methenyltransferase	PABA[c] + AHHMP[c] => H2O[c] + DHPT[c]	ec-code/2.5.1.15	OJI83967.1	0	1000	0		kegg.reaction/R03066;kegg.pathway/rn00790;kegg.module/M00126;kegg.orthology/K13939;kegg.orthology/K13941;rhea/30890	Folate biosynthesis		Included by getKEGGModelFromOrganism (using HMMs)
	R592	(7,8-dihydropterin-6-yl)methyl diphosphate:4-aminobenzoate 2-amino-4-hydroxy-7,8-dihydropteridine-6-methenyltransferase	PABA[c] + AHHMD[c] => PPI[c] + DHPT[c]	ec-code/2.5.1.15	OJI83967.1	0	1000	0		kegg.reaction/R03067;kegg.pathway/rn00790;kegg.module/M00126;kegg.orthology/K13939;kegg.orthology/K13941;rhea/19952	Folate biosynthesis		Included by getKEGGModelFromOrganism (using HMMs)
	R593	7,8-dihydropteroate:L-glutamate ligase (ADP-forming)	ATP[c] + GLU[c] + DHPT[c] => ADP[c] + PI[c] + DHF[c]	(6.3.2.17) or (6.3.2.12)	(OJI81362.1 or OJI86208.1 or OJI80781.1) or (OJI81502.1)	0	1000	0		kegg.reaction/R02237;kegg.pathway/rn00790;kegg.module/M00126;kegg.orthology/K01930;kegg.orthology/K20457;rhea/23587	Folate biosynthesis		Included by getKEGGModelFromOrganism (using HMMs)
	R594	Mannitol-1-phosphatase (Mannitol-1-phosphate phosphatase)	H2O[c] + MNT1P[c] => MNT[c] + PI[c]	3.1.3.22	OJI83833.1	0	1000	0			Fructose and mannose metabolism		Brandl et al., 2018, Included by manual blast of A.niger protein sequence with Aspergillus tubingensis CBS 134.48 genome
	R595	ATP:D-fructose 1-phosphotransferase	ATP[c] + FRU[c] => ADP[c] + F1P[c]	ec-code/2.7.1.3	OJI86889.1	0	1000	0		kegg.reaction/R00866;kegg.pathway/rn00051;kegg.orthology/K00846;rhea/18148	Fructose and mannose metabolism		Included by getKEGGModelFromOrganism (using HMMs)
	R596	ATP:D-glyceraldehyde 3-phosphotransferase	ATP[c] + GLYAL[c] => ADP[c] + T3P1[c]	ec-code/2.7.1.28	OJI89329.1	0	1000	0		kegg.reaction/R01059;kegg.pathway/rn00051;kegg.orthology/K00863;rhea/13944	Fructose and mannose metabolism		Included by getKEGGModelFromOrganism (using HMMs)
	R597	ATP:D-fructose 6-phosphotransferase	ATP[c] + FRU[c] => ADP[c] + F6P[c]	ec-code/2.7.1.1	OJI85888.1 or OJI80226.1 or OJI91544.1 or OJI87622.1 or OJI79519.1 or OJI83626.1	0	1000	0		kegg.reaction/R00867;kegg.pathway/rn00051;kegg.orthology/K00844	Fructose and mannose metabolism		Included by getKEGGModelFromOrganism (using HMMs)
	R598	D-Fructose-2,6-bisphosphate 2-phosphohydrolase	H2O[c] + F26P[c] => PI[c] + F6P[c]	ec-code/3.1.3.46	OJI81744.1 or OJI80011.1	0	1000	0		kegg.reaction/R02731;kegg.pathway/rn00051;kegg.orthology/K01103	Fructose and mannose metabolism		Included by getKEGGModelFromOrganism (using HMMs)
	R599	D-Mannitol-1-phosphate:NAD+ 5-oxidoreductase	NAD+[c] + MNT1P[c] <=> NADH[c] + H+[c] + F6P[c]	ec-code/1.1.1.17	OJI86445.1	-1000	1000	0		kegg.reaction/R02703;kegg.pathway/rn00051;kegg.orthology/K00009	Fructose and mannose metabolism		Included by getKEGGModelFromOrganism (using HMMs)
	R600	ATP:D-fructose-6-phosphate 2-phosphotransferase	ATP[c] + F6P[c] => ADP[c] + F26P[c]	ec-code/2.7.1.105	OJI82402.1	0	1000	0		kegg.reaction/R02732;kegg.pathway/rn00051;kegg.orthology/K00900;rhea/15656	Fructose and mannose metabolism		Included by getKEGGModelFromOrganism (using HMMs)
	R601	D-Mannitol:NAD+ 2-oxidoreductase	NAD+[c] + MNT[c] <=> NADH[c] + H+[c] + FRU[c]	ec-code/1.1.1.67	OJI87721.1	-1000	1000	0		kegg.reaction/R00868;kegg.pathway/rn00051;kegg.orthology/K00045;rhea/12087	Fructose and mannose metabolism		Included by getKEGGModelFromOrganism (using HMMs)
	R602	D-Glucitol:NAD+ 2-oxidoreductase	NAD+[c] + SOT[c] <=> NADH[c] + H+[c] + FRU[c]	ec-code/1.1.1.14	OJI83633.1 or OJI81677.1 or OJI85158.1 or OJI83634.1 or OJI89573.1 or OJI88073.1 or OJI89077.1	-1000	1000	0		kegg.reaction/R00875;kegg.pathway/rn00051;kegg.orthology/K00008;rhea/33034	Fructose and mannose metabolism		Included by getKEGGModelFromOrganism (using HMMs)
	R603	D-glucitol:NADP+ oxidoreductase	NADPH[c] + H+[c] + SOR[c] => NADP+[c] + SOT[c]	ec-code/1.1.1.289	OJI91236.1 or OJI81872.1 or OJI81924.1 or OJI79559.1 or OJI81272.1 or OJI79515.1 or OJI80932.1 or OJI82767.1 or OJI91515.1 or OJI81222.1 or OJI82768.1 or OJI88391.1 or OJI87811.1 or OJI82475.1	0	1000	0		kegg.reaction/R07346;kegg.pathway/rn00051;kegg.orthology/K17742;rhea/14612	Fructose and mannose metabolism		Included by getKEGGModelFromOrganism (using HMMs)
	R604	L-rhamnofuranose:NAD+ 1-oxidoreductase	NAD+[c] + RFU[c] <=> NADH[c] + H+[c] + LR14L[c]	ec-code/1.1.1.173	OJI88392.1 or OJI87584.1	-1000	1000	0		kegg.reaction/R03942;kegg.pathway/rn00051;kegg.orthology/K18337;rhea/12652	Fructose and mannose metabolism		Included by getKEGGModelFromOrganism (using HMMs)
	R605	L-rhamnose:NADP+ 1-oxidoreductase	NADP+[c] + RHA[c] => NADPH[c] + H+[c] + LR14L[c]	ec-code/1.1.1.377;ec-code/1.1.1.378	OJI88392.1 or OJI87584.1	0	1000	0		kegg.reaction/R10788;kegg.pathway/rn00051;kegg.orthology/K18337;rhea/42671	Fructose and mannose metabolism		Included by getKEGGModelFromOrganism (using HMMs)
	R606	L-rhamnose:NAD+ 1-oxidoreductase	NAD+[c] + RHA[c] => NADH[c] + H+[c] + LR14L[c]	ec-code/1.1.1.378	OJI88392.1 or OJI87584.1	0	1000	0		kegg.reaction/R10995;kegg.pathway/rn00051;kegg.orthology/K18337	Fructose and mannose metabolism		Included by getKEGGModelFromOrganism (using HMMs)
	R607	L-rhamno-1,4-lactone lactonohydrolase	H2O[c] + LR14L[c] => LRHAA[c]	ec-code/3.1.1.65	OJI87583.1	0	1000	0		kegg.reaction/R03772;kegg.pathway/rn00051;kegg.orthology/K18338;rhea/10291	Fructose and mannose metabolism		Included by getKEGGModelFromOrganism (using HMMs)
	R608	L-Rhamnonate hydro-lyase	LRHAA[c] => H2O[c] + 2K3DLRHAA[c]	ec-code/4.2.1.90	OJI87585.1	0	1000	0		kegg.reaction/R03774;kegg.pathway/rn00051;kegg.orthology/K12661;rhea/23083	Fructose and mannose metabolism		Included by getKEGGModelFromOrganism (using HMMs)
	R609	2-dehydro-3-deoxy-L-rhamnonate (S)-lactaldehyde lyase (pyruvate-forming)	2K3DLRHAA[c] <=> PYR[c] + LLACAL[c]	ec-code/4.1.2.53	OJI79664.1	-1000	1000	0		kegg.reaction/R02261;kegg.pathway/rn00051;kegg.orthology/K18339;rhea/25787	Fructose and mannose metabolism		Included by getKEGGModelFromOrganism (using HMMs)
	R610	D-fructose 1-phosphate D-glyceraldehyde-3-phosphate-lyase	F1P[c] <=> T3P2[c] + GLYAL[c]	ec-code/4.1.2.13	OJI85270.1 or OJI89503.1 or OJI83500.1	-1000	1000	0		kegg.reaction/R02568;kegg.pathway/rn00051;kegg.orthology/K01622;kegg.orthology/K01623;kegg.orthology/K01624;kegg.orthology/K11645;kegg.orthology/K16305;kegg.orthology/K16306;rhea/30854	Fructose and mannose metabolism		Included by getKEGGModelFromOrganism (without HMMs)
	R611	Mannitol 2-dehydrogenase (NADP+)	FRU[c] + NADPH[c] => MNT[c] + NADP+[c]	1.1.1.138	OJI79559.1 or OJI82768.1	0	1000	0			Fructose and mannose metabolism		Included by manual blast of T.reesei protein sequence (Metz et al., 2009) with Aspergillus tubingensis CBS 134.48 genome
	R612	ATP:D-mannose 6-phosphotransferase	ATP[c] + Man[c] => ADP[c] + MAN6P[c]	ec-code/2.7.1.1	OJI85888.1 or OJI80226.1 or OJI91544.1 or OJI87622.1 or OJI79519.1 or OJI83626.1	0	1000	0		kegg.reaction/R01326;kegg.pathway/rn00051;kegg.pathway/rn00520;kegg.orthology/K00844;rhea/11031	Fructose and mannose metabolism;Amino sugar and nucleotide sugar metabolism		Included by getKEGGModelFromOrganism (using HMMs)
	R613	D-mannose 6-phosphate 1,6-phosphomutase	MAN6P[c] <=> MAN1P[c]	ec-code/5.4.2.8	OJI90493.1	-1000	1000	0		kegg.reaction/R01818;kegg.pathway/rn00051;kegg.pathway/rn00520;kegg.module/M00114;kegg.orthology/K17497;rhea/11143	Fructose and mannose metabolism;Amino sugar and nucleotide sugar metabolism		Included by getKEGGModelFromOrganism (using HMMs)
	R614	D-mannose-6-phosphate aldose-ketose-isomerase	MAN6P[c] <=> F6P[c]	ec-code/5.3.1.8	OJI91064.1 or OJI81295.1	-1000	1000	0		kegg.reaction/R01819;kegg.pathway/rn00051;kegg.pathway/rn00520;kegg.module/M00114;kegg.orthology/K01809	Fructose and mannose metabolism;Amino sugar and nucleotide sugar metabolism		Included by getKEGGModelFromOrganism (using HMMs)
	R615	GTP:alpha-D-mannose-1-phosphate guanylyltransferase	GTP[c] + MAN1P[c] => PPI[c] + GDPMAN[c]	ec-code/2.7.7.13	OJI81158.1 or OJI82686.1	0	1000	0		kegg.reaction/R00885;kegg.pathway/rn00051;kegg.pathway/rn00520;kegg.module/M00114;kegg.orthology/K00966;rhea/15232	Fructose and mannose metabolism;Amino sugar and nucleotide sugar metabolism		Included by getKEGGModelFromOrganism (using HMMs)
	R616	galactitol:NADP+ 1-oxidoreductase	NADPH[c] + H+[c] + GLAC[c] <=> NADP+[c] + GALOL[c]	ec-code/1.1.1.21	OJI83635.1 or OJI81344.1 or OJI87496.1 or OJI90664.1 or OJI86819.1 or OJI88390.1 or OJI84858.1 or OJI89019.1 or OJI82448.1 or OJI88088.1 or OJI82177.1	-1000	1000	0		kegg.reaction/R01095;kegg.pathway/rn00052;kegg.orthology/K00011;rhea/37970	Galactose metabolism		Included by getKEGGModelFromOrganism (using HMMs)
	R617	galactitol:sorbose interconversion	GALOL[c] + NAD+[c] <=> SOR[c] + NADH[c]		OJI83634.1 or OJI85158.1 or OJI89077.1	-1000	1000	0			Galactose metabolism		Included manually for gap filling (Fekete et al., 2004)
	R618	D-galactonate hydro-lyase	GALNT[c] <=> H2O[c] + 2D3DGALT[c]	ec-code/4.2.1.6	OJI90312.1 or OJI81337.1	-1000	1000	0		kegg.reaction/R03033;kegg.pathway/rn00052;kegg.module/M00309;kegg.orthology/K01684;rhea/18652	Galactose metabolism		Included by getKEGGModelFromOrganism (using HMMs)
	R619	melibiose galactohydrolase	H2O[e] + MELI[e] => DGLC[e] + GLAC[e]	ec-code/3.2.1.22	OJI91567.1 or OJI87308.1 or OJI85598.1 or OJI89734.1	0	1000	0		kegg.reaction/R01101;kegg.pathway/rn00052;kegg.orthology/K07407;rhea/28666	Galactose metabolism		Included by getKEGGModelFromOrganism (using HMMs)
	R620	Raffinose galactohydrolase	H2O[e] + RAFF[e] => SUC[e] + GLAC[e]	ec-code/3.2.1.22	OJI91567.1 or OJI87308.1 or OJI85598.1 or OJI89734.1	0	1000	0		kegg.reaction/R01103;kegg.pathway/rn00052;kegg.orthology/K07407	Galactose metabolism		Included by getKEGGModelFromOrganism (using HMMs)
	R621	alpha-galactosidase	H2O[e] + STAC[e] => GLAC[e] + RAFF[e]	ec-code/3.2.1.22	OJI91567.1 or OJI87308.1 or OJI85598.1 or OJI89734.1	0	1000	0		kegg.reaction/R03634;kegg.pathway/rn00052;kegg.orthology/K07407	Galactose metabolism		Included by getKEGGModelFromOrganism (using HMMs)
	R622	stachyose fructohydrolase	H2O[e] + STAC[e] => MNNT[e] + FRU[e]	ec-code/3.2.1.26	OJI79999.1 or OJI91573.1	0	1000	0			Galactose metabolism		Manually added
	R623	Epimelibiose galactohydrolase	H2O[c] + EPMELIB[c] => GLAC[c] + Man[c]	ec-code/3.2.1.22	OJI91567.1 or OJI87308.1 or OJI85598.1 or OJI89734.1	0	1000	0		kegg.reaction/R01329;kegg.pathway/rn00052;kegg.orthology/K07407	Galactose metabolism		Included by getKEGGModelFromOrganism (using HMMs)
	R624	Raffinose fructohydrolase	H2O[c] + RAFF[c] => FRU[c] + MELI[c]	ec-code/3.2.1.26	OJI79999.1 or OJI91573.1	0	1000	0		kegg.reaction/R02410;kegg.pathway/rn00052;kegg.orthology/K01193	Galactose metabolism		Included by getKEGGModelFromOrganism (using HMMs)
	R625	Melibiitol galactohydrolase	H2O[c] + MELIB[c] => GLAC[c] + SOT[c]	ec-code/3.2.1.22	OJI91567.1 or OJI87308.1 or OJI85598.1 or OJI89734.1	0	1000	0		kegg.reaction/R02926;kegg.pathway/rn00052;kegg.orthology/K07407	Galactose metabolism		Included by getKEGGModelFromOrganism (using HMMs)
	R626	Beta-galactosidase	H2O[c] + LACT[c] => GLAC[c] + GLC[c]	ec-code/3.2.1.23	OJI88961.1	0	1000	0		kegg.reaction/R01678;kegg.pathway/rn00052;kegg.orthology/K01229;kegg.orthology/K12309	Galactose metabolism		Niu et al., 2017, Included by manual blast of A.niger protein sequence with Aspergillus tubingensis CBS 134.48 genome
	R627	Beta-galactosidase	H2O[e] + LACT[e] => GLAC[e] + GLC[e]	ec-code/3.2.1.23	OJI89390.1 or OJI91555.1 or OJI86526.1 or OJI81931.1	0	1000	0		kegg.reaction/R01678;kegg.pathway/rn00052;kegg.orthology/K01229;kegg.orthology/K12309	Galactose metabolism		Niu et al., 2017, Included by manual blast of A.niger protein sequence with Aspergillus tubingensis CBS 134.48 genome
	R628	galactan galactohydrolase	GALACTAN[e] + H2O[e] => GLAC[e]	ec-code/3.2.1.23	OJI89390.1 or OJI91555.1 or OJI86526.1 or OJI81931.1	0	1000	0			Galactose metabolism		Manually added
	R629	ATP:alpha-D-galactose 1-phosphotransferase	ATP[c] + GLAC[c] <=> ADP[c] + GAL1P[c]	ec-code/2.7.1.6	OJI83869.1	-1000	1000	0		kegg.reaction/R01092;kegg.pathway/rn00052;kegg.pathway/rn00520;kegg.module/M00554;kegg.orthology/K00849;rhea/13556	Galactose metabolism;Amino sugar and nucleotide sugar metabolism		Included by getKEGGModelFromOrganism (using HMMs)
	R630	UDP-glucose:alpha-D-galactose-1-phosphate uridylyltransferase	UDPG[c] + GAL1P[c] <=> UDPGAL[c] + G1P[c]	ec-code/2.7.7.12	OJI86263.1	-1000	1000	0		kegg.reaction/R00955;kegg.pathway/rn00052;kegg.pathway/rn00520;kegg.module/M00554;kegg.orthology/K00965;rhea/13992	Galactose metabolism;Amino sugar and nucleotide sugar metabolism		Included by getKEGGModelFromOrganism (using HMMs)
	R631	UDP-glucose 4-epimerase;	UDPG[c] <=> UDPGAL[c]	ec-code/5.1.3.2	OJI89544.1 or OJI85613.1 or OJI80066.1	-1000	1000	0		kegg.reaction/R00291;kegg.pathway/rn00052;kegg.pathway/rn00520;kegg.module/M00632;kegg.orthology/K01784;rhea/22171	Galactose metabolism;Amino sugar and nucleotide sugar metabolism		Included by getKEGGModelFromOrganism (using HMMs)
	R632	galactitol dehydrogenase (LadB)	GALOL[c] + NAD+[c] <=> NADH[c] + XYL3HEX[c]		OJI83634.1 or OJI85158.1 or OJI89077.1	-1000	1000	0			Galactose metabolism;Amino sugar and nucleotide sugar metabolism		Included by manual blast of A.niger protein sequence (Mojzita et al., 2012) with Aspergillus tubingensis CBS 134.48 genome
	R633	L-xylo-3-hexulose reductase (xhrA)	NADPH[c] + XYL3HEX[c] <=> NADP+[c] + SOT[c]		OJI83629.1 or OJI81720.1	-1000	1000	0			Galactose metabolism;Amino sugar and nucleotide sugar metabolism		Included by manual blast of A.niger protein sequence (Mojzita et al., 2012) with Aspergillus tubingensis CBS 134.48 genome
	R634	gamma-L-glutamyl-L-cysteine:glycine ligase (ADP-forming)	ATP[c] + GLY[c] + GC[c] => ADP[c] + PI[c] + RGT[c]	ec-code/6.3.2.3	OJI87997.1 or OJI84919.1	0	1000	0		kegg.reaction/R00497;kegg.pathway/rn00480;kegg.module/M00118;kegg.orthology/K21456;rhea/13560	Glutathione metabolism		Included by getKEGGModelFromOrganism (using HMMs)
	R635	L-glutamate:L-cysteine gamma-ligase (ADP-forming)	ATP[c] + GLU[c] + CYS[c] => ADP[c] + PI[c] + GC[c]	ec-code/6.3.2.2	OJI85490.1 or OJI90637.1 or OJI88089.1	0	1000	0		kegg.reaction/R00894;kegg.pathway/rn00480;kegg.module/M00118;kegg.orthology/K11204;kegg.orthology/K11205;rhea/13288	Glutathione metabolism		Included by getKEGGModelFromOrganism (using HMMs)
	R636	glutathione:hydrogen-peroxide oxidoreductase	H2O2[c] + 2 RGT[c] => 2 H2O[c] + OGT[c]	ec-code/1.11.1.9	OJI85341.1	0	1000	0		kegg.reaction/R00274;kegg.pathway/rn00480;kegg.orthology/K00432;rhea/16836	Glutathione metabolism		Included by getKEGGModelFromOrganism (using HMMs)
	R637	glutathione:NADP+ oxidoreductase	NADPH[c] + H+[c] + OGT[c] => NADP+[c] + 2 RGT[c]	ec-code/1.8.1.7	OJI80166.1 or OJI88953.1	0	1000	0		kegg.reaction/R00115;kegg.pathway/rn00480;kegg.orthology/K00383;rhea/11743	Glutathione metabolism		Included by getKEGGModelFromOrganism (using HMMs)
	R638	5-oxo-L-proline amidohydrolase (ATP-hydrolysing)	2 H2O[c] + ATP[c] + PCA[c] => ADP[c] + PI[c] + GLU[c]	ec-code/3.5.2.9	OJI90644.1 or OJI91521.1 or OJI84804.1 or OJI80509.1 or OJI86806.1 or OJI87318.1	0	1000	0		kegg.reaction/R00251;kegg.pathway/rn00480;kegg.orthology/K01469;rhea/10351	Glutathione metabolism		Included by getKEGGModelFromOrganism (using HMMs)
	R639	glutathione gamma-glutamyl cyclotransferase (5-oxoproline-forming)	RGT[c] => CGLY[c] + PCA[c]	ec-code/4.3.2.7	OJI85682.1	0	1000	0		kegg.reaction/R11861;kegg.pathway/rn00480;kegg.orthology/K07232	Glutathione metabolism		Included by getKEGGModelFromOrganism (using HMMs)
	R640	glutathione gamma-glutamylaminopeptidase	H2O[c] + RGT[c] => GLU[c] + CGLY[c]	ec-code/3.4.19.13	OJI87548.1 or OJI86603.1	0	1000	0		kegg.reaction/R00494;kegg.pathway/rn00480;kegg.orthology/K00681;kegg.orthology/K18592;rhea/28810	Glutathione metabolism		Included by getKEGGModelFromOrganism (using HMMs)
	R641	L-cysteinylglycine dipeptidase	H2O[c] + CGLY[c] <=> GLY[c] + CYS[c]	3.4.13.-	OJI83461.1	-1000	1000	0		kegg.reaction/R00899;kegg.pathway/rn00480;kegg.orthology/K11140;kegg.orthology/K15428;rhea/28786	Glutathione metabolism		Included by getKEGGModelFromOrganism (using HMMs)
	R642	glutathione:NAD+ oxidoreductase	NADH[c] + H+[c] + OGT[c] => NAD+[c] + 2 RGT[c]	ec-code/1.8.1.7	OJI80166.1 or OJI88953.1	0	1000	0		kegg.reaction/R00094;kegg.orthology/K00383	Glutathione metabolism		Included by getKEGGModelFromOrganism (using HMMs)
	R643	gamma-glutamylcyclotransferase	GC[c] => PCA[c] + CYS[c]		OJI85682.1	0	1000	0			Glutathione metabolism		Included by manual blast of A.niger protein sequence (Upton et al., 2020) with Aspergillus tubingensis CBS 134.48 genome
	R644	Glycerol-3-phosphate O-acyltransferase	0.024 C120ACP[c] + 0.013 C140ACP[c] + 0.012 C141ACP[c] + 0.002 C150ACP[c] + 0.154 C160ACP[c] + 0.02 C161ACP[c] + 0.008 C162ACP[c] + 0.002 C170ACP[c] + 0.026 C180ACP[c] + 0.374 C181ACP[c] + 0.327 C182ACP[c] + 0.032 C183ACP[c] + 0.006 C200ACP[c] + GL3P[c] => ACP[c] + MAGLYP[c]	2.3.1.15	OJI89586.1	0	1000	0			Glycerolipid metabolism		Brandl et al., 2018
	R645	1-acylglycerol-3-phosphate O-acyltransferase	0.024 C120ACP[c] + 0.013 C140ACP[c] + 0.012 C141ACP[c] + 0.002 C150ACP[c] + 0.154 C160ACP[c] + 0.02 C161ACP[c] + 0.008 C162ACP[c] + 0.002 C170ACP[c] + 0.026 C180ACP[c] + 0.374 C181ACP[c] + 0.327 C182ACP[c] + 0.032 C183ACP[c] + 0.006 C200ACP[c] + MAGLYP[c] => ACP[c] + DAGLYP[c]	2.3.1.51	OJI80631.1 or OJI84342.1 or OJI79986.1	0	1000	0			Glycerolipid metabolism		Brandl et al., 2018
	R646	Triacylglycerol lipase	H2O[c] + TAGLY[c] => 0.024 C120[c] + 0.013 C140[c] + 0.012 C141[c] + 0.002 C150[c] + 0.154 C160[c] + 0.02 C161[c] + 0.008 C162[c] + 0.002 C170[c] + 0.026 C180[c] + 0.374 C181[c] + 0.327 C182[c] + 0.032 C183[c] + 0.006 C200[c] + DAGLY[c]	3.1.1.3	OJI88710.1 or OJI81293.1 or OJI90572.1 or OJI87049.1 or OJI87687.1	0	1000	0			Glycerolipid metabolism		Brandl et al., 2018
	R647	Triacylglycerol lipase	DAGLY[c] + H2O[c] => 0.024 C120[c] + 0.013 C140[c] + 0.012 C141[c] + 0.002 C150[c] + 0.154 C160[c] + 0.02 C161[c] + 0.008 C162[c] + 0.002 C170[c] + 0.026 C180[c] + 0.374 C181[c] + 0.327 C182[c] + 0.032 C183[c] + 0.006 C200[c] + MAGLY[c]	3.1.1.3	OJI88710.1 or OJI81293.1 or OJI90572.1 or OJI87049.1 or OJI87687.1	0	1000	0			Glycerolipid metabolism		Brandl et al., 2018
	R648	1-acylglycerol-3-phosphate acyltransferase	0.024 C120ACP[c] + 0.013 C140ACP[c] + 0.012 C141ACP[c] + 0.002 C150ACP[c] + 0.154 C160ACP[c] + 0.02 C161ACP[c] + 0.008 C162ACP[c] + 0.002 C170ACP[c] + 0.026 C180ACP[c] + 0.374 C181ACP[c] + 0.327 C182ACP[c] + 0.032 C183ACP[c] + 0.006 C200ACP[c] + DAGLY[c] => ACP[c] + TAGLY[c]	2.3.1.20	OJI80660.1	0	1000	0			Glycerolipid metabolism		Brandl et al., 2018
	R649	D-Glyceraldehyde:NAD+ oxidoreductase	H2O[c] + NAD+[c] + GLYAL[c] => NADH[c] + H+[c] + G[c]	ec-code/1.2.1.3	OJI81642.1 or OJI90286.1 or OJI87357.1 or OJI89639.1 or OJI79524.1 or OJI84430.1 or OJI83381.1 or OJI79678.1 or OJI89762.1 or OJI84090.1 or OJI90281.1 or OJI79868.1 or OJI83694.1 or OJI88075.1	0	1000	0		kegg.reaction/R01752;kegg.pathway/rn00561;kegg.orthology/K00128;kegg.orthology/K00149;rhea/30786	Glycerolipid metabolism		Included by getKEGGModelFromOrganism (using HMMs)
	R650	glycerol:NADP+ oxidoreductase	NADPH[c] + H+[c] + GLYAL[c] => NADP+[c] + GL[c]	ec-code/1.1.1.21	OJI83635.1 or OJI81344.1 or OJI87496.1 or OJI90664.1 or OJI86819.1 or OJI88390.1 or OJI84858.1 or OJI89019.1 or OJI82448.1 or OJI88088.1 or OJI82177.1	0	1000	0		kegg.reaction/R01041;kegg.pathway/rn00561;kegg.orthology/K00002;kegg.orthology/K00011;rhea/23595	Glycerolipid metabolism		Included by getKEGGModelFromOrganism (using HMMs)
	R651	Glycerol:NAD+ oxidoreductase	NAD+[c] + GL[c] => NADH[c] + H+[c] + GLYAL[c]	ec-code/1.1.1.21	OJI83635.1 or OJI81344.1 or OJI87496.1 or OJI90664.1 or OJI86819.1 or OJI88390.1 or OJI84858.1 or OJI89019.1 or OJI82448.1 or OJI88088.1 or OJI82177.1	0	1000	0		kegg.reaction/R01036;kegg.pathway/rn00561;kegg.orthology/K00011;rhea/30030	Glycerolipid metabolism		Included by getKEGGModelFromOrganism (using HMMs)
	R652	glycerol:NADP+ 2-oxidoreductase (glycerone-forming)	NADP+[c] + GL[c] => NADPH[c] + H+[c] + GLYN[c]	ec-code/1.1.1.156	OJI83635.1 or OJI81344.1 or OJI87496.1 or OJI90664.1 or OJI83921.1 or OJI86819.1 or OJI80760.1 or OJI90683.1 or OJI88390.1 or OJI84858.1 or OJI89019.1 or OJI82448.1 or OJI88088.1 or OJI82177.1	0	1000	0		kegg.reaction/R01039;kegg.pathway/rn00561;kegg.orthology/K18097;rhea/12756	Glycerolipid metabolism		Included by getKEGGModelFromOrganism (using HMMs)
	R653	ATP:glycerone phosphotransferase	ATP[c] + GLYN[c] => ADP[c] + T3P2[c]	ec-code/2.7.1.29	OJI89329.1	0	1000	0		kegg.reaction/R01011;kegg.pathway/rn00561;kegg.pathway/rn00680;kegg.module/M00344;kegg.orthology/K00863;rhea/15776	Glycerolipid metabolism		Included by getKEGGModelFromOrganism (using HMMs)
	R654	sn-glycerol-3-phosphate phosphohydrolase	H2O[c] + GL3P[c] => PI[c] + GL[c]	ec-code/3.1.3.21	OJI90749.1 or OJI91506.1	0	1000	0		kegg.reaction/R00841;kegg.pathway/rn00561;kegg.orthology/K06116	Glycerolipid metabolism		Included by getKEGGModelFromOrganism (using HMMs)
	R655	ATP:glycerol 3-phosphotransferase	ATP[c] + GL[c] => ADP[c] + GL3P[c]	ec-code/2.7.1.30	OJI81166.1	0	1000	0		kegg.reaction/R00847;kegg.pathway/rn00561;kegg.orthology/K00864;rhea/21647	Glycerolipid metabolism		Included by getKEGGModelFromOrganism (using HMMs)
	R656	1,2-diacyl-sn-glycerol 3-phosphate phosphohydrolase	H2O[c] + PCPA[c] => PI[c] + SEDAG[c]	ec-code/3.1.3.4;ec-code/3.1.3.81	OJI85000.1 or OJI81245.1 or OJI82963.1 or OJI90663.1 or OJI86048.1	0	1000	0		kegg.reaction/R02239;kegg.pathway/rn00561;kegg.pathway/rn00564;kegg.module/M00089;kegg.orthology/K15728;kegg.orthology/K18693;rhea/27432	Glycerolipid metabolism		Included by getKEGGModelFromOrganism (using HMMs)
	R657	Digalactosyl-diacylglycerol galactohydrolase	H2O[c] + DGDG[c] => GLAC[c] + MGDG[c]	ec-code/3.2.1.22	OJI91567.1 or OJI87308.1 or OJI85598.1 or OJI89734.1	0	1000	0		kegg.reaction/R04470;kegg.pathway/rn00561;kegg.orthology/K07407	Glycerolipid metabolism		Included by getKEGGModelFromOrganism (using HMMs)
	R658	sn-Glycerol-3-phosphate:NAD+ 2-oxidoreductase	NADH[c] + H+[c] + T3P2[c] => NAD+[c] + GL3P[c]	ec-code/1.1.1.8	OJI86883.1 or OJI79387.1	0	1000	0		kegg.reaction/R00842;kegg.pathway/rn00564;kegg.orthology/K00006;rhea/11095	Glycerophospholipid metabolism		Included by getKEGGModelFromOrganism (using HMMs)
	R659	sn-Glycerol-3-phosphate:(acceptor) 2-oxidoreductase (shuttle)	FAD[m] + GL3P[c] <=> T3P2[c] + FADH2[m]	ec-code/1.1.5.3	OJI90537.1	-1000	1000	0		kegg.reaction/R00848;kegg.pathway/rn00564;kegg.orthology/K00111;rhea/31286	Glycerophospholipid metabolism		Included by getKEGGModelFromOrganism (using HMMs)
	R660	sn-Glycero-3-phosphoethanolamine glycerophosphohydrolase	H2O[c] + G3PHETHA[c] => GL3P[c] + ETHA[c]	ec-code/3.1.4.2;ec-code/3.1.4.46	OJI90198.1 or OJI79603.1 or OJI81572.1	0	1000	0		kegg.reaction/R01470;kegg.pathway/rn00564;kegg.orthology/K18696;rhea/29322	Glycerophospholipid metabolism		Included by getKEGGModelFromOrganism (using HMMs)			Dead end metabolite
	R661	Glycerol-3-phosphate acyltransferase	0.024 C120ACP[c] + 0.032 C140ACP[c] + 0.017 C141ACP[c] + 0.232 C160ACP[c] + 0.027 C161ACP[c] + 0.009 C162ACP[c] + 0.017 C170ACP[c] + 0.081 C180ACP[c] + 0.124 C181ACP[c] + 0.326 C182ACP[c] + 0.111 C183ACP[c] + GL3P[c] => ACP[c] + CLAGL3P[c]	2.3.1.15	OJI89586.1	0	1000	0			Glycerophospholipid metabolism, cardiolipin		Brandl et al., 2018
	R662	1-acylglycerol-3-phosphate acyltransferase	0.024 C120ACP[c] + 0.032 C140ACP[c] + 0.017 C141ACP[c] + 0.232 C160ACP[c] + 0.027 C161ACP[c] + 0.009 C162ACP[c] + 0.017 C170ACP[c] + 0.081 C180ACP[c] + 0.124 C181ACP[c] + 0.326 C182ACP[c] + 0.111 C183ACP[c] + CLAGL3P[c] => ACP[c] + CLPA[c]	2.3.1.51	OJI80631.1 or OJI84342.1 or OJI79986.1 or OJI81293.1 or OJI87049.1 or OJI86058.1	0	1000	0			Glycerophospholipid metabolism, cardiolipin		Brandl et al., 2018	IMP: Synthesis takes place in ER
	R663	Cdp-diacylglycerol synthetase (phosphatidate cytidylyltransferase )	CTP[m] + CLPA[m] => PPI[m] + CLCDPDG[m]	ec-code/2.7.7.41	OJI82377.1	0	1000	0		kegg.reaction/R01799;kegg.pathway/rn00564;kegg.module/M00093;kegg.orthology/K00981;rhea/16232	Glycerophospholipid metabolism, cardiolipin		Included by getKEGGModelFromOrganism (using HMMs)
	R664	CDP-diacylglycerol-glycerol-3-phosphate 3-phosphatidyltransferase	GL3P[c] + CLCDPDG[m] <=> CMP[c] + CLPIGP[m]	ec-code/2.7.8.5	OJI84418.1	-1000	1000	0		kegg.reaction/R01801;kegg.pathway/rn00564;kegg.orthology/K00995;rhea/12596	Glycerophospholipid metabolism, cardiolipin		Included by getKEGGModelFromOrganism (using HMMs)	IMP: GL3P transporterd to mitochondria or does the reaction occur in the outer mitochondrial membrane ????
	R665	CDP-diacylglycerol:phosphatidylglycerol 3-phosphatidyltransferase	CLCDPDG[m] + PG[m] => CMP[c] + CL[m]	ec-code/2.7.8.41	OJI79932.1	0	1000	0		kegg.reaction/R02030;kegg.pathway/rn00564;kegg.orthology/K08744;rhea/32934	Glycerophospholipid metabolism, cardiolipin		Included by getKEGGModelFromOrganism (using HMMs)
	R666	Phosphatidylglycerol cholinephosphohydrolase	H2O[m] + PG[m] => GL3P[m] + SEDAG[m]	ec-code/3.1.4.3	OJI88834.1 or OJI87489.1 or OJI85139.1 or OJI83825.1	0	1000	0		kegg.reaction/R02027;kegg.pathway/rn00564;kegg.orthology/K01114	Glycerophospholipid metabolism, cardiolipin		Included by getKEGGModelFromOrganism (using HMMs)
	R667	Phosphatidylglycerophosphate phosphohydrolase	H2O[m] + CLPIGP[m] => PI[m] + PG[m]	ec-code/3.1.3.27	OJI81017.1	0	1000	0		kegg.reaction/R02029;kegg.pathway/rn00564;kegg.orthology/K01094;kegg.orthology/K01095;kegg.orthology/K01096;kegg.orthology/K18697;rhea/33754	Glycerophospholipid metabolism, cardiolipin		Included by manual blast of A.niger protein sequence with Aspergillus tubingensis CBS 134.48 genome
	R668	CTP:1,2-diacyl-sn-glycerol 3-phosphotransferase	CTP[c] + SEDAG[c] => CDP[c] + PCPA[c]	ec-code/2.7.1.174	OJI85441.1	0	1000	0		kegg.reaction/R09944;kegg.pathway/rn00564;kegg.orthology/K16368;rhea/25951	Glycerophospholipid metabolism, phosphatidylcholine		Included by getKEGGModelFromOrganism (using HMMs)
	R669	Phosphatidylcholine cholinephosphohydrolase	H2O[c] + PC[c] => PCLN[c] + SEDAG[c]	3.1.4.3	OJI88834.1 or OJI87489.1 or OJI85139.1 or OJI83825.1	0	1000	0		kegg.reaction/R01312;kegg.pathway/rn00564;kegg.orthology/K01114;rhea/10607	Glycerophospholipid metabolism, phosphatidylcholine		Included by getKEGGModelFromOrganism (using HMMs)			dead end metabolite
	R670	phosphatidylcholine phosphatidohydrolase	H2O[c] + PC[c] => CHO[c] + PCPA[c]	3.1.4.4	OJI83444.1 or OJI79419.1 or OJI81755.1	0	1000	0		kegg.reaction/R01310;kegg.pathway/rn00564;kegg.orthology/K01115;rhea/14448	Glycerophospholipid metabolism, phosphatidylcholine		Included by getKEGGModelFromOrganism (using HMMs)			dead end metabolite
	R671	ATP:choline phosphotransferase	ATP[c] + CHO[c] => ADP[c] + PCLN[c]	2.7.1.32	OJI85137.1	0	1000	0		kegg.reaction/R01021;kegg.pathway/rn00564;kegg.module/M00090;kegg.orthology/K00866;rhea/12840	Glycerophospholipid metabolism, phosphatidylcholine		Included by getKEGGModelFromOrganism (using HMMs)			dead end metabolite
	R672	CTP:choline-phosphate cytidylyltransferase	CTP[c] + PCLN[c] => PPI[c] + CDPCHO[c]	2.7.7.15	OJI90592.1	0	1000	0		kegg.reaction/R01890;kegg.pathway/rn00564;kegg.module/M00090;kegg.orthology/K00968;rhea/19000	Glycerophospholipid metabolism, phosphatidylcholine		Included by getKEGGModelFromOrganism (using HMMs)			dead end metabolite
	R673	Phospholipase A2/lecithinase a/phosphatidase/phosphatidolipase/phospholipase A	PC[c] => 0.01 C120[c] + 0.044 C140[c] + 0.077 C141[c] + 0.224 C160[c] + 0.039 C161[c] + 0.018 C162[c] + 0.048 C170[c] + 0.068 C180[c] + 0.131 C181[c] + 0.308 C182[c] + 0.021 C183[c] + 0.012 C200[c] + LPC[c]	3.1.1.4	OJI81293.1 or OJI87049.1 or OJI86302.1 or OJI84548.1 or OJI83029.1	0	1000	0			Glycerophospholipid metabolism, phosphatidylcholine		Brandl et al., 2018
	R674	Glycerol-3-phosphate acyltransferase	0.01 C120ACP[c] + 0.044 C140ACP[c] + 0.077 C141ACP[c] + 0.224 C160ACP[c] + 0.039 C161ACP[c] + 0.018 C162ACP[c] + 0.048 C170ACP[c] + 0.068 C180ACP[c] + 0.131 C181ACP[c] + 0.308 C182ACP[c] + 0.021 C183ACP[c] + 0.012 C200ACP[c] + T3P2[c] => ACP[c] + PCAT3P2[c]	2.3.1.15	OJI89586.1	0	1000	0			Glycerophospholipid metabolism, phosphatidylcholine		Brandl et al., 2018
	R675	Glycerol-3-phosphate acyltransferase	0.01 C120ACP[c] + 0.044 C140ACP[c] + 0.077 C141ACP[c] + 0.224 C160ACP[c] + 0.039 C161ACP[c] + 0.018 C162ACP[c] + 0.048 C170ACP[c] + 0.068 C180ACP[c] + 0.131 C181ACP[c] + 0.308 C182ACP[c] + 0.021 C183ACP[c] + 0.012 C200ACP[c] + GL3P[c] => ACP[c] + PCAGL3P[c]	2.3.1.15	OJI89586.1	0	1000	0			Glycerophospholipid metabolism, phosphatidylcholine		Brandl et al., 2018
	R676	1-acylglycerol-3-phosphate acyltransferase	0.01 C120ACP[c] + 0.044 C140ACP[c] + 0.077 C141ACP[c] + 0.224 C160ACP[c] + 0.039 C161ACP[c] + 0.018 C162ACP[c] + 0.048 C170ACP[c] + 0.068 C180ACP[c] + 0.131 C181ACP[c] + 0.308 C182ACP[c] + 0.021 C183ACP[c] + 0.012 C200ACP[c] + PCAGL3P[c] => ACP[c] + PCPA[c]	2.3.1.51	OJI80631.1 or OJI84342.1 or OJI79986.1 or OJI81293.1 or OJI87049.1 or OJI86058.1	0	1000	0			Glycerophospholipid metabolism, phosphatidylcholine		Brandl et al., 2018
	R677	Lysophospholipase	H2O[e] + MAPCHO[e] => CARBOA[e] + GPCHO[e]	3.1.1.5	OJI80286.1 or OJI89618.1	0	1000	0			Glycerophospholipid metabolism, phosphatidylcholine		Brandl et al., 2018
	R678	CDP-diacylglycerol:L-serine 3-phosphatidyltransferase	SER[c] + PCCDPDG[c] => CMP[c] + PCPS[c]	2.7.8.8	OJI86595.1	0	1000	0		kegg.reaction/R01800;kegg.pathway/rn00260;kegg.pathway/rn00564;kegg.module/M00093;kegg.orthology/K17103;rhea/16916	Glycerophospholipid metabolism, phosphatidylcholine		Included by getKEGGModelFromOrganism (using HMMs)
	R679	Phsophatidyl-L-serine carboxy-lyase	PCPS[c] => CO2[c] + PCPE[c]	4.1.1.65	OJI88132.1 or OJI84874.1 or OJI87686.1 or OJI88684.1 or OJI79568.1	0	1000	0		kegg.reaction/R02055;kegg.pathway/rn00564;kegg.module/M00093;kegg.orthology/K01613;rhea/20831	Glycerophospholipid metabolism, phosphatidylcholine		Included by getKEGGModelFromOrganism (using HMMs)
	R680	S-adenosyl-L-methionine:phosphatidylethanolamine N-methyltransferase	SAM[c] + PCPE[c] => SAH[c] + PCPMME[c]	ec-code/2.1.1.17	OJI90566.1 or OJI79491.1	0	1000	0		kegg.reaction/R02056;kegg.pathway/rn00564;kegg.module/M00091;kegg.orthology/K00551;kegg.orthology/K16369;rhea/11167	Glycerophospholipid metabolism, phosphatidylcholine		Included by getKEGGModelFromOrganism (using HMMs)
	R681	S-adenosyl-L-methionine:phosphatidyl-N-methylethanolamine N-methyltransferase	SAM[c] + PCPMME[c] => SAH[c] + PCPDME[c]	ec-code/2.1.1.71	OJI90566.1	0	1000	0		kegg.reaction/R03424;kegg.pathway/rn00564;kegg.module/M00091;kegg.orthology/K00551;rhea/32738	Glycerophospholipid metabolism, phosphatidylcholine		Included by getKEGGModelFromOrganism (using HMMs)
	R682	S-adenosyl-L-methionine:phosphatidyl-N-dimethylethanolamine N-methyltransferase	SAM[c] + PCPDME[c] => SAH[c] + PC[c]	ec-code/2.1.1.71	OJI90566.1	0	1000	0		kegg.reaction/R01320;kegg.pathway/rn00564;kegg.module/M00091;kegg.orthology/K00551;rhea/32742	Glycerophospholipid metabolism, phosphatidylcholine		Included by getKEGGModelFromOrganism (using HMMs)
	R683	sn-Glycero-3-phosphocholine glycerophosphohydrolase	H2O[c] + GPCHO[c] => GL3P[c] + CHO[c]	3.1.4.46	OJI90198.1 or OJI79603.1	0	1000	0		kegg.reaction/R01030;kegg.pathway/rn00564;kegg.orthology/K18696;rhea/16064	Glycerophospholipid metabolism, phosphatidylcholine		Included by getKEGGModelFromOrganism (using HMMs)
	R684	Acyldihydroxyacetonephosphate reductase/ acylglycerone-phosphate reductase	NADPH[c] + PCAT3P2[c] => NADP+[c] + PCAGL3P[c]	1.1.1.101	OJI89901.1 or OJI83698.1 or OJI88460.1 or OJI90985.1 or OJI85940.1 or OJI87866.1 or OJI79657.1	0	1000	0			Glycerophospholipid metabolism, phosphatidylcholine		Included by manual blast of A.niger protein sequence with Aspergillus tubingensis CBS 134.48 genome
	R685	Cdp-diacylglycerol synthetase (phosphatidate cytidylyltransferase )	CTP[c] + PCPA[c] => PCCDPDG[c] + PPI[c]	2.7.7.41	OJI82377.1	0	1000	0			Glycerophospholipid metabolism, phosphatidylcholine		Included by manual blast of A.niger protein sequence with Aspergillus tubingensis CBS 134.48 genome
	R686	Phosphatidylethanolamine ethanolaminephosphohydrolase	H2O[c] + PE[c] => ETHAPH[c] + SEDAG[c]	3.1.4.3	OJI88834.1 or OJI87489.1 or OJI85139.1 or OJI83825.1	0	1000	0		kegg.reaction/R02052;kegg.pathway/rn00564;kegg.orthology/K01114	Glycerophospholipid metabolism, phosphatidylethanolamine		Included by getKEGGModelFromOrganism (using HMMs)			dead end metabolite
	R687	phosphatidylethanolamine phosphatidohydrolase	H2O[c] + PE[c] => ETHA[c] + PEPA[c]	3.1.4.4	OJI83444.1 or OJI79419.1 or OJI81755.1	0	1000	0		kegg.reaction/R02051;kegg.pathway/rn00564;kegg.orthology/K01115	Glycerophospholipid metabolism, phosphatidylethanolamine		Included by getKEGGModelFromOrganism (using HMMs)			dead end metabolite
	R688	CDPethanolamine:1,2-diacylglycerol ethanolaminephosphotransferase	CDPETHA[c] + SEDAG[c] => CMP[c] + PE[c]	2.7.8.1	OJI84155.1	0	1000	0		kegg.reaction/R02057;kegg.pathway/rn00564;kegg.module/M00092;kegg.orthology/K00993;rhea/32946	Glycerophospholipid metabolism, phosphatidylethanolamine		Included by getKEGGModelFromOrganism (using HMMs)			dead end metabolite
	R689	CTP:ethanolamine-phosphate cytidylyltransferase	CTP[c] + ETHAPH[c] => PPI[c] + CDPETHA[c]	ec-code/2.7.7.14	OJI81581.1	0	1000	0		kegg.reaction/R02038;kegg.pathway/rn00564;kegg.module/M00092;kegg.orthology/K00967;rhea/24595	Glycerophospholipid metabolism, phosphatidylethanolamine		Included by getKEGGModelFromOrganism (using HMMs)			dead end metabolite
	R690	ATP:ethanolamine O-phosphotransferase	ATP[c] + ETHA[c] => ADP[c] + ETHAPH[c]	ec-code/2.7.1.82	OJI90846.1	0	1000	0		kegg.reaction/R01468;kegg.pathway/rn00564;kegg.module/M00092;kegg.orthology/K00894;rhea/13072	Glycerophospholipid metabolism, phosphatidylethanolamine		Included by getKEGGModelFromOrganism (using HMMs)			dead end metabolite
	R691	1-acylglycerol-3-phosphate acyltransferase	0.03 C120ACP[c] + 0.015 C140ACP[c] + 0.011 C141ACP[c] + 0.001 C150ACP[c] + 0.24 C160ACP[c] + 0.046 C161ACP[c] + 0.039 C162ACP[c] + 0.041 C170ACP[c] + 0.093 C180ACP[c] + 0.135 C181ACP[c] + 0.282 C182ACP[c] + 0.065 C183ACP[c] + 0.002 C200ACP[c] + PEAGL3P[c] => ACP[c] + PEPA[c]	2.3.1.51	OJI80631.1 or OJI84342.1 or OJI79986.1 or OJI81293.1 or OJI87049.1 or OJI86058.1	0	1000	0			Glycerophospholipid metabolism, phosphatidylethanolamine		Brandl et al., 2018
	R692	Phosphatidylserine synthase	PECDPDG[c] + SER[c] => CMP[c] + PEPS[c]	2.7.8.8	OJI86595.1	0	1000	0			Glycerophospholipid metabolism, phosphatidylethanolamine		Brandl et al., 2018
	R693	Phospholipase a2/lecithinase A/phosphatidase/phosphatidolipase/phospholipase a	PE[c] => 0.03 C120[c] + 0.015 C140[c] + 0.011 C141[c] + 0.001 C150[c] + 0.24 C160[c] + 0.046 C161[c] + 0.039 C162[c] + 0.041 C170[c] + 0.093 C180[c] + 0.135 C181[c] + 0.282 C182[c] + 0.065 C183[c] + 0.002 C200[c] + LPE[c]	3.1.1.4	OJI81293.1 or OJI87049.1 or OJI86302.1 or OJI84548.1 or OJI83029.1	0	1000	0			Glycerophospholipid metabolism, phosphatidylethanolamine		Brandl et al., 2018
	R694	Glycerol-3-phosphate acyltransferase	0.03 C120ACP[c] + 0.015 C140ACP[c] + 0.011 C141ACP[c] + 0.001 C150ACP[c] + 0.24 C160ACP[c] + 0.046 C161ACP[c] + 0.039 C162ACP[c] + 0.041 C170ACP[c] + 0.093 C180ACP[c] + 0.135 C181ACP[c] + 0.282 C182ACP[c] + 0.065 C183ACP[c] + 0.002 C200ACP[c] + GL3P[c] => ACP[c] + PEAGL3P[c]	2.3.1.15	OJI89586.1	0	1000	0			Glycerophospholipid metabolism, phosphatidylethanolamine		Brandl et al., 2018
	R695	Glycerol-3-phosphate acyltransferase	0.03 C120ACP[c] + 0.015 C140ACP[c] + 0.011 C141ACP[c] + 0.001 C150ACP[c] + 0.24 C160ACP[c] + 0.046 C161ACP[c] + 0.039 C162ACP[c] + 0.041 C170ACP[c] + 0.093 C180ACP[c] + 0.135 C181ACP[c] + 0.282 C182ACP[c] + 0.065 C183ACP[c] + 0.002 C200ACP[c] + T3P2[c] => ACP[c] + PEAT3P2[c]	2.3.1.15	OJI89586.1	0	1000	0			Glycerophospholipid metabolism, phosphatidylethanolamine		Brandl et al., 2018
	R696	Cdp-diacylglycerol synthetase (phosphatidate cytidylyltransferase )	CTP[c] + PEPA[c] => PECDPDG[c] + PPI[c]	2.7.7.41	OJI82377.1	0	1000	0			Glycerophospholipid metabolism, phosphatidylethanolamine		Included by manual blast of A.niger protein sequence with Aspergillus tubingensis CBS 134.48 genome
	R697	Phosphatidylserine decarboxylase	PEPS[c] => CO2[c] + PE[c]	4.1.1.65	OJI88132.1 or OJI84874.1 or OJI87686.1 or OJI88684.1 or OJI79568.1	0	1000	0			Glycerophospholipid metabolism, phosphatidylethanolamine		Included by manual blast of A.niger protein sequence with Aspergillus tubingensis CBS 134.48 genome
	R698	Acyldihydroxyacetonephosphate reductase/ acylglycerone-phosphate reductase	NADPH[c] + PEAT3P2[c] => NADP+[c] + PEAGL3P[c]	1.1.1.101	OJI89901.1 or OJI83698.1 or OJI88460.1 or OJI90985.1 or OJI85940.1 or OJI87866.1 or OJI79657.1	0	1000	0			Glycerophospholipid metabolism, phosphatidylethanolamine		Included by manual blast of A.niger protein sequence with Aspergillus tubingensis CBS 134.48 genome
	R699	Glycerol-3-phosphate acyltransferase	0.022 C120ACP[c] + 0.031 C140ACP[c] + 0.022 C141ACP[c] + 0.214 C160ACP[c] + 0.045 C161ACP[c] + 0.016 C162ACP[c] + 0.045 C170ACP[c] + 0.08 C180ACP[c] + 0.2 C181ACP[c] + 0.183 C182ACP[c] + 0.081 C183ACP[c] + 0.061 C200ACP[c] + GL3P[c] => ACP[c] + PSAGL3P[c]	2.3.1.15	OJI89586.1	0	1000	0			Glycerophospholipid metabolism, phosphatidylserine		Brandl et al., 2018
	R700	Glycerol-3-phosphate acyltransferase	0.022 C120ACP[c] + 0.031 C140ACP[c] + 0.022 C141ACP[c] + 0.214 C160ACP[c] + 0.045 C161ACP[c] + 0.016 C162ACP[c] + 0.045 C170ACP[c] + 0.08 C180ACP[c] + 0.2 C181ACP[c] + 0.183 C182ACP[c] + 0.081 C183ACP[c] + 0.061 C200ACP[c] + T3P2[c] => ACP[c] + PSAT3P2[c]	2.3.1.15	OJI89586.1	0	1000	0			Glycerophospholipid metabolism, phosphatidylserine		Brandl et al., 2018
	R701	1-acylglycerol-3-phosphate acyltransferase	0.022 C120ACP[c] + 0.031 C140ACP[c] + 0.022 C141ACP[c] + 0.214 C160ACP[c] + 0.045 C161ACP[c] + 0.016 C162ACP[c] + 0.045 C170ACP[c] + 0.08 C180ACP[c] + 0.2 C181ACP[c] + 0.183 C182ACP[c] + 0.081 C183ACP[c] + 0.061 C200ACP[c] + PSAGL3P[c] => ACP[c] + PSPA[c]	2.3.1.51	OJI80631.1 or OJI84342.1 or OJI79986.1 or OJI81293.1 or OJI87049.1 or OJI86058.1	0	1000	0			Glycerophospholipid metabolism, phosphatidylserine		Brandl et al., 2018
	R702	Phosphatidylserine synthase	PSCDPDG[c] + SER[c] => CMP[c] + PS[c]	2.7.8.8	OJI86595.1	0	1000	0			Glycerophospholipid metabolism, phosphatidylserine		Brandl et al., 2018
	R703	Acyldihydroxyacetonephosphate reductase/ acylglycerone-phosphate reductase	NADPH[c] + PSAT3P2[c] => NADP+[c] + PSAGL3P[c]	1.1.1.101	OJI89901.1 or OJI83698.1 or OJI88460.1 or OJI90985.1 or OJI85940.1 or OJI87866.1 or OJI79657.1	0	1000	0			Glycerophospholipid metabolism, phosphatidylserine		Included by manual blast of A.niger protein sequence with Aspergillus tubingensis CBS 134.48 genome
	R704	Cdp-diacylglycerol synthetase (phosphatidate cytidylyltransferase )	CTP[c] + PSPA[c] => PPI[c] + PSCDPDG[c]	2.7.7.41	OJI82377.1	0	1000	0			Glycerophospholipid metabolism, phosphatidylserine		Included by manual blast of A.niger protein sequence with Aspergillus tubingensis CBS 134.48 genome
	R705	L-Serine:pyruvate aminotransferase	PYR[c] + SER[c] <=> ALA[c] + HPYR[c]	2.6.1.51	OJI90609.1	-1000	1000	0		kegg.reaction/R00585;kegg.pathway/rn00260;kegg.orthology/K00830;rhea/22855	Glycine, serine and threonine metabolism		Included by getKEGGModelFromOrganism (using HMMs)
	R706	L-serine ammonia-lyase	SER[c] => NH3[c] + PYR[c]	ec-code/4.3.1.17;ec-code/4.3.1.19	OJI81353.1 or OJI88079.1 or OJI81387.1	0	1000	0		kegg.reaction/R00220;kegg.pathway/rn00260;kegg.orthology/K01754;kegg.orthology/K17989;rhea/19172	Glycine, serine and threonine metabolism		Included by getKEGGModelFromOrganism (using HMMs)
	R707	L-serine hydro-lyase (adding hydrogen sulfide, L-cysteine-forming)	SER[c] + H2S[c] => H2O[c] + CYS[c]	4.2.1.22	OJI80726.1	0	1000	0		kegg.reaction/R00891;kegg.pathway/rn00260;kegg.orthology/K01697	Glycine, serine and threonine metabolism		Included by getKEGGModelFromOrganism (using HMMs)	Characterized in A.niger (Guo et al., 2019)
	R708	L-threonine acetaldehyde-lyase (glycine-forming)	THR[c] => GLY[c] + ACAL[c]	4.1.2.48	OJI84738.1 or OJI79740.1 or OJI85754.1 or OJI81631.1	0	1000	0		kegg.reaction/R00751;kegg.pathway/rn00260;kegg.orthology/K01620;rhea/19628	Glycine, serine and threonine metabolism		Included by getKEGGModelFromOrganism (using HMMs)
	R709	O-phospho-L-homoserine phosphate-lyase (adding water;L-threonine-forming)	H2O[c] + PHSER[c] => PI[c] + THR[c]	4.2.3.1	OJI83723.1	0	1000	0		kegg.reaction/R01466;kegg.pathway/rn00260;kegg.module/M00018;kegg.orthology/K01733;rhea/10843	Glycine, serine and threonine metabolism		Included by getKEGGModelFromOrganism (using HMMs)
	R710	ATP:L-homoserine O-phosphotransferase	ATP[c] + HSER[c] => ADP[c] + PHSER[c]	2.7.1.39	OJI84334.1	0	1000	0		kegg.reaction/R01771;kegg.pathway/rn00260;kegg.module/M00018;kegg.orthology/K00872;rhea/13988	Glycine, serine and threonine metabolism		Included by getKEGGModelFromOrganism (using HMMs)
	R711	glycine:oxygen oxidoreductase (deaminating);	H2O[c] + O2[c] + GLY[c] => NH3[c] + H2O2[c] + GLX[c]	1.4.3.3	OJI87169.1 or OJI87193.1 or OJI79319.1 or OJI89426.1	0	1000	0		kegg.reaction/R00366;kegg.pathway/rn00260;kegg.orthology/K00273;rhea/11535	Glycine, serine and threonine metabolism		Included by getKEGGModelFromOrganism (using HMMs)
	R712	L-allo-threonine acetaldehyde-lyase (glycine-forming)	ATHRE[c] <=> GLY[c] + ACAL[c]	4.1.2.48	OJI84738.1 or OJI79740.1 or OJI85754.1 or OJI81631.1	-1000	1000	0		kegg.reaction/R06171;kegg.pathway/rn00260;kegg.orthology/K01620;rhea/26212	Glycine, serine and threonine metabolism		Included by getKEGGModelFromOrganism (using HMMs)
	R713	L-allo-threonine:NADP+ 3-oxidoreductase (decarboxylating)	NADP+[c] + ATHRE[c] <=> NADPH[c] + CO2[c] + H+[c] + AACE[c]	ec-code/1.1.1.381	OJI87175.1 or OJI85518.1 or OJI83578.1	-1000	1000	0		kegg.reaction/R10852;kegg.orthology/K16066;rhea/43527	Glycine, serine and threonine metabolism		Included by getKEGGModelFromOrganism (using HMMs)
	R714	aminoacetone:oxygen oxidoreductase(deaminating)	H2O[c] + O2[c] + AACE[c] => NH3[c] + H2O2[c] + MTHGXL[c]	ec-code/1.4.3.4;ec-code/1.4.3.21	OJI87247.1 or OJI88838.1 or OJI80095.1 or OJI80522.1 or OJI89076.1 or OJI84505.1 or OJI87605.1 or OJI84692.1 or OJI87787.1 or OJI82099.1 or OJI80802.1 or OJI85581.1 or OJI87197.1 or OJI80543.1	0	1000	0		kegg.reaction/R02529;kegg.pathway/rn00260;kegg.orthology/K00274;kegg.orthology/K00276;rhea/28189	Glycine, serine and threonine metabolism		Included by getKEGGModelFromOrganism (using HMMs)
	R715	glycine:lipoylprotein oxidoreductase (decarboxylating and acceptor-aminomethylating)	GLY[c] + HPLYS[m] => CO2[c] + HPSAMLYS[m]	1.4.4.2	OJI89811.1	0	1000	0		kegg.reaction/R03425;kegg.pathway/rn00260;kegg.orthology/K00281;rhea/24307	Glycine, serine and threonine metabolism		Included by getKEGGModelFromOrganism (using HMMs)
	R716	dihydrolipoylprotein:NAD+ oxidoreductase	NAD+[m] + DHPLYS[m] => NADH[m] + H+[m] + HPLYS[m]	1.8.1.4	OJI82139.1	0	1000	0		kegg.reaction/R03815;kegg.pathway/rn00260;kegg.orthology/K00382;rhea/15048	Glycine, serine and threonine metabolism		Included by getKEGGModelFromOrganism (using HMMs)
	R717	Choline oxidase (ChoA)	O2[c] + CHO[c] => H2O2[c] + BTA[c]	1.1.3.17	OJI84271.1	0	1000	0		kegg.reaction/R01025;kegg.pathway/rn00260;kegg.module/M00555;kegg.orthology/K00108;rhea/17436	Glycine, serine and threonine metabolism		Included by manual blast of A.fumigatus protein sequence with Aspergillus tubingensis CBS 134.48 genome (Lambou et al., 2013)
	R718	Choline oxidase(ChoA)	BTA[c] + O2[c] + H2O[c] => Betaine[c] + H2O2[c]	1.1.3.17	OJI84271.1	0	1000	0			Glycine, serine and threonine metabolism		Included by manual blast of A.fumigatus protein sequence with Aspergillus tubingensis CBS 134.48 genome (Lambou et al., 2013)
	R719	Betaine aldehyde dehydrogenase (Badh)	H2O[c] + NAD+[c] + BTA[c] => NADH[c] + 2 H+[c] + Betaine[c]	1.2.1.8	OJI84273.1	0	1000	0		kegg.reaction/R02565;kegg.pathway/rn00260;kegg.module/M00555;kegg.orthology/K00130;rhea/15308	Glycine, serine and threonine metabolism		Included by manual blast of A.fumigatus protein sequence with Aspergillus tubingensis CBS 134.48 genome (Lambou et al., 2013)
	R720	5,10-Methylenetetrahydrofolate:glycine hydroxymethyltransferase	H2O[c] + GLY[c] + METTHF[c] <=> SER[c] + THF[c]	2.1.2.1	OJI80711.1 or OJI83768.1	-1000	1000	0		kegg.reaction/R00945;kegg.pathway/rn00260;kegg.pathway/rn00460;kegg.pathway/rn00630;kegg.pathway/rn00670;kegg.pathway/rn00680;kegg.module/M00140;kegg.orthology/K00600;rhea/15484	Glycine, serine and threonine metabolism;Cyanoamino acid metabolism;Glyoxylate and dicarboxylate metabolism;One carbon pool by folate;Methane metabolism		Included by getKEGGModelFromOrganism (using HMMs)
	R721	L-serine hydro-lyase (adding homocysteine; L-cystathionine-forming)	SER[c] + HCYS[c] => H2O[c] + LLCT[c]	4.2.1.22	OJI80726.1	0	1000	0		kegg.reaction/R01290;kegg.pathway/rn00260;kegg.pathway/rn00270;kegg.module/M00035;kegg.orthology/K01697;rhea/10115	Glycine, serine and threonine metabolism;Cysteine and methionine metabolism		Included by getKEGGModelFromOrganism (using HMMs)
	R722	L-cystathionine cysteine-lyase (deaminating; 2-oxobutanoate-forming)	H2O[c] + LLCT[c] => NH3[c] + CYS[c] + OBUT[c]	4.4.1.1	OJI84239.1	0	1000	0		kegg.reaction/R01001;kegg.pathway/rn00260;kegg.pathway/rn00270;kegg.module/M00338;kegg.orthology/K01758;rhea/14008	Glycine, serine and threonine metabolism;Cysteine and methionine metabolism		Included by getKEGGModelFromOrganism (using HMMs)
	R723	5,10-Methylenetetrahydrofolate:glycine hydroxymethyltransferase	H2O[c] + GLY[c] + MTHYTG[c] <=> SER[c] + THYTG[c]	2.1.2.1	OJI80711.1 or OJI83768.1	-1000	1000	0		kegg.reaction/R00945;kegg.pathway/rn00260;kegg.pathway/rn00460;kegg.pathway/rn00630;kegg.pathway/rn00670;kegg.pathway/rn00680;kegg.module/M00140;kegg.orthology/K00600;rhea/15484	Glycine, serine and threonine metabolism;Cysteine and methionine metabolism		Included by getKEGGModelFromOrganism (using HMMs), Schmoll et al., 2016
	R724	5-Methyltetrahydropteroyltri-L-glutamate:L-homocysteine S-methyltransferase	HCYS[c] + 5MTGYPTG[c] <=> MET[c] + THYTG[c]	ec-code/2.1.1.14	OJI81435.1	-1000	1000	0		kegg.reaction/R04405;kegg.pathway/rn00270;kegg.module/M00017;kegg.orthology/K00549;rhea/21199	Glycine, serine and threonine metabolism;Cysteine and methionine metabolism		Included by getKEGGModelFromOrganism (using HMMs), Schmoll et al., 2016
	R725	5-methyltetrahydrofolate:NADP+ oxidoreductase	NADP+[c] + 5MTGYPTG[c] <=> NADPH[c] + H+[c] + MTHYTG[c]	ec-code/1.5.1.20	OJI86237.1 or OJI88233.1	-1000	1000	0		kegg.reaction/R01224;kegg.pathway/rn00670;kegg.orthology/K00297;rhea/19820	Glycine, serine and threonine metabolism;Cysteine and methionine metabolism		Included by getKEGGModelFromOrganism (using HMMs),Schmoll et al., 2016
	R726	L-Aspartate-4-semialdehyde:NADP+ oxidoreductase (phosphorylating)	NADP+[c] + PI[c] + ASPSA[c] <=> NADPH[c] + H+[c] + BASP[c]	1.2.1.11	OJI83301.1	-1000	1000	0		kegg.reaction/R02291;kegg.pathway/rn00260;kegg.pathway/rn00270;kegg.pathway/rn00300;kegg.module/M00016;kegg.orthology/K00133;rhea/24287	Glycine, serine and threonine metabolism;Cysteine and methionine metabolism;Lysine biosynthesis		Included by getKEGGModelFromOrganism (using HMMs)
	R727	L-Homoserine:NAD+ oxidoreductase	NADH[c] + H+[c] + ASPSA[c] => NAD+[c] + HSER[c]	1.1.1.3	OJI85266.1	0	1000	0		kegg.reaction/R01773;kegg.pathway/rn00260;kegg.pathway/rn00270;kegg.pathway/rn00300;kegg.module/M00017;kegg.orthology/K00003;rhea/15760	Glycine, serine and threonine metabolism;Cysteine and methionine metabolism;Lysine biosynthesis		Included by getKEGGModelFromOrganism (using HMMs)
	R728	L-homoserine:NADP+ oxidoreductase	NADPH[c] + H+[c] + ASPSA[c] => NADP+[c] + HSER[c]	1.1.1.3	OJI85266.1	0	1000	0		kegg.reaction/R01775;kegg.pathway/rn00260;kegg.pathway/rn00270;kegg.pathway/rn00300;kegg.module/M00017;kegg.orthology/K00003;rhea/15764	Glycine, serine and threonine metabolism;Cysteine and methionine metabolism;Lysine biosynthesis		Included by getKEGGModelFromOrganism (using HMMs)
	R729	ATP:(R)-glycerate 3-phosphotransferase	ATP[c] + G[c] => ADP[c] + 3PG[c]	2.7.1.31	OJI89826.1 or OJI80413.1	0	1000	0		kegg.reaction/R01514;kegg.pathway/rn00260;kegg.pathway/rn00561;kegg.pathway/rn00630;kegg.module/M00532;kegg.orthology/K15918;rhea/23519	Glycine, serine and threonine metabolism;Glycerolipid metabolism;Glyoxylate and dicarboxylate metabolism		Included by getKEGGModelFromOrganism (using HMMs)
	R730	D-Glycerate:NAD+ 2-oxidoreductase	NAD+[c] + G[c] <=> NADH[c] + H+[c] + HPYR[c]	(1.1.1.29) or (1.1.1.26)	(OJI91099.1) or (OJI86814.1 or OJI88072.1 or OJI83127.1)	-1000	1000	0		kegg.reaction/R01388;kegg.pathway/rn00260;kegg.pathway/rn00630;kegg.pathway/rn00680;kegg.module/M00346;kegg.orthology/K00015;kegg.orthology/K00018;rhea/17908	Glycine, serine and threonine metabolism;Glyoxylate and dicarboxylate metabolism;Methane metabolism		Included by getKEGGModelFromOrganism (using HMMs)
	R731	L-Serine:glyoxylate aminotransferase (AGX1)	GLX[c] + SER[c] <=> GLY[c] + HPYR[c]	2.6.1.45	OJI90609.1	-1000	1000	0		kegg.reaction/R00588;kegg.pathway/rn00260;kegg.pathway/rn00630;kegg.pathway/rn00680;kegg.module/M00346;kegg.orthology/K00830;rhea/19128	Glycine, serine and threonine metabolism;Glyoxylate and dicarboxylate metabolism;Methane metabolism		Included by getKEGGModelFromOrganism (using HMMs); Schlösser et al., 2003
	R732	3-Phospho-D-glycerate:NAD+ 2-oxidoreductase	NAD+[c] + 3PG[c] <=> NADH[c] + H+[c] + PHP[c]	1.1.1.95	OJI84305.1 or OJI88632.1	-1000	1000	0		kegg.reaction/R01513;kegg.pathway/rn00260;kegg.pathway/rn00680;kegg.module/M00020;kegg.orthology/K00058;rhea/12644	Glycine, serine and threonine metabolism;Methane metabolism		Included by getKEGGModelFromOrganism (using HMMs)
	R733	3-Phosphoserine:2-oxoglutarate aminotransferase	AKG[c] + 3PSER[c] <=> GLU[c] + PHP[c]	2.6.1.52	OJI86029.1	-1000	1000	0		kegg.reaction/R04173;kegg.pathway/rn00260;kegg.pathway/rn00680;kegg.module/M00020;kegg.orthology/K00831;rhea/14332	Glycine, serine and threonine metabolism;Methane metabolism		Included by getKEGGModelFromOrganism (using HMMs)
	R734	O-phospho-L-serine phosphohydrolase	H2O[c] + 3PSER[c] => PI[c] + SER[c]	3.1.3.3	OJI83331.1	0	1000	0		kegg.reaction/R00582;kegg.pathway/rn00260;kegg.pathway/rn00680;kegg.module/M00020;kegg.orthology/K01079;rhea/21211	Glycine, serine and threonine metabolism;Methane metabolism		Included by getKEGGModelFromOrganism (using HMMs)
	R735	ATP:L-aspartate 4-phosphotransferase	ATP[c] + ASP[c] => ADP[c] + BASP[c]	2.7.2.4	OJI84314.1	0	1000	0		kegg.reaction/R00480;kegg.pathway/rn00260;kegg.pathway/rn00261;kegg.pathway/rn00270;kegg.pathway/rn00300;kegg.module/M00016;kegg.orthology/K00928;rhea/23779	Glycine, serine and threonine metabolism;Monobactam biosynthesis;Cysteine and methionine metabolism;Lysine biosynthesis		Included by getKEGGModelFromOrganism (using HMMs)
	R736	S-aminomethyldihydrolipoylprotein:(6S)-tetrahydrofolate aminomethyltransferase (ammonia-forming)	THF[m] + HPSAMLYS[m] <=> NH3[m] + METTHF[m] + DHPLYS[m]	2.1.2.10	OJI90789.1	-1000	1000	0		kegg.reaction/R04125;kegg.pathway/rn00260;kegg.pathway/rn00670;kegg.orthology/K00605;rhea/16948	Glycine, serine and threonine metabolism;One carbon pool by folate		Included by getKEGGModelFromOrganism (using HMMs)
	R737	L-serine hydro-lyase [adding 1-C-(indol-3-yl)glycerol 3-phosphate; L-tryptophan and glyceraldehyde-3-phosphate-forming]	SER[c] + IGP[c] => H2O[c] + TRP[c] + T3P1[c]	4.2.1.20	OJI86137.1 or OJI83721.1	0	1000	0		kegg.reaction/R02722;kegg.pathway/rn00260;kegg.pathway/rn00400;kegg.module/M00023;kegg.orthology/K01694;rhea/10535	Glycine, serine and threonine metabolism;Phenylalanine, tyrosine and tryptophan biosynthesis		Included by getKEGGModelFromOrganism (using HMMs)
	R738	succinyl-CoA:glycine C-succinyltransferase (decarboxylating)	GLY[m] + SUCCOA[m] => CoA[m] + CO2[m] + 5ALEVUA[m]	2.3.1.37	OJI84390.1	0	1000	0		kegg.reaction/R00830;kegg.pathway/rn00260;kegg.pathway/rn00860;kegg.orthology/K00643;rhea/12924	Glycine, serine and threonine metabolism;Porphyrin and chlorophyll metabolism		Included by getKEGGModelFromOrganism (using HMMs)
	R739	glycine synthase;Multi-step/enzyme reaction	NAD+[m] + GLY[m] + THF[m] => NADH[m] + CO2[m] + NH3[m] + H+[m] + METTHF[m]	2.1.2.10, 1.4.4.2 and 1.8.1.4 lumped	OJI89811.1 and OJI82139.1 and OJI90789.1	0	1000	0		kegg.reaction/R01221;kegg.pathway/rn00630;kegg.module/M00532;kegg.orthology/K00281;kegg.orthology/K00382;kegg.orthology/K00605;rhea/27761	Glycine, serine and threonine metabolism;Valine, leucine and isoleucine biosynthesis		Included by getKEGGModelFromOrganism (using HMMs)
	R740	L-threonine ammonia-lyase (2-oxobutanoate-forming)	THR[c] => NH3[c] + OBUT[c]	4.3.1.19	OJI81353.1 or OJI81387.1	0	1000	0		kegg.reaction/R00996;kegg.pathway/rn00260;kegg.pathway/rn00290;kegg.module/M00570;kegg.orthology/K01754;kegg.orthology/K17989;rhea/22111	Glycine, serine and threonine metabolism;Valine, leucine and isoleucine biosynthesis		Included by getKEGGModelFromOrganism (using HMMs)
	R741	L-threonine ammonia-lyase (2-oxobutanoate-forming)	THR[m] => NH3[m] + OBUT[m]	4.3.1.19	OJI88079.1	0	1000	0		kegg.reaction/R00996;kegg.pathway/rn00260;kegg.pathway/rn00290;kegg.module/M00570;kegg.orthology/K01754;kegg.orthology/K17989;rhea/22111	Glycine, serine and threonine metabolism;Valine, leucine and isoleucine biosynthesis		Included by getKEGGModelFromOrganism (using HMMs)
	R742	Non enzymatic reaction	DGLC[c] => 0.67 bDGLC[c] + 0.33 GLC[c]			0	1000	0			Glycolysis / Gluconeogenesis		Brandl et al., 2018
	R743	Non enzymatic reaction	DGLC[e] => 0.67 bDGLC[e] + 0.33 GLC[e]			0	1000	0			Glycolysis / Gluconeogenesis		Brandl et al., 2018
	R744	Non enzymatic reaction	GLC[e]<==>bDGLC[e]			-1000	1000	0
	R745	Aldose 1-epimerase	GLC[c] <=> bDGLC[c]	ec-code/5.1.3.3	OJI85438.1 or OJI83436.1	-1000	1000	0		kegg.reaction/R01602;kegg.pathway/rn00010;kegg.orthology/K01785;rhea/10267	Glycolysis / Gluconeogenesis		Included by getKEGGModelFromOrganism (using HMMs)
	R746	aldose-1-epimerase	GLAC[c] <=> bGLAC[c]	ec-code/5.1.3.3	OJI85438.1 or OJI83436.1	-1000	1000	0			Glycolysis / Gluconeogenesis		Brandl et al., 2018
	R747	aldose-1-epimerase	LARAB[c] <=> bLARAB[c]	ec-code/5.1.3.3	OJI85438.1 or OJI83436.1	-1000	1000	0			Glycolysis / Gluconeogenesis		Brandl et al., 2018
	R748	aldose-1-epimerase	bFRU[c] <=> FRU[c]	ec-code/5.1.3.3	OJI85438.1 or OJI83436.1	-1000	1000	0			Glycolysis / Gluconeogenesis		Brandl et al., 2018
	R749	Hexokinase	ATP[c] + GLC[c] => ADP[c] + ADG6P[c]	ec-code/2.7.1.1	OJI85888.1 or OJI91544.1	0	1000	0			Glycolysis / Gluconeogenesis		Include manually, Brandl et al., 2018
	R750	Glucokinase	ATP[c] + bDGLC[c] => ADP[c] + bDG6P[c]	ec-code/2.7.1.2	OJI80226.1	0	1000	0		kegg.reaction/R01600;kegg.pathway/rn00010;kegg.orthology/K00844	Glycolysis / Gluconeogenesis		Included by getKEGGModelFromOrganism (using HMMs)
	R751	Glucose-6-phosphate isomerase	bDG6P[c] <=> F6P[c]	ec-code/5.3.1.9	OJI83973.1	-1000	1000	0		kegg.reaction/R03321;kegg.pathway/rn00010;kegg.orthology/K01810	Glycolysis / Gluconeogenesis		Included by getKEGGModelFromOrganism (using HMMs)
	R752	Glucose-6-phosphate 1-epimerase	ADG6P[c] <=> bDG6P[c]	ec-code/5.1.3.15	OJI81256.1	-1000	1000	0		kegg.reaction/R02739;kegg.pathway/rn00010;kegg.pathway/rn00030;kegg.module/M00004;kegg.orthology/K01792;kegg.orthology/K01810;rhea/16252	Glycolysis / Gluconeogenesis;Pentose phosphate pathway		Included by getKEGGModelFromOrganism (using HMMs)
	R753	Glucose-6-phosphate isomerase	ADG6P[c] <=> F6P[c]	ec-code/5.3.1.9	OJI83973.1	-1000	1000	0		kegg.reaction/R02740;kegg.pathway/rn00010;kegg.pathway/rn00030;kegg.pathway/rn00520;kegg.module/M00001;kegg.orthology/K01810	Glycolysis / Gluconeogenesis;Pentose phosphate pathway;Amino sugar and nucleotide sugar metabolism		Included by getKEGGModelFromOrganism (using HMMs)
	R754	6-phosphofructokinase (Phosphofructokinase I)	ATP[c] + F6P[c] => ADP[c] + FDP[c]	ec-code/2.7.1.11	OJI90087.1	0	1000	0		kegg.reaction/R04779;kegg.pathway/rn00010;kegg.pathway/rn00030;kegg.pathway/rn00051;kegg.module/M00001;kegg.orthology/K00850	Glycolysis / Gluconeogenesis;Pentose phosphate pathway;Fructose and mannose metabolism		Included by getKEGGModelFromOrganism (using HMMs)
	R755	Fructose-2,6-bisphosphatase	H2O[c] + FDP[c] => PI[c] + F6P[c]	ec-code/3.1.3.11	OJI81138.1	0	1000	0		kegg.reaction/R04780;kegg.pathway/rn00010;kegg.pathway/rn00030;kegg.pathway/rn00051;kegg.module/M00003;kegg.orthology/K03841	Glycolysis / Gluconeogenesis;Pentose phosphate pathway;Fructose and mannose metabolism		Included by getKEGGModelFromOrganism (using HMMs)
	R756	Fructose-bisphosphate aldolase	FDP[c] <=> T3P2[c] + T3P1[c]	ec-code/4.1.2.13	OJI85270.1 or OJI89503.1 or OJI83500.1	-1000	1000	0		kegg.reaction/R01070;kegg.pathway/rn00010;kegg.pathway/rn00030;kegg.pathway/rn00051;kegg.module/M00001;kegg.orthology/K01624	Glycolysis / Gluconeogenesis;Pentose phosphate pathway;Fructose and mannose metabolism		Included by getKEGGModelFromOrganism (using HMMs)
	R757	Triosephosphate isomerase	T3P2[c] <=> T3P1[c]	ec-code/5.3.1.1	OJI89465.1	-1000	1000	0		kegg.reaction/R01015;kegg.pathway/rn00010;kegg.pathway/rn00051;kegg.pathway/rn00562;kegg.pathway/rn00710;kegg.module/M00001;kegg.orthology/K01803;rhea/18588	Glycolysis / Gluconeogenesis;Fructose and mannose metabolism;Inositol phosphate metabolism;Carbon fixation in photosynthetic organisms		Included by getKEGGModelFromOrganism (using HMMs)
	R758	Glyceraldehyde 3-phosphate dehydrogenase	NAD+[c] + PI[c] + T3P1[c] <=> NADH[c] + H+[c] + 13PDG[c]	ec-code/1.2.1.12;ec-code/1.2.1.59	OJI83648.1 or OJI80419.1	-1000	1000	0		kegg.reaction/R01061;kegg.pathway/rn00010;kegg.pathway/rn00710;kegg.module/M00001;kegg.orthology/K00134;kegg.orthology/K10705;rhea/10303	Glycolysis / Gluconeogenesis;Carbon fixation in photosynthetic organisms		Included by getKEGGModelFromOrganism (using HMMs)
	R759	Phosphoglycerate kinase	ADP[c] + 13PDG[c] <=> ATP[c] + 3PG[c]	ec-code/2.7.2.3	OJI90727.1	-1000	1000	0		kegg.reaction/R01512;kegg.pathway/rn00010;kegg.pathway/rn00710;kegg.module/M00001;kegg.orthology/K00927;rhea/14804	Glycolysis / Gluconeogenesis;Carbon fixation in photosynthetic organisms		Included by getKEGGModelFromOrganism (using HMMs)
	R760	Phosphoglycerate mutase	3PG[c] <=> 2PG[c]	ec-code/5.4.2.11;ec-code/5.4.2.12	OJI83770.1	-1000	1000	0		kegg.reaction/R01518;kegg.pathway/rn00010;kegg.pathway/rn00260;kegg.pathway/rn00680;kegg.module/M00001;kegg.orthology/K15633;rhea/15904	Glycolysis / Gluconeogenesis;Glycine, serine and threonine metabolism;Methane metabolism		Included by getKEGGModelFromOrganism (using HMMs)
	R761	Phosphopyruvate hydratase (enolase)	2PG[c] <=> H2O[c] + PEP[c]	ec-code/4.2.1.11	OJI90473.1	-1000	1000	0		kegg.reaction/R00658;kegg.pathway/rn00010;kegg.pathway/rn00680;kegg.module/M00001;kegg.orthology/K01689;rhea/10167	Glycolysis / Gluconeogenesis;Methane metabolism		Included by getKEGGModelFromOrganism (using HMMs)
	R762	Pyruvate kinase	ADP[c] + PEP[c] => ATP[c] + PYR[c]	ec-code/2.7.1.40	OJI82318.1	0	1000	0		kegg.reaction/R00200;kegg.pathway/rn00010;kegg.pathway/rn00230;kegg.pathway/rn00620;kegg.module/M00001;kegg.orthology/K00873;kegg.orthology/K12406;rhea/18160	Glycolysis / Gluconeogenesis;Purine metabolism;Pyruvate metabolism		Included by getKEGGModelFromOrganism (using HMMs)
	R763	Pyruvate dehydrogenase (lipoamide)	PYR[m] + LIPOA[m] => CO2[m] + ADHLIPOA[m]	ec-code/1.2.4.1	OJI82904.1 and OJI82372.1 and OJI87414.1	0	1000	0		kegg.reaction/R00014;kegg.pathway/rn00010;kegg.pathway/rn00020;kegg.pathway/rn00620;kegg.orthology/K00161;kegg.orthology/K00162;kegg.orthology/K01568;kegg.orthology/K01652;kegg.orthology/K01653	Glycolysis / Gluconeogenesis;Citrate cycle (TCA cycle);Pyruvate metabolism		Included by getKEGGModelFromOrganism (using HMMs)
	R764	Dihydrolipoamide S-acetyltransferase and lipoamide dehydrogenase	CoA[m] + ADHLIPOA[m] + NAD+[m] => ACCOA[m] + NADH[m] + H+[m] + LIPOA[m]	ec-code/2.3.1.12 and ec-code/1.8.1.4	OJI81749.1 and OJI82139.1 and OJI85655.1	0	1000	0		kegg.reaction/R02569;kegg.pathway/rn00010;kegg.pathway/rn00020;kegg.pathway/rn00620;kegg.orthology/K00627;rhea/17020	Glycolysis / Gluconeogenesis;Citrate cycle (TCA cycle);Pyruvate metabolism		Included by getKEGGModelFromOrganism (using HMMs)
	R765	Pyruvate carboxylase	ATP[c] + PYR[c] + HCO3-[c] => ADP[c] + PI[c] + OA[c]	ec-code/6.4.1.1	OJI81399.1	0	1000	0		kegg.reaction/R00344;kegg.pathway/rn00020;kegg.pathway/rn00620;kegg.pathway/rn00720;kegg.module/M00173;kegg.orthology/K01958;rhea/20847	Glycolysis / Gluconeogenesis;Citrate cycle (TCA cycle);Pyruvate metabolism;Carbon fixation in photosynthetic organisms		Included by getKEGGModelFromOrganism (using HMMs)
	R766	ATP:oxaloacetate carboxy-lyase (transphosphorylating;phosphoenolpyruvate-forming)	ATP[c] + OA[c] => ADP[c] + CO2[c] + PEP[c]	ec-code/4.1.1.49	OJI82704.1	0	1000	0		kegg.reaction/R00341;kegg.pathway/rn00010;kegg.pathway/rn00020;kegg.pathway/rn00620;kegg.pathway/rn00710;kegg.module/M00003;kegg.orthology/K01610;rhea/18620	Glycolysis / Gluconeogenesis;Citrate cycle (TCA cycle);Pyruvate metabolism;Carbon fixation in photosynthetic organisms		Included by getKEGGModelFromOrganism (using HMMs)
	R767	Phosphoglucomutase	ADG6P[c] <=> G1P[c]	ec-code/5.4.2.2	OJI85286.1 or OJI82131.1	-1000	1000	0		kegg.reaction/R00959;kegg.pathway/rn00010;kegg.pathway/rn00052;kegg.pathway/rn00520;kegg.module/M00549;kegg.orthology/K01835;kegg.orthology/K15779;rhea/23539	Glycolysis / Gluconeogenesis;Galactose metabolism;Amino sugar and nucleotide sugar metabolism		Included by getKEGGModelFromOrganism (using HMMs)
	R768	Acetate:CoA ligase (AMP-forming)	ATP[c] + CoA[c] + AC[c] => PPI[c] + AMP[c] + ACCOA[c]	ec-code/6.2.1.1	OJI81101.1 or OJI87185.1	0	1000	0		kegg.reaction/R00235;kegg.pathway/rn00010;kegg.pathway/rn00630;kegg.pathway/rn00680;kegg.pathway/rn00720;kegg.module/M00357;kegg.orthology/K01895;kegg.orthology/K01913;rhea/23179	Glycolysis / Gluconeogenesis;Glyoxylate and dicarboxylate metabolism;Methane metabolism;Carbon fixation pathways in prokaryotes		Included by getKEGGModelFromOrganism (using HMMs)
	R769	Acetyl-CoA hydrolase	H2O[m] + ACCOA[m] => CoA[m] + AC[m]	ec-code/3.1.2.1	OJI84084.1	0	1000	0		kegg.reaction/R00227;kegg.pathway/rn00620;kegg.orthology/K01067;rhea/20292	Glycolysis / Gluconeogenesis;Glyoxylate and dicarboxylate metabolism;Methane metabolism;Carbon fixation pathways in prokaryotes		Included by getKEGGModelFromOrganism (using HMMs)
	R770	Pyruvate decarboxylase	PYR[c] => CO2[c] + ACAL[c]	ec-code/1.1.1.4	OJI85207.1 or OJI87281.1 or OJI87832.1	0	1000	0			Glycolysis / Gluconeogenesis;Pyruvate metabolism		Included by manual blast of A.niger protein sequence with Aspergillus tubingensis CBS 134.48 genome
	R771	Acetaldehyde:NAD+ oxidoreductase	H2O[c] + NAD+[c] + ACAL[c] => NADH[c] + AC[c] + H+[c]	ec-code/1.2.1.3;ec-code/1.2.1.5	OJI81642.1 or OJI90286.1 or OJI87357.1 or OJI89639.1 or OJI79524.1 or OJI84430.1 or OJI83381.1 or OJI79678.1 or OJI89762.1 or OJI84090.1 or OJI90281.1 or OJI79868.1 or OJI83694.1 or OJI88075.1	0	1000	0		kegg.reaction/R00710;kegg.pathway/rn00010;kegg.pathway/rn00620;kegg.orthology/K00128;kegg.orthology/K00149;rhea/25297	Glycolysis / Gluconeogenesis;Pyruvate metabolism		Included by getKEGGModelFromOrganism (using HMMs)
	R772	Acetaldehyde:NAD+ oxidoreductase	H2O[m] + NAD+[m] + ACAL[m] => NADH[m] + AC[m] + H+[m]	ec-code/1.2.1.3;ec-code/1.2.1.5	OJI81642.1 or OJI90286.1 or OJI87357.1 or OJI89639.1 or OJI79524.1 or OJI84430.1 or OJI83381.1 or OJI79678.1 or OJI89762.1 or OJI84090.1 or OJI90281.1 or OJI79868.1 or OJI83694.1 or OJI88075.1	0	1000	0		kegg.reaction/R00710;kegg.pathway/rn00010;kegg.pathway/rn00620;kegg.orthology/K00128;kegg.orthology/K00149;rhea/25297	Glycolysis / Gluconeogenesis;Pyruvate metabolism		Included by getKEGGModelFromOrganism (using HMMs)
	R773	Acetaldehyde:NADP+ oxidoreductase	H2O[c] + NADP+[c] + ACAL[c] => NADPH[c] + AC[c] + H+[c]	ec-code/1.2.1.5	OJI81642.1 or OJI91142.1	0	1000	0		kegg.reaction/R00711;kegg.pathway/rn00010;kegg.pathway/rn00620;kegg.orthology/K00129;rhea/25301	Glycolysis / Gluconeogenesis;Pyruvate metabolism		Included by getKEGGModelFromOrganism (using HMMs)
	R774	Acetaldehyde:NADP+ oxidoreductase	H2O[m] + NADP+[m] + ACAL[m] => NADPH[m] + AC[m] + H+[m]	ec-code/1.2.1.5	OJI81279.1	0	1000	0		kegg.reaction/R00711;kegg.pathway/rn00010;kegg.pathway/rn00620;kegg.orthology/K00129;rhea/25301	Glycolysis / Gluconeogenesis;Pyruvate metabolism		Included by getKEGGModelFromOrganism (using HMMs)
	R775	ethanol:NAD+ oxidoreductase	NAD+[c] + ETH[c] <=> NADH[c] + H+[c] + ACAL[c]	ec-code/1.1.1.1;ec-code/1.1.1.71	OJI84583.1 or OJI87356.1 or OJI80375.1 or OJI82808.1 or OJI80118.1 or OJI80134.1 or OJI90064.1 or OJI84738.1 or OJI84387.1 or OJI86200.1 or OJI87582.1 or OJI85040.1 or OJI89705.1 or OJI83526.1 or OJI82872.1 or OJI84838.1 or OJI83025.1 or OJI83134.1 or OJI84520.1	-1000	1000	0		kegg.reaction/R00754;kegg.pathway/rn00010;kegg.orthology/K00001;kegg.orthology/K00121;kegg.orthology/K13953;rhea/25293	Glycolysis / Gluconeogenesis		Included by getKEGGModelFromOrganism (using HMMs)
	R776	ethanol:NAD+ oxidoreductase	NAD+[m] + ETH[m] <=> NADH[m] + H+[m] + ACAL[m]	ec-code/1.1.1.1;ec-code/1.1.1.71	OJI84583.1 or OJI87356.1 or OJI80375.1 or OJI82808.1 or OJI80118.1 or OJI80134.1 or OJI90064.1 or OJI84738.1 or OJI84387.1 or OJI86200.1 or OJI87582.1 or OJI85040.1 or OJI89705.1 or OJI83526.1 or OJI82872.1 or OJI84838.1 or OJI83025.1 or OJI83134.1 or OJI84520.1	-1000	1000	0		kegg.reaction/R00754;kegg.pathway/rn00010;kegg.orthology/K00001;kegg.orthology/K00121;kegg.orthology/K13953;rhea/25293	Glycolysis / Gluconeogenesis		Included by getKEGGModelFromOrganism (using HMMs)
	R777	isocitrate glyoxylate-lyase (succinate-forming)	ICIT[m] => SUCC[m] + GLX[m]	ec-code/4.1.3.1	OJI86611.1 or OJI80300.1	0	1000	0		kegg.reaction/R00479;kegg.pathway/rn00630;kegg.module/M00012;kegg.orthology/K01637;rhea/13248	Glyoxylate and dicarboxylate metabolism		Included by getKEGGModelFromOrganism (using HMMs)
	R778	glycolate:oxygen 2-oxidoreductase	O2[c] + GLYA[c] => H2O2[c] + GLX[c]	ec-code/1.1.3.15	OJI81646.1 or OJI84842.1 or OJI80805.1 or OJI80096.1	0	1000	0		kegg.reaction/R00475;kegg.pathway/rn00630;kegg.module/M00532;kegg.orthology/K11517;rhea/25314	Glyoxylate and dicarboxylate metabolism		Included by getKEGGModelFromOrganism (using HMMs)
	R779	Catalase (catR)	2 H2O2[m] => 2 H2O[m] + O2[m]	ec-code/1.11.1.6	OJI80039.1 or OJI89267.1	0	1000	0		kegg.reaction/R00009;kegg.pathway/rn00630;kegg.module/M00532;kegg.orthology/K03781;rhea/20312	Glyoxylate and dicarboxylate metabolism		Included by getKEGGModelFromOrganism (using HMMs)
	R780	Catalase (catR)	2 H2O2[p] => 2 H2O[p] + O2[p]	ec-code/1.11.1.6	OJI86187.1 or OJI91270.1 or OJI89119.1 or OJI89856.1 or OJI89267.1 or OJI80039.1	0	1000	0		kegg.reaction/R00009;kegg.pathway/rn00630;kegg.module/M00532;kegg.orthology/K03781;rhea/20312	Glyoxylate and dicarboxylate metabolism		Included by getKEGGModelFromOrganism (using HMMs)
	R781	Catalase (catR)	2 H2O2[c] => 2 H2O[c] + O2[c]	ec-code/1.11.1.6	OJI88009.1 or OJI91270.1 or OJI89856.1 or OJI80039.1 or OJI87286.1	0	1000	0		kegg.reaction/R00009;kegg.pathway/rn00630;kegg.module/M00532;kegg.orthology/K03781;rhea/20312	Glyoxylate and dicarboxylate metabolism		Included by getKEGGModelFromOrganism (using HMMs)
	R782	Catalase (catR)	2 H2O2[e] => 2 H2O[e] + O2[e]	ec-code/1.11.1.6	OJI87249.1 or OJI87286.1	0	1000	0		kegg.reaction/R00009;kegg.pathway/rn00630;kegg.module/M00532;kegg.orthology/K03781;rhea/20312	Glyoxylate and dicarboxylate metabolism		Included by getKEGGModelFromOrganism (using HMMs)
	R783	Oxalate decarboxylase	OXAL[e] => CO2[e] + FOR[e]	ec-code/4.1.1.2	OJI84720.1 or OJI79683.1	0	1000	0		kegg.reaction/R00522;kegg.pathway/rn00630;kegg.orthology/K01569;rhea/16512	Glyoxylate and dicarboxylate metabolism		Included by getKEGGModelFromOrganism (using HMMs)
	R784	Glycolate:NAD+ oxidoreductase	NAD+[c] + GLYA[c] <=> NADH[c] + GLX[c] + H+[c]	ec-code/1.1.1.26	OJI88072.1 or OJI86814.1 or OJI83127.1	-1000	1000	0		kegg.reaction/R00717;kegg.pathway/rn00630;kegg.orthology/K00015;kegg.orthology/K00018;rhea/18232	Glyoxylate and dicarboxylate metabolism		Included by getKEGGModelFromOrganism (using HMMs), Sequence similarity to P. thermophila gene (Duan et al, 2014)
	R785	Oxaloacetate acetylhydrolase	H2O[c] + OA[c] => AC[c] + OXAL[c]	3.7.1.1	OJI84556.1 or OJI82267.1	0	1000	0			Glyoxylate and dicarboxylate metabolism		Included by manual blast of A.niger protein sequence (Upton et al., 2017) with Aspergillus tubingensis CBS 134.48 genome
	R786	10-Formyltetrahydrofolate amidohydrolase	H2O[c] + FTHF[c] => FOR[c] + THF[c]	ec-code/3.5.1.10	OJI85093.1	0	1000	0		kegg.reaction/R00944;kegg.pathway/rn00630;kegg.pathway/rn00670;kegg.orthology/K01433;rhea/19836	Glyoxylate and dicarboxylate metabolism;One carbon pool by folate		Included by getKEGGModelFromOrganism (using HMMs)
	R787	1-(5-phospho-D-ribosyl)-ATP:diphosphate phospho-alpha-D-ribosyl-transferase	ATP[c] + PRPP[c] => PPI[c] + PRBATP[c]	ec-code/2.4.2.17	OJI87570.1	0	1000	0		kegg.reaction/R01071;kegg.pathway/rn00340;kegg.module/M00026;kegg.orthology/K00765;rhea/18476	Histidine metabolism		Included by getKEGGModelFromOrganism (using HMMs)
	R788	Phosphoribosyl-ATP pyrophosphohydrolase	H2O[c] + PRBATP[c] => PPI[c] + PRBAMP[c]	ec-code/3.6.1.31	OJI85004.1	0	1000	0		kegg.reaction/R04035;kegg.pathway/rn00340;kegg.module/M00026;kegg.orthology/K14152;rhea/22831	Histidine metabolism		Included by getKEGGModelFromOrganism (using HMMs)
	R789	1-(5-phospho-D-ribosyl)-AMP 1,6-hydrolase	H2O[c] + PRBAMP[c] => PRFP[c]	ec-code/3.5.4.19	OJI85004.1	0	1000	0		kegg.reaction/R04037;kegg.pathway/rn00340;kegg.module/M00026;kegg.orthology/K14152;rhea/20052	Histidine metabolism		Included by getKEGGModelFromOrganism (using HMMs)
	R790	N-(5'-phospho-D-ribosylformimino)-5-amino-1- (5''-phospho-D-ribosyl)-4-imidazolecarboxamide ketol-isomerase;	PRFP[c] => PRLP[c]	ec-code/5.3.1.16	OJI84381.1	0	1000	0		kegg.reaction/R04640;kegg.pathway/rn00340;kegg.module/M00026;kegg.orthology/K01814;rhea/15472	Histidine metabolism		Included by getKEGGModelFromOrganism (using HMMs)
	R791	Glutamine amidotransferase:cyclase/imidazole glycerol phosphate synthase	GLN[c] + PRLP[c] => GLU[c] + DIMGP[c] + AICAR[c]	4.3.2.10	OJI85931.1	0	1000	0		kegg.reaction/R04558;kegg.pathway/rn00340;kegg.module/M00026;kegg.orthology/K01663;rhea/24796	Histidine metabolism		Included by getKEGGModelFromOrganism (using HMMs)
	R792	D-erythro-1-(Imidazol-4-yl)glycerol 3-phosphate hydro-lyase	DIMGP[c] => H2O[c] + IMACP[c]	ec-code/4.2.1.19	OJI79971.1	0	1000	0		kegg.reaction/R03457;kegg.pathway/rn00340;kegg.module/M00026;kegg.orthology/K01693;rhea/11043	Histidine metabolism		Included by getKEGGModelFromOrganism (using HMMs)
	R793	5-Amino-2-oxopentanoate:2-oxoglutarate aminotransferase	GLU[c] + IMACP[c] <=> AKG[c] + HISOLP[c]	ec-code/2.6.1.9	OJI85066.1	-1000	1000	0		kegg.reaction/R03243;kegg.pathway/rn00340;kegg.module/M00026;kegg.orthology/K00817;rhea/23747	Histidine metabolism		Included by getKEGGModelFromOrganism (using HMMs)
	R794	L-histidinol-phosphate phosphohydrolase	H2O[c] + HISOLP[c] => PI[c] + HISOL[c]	ec-code/3.1.3.15	OJI89841.1	0	1000	0		kegg.reaction/R03013;kegg.pathway/rn00340;kegg.module/M00026;kegg.orthology/K04486;rhea/14468	Histidine metabolism		Included by getKEGGModelFromOrganism (using HMMs)
	R795	L-Histidinol:NAD+ oxidoreductase	NAD+[c] + HISOL[c] => NADH[c] + H+[c] + L-Histidinal[c]	ec-code/1.1.1.23	OJI85004.1 or OJI89266.1	0	1000	0		kegg.reaction/R03012;kegg.pathway/rn00340;kegg.module/M00026;kegg.orthology/K00013;kegg.orthology/K14152;rhea/33802	Histidine metabolism		Included by getKEGGModelFromOrganism (using HMMs)
	R796	L-histidinal:NAD+ oxidoreductase	H2O[c] + NAD+[c] + L-Histidinal[c] => NADH[c] + H+[c] + HIS[c]	ec-code/1.1.1.23	OJI85004.1 or OJI89266.1	0	1000	0		kegg.reaction/R01163;kegg.pathway/rn00340;kegg.module/M00026;kegg.orthology/K00013;kegg.orthology/K14152;rhea/33806	Histidine metabolism		Included by getKEGGModelFromOrganism (using HMMs)
	R797	S-adenosyl-L-methionine:L-histidine Nalpha-methyltransferase (Egt-1)	3 SAM[c] + H+[c] + HIS[c] => 3 SAH[c] + HER[c]	ec-code/2.1.1.44	OJI79525.1 or OJI87706.1	0	1000	0		kegg.reaction/R01169;kegg.pathway/rn00340;kegg.orthology/K20246;rhea/38474	Histidine metabolism		Included by getKEGGModelFromOrganism (using HMMs)
	R798	hercynine,L-cysteine:oxygen [S-(hercyn-2-yl)-L-cysteine S-oxide-forming] (Egt-1)	O2[c] + CYS[c] + HER[c] => H2O[c] + CYSHER[c]	ec-code/2.1.1.44	OJI79525.1 or OJI87706.1	0	1000	0		kegg.reaction/R11014;kegg.pathway/rn00340;kegg.orthology/K20246	Histidine metabolism		Included by getKEGGModelFromOrganism (using HMMs)
	R799	S-(hercyn-2-yl)-L-cysteine-S-oxide ergothioneine-lyase (deaminating; pyruvate-forming)(Egt-2)	RACPT[c] + CYSHER[c] => NH3[c] + PYR[c] + ACPT[c] + ERG[c]	ec-code/4.4.1.36	OJI88382.1 or OJI86130.1	0	1000	0		kegg.reaction/R11023;kegg.pathway/rn00340;kegg.orthology/K20247;rhea/42691	Histidine metabolism		Included by getKEGGModelFromOrganism (using HMMs)
	R800	Prenyl transferase (atmC)	GGDP[c] + IGP[c] <=> PPI[c] + T3P1[c] + 3GGL[c]		OJI82698.1	-1000	1000	0		kegg.reaction/R10349;kegg.pathway/rn00403;kegg.module/M00661;kegg.orthology/K18385	Indole diterpene alkaloid biosynthesis		Included by getKEGGModelFromOrganism (using HMMs); Young et al., 2001 Nicholson et al., 2009
	R801	FAD-dependent monooxygenase (atmM)	NADPH[c] + O2[c] + H+[c] + 3GGL[c] <=> H2O[c] + NADP+[c] + E3GGL[c]	ec-code/1.14.13.-	OJI82696.1	-1000	1000	0		kegg.reaction/R10350;kegg.pathway/rn00403;kegg.module/M00661;kegg.orthology/K18386	Indole diterpene alkaloid biosynthesis		Included by getKEGGModelFromOrganism (using HMMs); Young et al., 2001 Nicholson et al., 2009
	R802	Terpene cyclase (atmB)	E3GGL[c] <=> ESB[c]		OJI82697.1	-1000	1000	0		kegg.reaction/R10352;kegg.pathway/rn00403;kegg.module/M00661;kegg.orthology/K18387	Indole diterpene alkaloid biosynthesis		Included by getKEGGModelFromOrganism (using HMMs); Young et al., 2001 Nicholson et al., 2009
	R803	FAD-dependent monooxygenase (atmM)	NADPH[c] + O2[c] + H+[c] + ESB[c] <=> H2O[c] + NADP+[c] + EPSB[c]	ec-code/1.14.13.-	OJI82696.1	-1000	1000	0		kegg.reaction/R10351;kegg.pathway/rn00403;kegg.module/M00661;kegg.orthology/K18386	Indole diterpene alkaloid biosynthesis		Included by getKEGGModelFromOrganism (using HMMs); Young et al., 2001 Nicholson et al., 2009
	R804	Terpene cyclase (atmB)	EPSB[c] <=> PASPA[c]		OJI82697.1	-1000	1000	0		kegg.reaction/R10353;kegg.pathway/rn00403;kegg.module/M00661;kegg.orthology/K18387	Indole diterpene alkaloid biosynthesis		Included by getKEGGModelFromOrganism (using HMMs); Young et al., 2001 Nicholson et al., 2009
	R805	ATP:1-phosphatidyl-1D-myo-inositol 3-phosphotransferase	ATP[c] + PINS[c] => ADP[c] + PINSP[c]	ec-code/2.7.1.137	OJI81963.1	0	1000	0		kegg.reaction/R03362;kegg.pathway/rn00562;kegg.orthology/K00914;rhea/12712	Inositol phosphate metabolism		Included by getKEGGModelFromOrganism (using HMMs)
	R806	1D-myo-inositol 1-phosphate phosphohydrolase	H2O[e] + 1PMYO[e] => PI[e] + MYOI[e]	ec-code/3.1.3.25	OJI87422.1 or OJI88957.1	0	1000	0		kegg.reaction/R01185;kegg.pathway/rn00562;kegg.orthology/K01092;rhea/27673	Inositol phosphate metabolism		Included by getKEGGModelFromOrganism (using HMMs)			NO literature on phytic acid synthesis in fungus
	R807	Phytase enzyme (phyA)	5 H2O[e] + PHYA[e] => 5 PI[e] + 1PMYO[e]	3.1.3.8	OJI81276.1	0	1000	0			Inositol phosphate metabolism		Included manually for gap filling
	R808	ATP:1-Phosphatidyl-1D-myo-inositol 4-phosphotransferase	ATP[c] + PINS[c] => ADP[c] + PINS4P[c]	ec-code/2.7.1.67	OJI87650.1 or OJI86142.1	0	1000	0		kegg.reaction/R03361;kegg.pathway/rn00562;kegg.module/M00130;kegg.orthology/K00888;kegg.orthology/K13711;rhea/19880	Inositol phosphate metabolism		Included by getKEGGModelFromOrganism (using HMMs)			NO literature on phytic acid synthesis in fungus
	R809	ATP:1-phosphatidyl-1D-myo-inositol-4-phosphate 5-phosphotransferase	ATP[c] + PINS4P[c] => ADP[c] + PAIL45P[c]	ec-code/2.7.1.68	OJI83391.1	0	1000	0		kegg.reaction/R03469;kegg.pathway/rn00562;kegg.module/M00130;kegg.orthology/K00889;rhea/14428	Inositol phosphate metabolism		Included by getKEGGModelFromOrganism (using HMMs)			NO literature on phytic acid synthesis in fungus
	R810	1-Phosphatidyl-D-myo-inositol inositolphosphohydrolase	H2O[c] + PINS[c] => SEDAG[c] + MI1P[c]	ec-code/3.1.4.3;ec-code/3.1.4.11;ec-code/4.6.1.13	OJI88834.1 or OJI87489.1 or OJI85139.1 or OJI83825.1 or OJI91061.1 or OJI85611.1 or OJI86790.1	0	1000	0		kegg.reaction/R03332;kegg.pathway/rn00562;kegg.orthology/K01114;kegg.orthology/K01771;kegg.orthology/K05857	Inositol phosphate metabolism		Included by getKEGGModelFromOrganism (using HMMs)			NO literature on phytic acid synthesis in fungus
	R811	Phosphatidylinositol synthase	MYOI[c] + CDPDG[c] => CMP[c] + PINS[c]	ec-code/2.7.8.11	OJI84871.1	0	1000	0		kegg.reaction/R01802;kegg.pathway/rn00562;kegg.pathway/rn00564;kegg.orthology/K00999;rhea/11583	Inositol phosphate metabolism;Glycerophospholipid metabolism		Included by getKEGGModelFromOrganism (using HMMs)
	R812	myo-inositol dehydrogenase	NAD+[c] + MYOI[c] => 2INS[c] + NADH[c] + H+[c]	1.1.1.18	OJI81710.1 or OJI87765.1 or OJI83186.1 or OJI83919.1	0	1000	0			Inositol phosphate metabolism;Glycerophospholipid metabolism		Included by manual blast of A.niger protein sequence (KEGG) with Aspergillus tubingensis CBS 134.48 genome
	R813	Lipoic acid synthase	2 SAM[m] + C80ACP[m] + 2 S[m] => 2 MET[m] + 2 5'DA[m] + ACP[m] + LIPO[m]	ec-code/2.8.1.8	OJI83330.1	0	1000	0		kegg.reaction/R07768;kegg.pathway/rn00785;kegg.orthology/K03644	Lipoic acid metabolism		Included by getKEGGModelFromOrganism (using HMMs)
	R814	Lipoyl-Transferase	LIPO[m] => LIPOA[m]	2.3.1.181	OJI83316.1	0	1000	0			Lipoic acid metabolism
	R815	(R)-2-hydroxybutane-1,2,4-tricarboxylate hydro-lyase	HCIT[c] <=> H2O[c] + HACN[c]	4.2.1.-	OJI91379.1 or OJI85591.1 or OJI88071.1	-1000	1000	0		kegg.reaction/R03444;kegg.pathway/rn00300;kegg.module/M00030;kegg.orthology/K17450;rhea/26104	Lysine biosynthesis		Included by getKEGGModelFromOrganism (using HMMs)
	R816	(R)-2-hydroxybutane-1,2,4-tricarboxylate hydro-lyase	HCIT[m] <=> H2O[m] + HACN[m]	4.2.1.-	OJI83999.1	-1000	1000	0		kegg.reaction/R03444;kegg.pathway/rn00300;kegg.module/M00030;kegg.orthology/K17450;rhea/26104	Lysine biosynthesis		Included by getKEGGModelFromOrganism (using HMMs)
	R817	Homoisocitrate hydro-lyase	HICIT[c] <=> H2O[c] + HACN[c]	4.2.1.36	OJI79996.1	-1000	1000	0		kegg.reaction/R04371;kegg.pathway/rn00300;kegg.module/M00030;kegg.orthology/K01705;rhea/15488	Lysine biosynthesis		Included by getKEGGModelFromOrganism (using HMMs)
	R818	N6-(L-1,3-Dicarboxypropyl)-L-lysine:NADP+ oxidoreductase	NADPH[c] + GLU[c] + H+[c] + AMASA[c] <=> H2O[c] + NADP+[c] + SACP[c]	ec-code/1.5.1.10	OJI81141.1 or OJI84923.1	-1000	1000	0		kegg.reaction/R02315;kegg.pathway/rn00300;kegg.pathway/rn00310;kegg.module/M00030;kegg.orthology/K00293;rhea/10023	Lysine biosynthesis;Lysine degradation		Included by getKEGGModelFromOrganism (using HMMs)
	R819	N6-(L-1,3-Dicarboxypropyl)-L-lysine:NAD+ oxidoreductase (L-lysine-forming)	H2O[c] + NAD+[c] + SACP[c] <=> NADH[c] + AKG[c] + LYS[c] + H+[c]	ec-code/1.5.1.7	OJI85272.1	-1000	1000	0		kegg.reaction/R00715;kegg.pathway/rn00300;kegg.pathway/rn00310;kegg.module/M00030;kegg.orthology/K00290;rhea/12443	Lysine biosynthesis;Lysine degradation		Included by getKEGGModelFromOrganism (using HMMs)
	R820	L-2-aminoadipate:2-oxoglutarate aminotransferase	AKG[c] + AMA[c] <=> GLU[c] + AKA[c]	ec-code/2.6.1.39	OJI81723.1 or OJI86421.1 or OJI80332.1 or OJI79802.1 or OJI85956.1 or OJI88170.1	-1000	1000	0		kegg.reaction/R01939;kegg.pathway/rn00300;kegg.pathway/rn00310;kegg.module/M00030;kegg.orthology/K00838;rhea/12604	Lysine biosynthesis;Lysine degradation		Included by getKEGGModelFromOrganism (using HMMs)
	R821	(1R,2S)-1-hydroxybutane-1,2,4-tricarboxylate:NAD+ oxidoreductase (decarboxylating)	NAD+[c] + HICIT[c] => NADH[c] + H+[c] + OXA[c]	ec-code/1.1.1.87;ec-code/1.1.1.286	OJI79800.1 or OJI87130.1 or OJI80417.1	0	1000	0		kegg.reaction/R04862;kegg.orthology/K05824	Lysine biosynthesis;Pyruvate metabolism		Included by getKEGGModelFromOrganism (using HMMs)
	R822	(1R,2S)-1-hydroxybutane-1,2,4-tricarboxylate:NAD+ oxidoreductase (decarboxylating)	OXA[c] => CO2[c] + AKA[c]	ec-code/1.1.1.87;ec-code/1.1.1.286	OJI79800.1 or OJI87130.1 or OJI80417.1	0	1000	0		kegg.reaction/R01936;kegg.orthology/K05824	Lysine biosynthesis;Pyruvate metabolism		Included by getKEGGModelFromOrganism (using HMMs)
	R823	L-aminoadipate-semialdehyde dehydrogenase	NADPH[c] + AMA[c] + H+[c] => H2O[c] + NADP+[c] + AMASA[c]	ec-code/1.2.1.31	OJI81127.1 or OJI85979.1 or OJI89121.1 or OJI88518.1 or OJI90731.1 or OJI81207.1 or OJI86150.1 or OJI88448.1 or OJI90137.1 or OJI83537.1	0	1000	0			Lysine biosynthesis;Pyruvate metabolism		Included manually
	R824	L-aminoadipate-semialdehyde dehydrogenase	NADH[c] + AMA[c] + H+[c] => H2O[c] + NAD+[c] + AMASA[c]	ec-code/1.2.1.31	OJI81127.1 or OJI85979.1 or OJI89121.1 or OJI88518.1 or OJI90731.1 or OJI81207.1 or OJI86150.1 or OJI88448.1 or OJI90137.1 or OJI83537.1	0	1000	0			Lysine biosynthesis;Pyruvate metabolism		Included manually
	R825	acetyl-CoA:2-oxoglutarate C-acetyltransferase (thioester-hydrolysing, carboxymethyl forming)	H2O[c] + ACCOA[c] + AKG[c] => CoA[c] + HCIT[c]	ec-code/2.3.3.14	OJI81048.1	0	1000	0		kegg.reaction/R00271;kegg.pathway/rn00300;kegg.pathway/rn00620;kegg.module/M00030;kegg.orthology/K01655;rhea/12932	Lysine biosynthesis;Pyruvate metabolism		Included by getKEGGModelFromOrganism (using HMMs)
	R826	L-Pipecolate:oxygen 1,6-oxidoreductase	O2[c] + PIP[c] <=> H2O2[c] + P6C[c]	ec-code/1.5.3.7	OJI80776.1 or OJI83850.1 or OJI90641.1 or OJI80504.1 or OJI82964.1 or OJI81980.1 or OJI82052.1 or OJI85424.1 or OJI79373.1 or OJI79845.1	-1000	1000	0		kegg.reaction/R02204;kegg.pathway/rn00310;kegg.orthology/K00306;rhea/11995	Lysine degradation		Included by getKEGGModelFromOrganism (using HMMs), Synthesis reported in A.nidulans (Aspen and Meister, 1962) and P. chrysogenum (Naranjo et al., 2004)
	R827	L-Pipecolate trans-4-hydroxylase (Pip4H)	PIP[c] + H2O[c] <=> 4HPIP[c] + 2 H+[c]		OJI87475.1	-1000	1000	0			Lysine degradation		Included by manual blast of F. oxysporum protein sequence (Hibi et al., 2016) with Aspergillus tubingensis CBS 134.48 genome
	R828	Spontaneous rxn	AMASA[c] <=> P6C[c] + H2O[c]			-1000	1000	0		kegg.reaction/R00271;kegg.pathway/rn00300;kegg.pathway/rn00620;kegg.module/M00030;kegg.orthology/K01655;rhea/12932	Lysine degradation		Included manually for gap filling
	R829	S-Formylglutathione hydrolase	H2O[c] + FGT[c] => RGT[c] + FOR[c]	ec-code/3.1.2.12	OJI81830.1	0	1000	0		kegg.reaction/R00527;kegg.pathway/rn00680;kegg.orthology/K01070;rhea/14964	Methane metabolism		Included by getKEGGModelFromOrganism (using HMMs)
	R830	D-Xylulose-5-phosphate:formaldehyde glycolaldehydetransferase	FALD[c] + XUL5P[c] => T3P1[c] + GLYN[c]	ec-code/2.2.1.3	OJI91086.1 or OJI89574.1 or OJI82471.1	0	1000	0		kegg.reaction/R01440;kegg.pathway/rn00680;kegg.module/M00344;kegg.orthology/K17100;rhea/24267	Methane metabolism		Included by getKEGGModelFromOrganism (using HMMs)
	R831	methylamine:oxygen oxidoreductase (deaminating) (copper-containing)	H2O[c] + O2[c] + METN[c] => NH3[c] + H2O2[c] + FALD[c]	ec-code/1.4.3.21	OJI87787.1 or OJI84505.1 or OJI80802.1 or OJI85581.1 or OJI87197.1 or OJI82099.1 or OJI87605.1 or OJI84692.1	0	1000	0		kegg.reaction/R06154;kegg.orthology/K00276	Methane metabolism		Included by getKEGGModelFromOrganism (using HMMs)
	R832	formate:NAD+ oxidoreductase	NAD+[c] + FOR[c] <=> NADH[c] + CO2[c] + H+[c]	ec-code/1.17.1.9	OJI79990.1	-1000	1000	0		kegg.reaction/R00519;kegg.pathway/rn00630;kegg.pathway/rn00680;kegg.orthology/K00122;rhea/15988	Methane metabolism		Included by getKEGGModelFromOrganism (using HMMs), Sequence similarity to N. crassa gene (Chow and Bhandary, 1993)
	R833	S-(Hydroxymethyl) glutathione formaldehyde-lyase	RGT[c] + FALD[c] => HMGLU[c]	4.4.1.22	OJI85962.1	0	1000	0			Methane metabolism		Included by manual blast of A.niger protein sequence with Aspergillus tubingensis CBS 134.48 genome
	R834	S-(hydroxymethyl)glutathione dehydrogenase	NAD+[c] + HMGLU[c] => NADH[c] + H+[c] + FGT[c]	ec-code/1.1.1.284	OJI84583.1 or OJI87356.1 or OJI80375.1	0	1000	0		kegg.reaction/R06983;kegg.pathway/rn00680;kegg.orthology/K00121;rhea/19988	Methane metabolism		Included by getKEGGModelFromOrganism (using HMMs)
	R835	Formate oxidase	FOR[c] + O2[c] => CO2[c] + H2O2[c]	1.2.1.2	OJI89120.1	0	1000	0			Methane metabolism		Included by manual blast of A.oryzae protein sequence with Aspergillus tubingensis CBS 134.48 genome ( DOUBAYASHI et al., 2011 )
	R836	Alcohol dehydrogenase	METHOL[c] + NAD+[c] <=> FALD[c] + NADH[c]	ec-code/1.1.1.1;ec-code/1.1.1.71	OJI84583.1 or OJI87356.1 or OJI80375.1 or OJI82808.1 or OJI80118.1 or OJI80134.1 or OJI90064.1 or OJI84738.1 or OJI84387.1 or OJI86200.1 or OJI87582.1 or OJI85040.1 or OJI89705.1 or OJI83526.1 or OJI82872.1 or OJI84838.1 or OJI83025.1 or OJI83134.1 or OJI84520.1	-1000	1000	0			Methane metabolism		Included manually for gap filling
	R837	Polyprenyl (di)phosphate phosphatase	DHDODP[c] => POLYP[c] + 2 PI[c]			0	1000	0			N-Glycan biosynthesis		Included manually for gap filling
	R838	polyprenol reductase	POLYP[c] + NADPH[c] + H+[c] => DOL20[c] + NADP+[c]	1.3.1.94	OJI90307.1	0	1000	0			N-Glycan biosynthesis		Included by manual blast of A.fumigatus protein sequence (KEGG) with Aspergillus tubingensis CBS 134.48 genome
	R839	Dolichol kinase	CTP[c] + DOL20[c] => CDP[c] + DOL20P[c]	ec-code/2.7.1.108	OJI81237.1	0	1000	0		kegg.reaction/R01018;kegg.pathway/rn00510;kegg.orthology/K00902;rhea/13136	N-Glycan biosynthesis		Included by getKEGGModelFromOrganism (using HMMs)
	R840	UDP-N-acetyl-D-glucosamine:dolichyl-phosphate N-acetyl-D-glucosamine phosphotransferase (ALG7)	UDPNAG[c] + DOL20P[c] <=> UMP[c] + G00001[c]	ec-code/2.7.8.15	OJI86234.1	-1000	1000	0		kegg.reaction/R05969;kegg.pathway/rn00510;kegg.module/M00055;kegg.orthology/K01001	N-Glycan biosynthesis		Included by getKEGGModelFromOrganism (using HMMs), Characterized in A. niger (Sorensen et al., 2003)
	R841	ALG13/14	G00001[c] + UDPNAG[c] <=> CHBIO[c] + UDP (G10619)[c]	ec-code/2.4.1.141	OJI90447.1	-1000	1000	0		kegg.reaction/R05970;kegg.pathway/rn00510;kegg.pathway/rn00513;kegg.module/M00055;kegg.orthology/K07441	N-Glycan biosynthesis;Various types of N-glycan biosynthesis		Included by getKEGGModelFromOrganism (using HMMs)
	R842	ALG 1	CHBIO[c] + GDPDM[c] <=> G00003[c] + GDP (G10620)[c]	ec-code/2.4.1.142	OJI91490.1	-1000	1000	0		kegg.reaction/R05972;kegg.pathway/rn00510;kegg.pathway/rn00513;kegg.module/M00055;kegg.orthology/K03842	N-Glycan biosynthesis;Various types of N-glycan biosynthesis		Included by getKEGGModelFromOrganism (using HMMs)
	R843	ALG 2	G00003[c] + GDPDM[c] <=> G00004[c] + GDP (G10620)[c]	ec-code/2.4.1.132	OJI89381.1	-1000	1000	0		kegg.reaction/R05973;kegg.pathway/rn00510;kegg.pathway/rn00513;kegg.module/M00055;kegg.orthology/K03843;rhea/29518	N-Glycan biosynthesis;Various types of N-glycan biosynthesis		Included by getKEGGModelFromOrganism (using HMMs)
	R844	ALG 2	G00004[c] + GDPDM[c] <=> G00005[c] + GDP (G10620)[c]	ec-code/2.4.1.257	OJI89381.1	-1000	1000	0		kegg.reaction/R06238;kegg.pathway/rn00510;kegg.pathway/rn00513;kegg.module/M00055;kegg.orthology/K03843;rhea/29522	N-Glycan biosynthesis;Various types of N-glycan biosynthesis		Included by getKEGGModelFromOrganism (using HMMs)
	R845	GDP-mannose:glycolipid 1,2-alpha-D-mannosyltransferase (ALG 11)	G00005[c] + GDPDM[c] <=> G10526[c] + GDP (G10620)[c]	ec-code/2.4.1.131	OJI90437.1	-1000	1000	0		kegg.reaction/R06127;kegg.pathway/rn00510;kegg.pathway/rn00513;kegg.module/M00055;kegg.orthology/K03844;rhea/29526	N-Glycan biosynthesis;Various types of N-glycan biosynthesis		Included by getKEGGModelFromOrganism (using HMMs)
	R846	GDP-mannose:glycolipid 1,2-alpha-D-mannosyltransferase (ALG 11)	G10526[c] + GDPDM[c] <=> G00006[c] + GDP (G10620)[c]	ec-code/2.4.1.131	OJI90437.1	-1000	1000	0		kegg.reaction/R06128;kegg.pathway/rn00510;kegg.pathway/rn00513;kegg.module/M00055;kegg.orthology/K03844	N-Glycan biosynthesis;Various types of N-glycan biosynthesis		Included by getKEGGModelFromOrganism (using HMMs)
	R847	ALG 3	G00006[c] + G10617[c] <=> G10595[c] + G10622[c]	ec-code/2.4.1.258	OJI90141.1	-1000	1000	0		kegg.reaction/R06258;kegg.pathway/rn00510;kegg.pathway/rn00513;kegg.module/M00055;kegg.orthology/K03845;rhea/29530	N-Glycan biosynthesis;Various types of N-glycan biosynthesis		Included by getKEGGModelFromOrganism (using HMMs)
	R848	ALG 9	G10595[c] + G10617[c] <=> G10596[c] + G10622[c]	ec-code/2.4.1.259	OJI91120.1	-1000	1000	0		kegg.reaction/R06259;kegg.pathway/rn00510;kegg.module/M00055;kegg.orthology/K03846;rhea/29534	N-Glycan biosynthesis		Included by getKEGGModelFromOrganism (using HMMs)
	R849	ALG 12	G10596[c] + G10617[c] <=> G10597[c] + G10622[c]	ec-code/2.4.1.260	OJI86692.1	-1000	1000	0		kegg.reaction/R06260;kegg.pathway/rn00510;kegg.pathway/rn00513;kegg.module/M00055;kegg.orthology/K03847;rhea/29538	N-Glycan biosynthesis;Various types of N-glycan biosynthesis		Included by getKEGGModelFromOrganism (using HMMs)
	R850	ALG 9	G10597[c] + G10617[c] <=> G00007[c] + G10622[c]	ec-code/2.4.1.261	OJI91120.1	-1000	1000	0		kegg.reaction/R06261;kegg.pathway/rn00510;kegg.pathway/rn00513;kegg.module/M00055;kegg.orthology/K03846;rhea/29542	N-Glycan biosynthesis;Various types of N-glycan biosynthesis		Included by getKEGGModelFromOrganism (using HMMs)
	R851	ALG 6	G00007[c] + DCDGP[c] <=> G10598[c] + G10622[c]	ec-code/2.4.1.267	OJI85720.1	-1000	1000	0		kegg.reaction/R06262;kegg.pathway/rn00510;kegg.module/M00055;kegg.orthology/K03848;rhea/30638	N-Glycan biosynthesis		Included by getKEGGModelFromOrganism (using HMMs)
	R852	ALG 8	G10598[c] + DCDGP[c] <=> G10599[c] + G10622[c]	ec-code/2.4.1.265	OJI80865.1	-1000	1000	0		kegg.reaction/R06263;kegg.pathway/rn00510;kegg.module/M00055;kegg.orthology/K03849;rhea/31310	N-Glycan biosynthesis		Included by getKEGGModelFromOrganism (using HMMs)
	R853	ALG 10	G10599[c] + DCDGP[c] <=> G00008[c] + G10622[c]	ec-code/2.4.1.256;ec-code/2.4.1.-	OJI86211.1	-1000	1000	0		kegg.reaction/R06264;kegg.pathway/rn00510;kegg.module/M00055;kegg.orthology/K03850;rhea/29546	N-Glycan biosynthesis		Included by getKEGGModelFromOrganism (using HMMs)
	R854	Oligosaccharyltransferase (OST) complex	PASP[c] + G00008[c] <=> DODIP[c] + G00009[c]	ec-code/2.4.99.18	OJI84221.1 and OJI85901.1 and OJI85934.1 and OJI81274.1 and OJI81914.1	-1000	1000	0		kegg.reaction/R05976;kegg.pathway/rn00510;kegg.pathway/rn00513;kegg.module/M00072;kegg.orthology/K07151;rhea/50351	N-Glycan biosynthesis;Various types of N-glycan biosynthesis		Included by getKEGGModelFromOrganism (using HMMs)
	R855	mannosyl-oligosaccharide glucosidase	H2O[c] + G00009[c] <=> bDGLC[c] + G00171[c]	ec-code/3.2.1.106	OJI79897.1	-1000	1000	0		kegg.reaction/R05979;kegg.pathway/rn00510;kegg.module/M00073;kegg.orthology/K01228	N-Glycan biosynthesis		Included by getKEGGModelFromOrganism (using HMMs)
	R856	mannosyl-oligosaccharide alpha-1,3-glucosidase	H2O[c] + G00171[c] => DGLC[c] + G00010[c]	ec-code/3.2.1.207	OJI88236.1	0	1000	0		kegg.reaction/R05980;kegg.pathway/rn00510;kegg.module/M00073;kegg.orthology/K05546;rhea/55999	N-Glycan biosynthesis		Included by getKEGGModelFromOrganism (using HMMs)
	R857	mannosyl-oligosaccharide alpha-1,3-glucosidase	H2O[c] + G00010[c] => DGLC[c] + G00011[c]	ec-code/3.2.1.207	OJI88236.1	0	1000	0		kegg.reaction/R05981;kegg.pathway/rn00510;kegg.module/M00073;kegg.orthology/K05546;rhea/56003	N-Glycan biosynthesis		Included by getKEGGModelFromOrganism (using HMMs)
	R858	mannosyl-oligosaccharide alpha-1,2-mannosidase	4 H2O[c] + G00011[c] <=> 4 Man[c] + G00012[c]	ec-code/3.2.1.113	OJI80988.1 or OJI90471.1 or OJI91438.1 or OJI81716.1 or OJI85005.1 or OJI88736.1	-1000	1000	0		kegg.reaction/R05982;kegg.pathway/rn00510;kegg.pathway/rn00513;kegg.module/M00073;kegg.orthology/K01230;rhea/56011	N-Glycan biosynthesis;Various types of N-glycan biosynthesis		Included by getKEGGModelFromOrganism (using HMMs)
	R859	Dolichyl-diphosphate phosphohydrolase	H2O[c] + DODIP[c] => PI[c] + DOL20P[c]	ec-code/3.6.1.43	OJI79893.1	0	1000	0		kegg.reaction/R01004;kegg.pathway/rn00510;kegg.orthology/K07252;rhea/14388	N-Glycan biosynthesis		Included by getKEGGModelFromOrganism (using HMMs)
	R860	UDPglucose:dolichyl-phosphate beta-D-glucosyltransferase	UDPG[c] + DOL20P[c] <=> UDP[c] + DOBGP[c]	ec-code/2.4.1.117	OJI89012.1	-1000	1000	0		kegg.reaction/R01005;kegg.pathway/rn00510;kegg.module/M00055;kegg.orthology/K00729;rhea/15404	N-Glycan biosynthesis		Included by getKEGGModelFromOrganism (using HMMs)
	R861	GDPmannose:dolichyl-phosphate O-beta-D-mannosyltransferase	GDPMAN[c] + DOL20P[c] <=> GDP[c] + DOCPM[c]	ec-code/2.4.1.83	OJI83886.1	-1000	1000	0		kegg.reaction/R01009;kegg.pathway/rn00510;kegg.orthology/K00721;rhea/21187	N-Glycan biosynthesis		Included by getKEGGModelFromOrganism (using HMMs)
	R862	alpha 1,2-mannosyloligosaccharide alpha-D-mannohydrolase	H2O[c] + G00011[c] <=> Man[c] + G10694[c]	ec-code/3.2.1.113	OJI80988.1 or OJI90471.1 or OJI91438.1 or OJI81716.1 or OJI85005.1 or OJI88736.1	-1000	1000	0		kegg.reaction/R06722;kegg.pathway/rn00513;kegg.module/M00074;kegg.orthology/K01230;rhea/56007	Various types of N-glycan biosynthesis		Included by getKEGGModelFromOrganism (using HMMs)
	R863	alpha-1,6-mannosyltransferase subunit (Och1)	GDPDM[c] + G10694[c] <=> G01813[c] + GDP (G10620)[c]	ec-code/2.4.1.232	OJI81971.1	-1000	1000	0		kegg.reaction/R08599;kegg.pathway/rn00513;kegg.module/M00074;kegg.orthology/K05528	Various types of N-glycan biosynthesis		Included by getKEGGModelFromOrganism (using HMMs); Aspergillus fumigatus (Kotz et al., 2010)
	R864	gpig-1 and PIG-C and PIG-H and PIG-P and PIG-Q and DPM2	PINS[c] + UDPNAG[c] => G00143[c] + UDP (G10619)[c]	ec-code/2.4.1.198	OJI86560.1 and OJI85811.1 and OJI85448.1 and OJI83618.1 and OJI83812.1 and OJI86963.1	0	1000	0		kegg.reaction/R05916;kegg.pathway/rn00563;kegg.module/M00065;kegg.orthology/K03857;kegg.orthology/K03859;kegg.orthology/K03860;kegg.orthology/K03861	Glycosylphosphatidylinositol (GPI)-anchor biosynthesis		Included by getKEGGModelFromOrganism (using HMMs), Bowman et al.,2006
	R865	PIG-L	H2O[c] + G00143[c] => AC[c] + G00144[c]	ec-code/3.5.1.89	OJI88371.1	0	1000	0		kegg.reaction/R05917;kegg.pathway/rn00563;kegg.module/M00065;kegg.orthology/K03434	Glycosylphosphatidylinositol (GPI)-anchor biosynthesis		Included by getKEGGModelFromOrganism (using HMMs),Bowman et al.,2006
	R866	PIG-W	C160COA[c] + G00144[c] <=> CoA[c] + G00145[c]	ec-code/2.3.-.-	OJI84971.1	-1000	1000	0		kegg.reaction/R05918;kegg.pathway/rn00563;kegg.module/M00065;kegg.orthology/K05283	Glycosylphosphatidylinositol (GPI)-anchor biosynthesis		Included by getKEGGModelFromOrganism (using HMMs)
	R867	PIG-M	G00145[c] + G10617[c] <=> G00146[c] + G10622[c]		OJI88601.1	-1000	1000	0		kegg.reaction/R05919;kegg.pathway/rn00563;kegg.module/M00065;kegg.orthology/K05284	Glycosylphosphatidylinositol (GPI)-anchor biosynthesis		Included by getKEGGModelFromOrganism (using HMMs)
	R868	gpip-2	PE[c] + G00146[c] <=> DAGLY[c] + G00147[c]	ec-code/2.7.-.-	OJI89835.1	-1000	1000	0		kegg.reaction/R05920;kegg.pathway/rn00563;kegg.module/M00065;kegg.orthology/K05285	Glycosylphosphatidylinositol (GPI)-anchor biosynthesis		Included by manual blast of N. crassa protein sequence (Bowman et al.,2006 ) with Aspergillus tubingensis CBS 134.48 genome
	R869	GPI mannosyltransferase 2	G00147[c] + G10617[c] <=> G00148[c] + G10622[c]	ec-code/2.4.1.-	OJI91093.1 or OJI81133.1	-1000	1000	0		kegg.reaction/R05921;kegg.pathway/rn00563;kegg.module/M00065;kegg.orthology/K07542	Glycosylphosphatidylinositol (GPI)-anchor biosynthesis		Included by getKEGGModelFromOrganism (using HMMs)
	R870	PIG-B	G00148[c] + G10617[c] <=> G00149[c] + G10622[c]	ec-code/2.4.1.-	OJI81226.1	-1000	1000	0		kegg.reaction/R05922;kegg.pathway/rn00563;kegg.module/M00065;kegg.orthology/K05286	Glycosylphosphatidylinositol (GPI)-anchor biosynthesis		Included by getKEGGModelFromOrganism (using HMMs)
	R871	gpip-3 and gpip-1	PE[c] + G00149[c] <=> DAGLY[c] + G13044[c]		OJI84587.1 and OJI87972.1	-1000	1000	0		kegg.reaction/R08107;kegg.pathway/rn00563;kegg.module/M00065;kegg.orthology/K05287;kegg.orthology/K05288	Glycosylphosphatidylinositol (GPI)-anchor biosynthesis		Included by manual blast of N. crassa protein sequence (Bowman et al.,2006 ) with Aspergillus tubingensis CBS 134.48 genome
	R872	gpit-1 and gpit-2	G13044[c] <=> G13045[c]		OJI81346.1 and OJI83078.1 and OJI91394.1 and OJI82346.1	-1000	1000	0			Glycosylphosphatidylinositol (GPI)-anchor biosynthesis		Included by manual blast of N. crassa protein sequence (Bowman et al.,2006; Bowman et al.,2009) with Aspergillus tubingensis CBS 134.48 genome
	R873	GPI inositol-deacylase	G13045[c] <=> G13046[c]		OJI81783.1	-1000	1000	0			Glycosylphosphatidylinositol (GPI)-anchor biosynthesis		Included by manual blast of A. fumigatus protein sequence (KEGG) with Aspergillus tubingensis CBS 134.48 genome
	R874	ATP:NAD+ 2'-phosphotransferase	ATP[c] + NAD+[c] => NADP+[c] + ADP[c]	ec-code/2.7.1.23	OJI84344.1	0	1000	0		kegg.reaction/R00104;kegg.pathway/rn00760;kegg.orthology/K00858;rhea/18632	Nicotinate and nicotinamide metabolism		added manually
	R875	NMN nucleosidase	H2O[c] + NMN[c] <=> NICD[c] + R5P[c]	3.2.2.14		-1000	1000	0			Nicotinate and nicotinamide metabolism		Brandl et al., 2018
	R876	NAD kinase	ATP[m] + NADH[m] => ADP[m] + NADPH[m]	2.7.1.86	OJI84344.1	0	1000	0			Nicotinate and nicotinamide metabolism		Brandl et al., 2018
	R877	Nicotinate-nucleotide:pyrophosphate phosphoribosyltransferase (carboxylating)	PRPP[c] + QUIN[c] => CO2[c] + PPI[c] + NAMN[c]	ec-code/2.4.2.19	OJI83437.1	0	1000	0		kegg.reaction/R03348;kegg.pathway/rn00760;kegg.module/M00115;kegg.orthology/K00767;rhea/12736	Nicotinate and nicotinamide metabolism		Included by getKEGGModelFromOrganism (using HMMs)
	R878	ATP:nicotinamide-nucleotide adenylyltransferase	ATP[c] + NAMN[c] => PPI[c] + DMNAD[c]	ec-code/2.7.7.1;ec-code/2.7.7.18	OJI83061.1 or OJI81440.1	0	1000	0		kegg.reaction/R03005;kegg.pathway/rn00760;kegg.module/M00115;kegg.orthology/K06210;kegg.orthology/K19785;rhea/22863	Nicotinate and nicotinamide metabolism		Included by getKEGGModelFromOrganism (using HMMs)
	R879	Uridine ribohydrolase	NAR[c] + H2O[c] => NICA[c] + RIB[c]	3.2.2.3	OJI90313.1	0	1000	0			Nicotinate and nicotinamide metabolism		added manually
	R880	Nicotinamide amidohydrolase	H2O[c] + NICD[c] => NH3[c] + NICA[c]	ec-code/3.5.1.19	OJI82264.1	0	1000	0		kegg.reaction/R01268;kegg.pathway/rn00760;kegg.orthology/K01440;rhea/14548	Nicotinate and nicotinamide metabolism		Included by getKEGGModelFromOrganism (using HMMs)
	R881	Deamido-NAD+:L-glutamine amido-ligase (AMP-forming)	H2O[c] + ATP[c] + GLN[c] + DMNAD[c] => NAD+[c] + PPI[c] + AMP[c] + GLU[c]	ec-code/6.3.5.1	OJI88217.1	0	1000	0		kegg.reaction/R00257;kegg.pathway/rn00760;kegg.module/M00115;kegg.orthology/K01950;rhea/24387	Nicotinate and nicotinamide metabolism		Included by getKEGGModelFromOrganism (using HMMs)
	R882	ATP:NAD+ 2'-phosphotransferase	ATP[m] + NAD+[m] => NADP+[m] + ADP[m]	ec-code/2.7.1.23	OJI89068.1	0	1000	0		kegg.reaction/R00104;kegg.pathway/rn00760;kegg.orthology/K00858;rhea/18632	Nicotinate and nicotinamide metabolism		Included by getKEGGModelFromOrganism (using HMMs)
	R883	NAD+ glycohydrolase	H2O[c] + NAD+[c] => NICD[c] + ADPR[c]	ec-code/3.2.2.5;ec-code/3.2.2.6;ec-code/3.5.1.-	OJI86781.1 or OJI85889.1 or OJI90746.1 or OJI86634.1	0	1000	0		kegg.reaction/R00102;kegg.pathway/rn00760;kegg.orthology/K11121;rhea/16304	Nicotinate and nicotinamide metabolism		Included by getKEGGModelFromOrganism (using HMMs)
	R884	NAD+ phosphohydrolase	H2O[c] + NAD+[c] => AMP[c] + NMN[c]	3.6.1.22	OJI79720.1 or OJI88218.1	0	1000	0		kegg.reaction/R00103;kegg.pathway/rn00760;kegg.orthology/K01513;kegg.orthology/K03426;rhea/11803	Nicotinate and nicotinamide metabolism		Included by getKEGGModelFromOrganism (using HMMs)
	R885	nicotinamide ribonucleotide phosphohydrolase	H2O[c] + NMN[c] => PI[c] + NAMR[c]	3.1.3.5	OJI91206.1	0	1000	0		kegg.reaction/R02323;kegg.pathway/rn00760;kegg.orthology/K18550;kegg.orthology/K18551;rhea/30818	Nicotinate and nicotinamide metabolism		Included by manual blast of O. sinensis CO18 (Lin et al., 2020) protein sequence with Aspergillus tubingensis CBS 134.48 genome
	R886	nicotinate D-ribonucleotide phosphohydrolase	H2O[c] + NAMN[c] => PI[c] + NAR[c]	3.1.3.5	OJI91206.1	0	1000	0		kegg.reaction/R03346;kegg.pathway/rn00760;kegg.orthology/K18550;kegg.orthology/K18551;rhea/30938	Nicotinate and nicotinamide metabolism		Included by manual blast of O. sinensis CO18 (Lin et al., 2020) protein sequence with Aspergillus tubingensis CBS 134.48 genome
	R887	5'-nucleotidase	AMP[c] + H2O[c] => ADN[c] + PI[c]	3.1.3.5	OJI91206.1	0	1000	0			Nicotinate and nicotinamide metabolism		Included by manual blast of O. sinensis CO18 (Lin et al., 2020) protein sequence with Aspergillus tubingensis CBS 134.48 genome
	R888	5'-nucleotidase	dAMP[c] + H2O[c] => DA[c] + PI[c]	3.1.3.5	OJI91206.1	0	1000	0			Nicotinate and nicotinamide metabolism		Included by manual blast of O. sinensis CO18 (Lin et al., 2020) protein sequence with Aspergillus tubingensis CBS 134.48 genome
	R889	5'-nucleotidase	GMP[c] + H2O[c] => GSN[c] + PI[c]	3.1.3.5	OJI91206.1	0	1000	0			Nicotinate and nicotinamide metabolism		Included by manual blast of O. sinensis CO18 (Lin et al., 2020) protein sequence with Aspergillus tubingensis CBS 134.48 genome
	R890	5'-nucleotidase	dGMP[c] + H2O[c] => DG[c] + PI[c]	3.1.3.5	OJI91206.1	0	1000	0			Nicotinate and nicotinamide metabolism		Included by manual blast of O. sinensis CO18 (Lin et al., 2020) protein sequence with Aspergillus tubingensis CBS 134.48 genome
	R891	5'-nucleotidase	H2O[c] + XMP[c] => PI[c] + XTSINE[c]	3.1.3.5	OJI91206.1	0	1000	0			Nicotinate and nicotinamide metabolism		Included by manual blast of O. sinensis CO18 (Lin et al., 2020) protein sequence with Aspergillus tubingensis CBS 134.48 genome
	R892	5'-nucleotidase	H2O[c] + UMP[c] => PI[c] + URI[c]	3.1.3.5	OJI91206.1	0	1000	0			Nicotinate and nicotinamide metabolism		Included by manual blast of O. sinensis CO18 (Lin et al., 2020) protein sequence with Aspergillus tubingensis CBS 134.48 genome
	R893	5'-nucleotidase	CMP[c] + H2O[c] => CYTD[c] + PI[c]	3.1.3.5	OJI91206.1	0	1000	0			Nicotinate and nicotinamide metabolism		Included by manual blast of O. sinensis CO18 (Lin et al., 2020) protein sequence with Aspergillus tubingensis CBS 134.48 genome
	R894	5'-nucleotidase	dCMP[c] + H2O[c] => DC[c] + PI[c]	3.1.3.5	OJI91206.1	0	1000	0			Nicotinate and nicotinamide metabolism		Included by manual blast of O. sinensis CO18 (Lin et al., 2020) protein sequence with Aspergillus tubingensis CBS 134.48 genome
	R895	5'-nucleotidase	dUMP[c] + H2O[c] => DU[c] + PI[c]	3.1.3.5	OJI91206.1	0	1000	0			Nicotinate and nicotinamide metabolism		Included by manual blast of O. sinensis CO18 (Lin et al., 2020) protein sequence with Aspergillus tubingensis CBS 134.48 genome
	R896	5'-nucleotidase	dTMP[c] + H2O[c] => DT[c] + PI[c]	3.1.3.5	OJI91206.1	0	1000	0			Nicotinate and nicotinamide metabolism		Included by manual blast of O. sinensis CO18 (Lin et al., 2020) protein sequence with Aspergillus tubingensis CBS 134.48 genome
	R897	NAD(P) transhydrogenase	NAD+[m] + NADPH[m] <=> NADH[m] + NADP+[m]	1.6.1.2	OJI85496.1	-1000	1000	0		kegg.reaction/R00112;kegg.pathway/rn00760;kegg.orthology/K00322;kegg.orthology/K00323;rhea/11695	Nicotinate and nicotinamide metabolism		Included by getKEGGModelFromOrganism (using HMMs)
	R898	ATP:nicotinamide-nucleotide adenylyltransferase	ATP[c] + NMN[c] => NAD+[c] + PPI[c]	ec-code/2.7.7.1;ec-code/2.7.7.18	OJI83061.1 or OJI81440.1	0	1000	0		kegg.reaction/R00137;kegg.pathway/rn00760;kegg.orthology/K06210;kegg.orthology/K19785;rhea/21363	Nicotinate and nicotinamide metabolism		Included by getKEGGModelFromOrganism (using HMMs)
	R899	Deamino-NAD+ nucleotidohydrolase	H2O[c] + DMNAD[c] => AMP[c] + NAMN[c]	3.6.1.22	OJI79720.1 or OJI88218.1	0	1000	0		kegg.reaction/R03004;kegg.pathway/rn00760;kegg.orthology/K01513;kegg.orthology/K03426	Nicotinate and nicotinamide metabolism		Included by getKEGGModelFromOrganism (using HMMs)
	R900	ATP:beta-D-ribosylnicotinate 5-phosphotransferase	ATP[c] + NAR[c] => ADP[c] + NAMN[c]	ec-code/2.7.1.173	OJI81084.1	0	1000	0		kegg.reaction/R03347;kegg.pathway/rn00760;kegg.orthology/K10524;rhea/25571	Nicotinate and nicotinamide metabolism		Included by getKEGGModelFromOrganism (using HMMs)
	R901	5-phospho-alpha-D-ribose 1-diphosphate:nicotinate ligase (ADP, diphosphate-forming)	H2O[c] + ATP[c] + H+[c] + PRPP[c] + NICA[c] => ADP[c] + PI[c] + PPI[c] + NAMN[c]	ec-code/6.3.4.21	OJI88699.1	0	1000	0		kegg.reaction/R01724;kegg.pathway/rn00760;kegg.orthology/K00763;rhea/36166	Nicotinate and nicotinamide metabolism		Included by getKEGGModelFromOrganism (using HMMs)
	R902	ATP:N-ribosylnicotinamide 5'-phosphotransferase	ATP[c] + NAMR[c] => ADP[c] + NMN[c]	ec-code/2.7.1.22	OJI81084.1	0	1000	0		kegg.reaction/R02324;kegg.pathway/rn00760;kegg.orthology/K10524;rhea/14020	Nicotinate and nicotinamide metabolism		Included by getKEGGModelFromOrganism (using HMMs)
	R903	N-Ribosylnicotinamide:orthophosphate ribosyltransferase	PI[c] + NAMR[c] <=> NICD[c] + R1P[c]	ec-code/2.4.2.1	OJI80031.1	-1000	1000	0		kegg.reaction/R02294;kegg.pathway/rn00760;kegg.orthology/K03783	Nicotinate and nicotinamide metabolism		Included by getKEGGModelFromOrganism (using HMMs)
	R904	Nicotinate D-ribonucleoside:orthophosphate ribosyltransferase	PI[c] + NAR[c] <=> H+[c] + NICA[c] + R1P[c]	ec-code/2.4.2.1	OJI80031.1	-1000	1000	0		kegg.reaction/R02295;kegg.pathway/rn00760;kegg.orthology/K03783	Nicotinate and nicotinamide metabolism		Included by getKEGGModelFromOrganism (using HMMs)
	R905	Nitrate reductase(NADP+)	NADPH[c] + H+[c] + HNO3[c] => H2O[c] + NADP+[c] + HNO2[c]	ec-code/1.7.1.2;ec-code/1.7.1.3	OJI91007.1	0	1000	0		kegg.reaction/R00796;kegg.pathway/rn00910;kegg.module/M00531;kegg.orthology/K10534;rhea/19064	Nitrogen metabolism		Included by getKEGGModelFromOrganism (using HMMs)
	R906	ammonia:NADP+ oxidoreductase	3 NADPH[c] + 3 H+[c] + HNO2[c] => 2 H2O[c] + 3 NADP+[c] + NH3[c]	ec-code/1.7.1.4	OJI91009.1	0	1000	0		kegg.reaction/R00789;kegg.pathway/rn00910;kegg.module/M00530;kegg.orthology/K17877;rhea/24635	Nitrogen metabolism		Included by getKEGGModelFromOrganism (using HMMs)
	R907	carbamate hydrolyase;	2 H+[c] + HCO3-[c] + Cyanate[c] => CO2[c] + NH3[c]	ec-code/4.2.1.104	OJI79414.1	0	1000	0		kegg.reaction/R03546;kegg.pathway/rn00910;kegg.orthology/K01725;rhea/18492	Nitrogen metabolism		Included by getKEGGModelFromOrganism (using HMMs)
	R908	carbonic anhydrase	H2O[c] + CO2[c] => H+[c] + HCO3-[c]	ec-code/4.2.1.1	OJI90077.1	0	1000	0		kegg.reaction/R10092;kegg.pathway/rn00910;kegg.orthology/K01673	Nitrogen metabolism		Included by getKEGGModelFromOrganism (using HMMs)
	R909	carbonic anhydrase	H2O[c] + CO2[c] => H+[c] + HCO3-[c]	ec-code/4.2.1.1	OJI88960.1 or OJI88002.1	0	1000	0		kegg.reaction/R10092;kegg.pathway/rn00910;kegg.orthology/K01673	Nitrogen metabolism		Included by getKEGGModelFromOrganism (using HMMs)
	R910	S-Aminomethyldihydrolipoylprotein:(6S)-tetrahydrofolate aminomethyltransferase (ammonia-forming)	H2O[m] + METHF[m] => Folinic acid[m]	ec-code/2.1.2.10	OJI90789.1	0	1000	0		kegg.reaction/R02300;kegg.pathway/rn00670;kegg.orthology/K00605	One carbon pool by folate		Included by getKEGGModelFromOrganism (using HMMs)
	R911	5-Formyltetrahydrofolate cyclo-ligase (ADP-forming)	ATP[m] + H+[m] + Folinic acid[m] <=> ADP[m] + PI[m] + METHF[m]	ec-code/6.3.3.2	OJI81698.1	-1000	1000	0		kegg.reaction/R02301;kegg.pathway/rn00670;kegg.orthology/K01934;rhea/10491	One carbon pool by folate		Included by getKEGGModelFromOrganism (using HMMs)
	R912	5,10-methylenetetrahydrofolate:NAD+ oxidoreductase	NAD+[c] + METTHF[c] <=> NADH[c] + METHF[c]	ec-code/1.5.1.15	OJI84114.1	-1000	1000	0		kegg.reaction/R01218;kegg.pathway/rn00670;kegg.module/M00141;kegg.orthology/K00295;rhea/22895	One carbon pool by folate		Included by getKEGGModelFromOrganism (using HMMs)
	R913	5,10-methylenetetrahydrofolate:NADP+ oxidoreductase	NADP+[c] + METTHF[c] <=> NADPH[c] + METHF[c]	ec-code/1.5.1.5	OJI85698.1	-1000	1000	0		kegg.reaction/R01218;kegg.pathway/rn00670;kegg.module/M00141;kegg.orthology/K00295;rhea/22895	One carbon pool by folate		Included by getKEGGModelFromOrganism (using HMMs)
	R914	5-methyltetrahydrofolate:NADP+ oxidoreductase	NADP+[c] + MTHF[c] <=> NADPH[c] + H+[c] + METTHF[c]	ec-code/1.5.1.20	OJI86237.1 or OJI88233.1	-1000	1000	0		kegg.reaction/R01224;kegg.pathway/rn00670;kegg.orthology/K00297;rhea/19820	One carbon pool by folate		Included by getKEGGModelFromOrganism (using HMMs)
	R915	10-Formyltetrahydrofolate:L-methionyl-tRNA N-formyltransferase	FTHF[m] + L-Methionyl-tRNA[m] <=> THF[m] + TRNAFMET[m]	ec-code/2.1.2.9	OJI90449.1	-1000	1000	0		kegg.reaction/R03940;kegg.pathway/rn00670;kegg.pathway/rn00970;kegg.orthology/K00604;rhea/24383	One carbon pool by folate;Aminoacyl-tRNA biosynthesis		Included by getKEGGModelFromOrganism (using HMMs)			dead end
	R916	Formate:tetrahydrofolate ligase (ADP-forming)	ATP[c] + FOR[c] + THF[c] => ADP[c] + PI[c] + FTHF[c]	ec-code/6.3.4.3	OJI85698.1	0	1000	0		kegg.reaction/R00943;kegg.pathway/rn00670;kegg.pathway/rn00720;kegg.module/M00140;kegg.orthology/K00288;kegg.orthology/K01938;kegg.orthology/K13402;rhea/20224	One carbon pool by folate;Carbon fixation pathways in prokaryotes		Included by getKEGGModelFromOrganism (using HMMs)
	R917	5,10-Methenyltetrahydrofolate 5-hydrolase (decyclizing)	H2O[c] + METHF[c] <=> H+[c] + FTHF[c]	ec-code/3.5.4.9	OJI85698.1	-1000	1000	0		kegg.reaction/R01655;kegg.pathway/rn00670;kegg.pathway/rn00720;kegg.module/M00140;kegg.orthology/K00288;rhea/23703	One carbon pool by folate;Carbon fixation pathways in prokaryotes		Included by getKEGGModelFromOrganism (using HMMs)
	R918	10-formyltetrahydrofolate:5'-phosphoribosylglycinamide formyltransferase	FTHF[c] + GAR[c] => THF[c] + FGAR[c]	2.1.2.2	OJI86183.1 or OJI79975.1	0	1000	0		kegg.reaction/R04325;kegg.pathway/rn00230;kegg.pathway/rn00670;kegg.module/M00048;kegg.orthology/K00601;kegg.orthology/K11787;rhea/15056	One carbon pool by folate;Carbon fixation pathways in prokaryotes		Included by getKEGGModelFromOrganism (using HMMs)
	R919	Tetrahydrofolate:L-glutamate gamma-ligase (ADP-forming)	ATP[c] + GLU[c] + THF[c] => ADP[c] + PI[c] + THFG[c]	ec-code/6.3.2.17	OJI81362.1 or OJI86208.1 or OJI80781.1	0	1000	0		kegg.reaction/R00942;kegg.pathway/rn00790;kegg.orthology/K01930	One carbon pool by folate;Carbon fixation pathways in prokaryotes		Included by getKEGGModelFromOrganism (using HMMs)
	R920	5,6,7,8-tetrahydrofolate:NAD+ oxidoreductase	2 NADH[m] + 2 H+[m] + Folate[m] => 2 NAD+[m] + THF[m]	ec-code/1.5.1.3	OJI80585.1	0	1000	0		kegg.reaction/R00937;kegg.pathway/rn00670;kegg.pathway/rn00790;kegg.orthology/K13998	One carbon pool by folate;Folate biosynthesis		Included by getKEGGModelFromOrganism (using HMMs)			dead end
	R921	5,6,7,8-tetrahydrofolate:NADP+ oxidoreductase	2 NADPH[m] + 2 H+[m] + Folate[m] => 2 NADP+[m] + THF[m]	ec-code/1.5.1.3	OJI80585.1	0	1000	0		kegg.reaction/R00940;kegg.pathway/rn00670;kegg.pathway/rn00790;kegg.orthology/K13998	One carbon pool by folate;Folate biosynthesis		Included by getKEGGModelFromOrganism (using HMMs)			dead end
	R922	dihydrofolate:NAD+ oxidoreductase	NAD+[m] + DHF[m] => NADH[m] + H+[m] + Folate[m]	ec-code/1.5.1.3	OJI80585.1	0	1000	0		kegg.reaction/R02235;kegg.pathway/rn00670;kegg.pathway/rn00790;kegg.orthology/K13998	One carbon pool by folate;Folate biosynthesis		Included by getKEGGModelFromOrganism (using HMMs)			dead end
	R923	dihydrofolate:NADP+ oxidoreductase	NADP+[m] + DHF[m] <=> NADPH[m] + H+[m] + Folate[m]	ec-code/1.5.1.3	OJI80585.1	-1000	1000	0		kegg.reaction/R02236;kegg.pathway/rn00670;kegg.pathway/rn00790;kegg.orthology/K13998;rhea/31106	One carbon pool by folate;Folate biosynthesis		Included by getKEGGModelFromOrganism (using HMMs)			dead end
	R924	5,6,7,8-tetrahydrofolate:NAD+ oxidoreductase	NADH[m] + H+[m] + DHF[m] => NAD+[m] + THF[m]	ec-code/1.5.1.3	OJI80585.1	0	1000	0		kegg.reaction/R00936;kegg.pathway/rn00670;kegg.pathway/rn00790;kegg.module/M00126;kegg.orthology/K13998	One carbon pool by folate;Folate biosynthesis		Included by getKEGGModelFromOrganism (using HMMs)			NADPH more specific cofactor(Brandle et al., 2018)
	R925	Dihydrofolate reductase	NADPH[c] + H+[c] + DHF[c] => NADP+[c] + THF[c]	ec-code/1.5.1.3	OJI80585.1	0	1000	0		kegg.reaction/R00939;kegg.pathway/rn00670;kegg.pathway/rn00790;kegg.module/M00126;kegg.orthology/K13998;rhea/15012	One carbon pool by folate;Folate biosynthesis		Included by getKEGGModelFromOrganism (using HMMs)
	R926	NADPH dehydrogenase (quinone) (NADPH oxidase)	NADPH[c] + Q[m] => NADP+[c] + QH2[m]	ec-code/1.6.99.1	OJI83219.1 or OJI83220.1 or OJI82297.1 or OJI81832.1 or OJI84748.1 or OJI89935.1 or OJI89396.1 or OJI91293.1 or OJI88376.1	0	1000	0		kegg.reaction/R00282;kegg.orthology/K00354;rhea/13152	Oxidative phosphorylation		Included by getKEGGModelFromOrganism (using HMMs)
	R927	(S)-Lactate:ferricytochrome-c 2-oxidoreductase	2 FERI[m] + LLAC[m] => PYR[m] + 2 H+[c] + 2 FERO[m]	ec-code/1.1.2.3	OJI89695.1 or OJI80886.1 or OJI81328.1 or OJI81726.1 or OJI82399.1 or OJI82791.1 or OJI80425.1	0	1000	0		kegg.reaction/R00196;kegg.pathway/rn00620;kegg.orthology/K00101;rhea/19912	Oxidative phosphorylation		Included by getKEGGModelFromOrganism (using HMMs)
	R928	(R)-Lactate:ferricytochrome-c 2-oxidoreductase	2 FERI[m] + LAC[m] => PYR[m] + 2 H+[c] + 2 FERO[m]	ec-code/1.1.2.4	OJI88762.1 or OJI83302.1 or OJI80432.1	0	1000	0		kegg.reaction/R00197;kegg.pathway/rn00620;kegg.orthology/K00102;rhea/13524	Oxidative phosphorylation		Included by getKEGGModelFromOrganism (using HMMs)
	R929	NADPH oxidase	NADPH[c] + O2[c] => H2O2[c] + NADP+[c]	1.6.3.1		0	1000	0			Oxidative phosphorylation		Included by manual blast of A. nidulans (Ortiz et al., 2003) protein sequence with Aspergillus tubingensis CBS 134.48 genome
	R930	Complex I Respiratory-chain NADH dehydrogenase	4 H_PO[m] + NADH[m] + Q[m] => 4 H_PO[c] + NAD+[m] + QH2[m]	1.6.99.3	OJI88331.1 and OJI86416.1 and OJI83041.1 and OJI83286.1 and OJI90250.1 and OJI85603.1 and OJI81588.1 and OJI81099.1 and OJI90413.1 and OJI80564.1 and OJI80309.1 and OJI79963.1 and OJI86450.1 and OJI90957.1 and OJI91391.1 and OJI88745.1 and OJI85490.1 and OJI90414.1 and OJI83469.1	0	1000	0		IMP: for 7 genes no homologes found, mitochondrial genome missing in the assembly	Oxidative phosphorylation		Included by manual blast of A.niger protein sequence with Aspergillus tubingensis CBS 134.48 genome
	R931	Alternative Oxidase (aox; Mitochondrial ubiquinol oxidase)	0.5 O2[m] + QH2[m] => H2O[m] + Q[m]		OJI82925.1	0	1000	0			Oxidative phosphorylation		Included by manual blast of A.niger protein sequence with Aspergillus tubingensis CBS 134.48 genome
	R932	Ubiquinol-cytochrome c reductase	2 FERI[m] + 4 H_PO[m] + QH2[m] => 2 FERO[m] + 4 H_PO[c] + Q[m] + 2 H+[m]	7.1.1.8	OJI91084.1 and OJI81144.1 and OJI88312.1 and OJI86877.1 and OJI89525.1 and OJI81495.1 and OJI82617.1	0	1000	0			Oxidative phosphorylation		Included by manual blast of A.niger protein sequence with Aspergillus tubingensis CBS 134.48 genome
	R933	NADPH-ferrihemoprotein reductase	2 FERI[m] + NADPH[c] => 2 FERO[m] + 2 H+[c] + NADP+[c]	1.6.2.4	OJI91186.1 or OJI80699.1	0	1000	0			Oxidative phosphorylation		Included by manual blast of A.niger protein sequence with Aspergillus tubingensis CBS 134.48 genome
	R934	Cytochrome c oxidase	2 FERO[m] + 4 H_PO[m] + 0.5 O2[m] + 2 H+[m] => 2 FERI[m] + 4 H_PO[c] + H2O[m]	1.9.3.1	OJI83377.1 and OJI89519.1 and OJI86103.1 and OJI81456.1 and OJI88081.1 and OJI82185.1	0	1000	0			Oxidative phosphorylation		Included by manual blast of A.niger protein sequence with Aspergillus tubingensis CBS 134.48 genome
	R935	F1F0-ATPase complex	ADP[m] + 3.88 H_PO[c] + PI[m] => ATP[m] + 3.88 H_PO[m] + H2O[m]	7.1.2.2	(OJI84115.1 or OJI80382.1) and OJI89518.1 and OJI87008.1 and OJI86983.1 and OJI80547.1 and OJI84103.1 and OJI80918.1 and OJI79871.1 and OJI84219.1 and OJI83287.1 and OJI85161.1 and OJI86476.1 and OJI82114.1 and OJI89843.1 and OJI86344.1	0	1000	0		IMP: atp6 and atp9 homolog not found, mitochondrial genome missing in the assembly	Oxidative phosphorylation		Included by manual blast of A.niger protein sequence with Aspergillus tubingensis CBS 134.48 genome
	R936	Inorganic diphosphatase	H2O[c] + PPI[c] => 2 PI[c]	3.6.1.1	OJI85664.1	0	1000	0			Oxidative phosphorylation		Included by manual blast of A.niger protein sequence with Aspergillus tubingensis CBS 134.48 genome
	R937	Inorganic diphosphatase	H2O[m] + PPI[m] => 2 PI[m]	3.6.1.1	OJI85664.1	0	1000	0			Oxidative phosphorylation		Included by manual blast of A.niger protein sequence with Aspergillus tubingensis CBS 134.48 genome
	R938	Plasma membrane ATPase 1	ATP[c] + 3.88 H+[c] + H2O[c] => ADP[c] + 3.88 H+[e] + PI[c]	7.1.2.1	OJI86922.1 or OJI85713.1 or OJI88241.1 or OJI84007.1	0	1000	0			Oxidative phosphorylation		Included by manual blast of A.niger protein sequence with Aspergillus tubingensis CBS 134.48 genome
	R939	Electron-transferring-flavoprotein dehydrogenase	FADH2[m] + Q[m] => FAD[m] + QH2[m]	1.5.5.1	OJI83845.1	0	1000	0			Oxidative phosphorylation		Included by manual blast of A.niger protein sequence with Aspergillus tubingensis CBS 134.48 genome
	R940	V-ATPase	ATP[c] + H+[c] + H2O[c] => ADP[c] + PI[c] + H+v[c]	7.1.2.2	(OJI85545.1 or OJI80386.1) and OJI86129.1 and OJI90784.1 and OJI90147.1 and OJI86240.1 and OJI88709.1 and OJI90762.1 and OJI80210.1 and OJI81135.1 and OJI85450.1 and OJI84219.1 and OJI79542.1 and OJI81986.1 and (OJI85350.1 or OJI84565.1)	0	1000	0			Oxidative phosphorylation		Included by manual blast of S. cerevisiae protein sequence with Aspergillus tubingensis CBS 134.48 genome
	R941	ADP/ATP translocase	ADP[c] + ATP[m] + H_PO[c] + H2O[m] + PI[c] => ADP[m] + ATP[c] + H_PO[m] + H2O[c] + PI[m]		OJI90299.1	0	1000	0			Oxidative phosphorylation		Included by manual blast of S. cerevisiae protein sequence with Aspergillus tubingensis CBS 134.48 genome
	R942	Alternative NADH-ubiquinone oxidoreductase (matrix facing, NDE1/2)	NADH[m] + Q[m] => NAD+[m] + QH2[m]	7.1.1.2	OJI90890.1	0	1000	0			Oxidative phosphorylation		Included by manual blast of S.cerevisiae protein sequence with Aspergillus tubingensis CBS 134.48 genome
	R943	Alternative NADH-ubiquinone oxidoreductase (intermembrane space facing, NDI1)	NADH[c] + Q[m] => NAD+[c] + QH2[m]	7.1.1.2	OJI90890.1	0	1000	0			Oxidative phosphorylation		Included by manual blast of S.cerevisiae protein sequence with Aspergillus tubingensis CBS 134.48 genome
	R944	5,10-Methylenetetrahydrofolate:3-methyl-2-oxobutanoate hydroxymethyltransferase	H2O[m] + OIVAL[m] + METTHF[m] <=> THF[m] + AKP[m]	ec-code/2.1.2.11	OJI83094.1	-1000	1000	0		kegg.reaction/R01226;kegg.pathway/rn00770;kegg.module/M00119;kegg.orthology/K00606;rhea/11827	Pantothenate and CoA biosynthesis		Included by getKEGGModelFromOrganism (using HMMs)
	R945	(R)-Pantoate:NADP+ 2-oxidoreductase	NADP+[m] + PANT[m] <=> NADPH[m] + H+[m] + AKP[m]	ec-code/1.1.1.169	OJI83351.1 or OJI90041.1 or OJI86012.1 or OJI87820.1	-1000	1000	0		kegg.reaction/R02472;kegg.pathway/rn00770;kegg.module/M00119;kegg.orthology/K00077;rhea/16236	Pantothenate and CoA biosynthesis		Included by getKEGGModelFromOrganism (using HMMs)
	R946	(R)-Pantoate:NADP+ 2-oxidoreductase	NADP+[c] + PANT[c] <=> NADPH[c] + H+[c] + AKP[c]	ec-code/1.1.1.169	OJI83351.1 or OJI90041.1 or OJI86012.1 or OJI87820.1	-1000	1000	0		kegg.reaction/R02472;kegg.pathway/rn00770;kegg.module/M00119;kegg.orthology/K00077;rhea/16236	Pantothenate and CoA biosynthesis		Included by getKEGGModelFromOrganism (using HMMs)
	R947	ATP:pantothenate 4'-phosphotransferase	ATP[c] + PNTO[c] => ADP[c] + 4PPNTO[c]	ec-code/2.7.1.33	OJI85809.1	0	1000	0		kegg.reaction/R03018;kegg.pathway/rn00770;kegg.module/M00120;kegg.orthology/K09680;rhea/16376	Pantothenate and CoA biosynthesis		Included by getKEGGModelFromOrganism (using HMMs)
	R948	(R)-4'-phosphopantothenate:L-cysteine ligase (ATP-utilizing)	ATP[c] + CYS[c] + 4PPNTO[c] => PPI[c] + AMP[c] + 4PPNCYS[c]	ec-code/6.3.2.51	OJI85804.1	0	1000	0		kegg.reaction/R04230;kegg.pathway/rn00770;kegg.module/M00120;kegg.orthology/K01922;rhea/25159	Pantothenate and CoA biosynthesis		Included by getKEGGModelFromOrganism (using HMMs)
	R949	N-[(R)-4'-Phosphopantothenoyl]-L-cysteine carboxy-lyase	4PPNCYS[c] => CO2[c] + 4PPNTE[c]	ec-code/4.1.1.36	OJI81579.1	0	1000	0		kegg.reaction/R03269;kegg.pathway/rn00770;kegg.module/M00120;kegg.orthology/K01598;rhea/16796	Pantothenate and CoA biosynthesis		Included by getKEGGModelFromOrganism (using HMMs)
	R950	ATP:pantothenate 4'-phosphotransferase	ATP[c] + PATE[c] => ADP[c] + 4PPNTE[c]	ec-code/2.7.1.33	OJI85809.1	0	1000	0		kegg.reaction/R02971;kegg.pathway/rn00770;kegg.orthology/K09680;rhea/22475	Pantothenate and CoA biosynthesis		Included by getKEGGModelFromOrganism (using HMMs)
	R951	ATP:pantetheine-4'-phosphate adenylyltransferase	ATP[c] + 4PPNTE[c] => PPI[c] + DPCOA[c]	ec-code/2.7.7.3	OJI81285.1	0	1000	0		kegg.reaction/R03035;kegg.pathway/rn00770;kegg.module/M00120;kegg.orthology/K02201;rhea/19804	Pantothenate and CoA biosynthesis		Included by getKEGGModelFromOrganism (using HMMs)
	R952	ATP:dephospho-CoA 3'-phosphotransferase	ATP[c] + DPCOA[c] => ADP[c] + CoA[c]	ec-code/2.7.1.24	OJI85606.1	0	1000	0		kegg.reaction/R00130;kegg.pathway/rn00770;kegg.module/M00120;kegg.orthology/K00859;rhea/18248	Pantothenate and CoA biosynthesis		Included by getKEGGModelFromOrganism (using HMMs)
	R953	Erythrose-4-phosphate phosphatase	E4P[c] + H2O[c] => E[c] + PI[c]	3.1.3.58		0	1000	0			Pentose and glucuronate interconversions		Brandl et al., 2018
	R954	Aldehyde reductase	ARAB[c] + NADPH[c] + H+[c] <=> AOL[c] + NADP+[c]	1.1.1.21	OJI83635.1 or OJI81344.1 or OJI87496.1 or OJI90664.1 or OJI86819.1 or OJI88390.1 or OJI84858.1 or OJI89019.1 or OJI82448.1 or OJI88088.1 or OJI82177.1	-1000	1000	0			Pentose and glucuronate interconversions		Brandl et al., 2018, Included by manual blast of A.niger protein sequence with Aspergillus tubingensis CBS 134.48 genome			No evidence
	R955	alpha-arabinofuranosidase	H2O[e] + ARABAN[e] => LARAB[e]	3.2.1.55	OJI87392.1 or OJI84517.1 or OJI90680.1 or OJI87843.1	0	1000	0			Pentose and glucuronate interconversions		Brandl et al., 2018, Included by manual blast of A.niger protein sequence with Aspergillus tubingensis CBS 134.48 genome
	R956	L-Arabitol dehydrogenase	LAOL[c] + NAD+[c] <=> LXUL[c] + NADH[c] + H+[c]	1.1.1.12	OJI83634.1 or OJI85158.1 or OJI89077.1	-1000	1000	0			Pentose and glucuronate interconversions		de Groot et al., 2005, Included by manual blast of A.niger protein sequence with Aspergillus tubingensis CBS 134.48 genome
	R957	xylitol:NAD+ 2-oxidoreductase (D-xylulose-forming)	NADH[c] + H+[c] + XUL[c] <=> NAD+[c] + XOL[c]	ec-code/1.1.1.9;ec-code/1.1.1.14	OJI88761.1 or OJI83633.1 or OJI82764.1 or OJI81677.1 or OJI79629.1 or OJI85158.1 or OJI83634.1 or OJI89573.1 or OJI88073.1 or OJI89077.1 or OJI88374.1	-1000	1000	0		kegg.reaction/R01896;kegg.pathway/rn00040;kegg.module/M00014;kegg.orthology/K00008;kegg.orthology/K05351;rhea/20436	Pentose and glucuronate interconversions		Included by getKEGGModelFromOrganism (using HMMs)
	R958	ATP:D-xylulose 5-phosphotransferase	ATP[c] + XUL[c] => ADP[c] + XUL5P[c]	ec-code/2.7.1.17	OJI81836.1	0	1000	0		kegg.reaction/R01639;kegg.pathway/rn00040;kegg.module/M00014;kegg.orthology/K00854;rhea/10967	Pentose and glucuronate interconversions		Included by getKEGGModelFromOrganism (using HMMs)
	R959	D-arabinitol:NADP+ oxidoreductase	NADPH[c] + H+[c] + XUL[c] => NADP+[c] + AOL[c]	ec-code/1.1.1.287	OJI87090.1 or OJI88397.1	0	1000	0		kegg.reaction/R07143;kegg.pathway/rn00040;kegg.orthology/K17818;rhea/21279	Pentose and glucuronate interconversions		Included by getKEGGModelFromOrganism (using HMMs)
	R960	D-arabinitol:NADP+ oxidoreductase	NADPH[c] + H+[c] + RL[c] => NADP+[c] + AOL[c]	ec-code/1.1.1.287	OJI87090.1 or OJI88397.1	0	1000	0		kegg.reaction/R07144;kegg.pathway/rn00040;kegg.orthology/K17818;rhea/11871	Pentose and glucuronate interconversions		Included by getKEGGModelFromOrganism (using HMMs)
	R961	Ribulokinase	ATP[c] + RL[c] <=> ADP[c] + RL5P[c]	ec-code/2.7.1.47	OJI89914.1	-1000	1000	0		kegg.reaction/R01526;kegg.pathway/rn00040;kegg.orthology/K00875;rhea/17604	Pentose and glucuronate interconversions		Included by getKEGGModelFromOrganism (using HMMs)
	R962	L-galactonate:NADP+ oxidoreductase	NADPH[c] + H+[c] + GALUNT[c] => NADP+[c] + LGALNT[c]	ec-code/1.1.1.365;ec-code/1.1.1.-	OJI83921.1 or OJI85291.1	0	1000	0		kegg.reaction/R07676;kegg.pathway/rn00040;kegg.pathway/rn00053;kegg.module/M00630;kegg.orthology/K18106;kegg.orthology/K19634;rhea/26348	Pentose and glucuronate interconversions		Included by getKEGGModelFromOrganism (using HMMs)
	R963	L-galactonate:NAD+ oxidoreductase	NADH[c] + H+[c] + GALUNT[c] => NAD+[c] + LGALNT[c]	ec-code/1.1.1.-	OJI85291.1	0	1000	0		kegg.reaction/R10565;kegg.pathway/rn00040;kegg.module/M00630;kegg.orthology/K18106	Pentose and glucuronate interconversions		Included by getKEGGModelFromOrganism (using HMMs)
	R964	L-galactonate hydro-lyase (2-dehydro-3-deoxy-L-galactonate-forming)	LGALNT[c] => H2O[c] + 2K3DLGALNT[c]	ec-code/4.2.1.146	OJI83971.1	0	1000	0		kegg.reaction/R10532;kegg.pathway/rn00040;kegg.module/M00630;kegg.orthology/K18102;rhea/38106	Pentose and glucuronate interconversions		Included by getKEGGModelFromOrganism (using HMMs)
	R965	2-dehydro-3-deoxy-L-galactonate L-glyceraldehyde-lyase (pyruvate-forming)	2K3DLGALNT[c] => PYR[c] + LGLYAL[c]	ec-code/4.1.2.54	OJI85292.1 or OJI84140.1	0	1000	0		kegg.reaction/R10550;kegg.pathway/rn00040;kegg.module/M00630;kegg.orthology/K18103;rhea/38110	Pentose and glucuronate interconversions		Included by getKEGGModelFromOrganism (using HMMs)
	R966	glycerol:NADP+ oxidoreductase (D/L-glyceraldehyde-forming)	NADPH[c] + H+[c] + LGLYAL[c] => NADP+[c] + GL[c]	ec-code/1.1.1.372	OJI83635.1 or OJI81344.1 or OJI87496.1 or OJI90664.1 or OJI82585.1 or OJI86819.1 or OJI88390.1 or OJI88088.1	0	1000	0		kegg.reaction/R10563;kegg.pathway/rn00040;kegg.module/M00630;kegg.orthology/K18107;rhea/38114	Pentose and glucuronate interconversions		Included by getKEGGModelFromOrganism (using HMMs)
	R967	UTP:alpha-D-glucose-1-phosphate uridylyltransferase	UTP[c] + G1P[c] => PPI[c] + UDPG[c]	ec-code/2.7.7.9	OJI88693.1	0	1000	0		kegg.reaction/R00289;kegg.pathway/rn00040;kegg.pathway/rn00052;kegg.pathway/rn00500;kegg.pathway/rn00520;kegg.module/M00129;kegg.orthology/K00963;rhea/19892	Pentose and glucuronate interconversions		Included by getKEGGModelFromOrganism (using HMMs)
	R968	L-gulonate:NADP+ 6-oxidoreductase	NADP+[c] + LGUL[c] <=> NADPH[c] + H+[c] + GLCUNT[c]	ec-code/1.1.1.2;ec-code/1.1.1.19	OJI83635.1 or OJI87496.1 or OJI90664.1 or OJI86819.1 or OJI88390.1 or OJI89019.1 or OJI82448.1 or OJI88088.1 or OJI82177.1	-1000	1000	0		kegg.reaction/R01481;kegg.pathway/rn00040;kegg.pathway/rn00053;kegg.module/M00014;kegg.orthology/K00002;rhea/14912	Pentose and glucuronate interconversions		Included by getKEGGModelFromOrganism (using HMMs)
	R969	D-arabinono-1,4-lactone oxidase	ARABLAC[c] + O2[c] => H2O2[c] + DARABL[c]	1.1.3.37	OJI88930.1	0	1000	0			Pentose and glucuronate interconversions		Included by manual blast of A.niger protein sequence with Aspergillus tubingensis CBS 134.48 genome
	R970	Erythrose reductase	E[c] + NADPH[c] + H+[c] => EOL[c] + NADP+[c]	1.1.1.72	OJI82585.1	0	1000	0			Pentose and glucuronate interconversions		Jovanovic et al., 2013, Included by manual blast of A.niger model protein sequence with Aspergillus tubingensis CBS 134.48 genome
	R971	D-Xylose reductase (xylitol dehydrogenase)	NADPH[c] + H+[c] + XYL[c] <=> NADP+[c] + XOL[c]	ec-code/1.1.1.307/1.1.1.21	OJI87496.1 or OJI87068.1	-1000	1000	0		kegg.reaction/R01431;kegg.pathway/rn00040;kegg.orthology/K00011;kegg.orthology/K17743;rhea/27448	Pentose and glucuronate interconversions		Mojzita et al., 2010, Included by manual blast of A.niger protein sequence with Aspergillus tubingensis CBS 134.48 genome
	R972	L-Xylulose reductase	NADPH[c] + H+[c] + LXUL[c] <=> NADP+[c] + XOL[c]	ec-code/1.1.1.10	OJI90700.1	-1000	1000	0		kegg.reaction/R01904;kegg.pathway/rn00040;kegg.module/M00014;kegg.orthology/K03331;rhea/17028	Pentose and glucuronate interconversions		Mojzita et al., 2010, Included by manual blast of A.niger protein sequence with Aspergillus tubingensis CBS 134.48 genome
	R973	L-arabinose reductase	NADPH[c] + H+[c] + LARAB[c] => NADP+[c] + LAOL[c]	ec-code/1.1.1.307/1.1.1.21	OJI87496.1 or OJI87068.1	0	1000	0		kegg.reaction/R01759;kegg.pathway/rn00040;kegg.orthology/K00011;rhea/25232	Pentose and glucuronate interconversions		Mojzita et al., 2010, Included by manual blast of A.niger protein sequence with Aspergillus tubingensis CBS 134.48 genome
	R974	galacturonan 1,4-alpha-galacturonidase	H2O[e] + DGALUNT[e] <=> 2 GALUNT[e]	ec-code/3.2.1.67	OJI89221.1 or OJI80311.1 or OJI80786.1 or OJI84072.1 or OJI85108.1 or OJI86371.1 or OJI79565.1 or OJI87513.1 or OJI88358.1 or OJI88021.1 or OJI90354.1 or OJI88917.1 or OJI84833.1	-1000	1000	0		kegg.reaction/R07413;kegg.pathway/rn00040;kegg.module/M00081;kegg.orthology/K01213	Pentose and glucuronate interconversions		Included by getKEGGModelFromOrganism (using HMMs)
	R975	D-Ribose reductase	NADPH[c] + RIB[c] + H+[c] <=> NADP+[c] + RIBOL[c]	1.1.1.21	OJI83635.1 or OJI81344.1 or OJI87496.1 or OJI90664.1 or OJI86819.1 or OJI88390.1 or OJI84858.1 or OJI89019.1 or OJI82448.1 or OJI88088.1 or OJI82177.1	-1000	1000	0			Pentose and glucuronate interconversions		Included by manual blast of A. niger protein sequence (Upton et al., 2020; Brandl et al., 1018) with Aspergillus tubingensis CBS 134.48 genome
	R976	Ribitol dehydrogenase	NAD+[c] + RIBOL[c] <=> NADH[c] + RL[c] + H+[c]	1.1.1.56	OJI82882.1 or OJI84787.1 or OJI88761.1 or OJI82764.1 or OJI81677.1 or OJI83633.1 or OJI85158.1 or OJI89077.1 or OJI83634.1	-1000	1000	0			Pentose and glucuronate interconversions		Included by manual blast of A. niger protein sequence (Upton et al., 2020; Brandl et al., 1018) with Aspergillus tubingensis CBS 134.48 genome
	R977	Ribitol dehydrogenase	NADP+[c] + RIBOL[c] <=> NADPH[c] + RL[c] + H+[c]	1.1.1.56	OJI82882.1 or OJI84787.1 or OJI88761.1 or OJI82764.1 or OJI81677.1 or OJI83633.1 or OJI85158.1 or OJI89077.1 or OJI83634.1	-1000	1000	0			Pentose and glucuronate interconversions		Included by manual blast of A. niger protein sequence (Upton et al., 2020; Brandl et al., 1018) with Aspergillus tubingensis CBS 134.48 genome
	R978	6-Phospho-D-glucono-1,5-lactone lactonohydrolase	H2O[c] + D6PGL[c] => D6PGC[c]	ec-code/3.1.1.31	OJI86968.1	0	1000	0		kegg.reaction/R02035;kegg.pathway/rn00030;kegg.module/M00004;kegg.orthology/K01057;rhea/12559	Pentose phosphate pathway		Included by getKEGGModelFromOrganism (using HMMs)
	R979	Transketolase	T3P1[c] + F6P[c] <=> XUL5P[c] + E4P[c]	ec-code/2.2.1.1	OJI91086.1	-1000	1000	0		kegg.reaction/R01830;kegg.pathway/rn00030;kegg.module/M00004;kegg.orthology/K00615;rhea/27629	Pentose phosphate pathway		Included by getKEGGModelFromOrganism (using HMMs)
	R980	Transaldolase	T3P1[c] + S7P[c] <=> E4P[c] + F6P[c]	ec-code/2.2.1.2	OJI81888.1 or OJI81838.1	-1000	1000	0		kegg.reaction/R01827;kegg.pathway/rn00030;kegg.module/M00004;kegg.orthology/K00616;rhea/17056	Pentose phosphate pathway		Included by getKEGGModelFromOrganism (using HMMs)
	R981	Ribokinase	ATP[c] + RIB[c] => ADP[c] + R5P[c]	ec-code/2.7.1.15	OJI79381.1	0	1000	0		kegg.reaction/R01051;kegg.pathway/rn00030;kegg.orthology/K00852;rhea/13700	Pentose phosphate pathway		Included by getKEGGModelFromOrganism (using HMMs)
	R982	D-Glucono-1,5-lactone lactonohydrolase	H2O[c] + GLCN15LAC[c] => GLCNT[c]	ec-code/3.1.1.17	OJI84547.1 or OJI88394.1	0	1000	0		kegg.reaction/R01519;kegg.pathway/rn00030;kegg.orthology/K01053;rhea/10443	Pentose phosphate pathway		Included by getKEGGModelFromOrganism (using HMMs)
	R983	D-Glucono-1,5-lactone lactonohydrolase	H2O[e]+GLCN15LAC[e]-->GLCNT[e]	ec-code/3.1.1.17	OJI84547.1 or OJI88394.1	0	1000	0
	R984	ATP:D-Gluconate 6-phosphotransferase	ATP[c] + GLCNT[c] => ADP[c] + D6PGC[c]	ec-code/2.7.1.12	OJI86788.1 or OJI80759.1	0	1000	0		kegg.reaction/R01737;kegg.pathway/rn00030;kegg.orthology/K00851;rhea/19436	Pentose phosphate pathway		Included by getKEGGModelFromOrganism (using HMMs)
	R985	Glucose oxidase	bDGLC[c] + O2[c] => GLCN15LAC[c] + H2O2[c]	1.1.3.4	OJI87507.1	0	1000	0			Pentose phosphate pathway		Included by manual blast of A.niger (Derakshan et al., 2017) protein sequence with Aspergillus tubingensis CBS 134.48 genome
	R986	Glucose oxidase	bDGLC[e] + O2[e] => GLCN15LAC[e] + H2O2[e]	1.1.3.4	OJI88476.1	0	1000	0			Pentose phosphate pathway		Included by manual blast of A.niger (Derakshan et al., 2017) protein sequence with Aspergillus tubingensis CBS 134.48 genome
	R987	FAD-dependent glucose dehydrogenase (FADGDH)	DGLC[e] + FAD[e] <=> GLCN15LAC[e] + FADH2[e]	ec-code/1.1.5.9	OJI81615.1 or OJI82982.1	-1000	1000	0		kegg.reaction/R00305;kegg.pathway/rn00030;kegg.orthology/K00115;rhea/47375	Pentose phosphate pathway		Included by manual blast of A.flavus (Yoshida et al., 2015) protein sequence with Aspergillus tubingensis CBS 134.48 genome
	R988	Alkaline phosphatase	D6PGC[c] + H2O[c] => GLCNT[c] + PI[c]	3.1.3.1; 3.1.3.2	(OJI82195.1) or (OJI80249.1 or OJI85173.1 or OJI89143.1 or OJI91575.1 or OJI81351.1 or OJI87897.1 or OJI81276.1 or OJI82025.1)	0	1000	0			Pentose phosphate pathway		Included manually for gap filling
	R989	Fructose-6-phosphate phosphoketolase (xfp)	F6P[c] + PI[c] => ACTP[c] + E4P[c] + H2O[c]	4.1.2.22	OJI86491.1 or OJI84830.1	0	1000	0			Pentose phosphate pathway		Included by manual blast of B. lactis protein sequence (Meile et al., 2001) with Aspergillus tubingensis CBS 134.48 genome
	R990	D-ribose-5-phosphate aldose-ketose-isomerase	RL5P[c] <=> R5P[c]	ec-code/5.3.1.6	OJI82524.1 or OJI86206.1	-1000	1000	0		kegg.reaction/R01056;kegg.pathway/rn00030;kegg.pathway/rn00710;kegg.module/M00004;kegg.orthology/K01807;kegg.orthology/K01808;rhea/14660	Pentose phosphate pathway;Carbon fixation in photosynthetic organisms		Included by getKEGGModelFromOrganism (using HMMs)
	R991	Transketolase	T3P1[c] + S7P[c] <=> R5P[c] + XUL5P[c]	ec-code/2.2.1.1	OJI91086.1	-1000	1000	0		kegg.reaction/R01641;kegg.pathway/rn00030;kegg.pathway/rn00710;kegg.module/M00004;kegg.orthology/K00615;rhea/10511	Pentose phosphate pathway;Carbon fixation in photosynthetic organisms		Included by getKEGGModelFromOrganism (using HMMs)
	R992	Xylulose-5-phosphate phosphoketolase (xfp)	PI[c] + XUL5P[c] => H2O[c] + T3P1[c] + ACTP[c]	ec-code/4.1.2.9	OJI86491.1 or OJI84830.1	0	1000	0		kegg.reaction/R01621;kegg.pathway/rn00030;kegg.pathway/rn00710;kegg.orthology/K01621;rhea/10471	Pentose phosphate pathway;Carbon fixation in photosynthetic organisms		Included by getKEGGModelFromOrganism (using HMMs); (Meile et al., 2001)
	R993	beta-D-glucose-6-phosphate:NADP+ 1-oxoreductase	NADP+[c] + bDG6P[c] => NADPH[c] + H+[c] + D6PGL[c]	ec-code/1.1.1.49	OJI85674.1	0	1000	0		kegg.reaction/R02736;kegg.pathway/rn00030;kegg.pathway/rn00480;kegg.module/M00004;kegg.orthology/K00036	Pentose phosphate pathway;Glutathione metabolism		Included by getKEGGModelFromOrganism (using HMMs)
	R994	6-phospho-D-gluconate:NADP+ 2-oxidoreductase (decarboxylating)	NADP+[c] + D6PGC[c] => NADPH[c] + CO2[c] + H+[c] + RL5P[c]	ec-code/1.1.1.44	OJI82650.1 or OJI83033.1	0	1000	0		kegg.reaction/R01528;kegg.pathway/rn00030;kegg.pathway/rn00480;kegg.module/M00004;kegg.orthology/K00033;rhea/10119	Pentose phosphate pathway;Glutathione metabolism		Included by getKEGGModelFromOrganism (using HMMs)
	R995	D-Ribulose-5-phosphate 3-epimerase	RL5P[c] <=> XUL5P[c]	ec-code/5.1.3.1	OJI88037.1	-1000	1000	0		kegg.reaction/R01529;kegg.pathway/rn00030;kegg.pathway/rn00040;kegg.pathway/rn00710;kegg.module/M00004;kegg.orthology/K01783;rhea/13680	Pentose phosphate pathway;Pentose and glucuronate interconversions;Carbon fixation in photosynthetic organisms		Included by getKEGGModelFromOrganism (using HMMs)
	R996	Phosphoglucomutase	R1P[c] <=> R5P[c]	ec-code/5.4.2.2	OJI85286.1 or OJI82131.1	-1000	1000	0		kegg.reaction/R01057;kegg.pathway/rn00030;kegg.pathway/rn00230;kegg.orthology/K01835;kegg.orthology/K15779;rhea/18796	Pentose phosphate pathway;Purine metabolism		Included by getKEGGModelFromOrganism (using HMMs)
	R997	ATP:D-ribose-5-phosphate diphosphotransferase	ATP[c] + R5P[c] => AMP[c] + PRPP[c]	ec-code/2.7.6.1	OJI81080.1 or OJI85449.1 or OJI81752.1	0	1000	0		kegg.reaction/R01049;kegg.pathway/rn00030;kegg.pathway/rn00230;kegg.module/M00005;kegg.orthology/K00948;rhea/15612	Pentose phosphate pathway;Purine metabolism		Included by getKEGGModelFromOrganism (using HMMs)
	R998	Phenethylamine:oxygen oxidoreductase (deaminating)	H2O[c] + O2[c] + PHEETAM[c] => NH3[c] + H2O2[c] + PHAL[c]	(1.4.3.4) or (1.4.3.21)	(OJI80522.1 or OJI87247.1 or OJI80095.1 or OJI88838.1) or (OJI84505.1 or OJI89076.1 or OJI80802.1 or OJI82099.1 or OJI87197.1 or OJI87605.1 or OJI85581.1 or OJI87787.1 or OJI84692.1)	0	1000	0		kegg.reaction/R02613;kegg.pathway/rn00360;kegg.orthology/K00274;kegg.orthology/K00276;rhea/25268	Phenylalanine metabolism		Included by getKEGGModelFromOrganism (using HMMs)
	R999	L-phenylalanine carboxy-lyase (phenylethylamine-forming)	PHE[c] => CO2[c] + PHEETAM[c]	ec-code/4.1.1.28	OJI87231.1	0	1000	0		kegg.reaction/R00699;kegg.pathway/rn00360;kegg.orthology/K01593;rhea/19720	Phenylalanine metabolism		Included by getKEGGModelFromOrganism (using HMMs)
	R1000	Phenylpyruvate:oxygen oxidoreductase (hydroxylating,decarboxylating)	O2[c] + PHPYR[c] => CO2[c] + 2HPAC[c]	ec-code/1.13.11.27	OJI82666.1 or OJI81722.1 or OJI81487.1	0	1000	0		kegg.reaction/R01372;kegg.pathway/rn00360;kegg.orthology/K00457;rhea/31110	Phenylalanine metabolism		Included by getKEGGModelFromOrganism (using HMMs)
	R1001	L-phenylalanine:oxygen oxidoreductase (decarboxylating)	O2[c] + PHE[c] => CO2[c] + PAD[c]	ec-code/1.11.1.21	OJI87248.1	0	1000	0		kegg.reaction/R00698;kegg.pathway/rn00360;kegg.orthology/K03782	Phenylalanine metabolism		Included by getKEGGModelFromOrganism (using HMMs). Incomplete reaction
	R1002	Phenylpyruvate decarboxylase (ppdA)	PHPYR[c] => CO2[c] + PHAL[c]	4.1.1.43	OJI85207.1 or OJI87281.1 or OJI87832.1	0	1000	0			Phenylalanine metabolism		Included by manual blast of A. oryzae protein sequence (Masuo et al., 2015) with Aspergillus tubingensis CBS 134.48 genome
	R1003	L-Phenylalanine:2-oxoglutarate aminotransferase	AKG[c] + PHE[c] <=> GLU[c] + PHPYR[c]	2.6.1.1 or 2.6.1.5 or 2.6.1.9 or 2.6.1.57	OJI81038.1 or OJI83986.1 or OJI80276.1 or OJI87936.1 or OJI84718.1 or OJI85956.1 or OJI86421.1 or OJI79802.1 or OJI81723.1 or OJI85066.1 or OJI80332.1	-1000	1000	0		kegg.reaction/R00694;kegg.pathway/rn00360;kegg.pathway/rn00400;kegg.pathway/rn00960;kegg.module/M00024;kegg.orthology/K00811;kegg.orthology/K00817;kegg.orthology/K00838;kegg.orthology/K14454;kegg.orthology/K14455;rhea/25155	Phenylalanine metabolism;Phenylalanine, tyrosine and tryptophan biosynthesis;Tropane, piperidine and pyridine alkaloid biosynthesis		Included by getKEGGModelFromOrganism (using HMMs)
	R1004	2-phenylacetamide amidohydrolase	H2O[c] + PAD[c] <=> NH3[c] + PHAC[c]	ec-code/3.5.1.4	OJI89858.1 or OJI82743.1 or OJI85977.1 or OJI80002.1 or OJI91278.1 or OJI87834.1 or OJI89139.1 or OJI89512.1 or OJI85985.1 or OJI88161.1 or OJI83490.1 or OJI84123.1 or OJI85009.1 or OJI88675.1 or OJI89937.1 or OJI81896.1 or OJI84970.1 or OJI84663.1	-1000	1000	0		kegg.reaction/R02540;kegg.pathway/rn00360;kegg.pathway/rn00643;kegg.orthology/K01426	Phenylalanine metabolism;Styrene degradation		Included by getKEGGModelFromOrganism (using HMMs)
	R1005	Phenylacetaldehyde:NAD+ oxidoreductase	H2O[c] + NAD+[c] + PHAL[c] <=> NADH[c] + H+[c] + PHAC[c]	ec-code/1.2.1.5	OJI81279.1 or OJI81642.1 or OJI91142.1	-1000	1000	0		kegg.reaction/R02536;kegg.pathway/rn00360;kegg.pathway/rn00643;kegg.orthology/K00129;rhea/21395	Phenylalanine metabolism;Styrene degradation		Included by getKEGGModelFromOrganism (using HMMs)
	R1006	Phenylacetate 2-hydroxylase	O2[c] + NADPH[c] + PHAC[c] <=> H2O[c] + NADP+[c] + 2HPAC[c]	ec-code/1.14.14.54	OJI83573.1 or OJI79647.1 or OJI80607.1	-1000	1000	0		kegg.reaction/R05487;kegg.pathway/rn00360;kegg.pathway/rn00643;kegg.orthology/K10437	Phenylalanine metabolism;Styrene degradation		Included by getKEGGModelFromOrganism (using HMMs)
	R1007	Phosphoenolpyruvate:D-erythrose-4-phosphate C-(1-carboxyvinyl)transferase (phosphate hydrolysing, 2-carboxy-2-oxoethyl-forming)	H2O[c] + PEP[c] + E4P[c] => PI[c] + 3DDAH7P[c]	ec-code/2.5.1.54	OJI81265.1 or OJI86880.1 or OJI87619.1	0	1000	0		kegg.reaction/R01826;kegg.pathway/rn00400;kegg.module/M00022;kegg.orthology/K01626;rhea/14720	Phenylalanine, tyrosine and tryptophan biosynthesis		Included by getKEGGModelFromOrganism (using HMMs)
	R1008	2-Dehydro-3-deoxy-D-arabino-heptonate 7-phosphate phosphate-lyase (cyclyzing)	3DDAH7P[c] => PI[c] + DQT[c]	ec-code/4.2.3.4	OJI91110.1 or OJI90859.1 or OJI89228.1 or OJI80928.1	0	1000	0		kegg.reaction/R03083;kegg.pathway/rn00400;kegg.module/M00022;kegg.orthology/K13830;rhea/21971	Phenylalanine, tyrosine and tryptophan biosynthesis		Included by getKEGGModelFromOrganism (using HMMs)
	R1009	3-Dehydroquinate hydro-lyase	DQT[c] => H2O[c] + DHSK[c]	ec-code/4.2.1.10	OJI91110.1 or OJI81530.1 or OJI90857.1 or OJI90859.1 or OJI89228.1 or OJI80928.1	0	1000	0		kegg.reaction/R03084;kegg.pathway/rn00400;kegg.module/M00022;kegg.orthology/K03785;kegg.orthology/K03786;kegg.orthology/K13830;rhea/21099	Phenylalanine, tyrosine and tryptophan biosynthesis		Included by getKEGGModelFromOrganism (using HMMs)
	R1010	L-quinate:NAD+ 3-oxidoreductase;	NAD+[c] + QT[c] <=> NADH[c] + H+[c] + DQT[c]	ec-code/1.1.1.24	OJI88958.1 or OJI80925.1 or OJI80923.1	-1000	1000	0		kegg.reaction/R01872;kegg.pathway/rn00400;kegg.orthology/K09484;rhea/22367	Phenylalanine, tyrosine and tryptophan biosynthesis		Included by getKEGGModelFromOrganism (using HMMs)
	R1011	Shikimate:NADP+ 3-oxidoreductase	NADPH[c] + H+[c] + DHSK[c] => NADP+[c] + SME[c]	ec-code/1.1.1.25	OJI91110.1 or OJI90859.1 or OJI89228.1 or OJI80928.1	0	1000	0		kegg.reaction/R02413;kegg.pathway/rn00400;kegg.module/M00022;kegg.orthology/K13830;rhea/17740	Phenylalanine, tyrosine and tryptophan biosynthesis		Included by getKEGGModelFromOrganism (using HMMs)
	R1012	ATP:shikimate 3-phosphotransferase	ATP[c] + SME[c] => ADP[c] + SME3P[c]	ec-code/2.7.1.71	OJI91110.1 or OJI90859.1 or OJI89228.1 or OJI80928.1	0	1000	0		kegg.reaction/R02412;kegg.pathway/rn00400;kegg.module/M00022;kegg.orthology/K13830;rhea/13124	Phenylalanine, tyrosine and tryptophan biosynthesis		Included by getKEGGModelFromOrganism (using HMMs)
	R1013	Phosphoenolpyruvate:3-phosphoshikimate 5-O-(1-carboxyvinyl)-transferase	PEP[c] + SME3P[c] => PI[c] + 3PSME[c]	ec-code/2.5.1.19	OJI91110.1 or OJI90859.1 or OJI89228.1 or OJI80928.1	0	1000	0		kegg.reaction/R03460;kegg.pathway/rn00400;kegg.module/M00022;kegg.orthology/K13830;rhea/21259	Phenylalanine, tyrosine and tryptophan biosynthesis		Included by getKEGGModelFromOrganism (using HMMs)
	R1014	5-O-(1-Carboxyvinyl)-3-phosphoshikimate phosphate-lyase (chorismate-forming)	3PSME[c] => PI[c] + CHOR[c]	ec-code/4.2.3.5	OJI90444.1	0	1000	0		kegg.reaction/R01714;kegg.pathway/rn00400;kegg.module/M00022;kegg.orthology/K01736;rhea/21023	Phenylalanine, tyrosine and tryptophan biosynthesis		Included by getKEGGModelFromOrganism (using HMMs)
	R1015	Chorismate pyruvatemutase	CHOR[c] <=> PHEN[c]	ec-code/5.4.99.5	OJI89371.1	-1000	1000	0		kegg.reaction/R01715;kegg.pathway/rn00400;kegg.module/M00024;kegg.orthology/K01850;rhea/13900	Phenylalanine, tyrosine and tryptophan biosynthesis		Included by getKEGGModelFromOrganism (using HMMs)
	R1016	Prephenate:NADP+ oxidoreductase(decarboxylating)	NADP+[c] + PHEN[c] => NADPH[c] + CO2[c] + H+[c] + 4HPP[c]	ec-code/1.3.1.13	OJI86468.1	0	1000	0		kegg.reaction/R01730;kegg.pathway/rn00400;kegg.orthology/K00211;rhea/21643	Phenylalanine, tyrosine and tryptophan biosynthesis		Included by getKEGGModelFromOrganism (using HMMs)
	R1017	prephenate hydro-lyase (decarboxylating; phenylpyruvate-forming)	PHEN[c] => H2O[c] + CO2[c] + PHPYR[c]	ec-code/4.2.1.51	OJI84322.1	0	1000	0		kegg.reaction/R01373;kegg.pathway/rn00400;kegg.module/M00024;kegg.orthology/K04518;rhea/21651	Phenylalanine, tyrosine and tryptophan biosynthesis		Included by getKEGGModelFromOrganism (using HMMs)
	R1018	N-(5-Phospho-D-ribosyl)anthranilate:pyrophosphate phosphoribosyl-transferase	AN[c] + PRPP[c] => PPI[c] + NPRAN[c]	ec-code/2.4.2.18	OJI86792.1	0	1000	0		kegg.reaction/R01073;kegg.pathway/rn00400;kegg.module/M00023;kegg.orthology/K00766;rhea/11771	Phenylalanine, tyrosine and tryptophan biosynthesis		Included by getKEGGModelFromOrganism (using HMMs)
	R1019	N-(5-Phospho-beta-D-ribosyl)anthranilate ketol-isomerase	NPRAN[c] <=> CPAD5P[c]	ec-code/5.3.1.24	OJI91040.1	-1000	1000	0		kegg.reaction/R03509;kegg.pathway/rn00400;kegg.module/M00023;kegg.orthology/K13501;rhea/21543	Phenylalanine, tyrosine and tryptophan biosynthesis		Included by getKEGGModelFromOrganism (using HMMs)
	R1020	1-(2-Carboxyphenylamino)-1-deoxy-D-ribulose-5-phosphate carboxy-lyase(cyclizing)	CPAD5P[c] => H2O[c] + CO2[c] + IGP[c]	ec-code/4.1.1.48	OJI91040.1	0	1000	0		kegg.reaction/R03508;kegg.pathway/rn00400;kegg.module/M00023;kegg.orthology/K01656;kegg.orthology/K13501;rhea/23479	Phenylalanine, tyrosine and tryptophan biosynthesis		Included by getKEGGModelFromOrganism (using HMMs)
	R1021	Chorismate pyruvate-lyase (amino-accepting)	GLN[c] + CHOR[c] => PYR[c] + GLU[c] + AN[c]	ec-code/4.1.3.27	OJI91040.1 or OJI91415.1	0	1000	0		kegg.reaction/R00986;kegg.pathway/rn00400;kegg.pathway/rn00405;kegg.module/M00023;kegg.orthology/K01656;kegg.orthology/K01657;kegg.orthology/K13501;rhea/21735	Phenylalanine, tyrosine and tryptophan biosynthesis;Phenazine biosynthesis		Included by getKEGGModelFromOrganism (using HMMs)
	R1022	5-aminolevulinate hydro-lyase (adding 5-aminolevulinate and cyclizing; porphobilinogen-forming)	2 5ALEVUA[c] <=> 2 H2O[c] + PORBILEN[c]	ec-code/4.2.1.24	OJI90526.1	-1000	1000	0		kegg.reaction/R00036;kegg.pathway/rn00860;kegg.module/M00121;kegg.orthology/K01698;rhea/24067	Porphyrin and chlorophyll metabolism		Included by getKEGGModelFromOrganism (using HMMs)
	R1023	porphobilinogen:(4-[2-carboxyethyl]-3-[carboxymethyl]pyrrol-2-yl)methyltransferase (hydrolysing);	H2O[c] + 4 PORBILEN[c] <=> 4 NH3[c] + HMBIL[c]	ec-code/2.5.1.61	OJI90180.1 or OJI86672.1	-1000	1000	0		kegg.reaction/R00084;kegg.pathway/rn00860;kegg.module/M00121;kegg.orthology/K01749;rhea/13188	Porphyrin and chlorophyll metabolism		Included by getKEGGModelFromOrganism (using HMMs)
	R1024	Hydroxymethylbilane hydro-lyase(cyclizing)	HMBIL[c] <=> H2O[c] + UROPHY3[c]	ec-code/4.2.1.75	OJI91390.1	-1000	1000	0		kegg.reaction/R03165;kegg.pathway/rn00860;kegg.module/M00121;kegg.orthology/K01719;rhea/18968	Porphyrin and chlorophyll metabolism		Included by getKEGGModelFromOrganism (using HMMs)
	R1025	Uroporphyrinogen-III carboxy-lyase	UROPHY3[c] <=> 4 CO2[c] + COPHY3[c]	ec-code/4.1.1.37	OJI87040.1	-1000	1000	0		kegg.reaction/R03197;kegg.pathway/rn00860;kegg.module/M00121;kegg.orthology/K01599;rhea/19868	Porphyrin and chlorophyll metabolism		Included by getKEGGModelFromOrganism (using HMMs)
	R1026	Coproporphyrinogen:oxygen oxidoreductase(decarboxylating)	O2[m] + COPHY3[m] => 2 H2O[m] + 2 CO2[m] + PROPHYR[m]	ec-code/1.3.3.3	OJI82428.1	0	1000	0		kegg.reaction/R03220;kegg.pathway/rn00860;kegg.module/M00121;kegg.orthology/K00228;rhea/18260	Porphyrin and chlorophyll metabolism		Included by getKEGGModelFromOrganism (using HMMs)
	R1027	protoporphyrinogen-IX:oxygen oxidoreductase	3 O2[m] + PROPHYR[m] => 3 H2O2[m] + PROPHYRIN[m]	ec-code/1.3.3.4	OJI82614.1	0	1000	0		kegg.reaction/R03222;kegg.pathway/rn00860;kegg.module/M00121;kegg.orthology/K00231;rhea/25579	Porphyrin and chlorophyll metabolism		Included by getKEGGModelFromOrganism (using HMMs)
	R1028	protoheme ferro-lyase (protoporphyrin-forming)	PROPHYRIN[m] + FE2[m] => HEMEB[m] + 2 H+[m]	ec-code/4.99.1.1	OJI79784.1	0	1000	0		kegg.reaction/R00310;kegg.pathway/rn00860;kegg.module/M00121;kegg.orthology/K01772;rhea/22587	Porphyrin and chlorophyll metabolism		Included by getKEGGModelFromOrganism (using HMMs)
	R1029	S-adenosyl-L-methionine:uroporphyrin-III C-methyltransferase	2 SAM[c] + UROPHY3[c] => 2 SAH[c] + PREC2[c]	ec-code/2.1.1.107	OJI83323.1	0	1000	0		kegg.reaction/R03194;kegg.pathway/rn00860;kegg.module/M00846;kegg.orthology/K00589;rhea/32462	Porphyrin and chlorophyll metabolism		Included by getKEGGModelFromOrganism (using HMMs)
	R1030	precorrin-2 dehydrogenase(Met8)	NAD+[c] + PREC2[c] => NADH[c] + H+[c] + SIRHCHL[c]	ec-code/1.3.1.76	OJI81751.1	0	1000	0		kegg.reaction/R03947;kegg.pathway/rn00860;kegg.module/M00846;kegg.orthology/K02304;rhea/15616	Porphyrin and chlorophyll metabolism		Included by getKEGGModelFromOrganism (using HMMs), A.fumigatus (Dietl et al., 2018)
	R1031	siroheme ferrochelatase (Met8)	SIRHCHL[c] + FE2[c] => 2 H+[c] + SIROH[c]	ec-code/4.99.1.4	OJI81751.1	0	1000	0		kegg.reaction/R02864;kegg.pathway/rn00860;kegg.module/M00846;kegg.orthology/K02304;rhea/24363	Porphyrin and chlorophyll metabolism		Included by getKEGGModelFromOrganism (using HMMs), A.fumigatus (Dietl et al., 2018)
	R1032	Fe(II):oxygen oxidoreductase	O2[c] + 4 H+[c] + 4 FE3[c] => 2 H2O[c] + 4 FE2[c]	ec-code/1.16.3.1	OJI81053.1	0	1000	0		kegg.reaction/R00078;kegg.pathway/rn00860;kegg.orthology/K03594;kegg.orthology/K13624;kegg.orthology/K14735;kegg.orthology/K19054;kegg.orthology/K22336;kegg.orthology/K22552;rhea/11151	Porphyrin and chlorophyll metabolism		Included by manual blast of A.niger protein sequence with Aspergillus tubingensis CBS 134.48 genome
	R1033	(2E,6E)-farnesyl-diphosphate:protoheme IX farnesyltranstransferase	H2O[m] + HEMEB[m] + FPP[m] <=> PPI[m] + Heme O[m]	ec-code/2.5.1.141	OJI81306.1	-1000	1000	0		kegg.reaction/R07411;kegg.pathway/rn00860;kegg.orthology/K02257;rhea/28073	Porphyrin and chlorophyll metabolism		Included by getKEGGModelFromOrganism (using HMMs)			dead end
	R1034	HEME O to HEME A convertion	Heme O[m] <=> Heme A[m]		OJI82690.1	-1000	1000	0		kegg.reaction/R07412;kegg.pathway/rn00860;kegg.orthology/K02259	Porphyrin and chlorophyll metabolism		Included by getKEGGModelFromOrganism (using HMMs)			dead end
	R1035	Cytochrome c apocytochrome-c-lyase	HEMEB[m] + APOCYTC[m] => CYTCC[m]	ec-code/4.4.1.17	OJI89906.1 or OJI81459.1	0	1000	0		kegg.reaction/R02480;kegg.pathway/rn00860;kegg.orthology/K01764;rhea/22651	Porphyrin and chlorophyll metabolism		Included by getKEGGModelFromOrganism (using HMMs)			dead end
	R1036	Apocytochrome c synthesis	2 CYS[c] => APOCYTC[m] + H2O[c]			0	1000	0			Porphyrin and chlorophyll metabolism		Added manually (Upton et al., 2020)
	R1037	Propanoate:CoA ligase (AMP-forming)	ATP[c] + CoA[c] + PROP[c] => PPI[c] + AMP[c] + PROPCOA[c]	ec-code/6.2.1.1;ec-code/6.2.1.17	OJI81101.1 or OJI87185.1	0	1000	0		kegg.reaction/R00925;kegg.orthology/K01895;kegg.orthology/K01908;rhea/20376	Propanoate metabolism		Included by getKEGGModelFromOrganism (using HMMs)
	R1038	Propanoate:CoA ligase (AMP-forming)	ATP[m] + CoA[m] + PROP[m] => PPI[m] + AMP[m] + PROPCOA[m]	ec-code/6.2.1.1;ec-code/6.2.1.17		0	1000	0		kegg.reaction/R00925;kegg.orthology/K01895;kegg.orthology/K01908;rhea/20376	Propanoate metabolism		Included by getKEGGModelFromOrganism (using HMMs)
	R1039	2-methylcitrate hydrolyase	2MCIT[m] => H2O[m] + 2MACO[m]	ec-code/4.2.1.79	OJI79864.1 or OJI91587.1 or OJI86558.1 or OJI86425.1	0	1000	0		kegg.reaction/R04424;kegg.pathway/rn00640;kegg.orthology/K01720;rhea/17728	Propanoate metabolism		Included by getKEGGModelFromOrganism (using HMMs)
	R1040	2-methylisocitrate lyase	2MICIT[m] <=> PYR[m] + SUCC[m]	ec-code/4.1.3.30	OJI82267.1 or OJI84556.1 or OJI79761.1 or OJI80525.1 or OJI79363.1	-1000	1000	0		kegg.reaction/R00409;kegg.pathway/rn00640;kegg.orthology/K03417;rhea/16812	Propanoate metabolism		Included by getKEGGModelFromOrganism (using HMMs)
	R1041	(S)-Methylmalonate semialdehyde:NAD+ oxidoreductase (CoA-propanoylating)	NAD+[m] + CoA[m] + 2M3KPROP[m] <=> NADH[m] + CO2[m] + H+[m] + PROPCOA[m]	ec-code/1.2.1.27	OJI86696.1 or OJI80149.1	-1000	1000	0		kegg.reaction/R00935;kegg.pathway/rn00640;kegg.orthology/K00140;rhea/31050	Propanoate metabolism		Included by getKEGGModelFromOrganism (using HMMs)
	R1042	2-Methylcitrate synthase	H2O[m] + OA[m] + PROPCOA[m] => 2MCIT[m] + CoA[m]	2.3.3.5	OJI79849.1 or OJI88315.1	0	1000	0			Propanoate metabolism		Included by manual blast of A.fumigatus (Maerker et al., 2005) protein sequence with Aspergillus tubingensis CBS 134.48 genome
	R1043	acyl-CoA: carboxylate CoA-transferase	PROP[m] + SUCCOA[m] => PROPCOA[m] + SUCC[m]		OJI84084.1	0	1000	0			Propanoate metabolism		Included by manual blast of A.nidulans (Fleck and Brock, 2008) protein sequence with Aspergillus tubingensis CBS 134.48 genome
	R1044	acyl-CoA: carboxylate CoA-transferase	AC[m] + SUCCOA[m] => ACCOA[m] + SUCC[m]		OJI84084.1	0	1000	0			Propanoate metabolism		Included by manual blast of A.nidulans (Fleck and Brock, 2008) protein sequence with Aspergillus tubingensis CBS 134.48 genome
	R1045	acyl-CoA: carboxylate CoA-transferase	AC[m] + PROPCOA[m] => ACCOA[m] + PROP[m]		OJI84084.1	0	1000	0			Propanoate metabolism		Included by manual blast of A.nidulans (Fleck and Brock, 2008) protein sequence with Aspergillus tubingensis CBS 134.48 genome
	R1046	2-methylisocitrate dehydratase	2MACO[m] + H2O[m] <=> 2MICIT[m]	4.2.1.99		-1000	1000	0			Propanoate metabolism		Included manually, Find the gene responsible??
	R1047	AMP nucleosidase	AMP[c] + H2O[c] => AD[c] + R5P[c]	3.2.2.4	OJI90871.1	0	1000	0			Purine metabolism		Brandl et al., 2018, Included by manual blast of A.niger protein sequence with Aspergillus tubingensis CBS 134.48 genome
	R1048	purine nucleosidase	H2O[c] + IMP[c] => HYXN[c] + R5P[c]	3.2.2.1	OJI90871.1	0	1000	0			Purine metabolism		Brandl et al., 2018, Included by manual blast of A.niger protein sequence with Aspergillus tubingensis CBS 134.48 genome
	R1049	purine nucleosidase	GSN[c] + PI[c] <=> GN[c] + R5P[c]	3.2.2.1	OJI90871.1	-1000	1000	0			Purine metabolism		Brandl et al., 2018, Included by manual blast of A.niger protein sequence with Aspergillus tubingensis CBS 134.48 genome
	R1050	Hydroxyisourate hydrolase + spontaneous conversion	H2O[c] + HIUR[c] + H+[c] <=> ATN[c] + CO2[c]	3.5.2.17	OJI85236.1 and OJI87222.1	-1000	1000	0		kegg.reaction/R06601;kegg.pathway/rn00230;kegg.module/M00546;kegg.orthology/K07127;kegg.orthology/K13484;kegg.orthology/K19964;rhea/23739	Purine metabolism		Brandl et al., 2018, Included by manual blast of A.niger protein sequence with Aspergillus tubingensis CBS 134.48 genome
	R1051	5-Phospho-D-ribosylamine:glycine ligase (ADP-forming)	ATP[c] + GLY[c] + PRAM[c] => ADP[c] + PI[c] + GAR[c]	6.3.4.13	OJI79975.1	0	1000	0		kegg.reaction/R04144;kegg.pathway/rn00230;kegg.module/M00048;kegg.orthology/K11787;kegg.orthology/K11788;rhea/17456	Purine metabolism		Included by getKEGGModelFromOrganism (using HMMs)
	R1052	5'-Phosphoribosylformylglycinamide:L-glutamine amido-ligase (ADP-forming)	H2O[c] + ATP[c] + GLN[c] + FGAR[c] => ADP[c] + PI[c] + GLU[c] + FGAM[c]	6.3.5.3	OJI85508.1	0	1000	0		kegg.reaction/R04463;kegg.pathway/rn00230;kegg.module/M00048;kegg.orthology/K01952;rhea/17132	Purine metabolism		Included by getKEGGModelFromOrganism (using HMMs)
	R1053	2-(Formamido)-N1-(5-phosphoribosyl)acetamidine cyclo-ligase (ADP-forming)	ATP[c] + FGAM[c] => ADP[c] + PI[c] + AIR[c]	6.3.3.1	OJI79975.1	0	1000	0		kegg.reaction/R04208;kegg.pathway/rn00230;kegg.module/M00048;kegg.orthology/K11787;kegg.orthology/K11788;rhea/23035	Purine metabolism		Included by getKEGGModelFromOrganism (using HMMs)
	R1054	1-(5-phospho-D-ribosyl)-5-amino-4-imidazolecarboxylate carboxy-lyase	CO2[c] + AIR[c] => CAIR[c]	4.1.1.21	OJI86722.1	0	1000	0		kegg.reaction/R04209;kegg.pathway/rn00230;kegg.module/M00048;kegg.orthology/K11808;rhea/10795	Purine metabolism		Included by getKEGGModelFromOrganism (using HMMs)
	R1055	1-(5-Phosphoribosyl)-5-amino-4-carboxyimidazole:L-aspartate ligase (ADP-forming)	ATP[c] + ASP[c] + CAIR[c] => ADP[c] + PI[c] + SAICAR[c]	6.3.2.6	OJI83372.1	0	1000	0		kegg.reaction/R04591;kegg.pathway/rn00230;kegg.module/M00048;kegg.orthology/K01923;rhea/22631	Purine metabolism		Included by getKEGGModelFromOrganism (using HMMs)
	R1056	1-(5'-Phosphoribosyl)-5-amino-4-(N-succinocarboxamide)-imidazole AMP-lyase	SAICAR[c] <=> FUM[c] + AICAR[c]	4.3.2.2	OJI86300.1	-1000	1000	0		kegg.reaction/R04559;kegg.pathway/rn00230;kegg.module/M00048;kegg.orthology/K01756;rhea/23923	Purine metabolism		Included by getKEGGModelFromOrganism (using HMMs)
	R1057	IMP 1,2-hydrolase (decyclizing)	FAICAR[c] <=> H2O[c] + IMP[c]	ec-code/2.1.2.3;ec-code/3.5.4.10	OJI81402.1	-1000	1000	0		kegg.reaction/R01127;kegg.pathway/rn00230;kegg.module/M00048;kegg.orthology/K00602;rhea/18448	Purine metabolism		Included by getKEGGModelFromOrganism (using HMMs)
	R1058	Adenylate kinase	ATP[c] + AMP[c] <=> 2 ADP[c]	2.7.4.3	OJI82434.1	-1000	1000	0		kegg.reaction/R00127;kegg.pathway/rn00230;kegg.module/M00049;kegg.orthology/K00939;kegg.orthology/K18532;rhea/12976	Purine metabolism		Included by getKEGGModelFromOrganism (using HMMs)
	R1059	Adenylate kinase	ATP[m] + AMP[m] <=> 2 ADP[m]	2.7.4.3	OJI87000.1	-1000	1000	0		kegg.reaction/R00127;kegg.pathway/rn00230;kegg.module/M00049;kegg.orthology/K00939;kegg.orthology/K18532;rhea/12976	Purine metabolism		Included by getKEGGModelFromOrganism (using HMMs)
	R1060	2'-Deoxyguanosine 5'-diphosphate:oxidized-thioredoxin 2'-oxidoreductase	GDP[c] + RTHIO[c] => H2O[c] + OTHIO[c] + dGDP[c]	1.17.4.1	OJI81507.1 and OJI89296.1	0	1000	0		kegg.reaction/R02019;kegg.pathway/rn00230;kegg.orthology/K10807;kegg.orthology/K10808;rhea/28033	Purine metabolism		Included by getKEGGModelFromOrganism (using HMMs)
	R1061	2'-Deoxyadenosine 5'-diphosphate:oxidized-thioredoxin 2'-oxidoreductase	ADP[c] + RTHIO[c] => H2O[c] + dADP[c] + OTHIO[c]	1.17.4.1	OJI81507.1 and OJI89296.1	0	1000	0		kegg.reaction/R02017;kegg.pathway/rn00230;kegg.orthology/K10807;kegg.orthology/K10808;rhea/28037	Purine metabolism		Included by getKEGGModelFromOrganism (using HMMs)
	R1062	Adenylate kinase, dAMP kinase	ATP[c] + dAMP[c] <=> ADP[c] + dADP[c]	2.7.4.3	OJI82434.1	-1000	1000	0		kegg.reaction/R01547;kegg.pathway/rn00230;kegg.orthology/K00939;kegg.orthology/K18532;rhea/23103	Purine metabolism		Included by getKEGGModelFromOrganism (using HMMs)
	R1063	Adenylate kinase, dAMP kinase	ATP[m] + dAMP[m] <=> ADP[m] + dADP[m]	2.7.4.3	OJI87000.1	-1000	1000	0		kegg.reaction/R01547;kegg.pathway/rn00230;kegg.orthology/K00939;kegg.orthology/K18532;rhea/23103	Purine metabolism		Included by getKEGGModelFromOrganism (using HMMs)
	R1064	ATP:GDP phosphotransferase	ATP[c] + GDP[c] <=> ADP[c] + GTP[c]	2.7.4.6	OJI88235.1	-1000	1000	0		kegg.reaction/R00330;kegg.pathway/rn00230;kegg.module/M00050;kegg.orthology/K00940;rhea/27689	Purine metabolism		Included by getKEGGModelFromOrganism (using HMMs)
	R1065	ATP:dGDP phosphotransferase	ATP[c] + dGDP[c] <=> ADP[c] + dGTP[c]	2.7.4.6	OJI88235.1	-1000	1000	0		kegg.reaction/R01857;kegg.pathway/rn00230;kegg.orthology/K00940;rhea/27693	Purine metabolism		Included by getKEGGModelFromOrganism (using HMMs)
	R1066	ATP:dADP phosphotransferase	ATP[c] + dADP[c] <=> ADP[c] + dATP[c]	2.7.4.6	OJI88235.1	-1000	1000	0		kegg.reaction/R01137;kegg.pathway/rn00230;kegg.orthology/K00940;rhea/27677	Purine metabolism		Included by getKEGGModelFromOrganism (using HMMs)
	R1067	ATP:IDP phosphotransferase	ATP[c] + IDP[c] <=> ADP[c] + ITP[c]	2.7.4.6	OJI88235.1	-1000	1000	0		kegg.reaction/R00722;kegg.pathway/rn00230;kegg.orthology/K00940;rhea/30350	Purine metabolism		Included by getKEGGModelFromOrganism (using HMMs)
	R1068	ATP:dIDP phosphotransferase	ATP[c] + dIDP[c] <=> ADP[c] + dITP[c]	2.7.4.6	OJI88235.1	-1000	1000	0		kegg.reaction/R03530;kegg.pathway/rn00230;kegg.orthology/K00940;rhea/30942	Purine metabolism		Included by getKEGGModelFromOrganism (using HMMs)
	R1069	IMP:NAD+ oxidoreductase	H2O[c] + NAD+[c] + IMP[c] <=> NADH[c] + H+[c] + XMP[c]	ec-code/1.1.1.205	OJI82247.1	-1000	1000	0		kegg.reaction/R01130;kegg.pathway/rn00230;kegg.module/M00050;kegg.orthology/K00088;rhea/11711	Purine metabolism		Included by getKEGGModelFromOrganism (using HMMs)
	R1070	Xanthosine-5'-phosphate:L-glutamine amido-ligase (AMP-forming)	H2O[c] + ATP[c] + GLN[c] + XMP[c] => PPI[c] + AMP[c] + GLU[c] + GMP[c]	6.3.5.2	OJI85898.1	0	1000	0		kegg.reaction/R01231;kegg.pathway/rn00230;kegg.module/M00050;kegg.orthology/K01951;rhea/11683	Purine metabolism		Included by getKEGGModelFromOrganism (using HMMs)
	R1071	Xanthosine-5'-phosphate:ammonia ligase (AMP-forming)	ATP[c] + NH3[c] + XMP[c] => PPI[c] + AMP[c] + GMP[c]	6.3.5.2	OJI85898.1	0	1000	0		kegg.reaction/R01230;kegg.pathway/rn00230;kegg.module/M00050;kegg.orthology/K01951;rhea/18304	Purine metabolism		Included by getKEGGModelFromOrganism (using HMMs)
	R1072	ATP:GMP phosphotransferase	ATP[c] + GMP[c] <=> ADP[c] + GDP[c]	2.7.4.8	OJI90544.1	-1000	1000	0		kegg.reaction/R00332;kegg.pathway/rn00230;kegg.module/M00050;kegg.orthology/K00942;rhea/20783	Purine metabolism		Included by getKEGGModelFromOrganism (using HMMs)
	R1073	ATP:dGMP phosphotransferase	ATP[c] + dGMP[c] <=> ADP[c] + dGDP[c]	2.7.4.8	OJI90544.1	-1000	1000	0		kegg.reaction/R02090;kegg.pathway/rn00230;kegg.orthology/K00942;rhea/12700	Purine metabolism		Included by getKEGGModelFromOrganism (using HMMs)
	R1074	AMP aminohydrolase	H2O[c] + AMP[c] => NH3[c] + IMP[c]	3.5.4.6	OJI89248.1	0	1000	0		kegg.reaction/R00181;kegg.pathway/rn00230;kegg.orthology/K01490;rhea/14780	Purine metabolism		Included by getKEGGModelFromOrganism (using HMMs)
	R1075	inosine 5'-monophosphate phosphohydrolase	H2O[c] + IMP[c] => PI[c] + INS[c]	3.1.3.99	OJI90089.1	0	1000	0		kegg.reaction/R01126;kegg.pathway/rn00230;kegg.orthology/K18550;rhea/27721	Purine metabolism		Included by getKEGGModelFromOrganism (using HMMs)
	R1076	inosine:phosphate alpha-D-ribosyltransferase	PI[c] + INS[c] <=> HYXN[c] + R1P[c]	2.4.2.1	OJI80031.1	-1000	1000	0		kegg.reaction/R01863;kegg.pathway/rn00230;kegg.orthology/K03783;rhea/27649	Purine metabolism		Included by getKEGGModelFromOrganism (using HMMs)
	R1077	Adenosine aminohydrolase	H2O[c] + ADN[c] => NH3[c] + INS[c]	3.5.4.4	OJI91060.1 or OJI80562.1 or OJI83761.1 or OJI91356.1	0	1000	0		kegg.reaction/R01560;kegg.pathway/rn00230;kegg.orthology/K01488;kegg.orthology/K19572;rhea/24411	Purine metabolism		Included by getKEGGModelFromOrganism (using HMMs)
	R1078	Deoxyadenosine aminohydrolase	H2O[c] + DA[c] => NH3[c] + DIN[c]	3.5.4.4	OJI91060.1 or OJI80562.1 or OJI83761.1	0	1000	0		kegg.reaction/R02556;kegg.pathway/rn00230;kegg.orthology/K01488;rhea/28193	Purine metabolism		Included by getKEGGModelFromOrganism (using HMMs)
	R1079	ATP:adenosine 5'-phosphotransferase	ATP[c] + ADN[c] => ADP[c] + AMP[c]	2.7.1.20	OJI84404.1	0	1000	0		kegg.reaction/R00185;kegg.pathway/rn00230;kegg.orthology/K00856;rhea/20827	Purine metabolism		Included by getKEGGModelFromOrganism (using HMMs)
	R1080	adenosine:phosphate alpha-D-ribosyltransferase	PI[c] + ADN[c] <=> AD[c] + R1P[c]	2.4.2.1	OJI80031.1	-1000	1000	0		kegg.reaction/R01561;kegg.pathway/rn00230;kegg.orthology/K03783;rhea/27645	Purine metabolism		Included by getKEGGModelFromOrganism (using HMMs)
	R1081	guanosine:phosphate alpha-D-ribosyltransferase	PI[c] + GSN[c] <=> GN[c] + R1P[c]	2.4.2.1	OJI80031.1	-1000	1000	0		kegg.reaction/R02147;kegg.pathway/rn00230;kegg.orthology/K03783;rhea/13236	Purine metabolism		Included by getKEGGModelFromOrganism (using HMMs)
	R1082	Deoxyadenosine:orthophosphate ribosyltransferase	PI[c] + DA[c] <=> AD[c] + DR1P[c]	2.4.2.1	OJI80031.1	-1000	1000	0		kegg.reaction/R02557;kegg.pathway/rn00230;kegg.orthology/K03783;rhea/27745	Purine metabolism		Included by getKEGGModelFromOrganism (using HMMs)
	R1083	Deoxyinosine:orthophosphate ribosyltransferase	PI[c] + DIN[c] <=> HYXN[c] + DR1P[c]	2.4.2.1	OJI80031.1	-1000	1000	0		kegg.reaction/R02748;kegg.pathway/rn00230;kegg.orthology/K03783;rhea/27753	Purine metabolism		Included by getKEGGModelFromOrganism (using HMMs)
	R1084	Deoxyguanosine:orthophosphate ribosyltransferase	PI[c] + DG[c] <=> GN[c] + DR1P[c]	2.4.2.1	OJI80031.1	-1000	1000	0		kegg.reaction/R01969;kegg.pathway/rn00230;kegg.orthology/K03783;rhea/27741	Purine metabolism		Included by getKEGGModelFromOrganism (using HMMs)
	R1085	AMP:diphosphate phospho-D-ribosyltransferase	PRPP[c] + AD[c] => PPI[c] + AMP[c]	2.4.2.7	OJI88738.1	0	1000	0		kegg.reaction/R00190;kegg.pathway/rn00230;kegg.orthology/K00759;rhea/16612	Purine metabolism		Included by getKEGGModelFromOrganism (using HMMs)
	R1086	ATP diphosphate-lyase (cyclizing; 3',5'-cyclic-AMP-forming)	ATP[c] => PPI[c] + cAMP[c]	4.6.1.1	OJI82609.1	0	1000	0		kegg.reaction/R00089;kegg.pathway/rn00230;kegg.orthology/K01768;rhea/15392	Purine metabolism		Included by getKEGGModelFromOrganism (using HMMs)
	R1087	GTP diphosphate-lyase (cyclizing; 3',5'-cyclic-GMP-forming)	GTP[c] => PPI[c] + cGMP[c]	4.6.1.1	OJI82609.1	0	1000	0		kegg.reaction/R00434;kegg.pathway/rn00230;kegg.orthology/K01768;rhea/13668	Purine metabolism		Included by getKEGGModelFromOrganism (using HMMs)
	R1088	3',5'-cyclic-nucleotide phosphodiesterase	H2O[c] + cAMP[c] => AMP[c]	3.1.4.17	OJI87020.1	0	1000	0		kegg.reaction/R00191;kegg.pathway/rn00230;kegg.orthology/K01120;rhea/25280	Purine metabolism		Included by getKEGGModelFromOrganism (using HMMs)
	R1089	3',5'-cyclic-nucleotide phosphodiesterase	H2O[c] + cGMP[c] => GMP[c]	3.1.4.17	OJI87020.1	0	1000	0		kegg.reaction/R01234;kegg.pathway/rn00230;kegg.orthology/K01120;rhea/16960	Purine metabolism		Included by getKEGGModelFromOrganism (using HMMs)
	R1090	3',5'-cyclic-nucleotide phosphodiesterase	cAMP[e] + H2O[e] => AMP[e]	3.1.4.17	OJI87020.1	0	1000	0			Purine metabolism		Added manually
	R1091	3',5'-cyclic-nucleotide phosphodiesterase	cdAMP[c] + H2O[c] => dAMP[c]	3.1.4.17	OJI87020.1	0	1000	0			Purine metabolism		Added manually
	R1092	3',5'-cyclic-nucleotide phosphodiesterase	cIMP[c] + H2O[c] => IMP[c]	3.1.4.17	OJI87020.1	0	1000	0			Purine metabolism		Added manually
	R1093	3',5'-cyclic-nucleotide phosphodiesterase, low affinity	cCMP[c] + H2O[c] => CMP[c]	3.1.4.17	OJI87020.1	0	1000	0			Purine metabolism		Added manually
	R1094	XMP:pyrophosphate phosphoribosyltransferase	PRPP[c] + XAN[c] => PPI[c] + XMP[c]	2.4.2.8	OJI89903.1	0	1000	0		kegg.reaction/R02142;kegg.pathway/rn00230;kegg.orthology/K19836;rhea/10803	Purine metabolism		Included by getKEGGModelFromOrganism (using HMMs)
	R1095	IMP:diphosphate phospho-D-ribosyltransferase	PRPP[c] + HYXN[c] => PPI[c] + IMP[c]	2.4.2.8	OJI89903.1	0	1000	0		kegg.reaction/R01132;kegg.pathway/rn00230;kegg.orthology/K19836;rhea/17976	Purine metabolism		Included by getKEGGModelFromOrganism (using HMMs)
	R1096	GMP:diphosphate 5-phospho-alpha-D-ribosyltransferase	PRPP[c] + GN[c] => PPI[c] + GMP[c]	2.4.2.7 or 2.4.2.8	OJI88738.1 or OJI89903.1	0	1000	0		kegg.reaction/R01229;kegg.pathway/rn00230;kegg.orthology/K00759;kegg.orthology/K19836;rhea/25427	Purine metabolism		Included by getKEGGModelFromOrganism (using HMMs)
	R1097	hypoxanthine:NAD+ oxidoreductase	H2O[c] + NAD+[c] + HYXN[c] <=> NADH[c] + H+[c] + XAN[c]	1.17.1.4	OJI81124.1 or OJI84749.1	-1000	1000	0		kegg.reaction/R01768;kegg.pathway/rn00230;kegg.orthology/K00106;rhea/24673	Purine metabolism		Included by getKEGGModelFromOrganism (using HMMs)
	R1098	Guanine aminohydrolase	H2O[c] + GN[c] => NH3[c] + XAN[c]	3.5.4.3	OJI82580.1 or OJI89812.1	0	1000	0		kegg.reaction/R01676;kegg.pathway/rn00230;kegg.orthology/K01487;rhea/14668	Purine metabolism		Included by getKEGGModelFromOrganism (using HMMs)
	R1099	xanthine:NAD+ oxidoreductase	H2O[c] + NAD+[c] + XAN[c] <=> NADH[c] + H+[c] + URIC[c]	1.17.1.4	OJI81124.1 or OJI84749.1	-1000	1000	0		kegg.reaction/R02103;kegg.pathway/rn00230;kegg.module/M00546;kegg.orthology/K00106;rhea/16672	Purine metabolism		Included by getKEGGModelFromOrganism (using HMMs)
	R1100	Xanthine:oxygen oxidoreductase	H2O[c] + O2[c] + XAN[c] => H2O2[c] + URIC[c]	1.17.3.2	OJI81124.1 or OJI84749.1	0	1000	0		kegg.reaction/R02107;kegg.pathway/rn00230;kegg.module/M00546;kegg.orthology/K00106;rhea/21135	Purine metabolism		Included by getKEGGModelFromOrganism (using HMMs)
	R1101	Hypoxanthine:oxygen oxidoreductase	H2O[c] + O2[c] + HYXN[c] => H2O2[c] + XAN[c]	1.17.3.2	OJI81124.1 or OJI84749.1	0	1000	0		kegg.reaction/R01769;kegg.pathway/rn00230;kegg.orthology/K00106	Purine metabolism		Included by getKEGGModelFromOrganism (using HMMs)
	R1102	Uricase	H2O[p] + O2[p] + URIC[p] => H2O2[p] + HIUR[p]	1.7.3.3	OJI86460.1 or OJI87726.1	0	1000	0		kegg.reaction/R02106;kegg.pathway/rn00230;kegg.module/M00546;kegg.orthology/K00365;rhea/21371	Purine metabolism		Included by getKEGGModelFromOrganism (using HMMs)
	R1103	(S)-allantoin amidohydrolase	H2O[c] + ATN[c] => ATT[c]	3.5.2.5	OJI89585.1	0	1000	0		kegg.reaction/R02425;kegg.pathway/rn00230;kegg.module/M00546;kegg.orthology/K01466;rhea/17032	Purine metabolism		Included by getKEGGModelFromOrganism (using HMMs)
	R1104	Allantoate amidinohydrolase	H2O[c] + ATT[c] => UREA[c] + UGC[c]	3.5.3.4	OJI85372.1	0	1000	0		kegg.reaction/R02422;kegg.pathway/rn00230;kegg.module/M00546;kegg.orthology/K01477;rhea/11019	Purine metabolism		Included by getKEGGModelFromOrganism (using HMMs)
	R1105	(S)-ureidoglycolate urea-lyase (glyoxylate-forming)	UGC[c] => GLX[c] + UREA[c]	4.3.2.3	OJI84177.1	0	1000	0		kegg.reaction/R00776;kegg.pathway/rn00230;kegg.orthology/K01483;rhea/11307	Purine metabolism		Included by getKEGGModelFromOrganism (using HMMs)
	R1106	GTP diphosphohydrolase (diphosphate-forming);	H2O[c] + GTP[c] => PPI[c] + GMP[c]	3.6.1.-	OJI84311.1	0	1000	0		kegg.reaction/R00426;kegg.pathway/rn00230;kegg.orthology/K01519;rhea/29394	Purine metabolism		Included by getKEGGModelFromOrganism (using HMMs)
	R1107	2'-Deoxyguanosine 5'-triphosphate diphosphohydrolase	H2O[c] + dGTP[c] => PPI[c] + dGMP[c]	3.6.1.-	OJI84311.1	0	1000	0		kegg.reaction/R01855;kegg.pathway/rn00230;kegg.orthology/K01519;rhea/28365	Purine metabolism		Included by getKEGGModelFromOrganism (using HMMs)
	R1108	Inosine 5'-triphosphate pyrophosphohydrolase	H2O[c] + ITP[c] => PPI[c] + IMP[c]	3.6.1.-	OJI84311.1	0	1000	0		kegg.reaction/R00720;kegg.pathway/rn00230;kegg.orthology/K01519;rhea/29402	Purine metabolism		Included by getKEGGModelFromOrganism (using HMMs)
	R1109	2'-Deoxyinosine-5'-triphosphate pyrophosphohydrolase;	H2O[c] + dITP[c] => PPI[c] + 2DI5P[c]	3.6.1.-	OJI84311.1	0	1000	0		kegg.reaction/R03531;kegg.pathway/rn00230;kegg.orthology/K01519;rhea/28345	Purine metabolism		Included by getKEGGModelFromOrganism (using HMMs)
	R1110	ADP-ribose ribophosphohydrolase	H2O[c] + ADPR[c] => AMP[c] + R5P[c]	3.6.1.53	OJI89015.1	0	1000	0		kegg.reaction/R01054;kegg.pathway/rn00230;kegg.orthology/K01515;kegg.orthology/K01517;kegg.orthology/K08312;kegg.orthology/K13987;kegg.orthology/K13988;kegg.orthology/K18453;rhea/10415	Purine metabolism		Included by getKEGGModelFromOrganism (without HMMs)
	R1111	IMP:L-aspartate ligase (GDP-forming)	GTP[c] + ASP[c] + IMP[c] => PI[c] + GDP[c] + ASUC[c]	6.3.4.4	OJI84891.1	0	1000	0		kegg.reaction/R01135;kegg.pathway/rn00230;kegg.pathway/rn00250;kegg.module/M00049;kegg.orthology/K01939;rhea/15756	Purine metabolism;Alanine, aspartate and glutamate metabolism		Included by getKEGGModelFromOrganism (using HMMs)
	R1112	N6-(1,2-dicarboxyethyl)AMP AMP-lyase (fumarate-forming)	ASUC[c] => AMP[c] + FUM[c]	4.3.2.2	OJI86300.1	0	1000	0		kegg.reaction/R01083;kegg.pathway/rn00230;kegg.pathway/rn00250;kegg.module/M00049;kegg.orthology/K01756;rhea/16856	Purine metabolism;Alanine, aspartate and glutamate metabolism		Included by getKEGGModelFromOrganism (using HMMs)
	R1113	5-phosphoribosylamine:diphosphate phospho-alpha-D-ribosyltransferase (glutamate-amidating)	H2O[c] + GLN[c] + PRPP[c] => PPI[c] + GLU[c] + PRAM[c]	2.4.2.14	OJI79866.1	0	1000	0		kegg.reaction/R01072;kegg.pathway/rn00230;kegg.pathway/rn00250;kegg.module/M00048;kegg.orthology/K00764;rhea/14908	Purine metabolism;Alanine, aspartate and glutamate metabolism		Included by getKEGGModelFromOrganism (using HMMs)
	R1114	Urea amidohydrolase	H2O[c] + UREA[c] <=> CO2[c] + 2 NH3[c]	3.5.1.5	OJI87083.1	-1000	1000	0		kegg.reaction/R00131;kegg.pathway/rn00220;kegg.pathway/rn00230;kegg.pathway/rn00791;kegg.orthology/K01427;rhea/20560	Purine metabolism;Arginine biosynthesis;Atrazine degradation		Included by getKEGGModelFromOrganism (using HMMs)
	R1115	ATP:sulfate adenylyltransferase	ATP[c] + SLF[c] <=> PPI[c] + APS[c]	2.7.7.4	OJI83333.1	-1000	1000	0		kegg.reaction/R00529;kegg.pathway/rn00230;kegg.pathway/rn00261;kegg.pathway/rn00920;kegg.module/M00176;kegg.orthology/K00958;rhea/18136	Purine metabolism;Monobactam biosynthesis;Sulfur metabolism		Included by getKEGGModelFromOrganism (using HMMs)
	R1116	10-Formyltetrahydrofolate:5'-phosphoribosyl-5-amino-4-imidazolecarboxamide formyltransferase	FTHF[c] + AICAR[c] <=> THF[c] + FAICAR[c]	2.1.2.3	OJI81402.1	-1000	1000	0		kegg.reaction/R04560;kegg.pathway/rn00230;kegg.pathway/rn00670;kegg.module/M00048;kegg.orthology/K00602;rhea/22195	Purine metabolism;One carbon pool by folate		Included by getKEGGModelFromOrganism (using HMMs)
	R1117	ATP:adenylylsulfate 3'-phosphotransferase	ATP[c] + APS[c] => ADP[c] + PAPS[c]	2.7.1.25	OJI90783.1	0	1000	0		kegg.reaction/R00509;kegg.pathway/rn00230;kegg.pathway/rn00920;kegg.module/M00176;kegg.orthology/K00860;rhea/24155	Purine metabolism;Sulfur metabolism		Included by getKEGGModelFromOrganism (using HMMs)
	R1118	5-Methylcytosine aminohydrolase	H2O[c] + 5MC[c] => NH3[c] + THY[c]	ec-code/3.5.4.1	OJI87039.1	0	1000	0		kegg.reaction/R01411;kegg.pathway/rn00240;kegg.orthology/K03365;rhea/30762	Pyrimidine metabolism		Included by getKEGGModelFromOrganism (using HMMs)			Dead end metabolite
	R1119	Purine-nucleoside phosphorylase	DR1P[c] + THY[c] => DT[c] + PI[c]		OJI80031.1	0	1000	0			Pyrimidine metabolism		Included by manual blast of A.niger protein (Brandl et al., 2018; Upton et al., 2020) sequence with Aspergillus tubingensis CBS 134.48 genome
	R1120	2'-Deoxyuridine diphosphate:oxidized-thioredoxin 2'-oxidoreductase	UDP[c] + RTHIO[c] => H2O[c] + OTHIO[c] + dUDP[c]	1.17.4.1	OJI81507.1 and OJI89296.1	0	1000	0		kegg.reaction/R02024;kegg.pathway/rn00240;kegg.module/M00053;kegg.orthology/K10807;kegg.orthology/K10808;rhea/28041	Pyrimidine metabolism		Added manualy for gap filling
	R1121	(S)-dihydroorotate amidohydrolase	H2O[c] + DOROA[c] <=> CAASP[c]	3.5.2.3	OJI91154.1 or OJI85182.1 or OJI83939.1	-1000	1000	0		kegg.reaction/R01993;kegg.pathway/rn00240;kegg.module/M00051;kegg.orthology/K01465;kegg.orthology/K11540;rhea/24299	Pyrimidine metabolism		Included by getKEGGModelFromOrganism (using HMMs)
	R1122	(S)-dihydroorotate:quinone oxidoreductase	DOROA[c] + Q[m] => OROA[c] + QH2[m]	1.3.5.2	OJI86204.1	0	1000	0		kegg.reaction/R01868;kegg.pathway/rn00240;kegg.module/M00051;kegg.orthology/K00254;rhea/30190	Pyrimidine metabolism		Included by getKEGGModelFromOrganism (using HMMs)
	R1123	Orotidine-5'-phosphate:diphosphate phospho-alpha-D-ribosyl-transferase	PRPP[c] + OROA[c] => PPI[c] + OMP[c]	2.4.2.10	OJI80904.1 or OJI80662.1	0	1000	0		kegg.reaction/R01870;kegg.pathway/rn00240;kegg.module/M00051;kegg.orthology/K00762;kegg.orthology/K13421;rhea/10383	Pyrimidine metabolism		Included by getKEGGModelFromOrganism (using HMMs)
	R1124	orotidine-5'-phosphate carboxy-lyase (UMP-forming)	OMP[c] => CO2[c] + UMP[c]	4.1.1.23	OJI80662.1	0	1000	0		kegg.reaction/R00965;kegg.pathway/rn00240;kegg.module/M00051;kegg.orthology/K01591;kegg.orthology/K13421;rhea/11599	Pyrimidine metabolism		Included by getKEGGModelFromOrganism (using HMMs)
	R1125	ATP:UMP phosphotransferase	ATP[c] + UMP[c] <=> ADP[c] + UDP[c]	2.7.4.14	OJI87627.1	-1000	1000	0		kegg.reaction/R00158;kegg.pathway/rn00240;kegg.module/M00052;kegg.orthology/K13800;rhea/24403	Pyrimidine metabolism		Included by getKEGGModelFromOrganism (using HMMs)
	R1126	ATP:UDP phosphotransferase	ATP[c] + UDP[c] <=> ADP[c] + UTP[c]	2.7.4.6	OJI88235.1	-1000	1000	0		kegg.reaction/R00156;kegg.pathway/rn00240;kegg.module/M00052;kegg.orthology/K00940;rhea/25101	Pyrimidine metabolism		Included by getKEGGModelFromOrganism (using HMMs)
	R1127	UTP:L-glutamine amido-ligase (ADP-forming)	H2O[c] + ATP[c] + GLN[c] + UTP[c] => ADP[c] + PI[c] + GLU[c] + CTP[c]	6.3.4.2	OJI84735.1	0	1000	0		kegg.reaction/R00573;kegg.pathway/rn00240;kegg.module/M00052;kegg.orthology/K01937;rhea/26429	Pyrimidine metabolism		Included by getKEGGModelFromOrganism (using HMMs)
	R1128	UTP:ammonia ligase (ADP-forming)	ATP[c] + NH3[c] + UTP[c] => ADP[c] + PI[c] + CTP[c]	6.3.4.2	OJI84735.1	0	1000	0		kegg.reaction/R00571;kegg.pathway/rn00240;kegg.module/M00052;kegg.orthology/K01937;rhea/16600	Pyrimidine metabolism		Included by getKEGGModelFromOrganism (using HMMs)
	R1129	ATP:CDP phosphotransferase	ATP[c] + CDP[c] <=> ADP[c] + CTP[c]	2.7.4.6	OJI88235.1	-1000	1000	0		kegg.reaction/R00570;kegg.pathway/rn00240;kegg.module/M00052;kegg.orthology/K00940;rhea/25240	Pyrimidine metabolism		Included by getKEGGModelFromOrganism (using HMMs)
	R1130	ATP:CMP phosphotransferase	ATP[c] + CMP[c] <=> ADP[c] + CDP[c]	2.7.4.14	OJI87627.1	-1000	1000	0		kegg.reaction/R00512;kegg.pathway/rn00240;kegg.orthology/K13800;rhea/11603	Pyrimidine metabolism		Included by getKEGGModelFromOrganism (using HMMs)
	R1131	2'-Deoxycytidine diphosphate:oxidized-thioredoxin 2'-oxidoreductase	CDP[c] + RTHIO[c] => H2O[c] + OTHIO[c] + dCDP[c]	1.17.4.1	OJI81507.1 and OJI89296.1	0	1000	0		kegg.reaction/R02024;kegg.pathway/rn00240;kegg.module/M00053;kegg.orthology/K10807;kegg.orthology/K10808;rhea/28041	Pyrimidine metabolism		Included by getKEGGModelFromOrganism (using HMMs)
	R1132	ATP:dCDP phosphotransferase	ATP[c] + dCDP[c] <=> ADP[c] + dCTP[c]	2.7.4.6	OJI88235.1	-1000	1000	0		kegg.reaction/R02326;kegg.pathway/rn00240;kegg.module/M00053;kegg.orthology/K00940;rhea/27681	Pyrimidine metabolism		Included by getKEGGModelFromOrganism (using HMMs)
	R1133	ATP:dCMP phosphotransferase	ATP[c] + dCMP[c] <=> ADP[c] + dCDP[c]	2.7.4.14	OJI87627.1	-1000	1000	0		kegg.reaction/R01665;kegg.pathway/rn00240;kegg.orthology/K13800;rhea/25097	Pyrimidine metabolism		Included by getKEGGModelFromOrganism (using HMMs)
	R1134	ATP:dUMP phosphotransferase	ATP[c] + dUMP[c] <=> ADP[c] + dUDP[c]	2.7.4.9	OJI88231.1	-1000	1000	0		kegg.reaction/R02098;kegg.pathway/rn00240;kegg.orthology/K00943;rhea/30658	Pyrimidine metabolism		Included by getKEGGModelFromOrganism (using HMMs)
	R1135	ATP:dUDP phosphotransferase	ATP[c] + dUDP[c] <=> ADP[c] + dUTP[c]	2.7.4.6	OJI88235.1	-1000	1000	0		kegg.reaction/R02331;kegg.pathway/rn00240;kegg.orthology/K00940;rhea/28585	Pyrimidine metabolism		Included by getKEGGModelFromOrganism (using HMMs)
	R1136	ATP:dTDP phosphotransferase	ATP[c] + dTDP[c] <=> ADP[c] + dTTP[c]	2.7.4.6	OJI88235.1	-1000	1000	0		kegg.reaction/R02093;kegg.pathway/rn00240;kegg.module/M00053;kegg.orthology/K00940;rhea/27685	Pyrimidine metabolism		Included by getKEGGModelFromOrganism (using HMMs)
	R1137	ATP:dTMP phosphotransferase	ATP[c] + dTMP[c] <=> ADP[c] + dTDP[c]	2.7.4.9	OJI88231.1	-1000	1000	0		kegg.reaction/R02094;kegg.pathway/rn00240;kegg.module/M00053;kegg.orthology/K00943;rhea/13520	Pyrimidine metabolism		Included by getKEGGModelFromOrganism (using HMMs)
	R1138	ATP:uridine 5'-phosphotransferase	ATP[c] + URI[c] => ADP[c] + UMP[c]	2.7.1.48	OJI83277.1	0	1000	0		kegg.reaction/R00964;kegg.pathway/rn00240;kegg.orthology/K00876;rhea/16828	Pyrimidine metabolism		Included by getKEGGModelFromOrganism (using HMMs)
	R1139	GTP:uridine 5'-phosphotransferase	GTP[c] + URI[c] => GDP[c] + UMP[c]	2.7.1.48	OJI83277.1	0	1000	0		kegg.reaction/R00968;kegg.pathway/rn00240;kegg.orthology/K00876;rhea/27653	Pyrimidine metabolism		Included by getKEGGModelFromOrganism (using HMMs)
	R1140	Uridine ribohydrolase	H2O[c] + URI[c] => URA[c] + RIB[c]	3.2.2.3	OJI90313.1	0	1000	0		kegg.reaction/R01080;kegg.pathway/rn00240;kegg.orthology/K01240;rhea/15580	Pyrimidine metabolism		Included by getKEGGModelFromOrganism (using HMMs)
	R1141	GTP:cytidine 5'-phosphotransferase	GTP[c] + CYTD[c] => GDP[c] + CMP[c]	2.7.1.48	OJI83277.1	0	1000	0		kegg.reaction/R00517;kegg.pathway/rn00240;kegg.orthology/K00876;rhea/28165	Pyrimidine metabolism		Included by getKEGGModelFromOrganism (using HMMs)
	R1142	Cytosine aminohydrolase	H2O[c] + CYTS[c] => NH3[c] + URA[c]	3.5.4.1	OJI87039.1	0	1000	0		kegg.reaction/R00974;kegg.pathway/rn00240;kegg.orthology/K03365;rhea/20608	Pyrimidine metabolism		Included by getKEGGModelFromOrganism (using HMMs)
	R1143	UMP:diphosphate phospho-alpha-D-ribosyltransferase	URA[c] + PRPP[c] => PPI[c] + UMP[c]	2.4.2.9	OJI84301.1 or OJI80150.1 or OJI79463.1	0	1000	0		kegg.reaction/R00966;kegg.pathway/rn00240;kegg.orthology/K00761;rhea/13020	Pyrimidine metabolism		Included by getKEGGModelFromOrganism (using HMMs)
	R1144	dUTP nucleotidohydrolase	H2O[c] + dUTP[c] => PPI[c] + dUMP[c]	ec-code/3.6.1.23;ec-code/3.6.1.-	OJI84311.1 or OJI86976.1	0	1000	0		kegg.reaction/R02100;kegg.pathway/rn00240;kegg.module/M00053;kegg.orthology/K01519;kegg.orthology/K01520;rhea/10251	Pyrimidine metabolism		Included by getKEGGModelFromOrganism (using HMMs)
	R1145	deoxyuridine:orthophosphate 2-deoxy-D-ribosyltransferase;	PI[c] + DU[c] <=> URA[c] + DR1P[c]	2.4.2.1	OJI80031.1	-1000	1000	0		kegg.reaction/R02484;kegg.pathway/rn00240;kegg.orthology/K03783;rhea/22827	Pyrimidine metabolism		Included by getKEGGModelFromOrganism (using HMMs)
	R1146	UTP:uridine 5'-phosphotransferase	UTP[c] + URI[c] => UDP[c] + UMP[c]	2.7.1.48	OJI83277.1	0	1000	0		kegg.reaction/R00967;kegg.pathway/rn00240;kegg.orthology/K00876	Pyrimidine metabolism		Included by getKEGGModelFromOrganism (using HMMs)
	R1147	ITP:uridine 5'-phosphotransferase	ITP[c] + URI[c] => IDP[c] + UMP[c]	2.7.1.48	OJI83277.1	0	1000	0		kegg.reaction/R00970;kegg.pathway/rn00240;kegg.orthology/K00876	Pyrimidine metabolism		Included by getKEGGModelFromOrganism (using HMMs)
	R1148	dATP:uridine 5'-phosphotransferase	dATP[c] + URI[c] => UMP[c] + dADP[c]	2.7.1.48	OJI83277.1	0	1000	0		kegg.reaction/R01549;kegg.pathway/rn00240;kegg.orthology/K00876	Pyrimidine metabolism		Included by getKEGGModelFromOrganism (using HMMs)
	R1149	dGTP:uridine 5'-phosphotransferase	dGTP[c] + URI[c] => UMP[c] + dGDP[c]	2.7.1.48	OJI83277.1	0	1000	0		kegg.reaction/R01880;kegg.pathway/rn00240;kegg.orthology/K00876	Pyrimidine metabolism		Included by getKEGGModelFromOrganism (using HMMs)
	R1150	dTTP:uridine 5'-phosphotransferase	URI[c] + dTTP[c] => UMP[c] + dTDP[c]	2.7.1.48	OJI83277.1	0	1000	0		kegg.reaction/R02097;kegg.pathway/rn00240;kegg.orthology/K00876	Pyrimidine metabolism		Included by getKEGGModelFromOrganism (using HMMs)
	R1151	dUTP:uridine 5'-phosphotransferase	URI[c] + dUTP[c] => UMP[c] + dUDP[c]	2.7.1.48	OJI83277.1	0	1000	0		kegg.reaction/R02332;kegg.pathway/rn00240;kegg.orthology/K00876	Pyrimidine metabolism		Included by getKEGGModelFromOrganism (using HMMs)
	R1152	dCTP:uridine 5'-phosphotransferase	URI[c] + dCTP[c] => UMP[c] + dCDP[c]	2.7.1.48	OJI83277.1	0	1000	0		kegg.reaction/R02327;kegg.pathway/rn00240;kegg.orthology/K00876	Pyrimidine metabolism		Included by getKEGGModelFromOrganism (using HMMs)
	R1153	dCMP aminohydrolase	H2O[c] + dCMP[c] => NH3[c] + dUMP[c]	3.5.4.12	OJI85930.1	0	1000	0		kegg.reaction/R01663;kegg.pathway/rn00240;kegg.orthology/K01493;rhea/22927	Pyrimidine metabolism		Included by getKEGGModelFromOrganism (using HMMs)
	R1154	ITP:cytidine 5'-phosphotransferase	ITP[c] + CYTD[c] => CMP[c] + IDP[c]	2.7.1.48	OJI83277.1	0	1000	0		kegg.reaction/R00962;kegg.pathway/rn00240;kegg.orthology/K00876	Pyrimidine metabolism		Included by getKEGGModelFromOrganism (using HMMs)
	R1155	dATP:cytidine 5'-phosphotransferase	dATP[c] + CYTD[c] => CMP[c] + dADP[c]	2.7.1.48	OJI83277.1	0	1000	0		kegg.reaction/R01548;kegg.pathway/rn00240;kegg.orthology/K00876	Pyrimidine metabolism		Included by getKEGGModelFromOrganism (using HMMs)
	R1156	dCTP:cytidine 5'-phosphotransferase	dCTP[c] + CYTD[c] => CMP[c] + dCDP[c]	2.7.1.48	OJI83277.1	0	1000	0		kegg.reaction/R02371;kegg.pathway/rn00240;kegg.orthology/K00876	Pyrimidine metabolism		Included by getKEGGModelFromOrganism (using HMMs)
	R1157	dUTP:cytidine 5'-phosphotransferase	dUTP[c] + CYTD[c] => CMP[c] + dUDP[c]	2.7.1.48	OJI83277.1	0	1000	0		kegg.reaction/R02372;kegg.pathway/rn00240;kegg.orthology/K00876	Pyrimidine metabolism		Included by getKEGGModelFromOrganism (using HMMs)
	R1158	UTP:cytidine 5'-phosphotransferase	UTP[c] + CYTD[c] => UDP[c] + CMP[c]	2.7.1.48	OJI83277.1	0	1000	0		kegg.reaction/R00516;kegg.pathway/rn00240;kegg.orthology/K00876	Pyrimidine metabolism		Included by getKEGGModelFromOrganism (using HMMs)
	R1159	dGTP:cytidine 5'-phosphotransferase	dGTP[c] + CYTD[c] => CMP[c] + dGDP[c]	2.7.1.48	OJI83277.1	0	1000	0		kegg.reaction/R02091;kegg.pathway/rn00240;kegg.orthology/K00876	Pyrimidine metabolism		Included by getKEGGModelFromOrganism (using HMMs)
	R1160	dTTP:cytidine 5'-phosphotransferase	dTTP[c] + CYTD[c] => CMP[c] + dTDP[c]	2.7.1.48	OJI83277.1	0	1000	0		kegg.reaction/R02096;kegg.pathway/rn00240;kegg.orthology/K00876	Pyrimidine metabolism		Included by getKEGGModelFromOrganism (using HMMs)
	R1161	ATP:cytidine 5'-phosphotransferase	ATP[c] + CYTD[c] => ADP[c] + CMP[c]	2.7.1.48	OJI83277.1	0	1000	0		kegg.reaction/R00513;kegg.pathway/rn00240;kegg.orthology/K00876;rhea/24677	Pyrimidine metabolism		Included by getKEGGModelFromOrganism (using HMMs)
	R1162	Cytidine aminohydrolase	H2O[c] + CYTD[c] => NH3[c] + URI[c]	3.5.4.5	OJI89236.1	0	1000	0		kegg.reaction/R01878;kegg.pathway/rn00240;kegg.orthology/K01489;rhea/16072	Pyrimidine metabolism		Included by manual blast of A.niger protein sequence with Aspergillus tubingensis CBS 134.48 genome
	R1163	deoxycytidine aminohydrolase	H2O[c] + DC[c] => NH3[c] + DU[c]	3.5.4.5	OJI89236.1	0	1000	0		kegg.reaction/R02485;kegg.pathway/rn00240;kegg.orthology/K01489;kegg.orthology/K10989;rhea/13436	Pyrimidine metabolism		Included by manual blast of A.niger protein sequence with Aspergillus tubingensis CBS 134.48 genome
	R1164	CMP glycosylase	CMP[c] + H2O[c] => CYTS[c] + R5P[c]	3.2.2.10		0	1000	0			Pyrimidine metabolism		Included from A.niger model
	R1165	HCO3-:L-glutamine amido-ligase (ADP-forming, carbamate-phosphorylating)	H2O[c] + 2 ATP[c] + GLN[c] + HCO3-[c] => 2 ADP[c] + PI[c] + GLU[c] + CAP[c]	6.3.5.5	OJI91154.1 and OJI83939.1 and OJI84442.1	0	1000	0		kegg.reaction/R00575;kegg.pathway/rn00240;kegg.pathway/rn00250;kegg.module/M00051;kegg.orthology/K01954;kegg.orthology/K01955;kegg.orthology/K01956;kegg.orthology/K11540;kegg.orthology/K11541;rhea/18636	Pyrimidine metabolism;Alanine, aspartate and glutamate metabolism		Included by getKEGGModelFromOrganism (using HMMs)
	R1166	carbamoyl-phosphate:L-aspartate carbamoyltransferase	ASP[c] + CAP[c] => PI[c] + CAASP[c]	2.1.3.2	OJI91154.1 or OJI83939.1	0	1000	0		kegg.reaction/R01397;kegg.pathway/rn00240;kegg.pathway/rn00250;kegg.module/M00051;kegg.orthology/K11540;kegg.orthology/K11541;rhea/20016	Pyrimidine metabolism;Alanine, aspartate and glutamate metabolism		Included by getKEGGModelFromOrganism (using HMMs)
	R1167	5,10-Methylenetetrahydrofolate:dUMP C-methyltransferase	METTHF[c] + dUMP[c] => dTMP[c] + DHF[c]	2.1.1.45	OJI89869.1	0	1000	0		kegg.reaction/R02101;kegg.pathway/rn00240;kegg.pathway/rn00670;kegg.module/M00053;kegg.orthology/K00560;kegg.orthology/K13998;rhea/12107	Pyrimidine metabolism;One carbon pool by folate		Included by getKEGGModelFromOrganism (using HMMs)
	R1168	(R)-Lactate:NAD+ oxidoreductase	NADH[c] + PYR[c] + H+[c] <=> NAD+[c] + LAC[c]	ec-code/1.1.1.28	OJI86572.1	-1000	1000	0		kegg.reaction/R00704;kegg.pathway/rn00620;kegg.orthology/K03778;rhea/16372	Pyruvate metabolism		Included by getKEGGModelFromOrganism (using HMMs)
	R1169	(R)-S-Lactoylglutathione methylglyoxal-lyase (isomerizing)	LGT[c] <=> RGT[c] + MTHGXL[c]	ec-code/4.4.1.5	OJI82734.1	-1000	1000	0		kegg.reaction/R02530;kegg.pathway/rn00620;kegg.orthology/K01759;rhea/19072	Pyruvate metabolism		Included by getKEGGModelFromOrganism (using HMMs)
	R1170	(R)-S-Lactoylglutathione hydrolase	H2O[c] + LGT[c] => RGT[c] + LAC[c]	ec-code/3.1.2.6	OJI89340.1	0	1000	0		kegg.reaction/R01736;kegg.pathway/rn00620;kegg.orthology/K01069;rhea/25248	Pyruvate metabolism		Included by getKEGGModelFromOrganism (using HMMs)
	R1171	(S)-lactate:oxygen 2-oxidoreductase (decarboxylating)	O2[c] + LLAC[c] => H2O[c] + CO2[c] + AC[c]	ec-code/1.13.12.4	OJI87243.1 or OJI81466.1	0	1000	0		kegg.reaction/R00319;kegg.pathway/rn00620;kegg.orthology/K00467;rhea/16516	Pyruvate metabolism		Included by manual blast of M. smegmatis protein sequence with Aspergillus tubingensis CBS 134.48 genome (Giegel et al., 1989)
	R1172	malate dehydrogenase (NAD-specific) (malic enzyme)(MAE1)	NAD+[m] + MAL[m] <=> NADH[m] + CO2[m] + PYR[m] + H+[m]	ec-code/1.1.1.38;ec-code/1.1.1.39	OJI88750.1 or OJI80672.1	-1000	1000	0		kegg.reaction/R00214;kegg.pathway/rn00620;kegg.pathway/rn00710;kegg.module/M00171;kegg.orthology/K00027;rhea/12656	Pyruvate metabolism;Carbon fixation in photosynthetic organisms		Included by getKEGGModelFromOrganism (using HMMs); Ghaemmaghami et al., 2003
	R1173	malate dehydrogenase (NADP-specific) (malic enzyme) (ME2 or ME3)	NADP+[m] + MAL[m] <=> NADPH[m] + CO2[m] + PYR[m] + H+[m]	ec-code/1.1.1.40	OJI80672.1	-1000	1000	0		kegg.reaction/R00216;kegg.pathway/rn00620;kegg.pathway/rn00710;kegg.module/M00169;kegg.orthology/K00029;rhea/18256	Pyruvate metabolism;Carbon fixation in photosynthetic organisms		Included by getKEGGModelFromOrganism (using HMMs); Pongratz et al., 2007
	R1174	(S)-lactaldehyde:NADP+ oxidoreductase	NADPH[c] + H+[c] + MTHGXL[c] => NADP+[c] + LLACAL[c]	ec-code/1.1.1.283	OJI82857.1 or OJI87276.1	0	1000	0		kegg.reaction/R02260;kegg.pathway/rn00620;kegg.pathway/rn00640;kegg.orthology/K17741	Pyruvate metabolism;Propanoate metabolism		Included by manual blast of S.cerevisiae protein sequence with Aspergillus tubingensis CBS 134.48 genome (Chen et al., 2003; Inoue et al., 1992)
	R1175	2,5-diamino-6-(5-phospho-D-ribitylamino)pyrimidin-4(3H)-one:NAD+ 1'-oxidoreductase	NADH[c] + H+[c] + D6RP5P[c] <=> NAD+[c] + D6RIP5P[c]	ec-code/1.1.1.302	OJI89920.1 or OJI87234.1	-1000	1000	0		kegg.reaction/R09375;kegg.pathway/rn00740;kegg.orthology/K14654;rhea/27277	Riboflavin metabolism		Included by getKEGGModelFromOrganism (using HMMs)
	R1176	2,5-diamino-6-(5-phospho-D-ribitylamino)pyrimidin-4(3H)-one:NADP+ 1'-oxidoreductase	NADPH[c] + H+[c] + D6RP5P[c] => NADP+[c] + D6RIP5P[c]	ec-code/1.1.1.302	OJI89920.1 or OJI87234.1	0	1000	0		kegg.reaction/R09376;kegg.pathway/rn00740;kegg.orthology/K14654;rhea/27281	Riboflavin metabolism		Included by getKEGGModelFromOrganism (using HMMs)
	R1177	2,5-diamino-6-(5-phospho-D-ribitylamino)pyrimidin-4(3H)-one 2-aminohydrolase	H2O[c] + D6RIP5P[c] <=> NH3[c] + 5APRBU[c]		OJI79446.1	-1000	1000	0		kegg.reaction/R09377;kegg.pathway/rn00740;kegg.orthology/K14655	Riboflavin metabolism		Included by getKEGGModelFromOrganism (using HMMs)
	R1178	phosphoric monoester hydrolase	2 H+[c] + H2O[c] + 5APRBU[c] => PI[c] + 5N6RU[c]	3.1.3.104	OJI91364.1 or OJI82540.1 or OJI90089.1	0	1000	0			Riboflavin metabolism		Included by manual blast of A. niger protein sequence (Upton et al., 2020) with Aspergillus tubingensis CBS 134.48 genome (Chen et al., 2003; Inoue et al., 1992)
	R1179	D-ribulose 5-phosphate formate-lyase (L-3,4-dihydroxybutan-2-one 4-phosphate-forming)	RL5P[c] => FOR[c] + 2H3OBUTP[c]	ec-code/4.1.99.12	OJI91361.1	0	1000	0		kegg.reaction/R07281;kegg.pathway/rn00740;kegg.module/M00125;kegg.orthology/K02858;rhea/18460	Riboflavin metabolism		Included by getKEGGModelFromOrganism (using HMMs)
	R1180	5-amino-6-(D-ribitylamino)uracil butanedionetransferase	5N6RU[c] + 2H3OBUTP[c] => 2 H2O[c] + PI[c] + 6M7M8RIBLUMA[c]	ec-code/2.5.1.78	OJI90520.1	0	1000	0		kegg.reaction/R04457;kegg.pathway/rn00740;kegg.module/M00125;kegg.orthology/K00794;rhea/26155	Riboflavin metabolism		Included by manual blast of A.niger protein sequence with Aspergillus tubingensis CBS 134.48 genome
	R1181	6,7-Dimethyl-8-(1-D-ribityl)lumazine:6,7-dimethyl-8-(1-D-ribityl)lumazine 2,3-butanediyltransferase	2 6M7M8RIBLUMA[c] => RIBF[c] + 5N6RU[c]	ec-code/2.5.1.9	OJI90373.1	0	1000	0		kegg.reaction/R00066;kegg.pathway/rn00740;kegg.module/M00125;kegg.orthology/K00793;rhea/20775	Riboflavin metabolism		Included by getKEGGModelFromOrganism (using HMMs)
	R1182	ATP:riboflavin 5'-phosphotransferase	ATP[c] + RIBF[c] => ADP[c] + FMN[c]	ec-code/2.7.1.26	OJI85899.1	0	1000	0		kegg.reaction/R00549;kegg.pathway/rn00740;kegg.module/M00125;kegg.orthology/K00861;rhea/14360	Riboflavin metabolism		Included by getKEGGModelFromOrganism (using HMMs)
	R1183	ATP:FMN adenylyltransferase	ATP[c] + FMN[c] => PPI[c] + FAD[c]	ec-code/2.7.7.2	OJI91183.1	0	1000	0		kegg.reaction/R00161;kegg.pathway/rn00740;kegg.module/M00125;kegg.orthology/K00953;rhea/17240	Riboflavin metabolism		Included by getKEGGModelFromOrganism (using HMMs)
	R1184	riboflavin-5-phosphate phosphohydrolase	H2O[c] + FMN[c] => PI[c] + RIBF[c]	ec-code/3.1.3.2	OJI80249.1 or OJI85173.1 or OJI89143.1 or OJI91575.1 or OJI81351.1 or OJI87897.1 or OJI81276.1 or OJI82025.1	0	1000	0		kegg.reaction/R00548;kegg.pathway/rn00740;kegg.orthology/K01078;kegg.orthology/K14394;rhea/35590	Riboflavin metabolism		Included by getKEGGModelFromOrganism (using HMMs)
	R1185	GTP 7,8-8,9-dihydrolase (diphosphate-forming)	3 H2O[c] + GTP[c] <=> PPI[c] + FOR[c] + D6RP5P[c]	ec-code/3.5.4.25	OJI91066.1 or OJI84595.1	-1000	1000	0		kegg.reaction/R00425;kegg.pathway/rn00740;kegg.pathway/rn00790;kegg.module/M00125;kegg.orthology/K01497;rhea/23707	Riboflavin metabolism;Folate biosynthesis		Included by getKEGGModelFromOrganism (using HMMs)
	R1186	Sphingosine hydroxylase/ syringomycin response protein 2	C18SPH[c] + NADPH[c] + O2[c] => C18PSPH[c] + H2O[c] + NADP+[c]	1.14.18.5	OJI86548.1	0	1000	0			Sphingolipid metabolism		Brandl et al., 2018
	R1187	Sphingosine hydroxylase/ syringomycin response protein 2	C20SPH[c] + NADPH[c] + O2[c] => C20PSPH[c] + H2O[c] + NADP+[c]	1.14.18.5	OJI86548.1	0	1000	0			Sphingolipid metabolism		Brandl et al., 2018
	R1188	Ceramide synthase	C180COA[c] + C18PSPH[c] => CERB1A[c] + CoA[c]	2.3.1.24	OJI82575.1	0	1000	0			Sphingolipid metabolism		Brandl et al., 2018
	R1189	Ceramide synthase	C181COA[c] + C18PSPH[c] => CERB1B[c] + CoA[c]	2.3.1.24	OJI82575.1	0	1000	0			Sphingolipid metabolism		Brandl et al., 2018
	R1190	Ceramide synthase	C180COA[c] + C20PSPH[c] => CERB1C[c] + CoA[c]	2.3.1.24	OJI82575.1	0	1000	0			Sphingolipid metabolism		Brandl et al., 2018
	R1191	Ceramide synthase	C181COA[c] + C20PSPH[c] => CERB1D[c] + CoA[c]	2.3.1.24	OJI82575.1	0	1000	0			Sphingolipid metabolism		Brandl et al., 2018
	R1192	Artificial reaction	0.25 CERB1A[c] + 0.25 CERB1B[c] + 0.25 CERB1C[c] + 0.25 CERB1D[c] => CERB1[c]			0	1000	0			Sphingolipid metabolism		Brandl et al., 2018
	R1193	Ceramide synthase	C180COA[c] + C18SPH[c] => CERB2A[c] + CoA[c]	2.3.1.24	OJI82575.1	0	1000	0			Sphingolipid metabolism		Brandl et al., 2018
	R1194	Ceramide synthase	C181COA[c] + C18SPH[c] => CERB2B[c] + CoA[c]	2.3.1.24	OJI82575.1	0	1000	0			Sphingolipid metabolism		Brandl et al., 2018
	R1195	Ceramide synthase	C180COA[c] + C20SPH[c] => CERB2C[c] + CoA[c]	2.3.1.24	OJI82575.1	0	1000	0			Sphingolipid metabolism		Brandl et al., 2018
	R1196	Ceramide synthase	C181COA[c] + C20SPH[c] => CERB2D[c] + CoA[c]	2.3.1.24	OJI82575.1	0	1000	0			Sphingolipid metabolism		Brandl et al., 2018
	R1197	Artificial reaction	0.25 CERB2A[c] + 0.25 CERB2B[c] + 0.25 CERB2C[c] + 0.25 CERB2D[c] => CERB2[c]			0	1000	0			Sphingolipid metabolism		Brandl et al., 2018
	R1198	2-hydroxyacylsphingosine 1-beta-galactosyltransferase	CERB2A[c] + UDPGAL[c] => GALCERA[c] + UDP[c]	2.4.1.45	OJI80901.1	0	1000	0			Sphingolipid metabolism		Brandl et al., 2018
	R1199	2-hydroxyacylsphingosine 1-beta-galactosyltransferase	CERB2B[c] + UDPGAL[c] => GALCERB[c] + UDP[c]	2.4.1.45	OJI80901.1	0	1000	0			Sphingolipid metabolism		Brandl et al., 2018
	R1200	Artifical reaction	0.5 GALCERA[c] + 0.5 GALCERB[c] => GALCER[c]			0	1000	0			Sphingolipid metabolism		Brandl et al., 2018
	R1201	Ceramidase	CERB1A[c] + H2O[c] => C180[c] + C18PSPH[c]	3.5.1.23	OJI90398.1	0	1000	0			Sphingolipid metabolism		Brandl et al., 2018
	R1202	Ceramide synthase	C180COA[c] + C191SPH[c] => CEREB1[c] + CoA[c]	2.3.1.24	OJI82575.1	0	1000	0			Sphingolipid metabolism		Brandl et al., 2018
	R1203	2-hydroxyacylsphingosine 1-beta-glucosyltransferase	CEREB1[c] + UDPG[c] => GLUCER1[c] + UDP[c]	2.4.1.80	OJI81856.1	0	1000	0			Sphingolipid metabolism		Brandl et al., 2018
[truncated: 836 more rows]

## Sheet: METS
#	ID	NAME	MIRIAM	COMPOSITION	InChI	COMPARTMENT	REPLACEMENT ID
[truncated: 1,657 more rows]

## Sheet: Reactions_added_for_dFBA
Name	Equation	Lower bound	Upper bound	Objective
[truncated: 16 more rows]
