# Supplementary material for: Reconstruction of a genome-scale metabolic model and in-silico flux analysis of Aspergillus tubingensis: a non-mycotoxinogenic citric acid-producing fungus
Source: Biotechnol Biofuels Bioprod. 2024 May 28;17:70. doi: 10.1186/s13068-024-02506-4 (PMC11134751; doi:10.1186/s13068-024-02506-4)
Supplement: Supplementary file 6 — Additional file 6. The model in SBML format. [file 13068_2024_2506_MOESM6_ESM.xml]

<?xml version="1.0" encoding="UTF-8"?>
<sbml xmlns="http://www.sbml.org/sbml/level3/version1/core" xmlns:fbc="http://www.sbml.org/sbml/level3/version1/fbc/version2" metaid="meta_" sboTerm="SBO:0000624" level="3" version="1" fbc:required="false">
  <model metaid="meta2_" fbc:strict="true">
    <listOfUnitDefinitions>
      <unitDefinition id="mmol_per_gDW_per_hr">
        <listOfUnits>
          <unit kind="mole" exponent="1" scale="-3" multiplier="1" />
	  <unit kind="gram" exponent="-1" scale="0" multiplier="1" />
	  <unit kind="second" exponent="-1" scale="0" multiplier="3600" />
	</listOfUnits>
      </unitDefinition>
    </listOfUnitDefinitions>
    <listOfCompartments>
      <compartment constant="true" name="Peroxisome" id="p" />
      <compartment constant="true" name="Cytoplasm" id="c" />
      <compartment constant="true" name="Mitochondria" id="m" />
      <compartment constant="true" name="Extracellular" id="e" />
    </listOfCompartments>
    <listOfSpecies>
      <species boundaryCondition="false" constant="false" hasOnlySubstanceUnits="false" compartment="c" name="Acceptor" id="M_ACPT_c">
      </species>
      <species boundaryCondition="false" constant="false" hasOnlySubstanceUnits="false" compartment="c" name="Reduced acceptor" id="M_RACPT_c">
      </species>
      <species boundaryCondition="false" constant="false" hasOnlySubstanceUnits="false" compartment="m" name="Glutaryl-CoA(mt)" id="M_GCOA_m">
      </species>
      <species boundaryCondition="false" constant="false" hasOnlySubstanceUnits="false" compartment="c" name="Dolichyl beta-D-glucosyl phosphate" id="M_DOBGP_c">
      </species>
      <species boundaryCondition="false" constant="false" hasOnlySubstanceUnits="false" compartment="c" name="4-Amino-5-hydroxymethyl-2-methylpyrimidine" id="M_4AHMMP_c">
      </species>
      <species boundaryCondition="false" constant="false" hasOnlySubstanceUnits="false" compartment="c" name="Tetrahydropteroyltri-L-glutamate" id="M_THYTG_c">
      </species>
      <species boundaryCondition="false" constant="false" hasOnlySubstanceUnits="false" compartment="c" name="L-1-Pyrroline-3-hydroxy-5-carboxylate" id="M_P3HY5C_c">
      </species>
      <species boundaryCondition="false" constant="false" hasOnlySubstanceUnits="false" compartment="c" name="5-(2-Hydroxyethyl)-4-methylthiazole" id="M_THZ_c">
      </species>
      <species boundaryCondition="false" constant="false" hasOnlySubstanceUnits="false" compartment="c" name="5-Methyltetrahydropteroyltri-L-glutamate" id="M_5MTGYPTG_c">
        </species>
        <species boundaryCondition="false" constant="false" hasOnlySubstanceUnits="false" compartment="c" name="L-4-Hydroxyglutamate semialdehyde" id="M_4HYGSA_c">
        </species>
        <species boundaryCondition="false" constant="false" hasOnlySubstanceUnits="false" compartment="c" name="(4R)-4-Hydroxy-2-oxoglutarate" id="M_4HY2OG_c">
        </species>
        <species boundaryCondition="false" constant="false" hasOnlySubstanceUnits="false" compartment="c" name="L-erythro-4-Hydroxyglutamate" id="M_LE4HYG_c">
        </species>
        <species boundaryCondition="false" constant="false" hasOnlySubstanceUnits="false" compartment="c" name="2'-Deoxyinosine 5'-phosphate" id="M_2DI5P_c">
        </species>
        <species boundaryCondition="false" constant="false" hasOnlySubstanceUnits="false" compartment="c" name="(S)-2,3,4,5-Tetrahydropyridine-2-carboxylate" id="M_P6C_c">
        </species>
        <species boundaryCondition="false" constant="false" hasOnlySubstanceUnits="false" compartment="c" name="S-(Hydroxymethyl)glutathione" id="M_HMGLU_c">
        </species>
        <species boundaryCondition="false" constant="false" hasOnlySubstanceUnits="false" compartment="c" name="Sulfur-carrier protein" id="M_SCP_c" fbc:chemicalFormula="C4H7N2O3R">
        </species>
        <species boundaryCondition="false" constant="false" hasOnlySubstanceUnits="false" compartment="c" name="Thiocarboxy-[sulfur-carrier protein]" id="M_TSCP_c" fbc:chemicalFormula="C4H7N2O2SR">
        </species>
        <species boundaryCondition="false" constant="false" hasOnlySubstanceUnits="false" compartment="m" name="3-Methyl-1-hydroxybutyl-ThPP" id="M_3M1HYB_m">
        </species>
        <species boundaryCondition="false" constant="false" hasOnlySubstanceUnits="false" compartment="m" name="[Dihydrolipoyllysine-residue (2-methylpropanoyl)transferase]S-(3-methylbutanoyl)dihydrolipoyllysine" id="M_3MBDHYL_m" fbc:chemicalFormula="C13H24NO2S2R">
        </species>
        <species boundaryCondition="false" constant="false" hasOnlySubstanceUnits="false" compartment="m" name="2-Methyl-1-hydroxypropyl-ThPP" id="M_2M1HYP_m">
        </species>
        <species boundaryCondition="false" constant="false" hasOnlySubstanceUnits="false" compartment="m" name="[Dihydrolipoyllysine-residue (2-methylpropanoyl)transferase]S-(2-methylpropanoyl)dihydrolipoyllysine" id="M_2MPDHYL_m" fbc:chemicalFormula="C12H22NO2S2R">
        </species>
        <species boundaryCondition="false" constant="false" hasOnlySubstanceUnits="false" compartment="m" name="2-Methyl-1-hydroxybutyl-ThPP" id="M_2M1HB_m">
        </species>
        <species boundaryCondition="false" constant="false" hasOnlySubstanceUnits="false" compartment="m" name="[Dihydrolipoyllysine-residue (2-methylpropanoyl)transferase]S-(2-methylbutanoyl)dihydrolipoyllysine" id="M_2MBDHYL_m" fbc:chemicalFormula="C13H24NO2S2R">
        </species>
        <species boundaryCondition="false" constant="false" hasOnlySubstanceUnits="false" compartment="c" name="[Protein]-dehydroalanine" id="M_DHALA_c" fbc:chemicalFormula="C4H4N2O2R2">
        </species>
        <species boundaryCondition="false" constant="false" hasOnlySubstanceUnits="false" compartment="c" name="N-Acetyl-D-glucosaminyldiphosphodolichol (G00001)" id="M_G00001_c">
        </species>
        <species boundaryCondition="false" constant="false" hasOnlySubstanceUnits="false" compartment="c" name="N,N'-Chitobiosyldiphosphodolichol" id="M_CHBIO_c">
        </species>
        <species boundaryCondition="false" constant="false" hasOnlySubstanceUnits="false" compartment="c" name="GDP-D-mannose" id="M_GDPDM_c">
        </species>
        <species boundaryCondition="false" constant="false" hasOnlySubstanceUnits="false" compartment="c" name="Dolichyl phosphate D-mannose (G10617)" id="M_G10617_c">
        </species>
        <species boundaryCondition="false" constant="false" hasOnlySubstanceUnits="false" compartment="c" name="Dolichyl D-glucosyl phosphate" id="M_DCDGP_c">
        </species>
        <species boundaryCondition="false" constant="false" hasOnlySubstanceUnits="false" compartment="c" name="Dolichyl phosphate (G10622)" id="M_G10622_c">
        </species>
        <species boundaryCondition="false" constant="false" hasOnlySubstanceUnits="false" compartment="c" name="5,10-Methylenetetrahydropteroyltri-L-glutamate" id="M_MTHYTG_c" fbc:chemicalFormula="C30H37N9O12">
        </species>
        <species boundaryCondition="false" constant="false" hasOnlySubstanceUnits="false" compartment="m" name="3-Hydroxypropionyl-CoA(m)" id="M_3HPCOA_m">
        </species>
        <species boundaryCondition="false" constant="false" hasOnlySubstanceUnits="false" compartment="c" name="5,7,24(28)-Ergostatrienol" id="M_ERGOSTI_c">
        </species>
        <species boundaryCondition="false" constant="false" hasOnlySubstanceUnits="false" compartment="c" name="3-Hydroxyoctadecanoyl-CoA" id="M_C18HCOA_c">
        </species>
        <species boundaryCondition="false" constant="false" hasOnlySubstanceUnits="false" compartment="c" name="(2E)-Octadecenoyl-CoA" id="M_C18DCOA_c">
        </species>
        <species boundaryCondition="false" constant="false" hasOnlySubstanceUnits="false" compartment="c" name="Thio-molybdenum cofactor" id="M_TMOC_c">
        </species>
        <species boundaryCondition="false" constant="false" hasOnlySubstanceUnits="false" compartment="c" name="Dolichyl phosphate D-mannose" id="M_DOCPM_c">
        </species>
        <species boundaryCondition="false" constant="false" hasOnlySubstanceUnits="false" compartment="c" name="Dolichyl diphosphate" id="M_DODIP_c">
        </species>
        <species boundaryCondition="false" constant="false" hasOnlySubstanceUnits="false" compartment="m" name="Propenoyl-CoA(m)" id="M_PROPE_m">
        </species>
        <species boundaryCondition="false" constant="false" hasOnlySubstanceUnits="false" compartment="c" name="Ferricytochrome b5" id="M_FERRIC_c">
        </species>
        <species boundaryCondition="false" constant="false" hasOnlySubstanceUnits="false" compartment="c" name="Ferrocytochrome b5" id="M_FERROC_c">
        </species>
        <species boundaryCondition="false" constant="false" hasOnlySubstanceUnits="false" compartment="m" name="3-Hydroxypropanoate" id="M_3HPROP_m">
        </species>
        <species boundaryCondition="false" constant="false" hasOnlySubstanceUnits="false" compartment="c" name="D-Fructose 1-phosphate" id="M_F1P_c">
        </species>
        <species boundaryCondition="false" constant="false" hasOnlySubstanceUnits="false" compartment="c" name="Melibiitol" id="M_MELIB_c">
        </species>
        <species boundaryCondition="false" constant="false" hasOnlySubstanceUnits="false" compartment="c" name="Epimelibiose" id="M_EPMELIB_c">
        </species>
        <species boundaryCondition="false" constant="false" hasOnlySubstanceUnits="false" compartment="c" name="L-Allothreonine" id="M_ATHRE_c">
        </species>
        <species boundaryCondition="false" constant="false" hasOnlySubstanceUnits="false" compartment="c" name="3-Sulfinylpyruvate" id="M_3SPYR_c">
        </species>
        <species boundaryCondition="false" constant="false" hasOnlySubstanceUnits="false" compartment="c" name="3-Aminopropanal" id="M_3APROP_c">
        </species>
        <species boundaryCondition="false" constant="false" hasOnlySubstanceUnits="false" compartment="c" name="3-Geranylgeranylindole" id="M_3GGL_c">
        </species>
        <species boundaryCondition="false" constant="false" hasOnlySubstanceUnits="false" compartment="c" name="10,11-Epoxy-3-geranylgeranylindole" id="M_E3GGL_c">
        </species>
        <species boundaryCondition="false" constant="false" hasOnlySubstanceUnits="false" compartment="c" name="Emindole SB" id="M_ESB_c">
        </species>
        <species boundaryCondition="false" constant="false" hasOnlySubstanceUnits="false" compartment="c" name="14,15-Epoxyemindole SB" id="M_EPSB_c">
        </species>
        <species boundaryCondition="false" constant="false" hasOnlySubstanceUnits="false" compartment="c" name="Paspaline" id="M_PASPA_c">
        </species>
        <species boundaryCondition="false" constant="false" hasOnlySubstanceUnits="false" compartment="c" name="Methanesulfonic acid" id="M_MSA_c">
        </species>
        <species boundaryCondition="false" constant="false" hasOnlySubstanceUnits="false" compartment="c" name="Protein asparagine" id="M_PASP_c" fbc:chemicalFormula="C5H7N3O3R2">
        </species>
        <species boundaryCondition="false" constant="false" hasOnlySubstanceUnits="false" compartment="c" name="3-oxooctadecanoyl-CoA" id="M_C18OCOA_c">
        </species>
        <species boundaryCondition="false" constant="false" hasOnlySubstanceUnits="false" compartment="c" name="D-Fructose 6-phosphate" id="M_DF6P_c">
        </species>
        <species boundaryCondition="false" constant="false" hasOnlySubstanceUnits="false" compartment="c" name="Hydroxypyruvate" id="M_HPYR_c">
        </species>
        <species boundaryCondition="false" constant="false" hasOnlySubstanceUnits="false" compartment="c" name="Cellobiose" id="M_CELLOB_c">
        </species>
        <species boundaryCondition="false" constant="false" hasOnlySubstanceUnits="false" compartment="e" name="Cellobiose(e)" id="M_CELLOB_e">
        </species>
        <species boundaryCondition="false" constant="false" hasOnlySubstanceUnits="false" compartment="c" name="Acetyl phosphate" id="M_ACTP_c">
        </species>
        <species boundaryCondition="false" constant="false" hasOnlySubstanceUnits="false" compartment="c" name="Riboflavin" id="M_RIBF_c">
        </species>
        <species boundaryCondition="false" constant="false" hasOnlySubstanceUnits="false" compartment="c" name="Glutamate" id="M_GLUT_c">
        </species>
        <species boundaryCondition="false" constant="false" hasOnlySubstanceUnits="false" compartment="c" name="Tryptamine" id="M_TRYPTA_c">
        </species>
        <species boundaryCondition="false" constant="false" hasOnlySubstanceUnits="false" compartment="c" name="Itaconate" id="M_ITA_c">
        </species>
        <species boundaryCondition="false" constant="false" hasOnlySubstanceUnits="false" compartment="e" name="Itaconate(e)" id="M_ITA_e">
        </species>
        <species boundaryCondition="false" constant="false" hasOnlySubstanceUnits="false" compartment="c" name="Itaconyl-CoA" id="M_ITACOA_c" fbc:chemicalFormula="C26H40N7O19P3S">
        </species>
        <species boundaryCondition="false" constant="false" hasOnlySubstanceUnits="false" compartment="c" name="(3S)-Citramalyl-CoA" id="M_CMCOA_c" fbc:chemicalFormula="C26H42N7O20P3S">
        </species>
        <species boundaryCondition="false" constant="false" hasOnlySubstanceUnits="false" compartment="c" name="D-Citramalate" id="M_CM_c" fbc:chemicalFormula="C5H8O5">
        </species>
        <species boundaryCondition="false" constant="false" hasOnlySubstanceUnits="false" compartment="e" name="D-Citramalate (e)" id="M_CM_e" fbc:chemicalFormula="C5H8O5">
        </species>
        <species boundaryCondition="false" constant="false" hasOnlySubstanceUnits="false" compartment="c" name="Betaine aldehyde" id="M_BTA_c">
        </species>
        <species boundaryCondition="false" constant="false" hasOnlySubstanceUnits="false" compartment="c" name="Indole-3-acetaldehyde" id="M_I3A_c">
        </species>
        <species boundaryCondition="false" constant="false" hasOnlySubstanceUnits="false" compartment="c" name="Pantetheine" id="M_PATE_c">
        </species>
        <species boundaryCondition="false" constant="false" hasOnlySubstanceUnits="false" compartment="c" name="Mercaptopyruvate" id="M_MPYR_c">
        </species>
        <species boundaryCondition="false" constant="false" hasOnlySubstanceUnits="false" compartment="c" name="1,3-Diaminopropane" id="M_13DAP_c">
        </species>
        <species boundaryCondition="false" constant="false" hasOnlySubstanceUnits="false" compartment="c" name="Hydroxyproline" id="M_HPRO_c">
        </species>
        <species boundaryCondition="false" constant="false" hasOnlySubstanceUnits="false" compartment="c" name="Pyroglutamic acid" id="M_PCA_c">
        </species>
        <species boundaryCondition="false" constant="false" hasOnlySubstanceUnits="false" compartment="c" name="Aminoacetone" id="M_AACE_c">
        </species>
        <species boundaryCondition="false" constant="false" hasOnlySubstanceUnits="false" compartment="c" name="Cellodextrin" id="M_CELLOD_c">
        </species>
        <species boundaryCondition="false" constant="false" hasOnlySubstanceUnits="false" compartment="e" name="Cellodextrin (e)" id="M_CELLOD_e">
        </species>
        <species boundaryCondition="false" constant="false" hasOnlySubstanceUnits="false" compartment="c" name="Dextrin" id="M_DEXTRIN_c">
        </species>
        <species boundaryCondition="false" constant="false" hasOnlySubstanceUnits="false" compartment="e" name="Dextrin(e)" id="M_DEXTRIN_e">
        </species>
        <species boundaryCondition="false" constant="false" hasOnlySubstanceUnits="false" compartment="c" name="beta-D-Fructose" id="M_bFRU_c">
        </species>
        <species boundaryCondition="false" constant="false" hasOnlySubstanceUnits="false" compartment="e" name="beta-D-Fructose(e)" id="M_bFRU_e">
        </species>
        <species boundaryCondition="false" constant="false" hasOnlySubstanceUnits="false" compartment="c" name="L-Rhamnofuranose" id="M_RFU_c">
        </species>
        <species boundaryCondition="false" constant="false" hasOnlySubstanceUnits="false" compartment="e" name="L-Rhamnofuranose(e)" id="M_RFU_e">
        </species>
        <species boundaryCondition="false" constant="false" hasOnlySubstanceUnits="false" compartment="c" name="(Indol-3-yl)acetamide" id="M_I3AC_c">
        </species>
        <species boundaryCondition="false" constant="false" hasOnlySubstanceUnits="false" compartment="c" name="3',5'-Cyclic AMP" id="M_cAMP_c">
        </species>
        <species boundaryCondition="false" constant="false" hasOnlySubstanceUnits="false" compartment="e" name="3',5'-Cyclic AMP(e)" id="M_cAMP_e">
        </species>
        <species boundaryCondition="false" constant="false" hasOnlySubstanceUnits="false" compartment="c" name="D-Glucosaminide" id="M_GLUA_c">
        </species>
        <species boundaryCondition="false" constant="false" hasOnlySubstanceUnits="false" compartment="e" name="D-Glucosaminide(e)" id="M_GLUA_e">
        </species>
        <species boundaryCondition="false" constant="false" hasOnlySubstanceUnits="false" compartment="c" name="Dolichyl phosphate" id="M_DOL20P_c">
        </species>
        <species boundaryCondition="false" constant="false" hasOnlySubstanceUnits="false" compartment="c" name="Dolichol" id="M_DOL20_c" fbc:chemicalFormula="C100H164O">
        </species>
        <species boundaryCondition="false" constant="false" hasOnlySubstanceUnits="false" compartment="m" name="Biotin (mt)" id="M_BT_m">
        </species>
        <species boundaryCondition="false" constant="false" hasOnlySubstanceUnits="false" compartment="e" name="Biotin (e)" id="M_BT_e">
        </species>
        <species boundaryCondition="false" constant="false" hasOnlySubstanceUnits="false" compartment="c" name="Biotin (c)" id="M_BT_c">
        </species>
        <species boundaryCondition="false" constant="false" hasOnlySubstanceUnits="false" compartment="c" name="1-acyl-sn-glycerol-3-phosphate used for cardiolipin" id="M_CLAGL3P_c" fbc:chemicalFormula="C4H8O7PR">
        </species>
        <species boundaryCondition="false" constant="false" hasOnlySubstanceUnits="false" compartment="e" name="Inositol 1-phosphate" id="M_1PMYO_e">
        </species>
        <species boundaryCondition="false" constant="false" hasOnlySubstanceUnits="false" compartment="c" name="Monoacylglycerol-3-phosphate" id="M_MAGLYP_c" fbc:chemicalFormula="C3H8O6PR">
        </species>
        <species boundaryCondition="false" constant="false" hasOnlySubstanceUnits="false" compartment="c" name="Ribonucleic acid" id="M_RNA_c">
        </species>
        <species boundaryCondition="false" constant="false" hasOnlySubstanceUnits="false" compartment="c" name="Lysophosphatidylcholine" id="M_LPC_c" fbc:chemicalFormula="C22H46NO7P">
        </species>
        <species boundaryCondition="false" constant="false" hasOnlySubstanceUnits="false" compartment="c" name="Lysophosphatidylethanolamine" id="M_LPE_c" fbc:chemicalFormula="C5H12NO6PR2">
        </species>
        <species boundaryCondition="false" constant="false" hasOnlySubstanceUnits="false" compartment="c" name="H2O" id="M_H2O_c">
        </species>
        <species boundaryCondition="false" constant="false" hasOnlySubstanceUnits="false" compartment="m" name="H2O (mitochondria)" id="M_H2O_m">
        </species>
        <species boundaryCondition="false" constant="false" hasOnlySubstanceUnits="false" compartment="p" name="H2O (p)" id="M_H2O_p">
        </species>
        <species boundaryCondition="false" constant="false" hasOnlySubstanceUnits="false" compartment="e" name="H2O (e)" id="M_H2O_e">
        </species>
        <species boundaryCondition="false" constant="false" hasOnlySubstanceUnits="false" compartment="c" name="ATP" id="M_ATP_c">
        </species>
        <species boundaryCondition="false" constant="false" hasOnlySubstanceUnits="false" compartment="m" name="ATP (mitochondria)" id="M_ATP_m">
        </species>
        <species boundaryCondition="false" constant="false" hasOnlySubstanceUnits="false" compartment="p" name="ATP (p)" id="M_ATP_p">
        </species>
        <species boundaryCondition="false" constant="false" hasOnlySubstanceUnits="false" compartment="e" name="ATP (e)" id="M_ATP_e">
        </species>
        <species boundaryCondition="false" constant="false" hasOnlySubstanceUnits="false" compartment="c" name="NAD+" id="M_NAD_c">
        </species>
        <species boundaryCondition="false" constant="false" hasOnlySubstanceUnits="false" compartment="m" name="NAD+ (mitochondria)" id="M_NAD_m">
        </species>
        <species boundaryCondition="false" constant="false" hasOnlySubstanceUnits="false" compartment="p" name="NAD+ (p)" id="M_NAD_p">
        </species>
        <species boundaryCondition="false" constant="false" hasOnlySubstanceUnits="false" compartment="c" name="NADH" id="M_NADH_c">
        </species>
        <species boundaryCondition="false" constant="false" hasOnlySubstanceUnits="false" compartment="m" name="NADH (mitochondria)" id="M_NADH_m">
        </species>
        <species boundaryCondition="false" constant="false" hasOnlySubstanceUnits="false" compartment="p" name="NADH (p)" id="M_NADH_p">
        </species>
        <species boundaryCondition="false" constant="false" hasOnlySubstanceUnits="false" compartment="c" name="NADPH" id="M_NADPH_c">
        </species>
        <species boundaryCondition="false" constant="false" hasOnlySubstanceUnits="false" compartment="m" name="NADPH(mitochondria)" id="M_NADPH_m">
        </species>
        <species boundaryCondition="false" constant="false" hasOnlySubstanceUnits="false" compartment="p" name="NADPH(p)" id="M_NADPH_p">
        </species>
        <species boundaryCondition="false" constant="false" hasOnlySubstanceUnits="false" compartment="c" name="NADP+" id="M_NADP_c">
        </species>
        <species boundaryCondition="false" constant="false" hasOnlySubstanceUnits="false" compartment="m" name="NADP+(mitochondria)" id="M_NADP_m">
        </species>
        <species boundaryCondition="false" constant="false" hasOnlySubstanceUnits="false" compartment="p" name="NADP+(p)" id="M_NADP_p">
        </species>
        <species boundaryCondition="false" constant="false" hasOnlySubstanceUnits="false" compartment="c" name="Oxygen" id="M_O2_c">
        </species>
        <species boundaryCondition="false" constant="false" hasOnlySubstanceUnits="false" compartment="m" name="Oxygen (mitochondria)" id="M_O2_m">
        </species>
        <species boundaryCondition="false" constant="false" hasOnlySubstanceUnits="false" compartment="p" name="Oxygen (p)" id="M_O2_p">
        </species>
        <species boundaryCondition="false" constant="false" hasOnlySubstanceUnits="false" compartment="e" name="Oxygen (e)" id="M_O2_e">
        </species>
        <species boundaryCondition="false" constant="false" hasOnlySubstanceUnits="false" compartment="c" name="ADP" id="M_ADP_c">
        </species>
        <species boundaryCondition="false" constant="false" hasOnlySubstanceUnits="false" compartment="m" name="ADP (mitochondria)" id="M_ADP_m">
        </species>
        <species boundaryCondition="false" constant="false" hasOnlySubstanceUnits="false" compartment="p" name="ADP (p)" id="M_ADP_p">
        </species>
        <species boundaryCondition="false" constant="false" hasOnlySubstanceUnits="false" compartment="c" name="Orthophosphate" id="M_PI_c">
        </species>
        <species boundaryCondition="false" constant="false" hasOnlySubstanceUnits="false" compartment="m" name="Orthophosphate (mitochondria)" id="M_PI_m">
        </species>
        <species boundaryCondition="false" constant="false" hasOnlySubstanceUnits="false" compartment="e" name="Orthophosphate (e)" id="M_PI_e">
        </species>
        <species boundaryCondition="false" constant="false" hasOnlySubstanceUnits="false" compartment="p" name="Orthophosphate(p)" id="M_PI_p">
        </species>
        <species boundaryCondition="false" constant="false" hasOnlySubstanceUnits="false" compartment="c" name="CoA" id="M_CoA_c">
        </species>
        <species boundaryCondition="false" constant="false" hasOnlySubstanceUnits="false" compartment="m" name="CoA (mitochondria)" id="M_CoA_m">
        </species>
        <species boundaryCondition="false" constant="false" hasOnlySubstanceUnits="false" compartment="p" name="CoA (p)" id="M_CoA_p">
        </species>
        <species boundaryCondition="false" constant="false" hasOnlySubstanceUnits="false" compartment="c" name="CO2" id="M_CO2_c">
        </species>
        <species boundaryCondition="false" constant="false" hasOnlySubstanceUnits="false" compartment="m" name="CO2 (mitochondria)" id="M_CO2_m">
        </species>
        <species boundaryCondition="false" constant="false" hasOnlySubstanceUnits="false" compartment="p" name="CO2 (p)" id="M_CO2_p">
        </species>
        <species boundaryCondition="false" constant="false" hasOnlySubstanceUnits="false" compartment="e" name="CO2 (e)" id="M_CO2_e">
        </species>
        <species boundaryCondition="false" constant="false" hasOnlySubstanceUnits="false" compartment="c" name="Diphosphate" id="M_PPI_c">
        </species>
        <species boundaryCondition="false" constant="false" hasOnlySubstanceUnits="false" compartment="c" name="n Diphosphate" id="M_nPPI_c">
        </species>
        <species boundaryCondition="false" constant="false" hasOnlySubstanceUnits="false" compartment="m" name="Diphosphate (mitochondria)" id="M_PPI_m">
        </species>
        <species boundaryCondition="false" constant="false" hasOnlySubstanceUnits="false" compartment="p" name="Diphosphate (p)" id="M_PPI_p">
        </species>
        <species boundaryCondition="false" constant="false" hasOnlySubstanceUnits="false" compartment="c" name="Ammonia" id="M_NH3_c">
        </species>
        <species boundaryCondition="false" constant="false" hasOnlySubstanceUnits="false" compartment="m" name="Ammonia(m)" id="M_NH3_m">
        </species>
        <species boundaryCondition="false" constant="false" hasOnlySubstanceUnits="false" compartment="e" name="Ammonia(e)" id="M_NH3_e">
        </species>
        <species boundaryCondition="false" constant="false" hasOnlySubstanceUnits="false" compartment="c" name="UDP" id="M_UDP_c">
        </species>
        <species boundaryCondition="false" constant="false" hasOnlySubstanceUnits="false" compartment="c" name="FAD" id="M_FAD_c">
        </species>
        <species boundaryCondition="false" constant="false" hasOnlySubstanceUnits="false" compartment="m" name="FAD(mt)" id="M_FAD_m">
        </species>
        <species boundaryCondition="false" constant="false" hasOnlySubstanceUnits="false" compartment="p" name="FAD(p)" id="M_FAD_p">
        </species>
        <species boundaryCondition="false" constant="false" hasOnlySubstanceUnits="false" compartment="e" name="FAD(e)" id="M_FAD_e">
        </species>
        <species boundaryCondition="false" constant="false" hasOnlySubstanceUnits="false" compartment="c" name="Protein" id="M_Protein_c">
        </species>
        <species boundaryCondition="false" constant="false" hasOnlySubstanceUnits="false" compartment="c" name="Pyridoxal phosphate" id="M_PLP_c">
        </species>
        <species boundaryCondition="false" constant="false" hasOnlySubstanceUnits="false" compartment="c" name="S-Adenocyl-L-methionine" id="M_SAM_c">
        </species>
        <species boundaryCondition="false" constant="false" hasOnlySubstanceUnits="false" compartment="e" name="S-Adenocyl-L-methionine€" id="M_SAM_e">
        </species>
        <species boundaryCondition="false" constant="false" hasOnlySubstanceUnits="false" compartment="m" name="S-Adenocyl-L-methionine(mt)" id="M_SAM_m">
        </species>
        <species boundaryCondition="false" constant="false" hasOnlySubstanceUnits="false" compartment="c" name="3',5'-Cyclic dAMP" id="M_cdAMP_c" fbc:chemicalFormula="C10H12N5O5P">
        </species>
        <species boundaryCondition="false" constant="false" hasOnlySubstanceUnits="false" compartment="c" name="AMP" id="M_AMP_c">
        </species>
        <species boundaryCondition="false" constant="false" hasOnlySubstanceUnits="false" compartment="m" name="AMP(mt)" id="M_AMP_m">
        </species>
        <species boundaryCondition="false" constant="false" hasOnlySubstanceUnits="false" compartment="p" name="AMP(p)" id="M_AMP_p">
        </species>
        <species boundaryCondition="false" constant="false" hasOnlySubstanceUnits="false" compartment="e" name="AMP(e)" id="M_AMP_e">
        </species>
        <species boundaryCondition="false" constant="false" hasOnlySubstanceUnits="false" compartment="c" name="S-Adenocyl-L-homocysteine" id="M_SAH_c">
        </species>
        <species boundaryCondition="false" constant="false" hasOnlySubstanceUnits="false" compartment="m" name="S-Adenocyl-L-homocysteine(m)" id="M_SAH_m">
        </species>
        <species boundaryCondition="false" constant="false" hasOnlySubstanceUnits="false" compartment="c" name="Pyruvate" id="M_PYR_c">
        </species>
        <species boundaryCondition="false" constant="false" hasOnlySubstanceUnits="false" compartment="m" name="Pyruvate(mitochondria)" id="M_PYR_m">
        </species>
        <species boundaryCondition="false" constant="false" hasOnlySubstanceUnits="false" compartment="e" name="Pyruvate(e)" id="M_PYR_e">
        </species>
        <species boundaryCondition="false" constant="false" hasOnlySubstanceUnits="false" compartment="c" name="Acetyl-CoA" id="M_ACCOA_c">
        </species>
        <species boundaryCondition="false" constant="false" hasOnlySubstanceUnits="false" compartment="m" name="Acetyl-CoA (mitochondria)" id="M_ACCOA_m">
        </species>
        <species boundaryCondition="false" constant="false" hasOnlySubstanceUnits="false" compartment="p" name="Acetyl-CoA (p)" id="M_ACCOA_p">
        </species>
        <species boundaryCondition="false" constant="false" hasOnlySubstanceUnits="false" compartment="c" name="L-Glutamate" id="M_GLU_c">
        </species>
        <species boundaryCondition="false" constant="false" hasOnlySubstanceUnits="false" compartment="m" name="L-Glutamate(m)" id="M_GLU_m">
        </species>
        <species boundaryCondition="false" constant="false" hasOnlySubstanceUnits="false" compartment="e" name="L-Glutamate(e)" id="M_GLU_e">
        </species>
        <species boundaryCondition="false" constant="false" hasOnlySubstanceUnits="false" compartment="c" name="2-Oxoglutarate" id="M_AKG_c">
        </species>
        <species boundaryCondition="false" constant="false" hasOnlySubstanceUnits="false" compartment="m" name="2-Oxoglutarate (mitochondria)" id="M_AKG_m">
        </species>
        <species boundaryCondition="false" constant="false" hasOnlySubstanceUnits="false" compartment="p" name="2-Oxoglutarate(p)" id="M_AKG_p">
        </species>
        <species boundaryCondition="false" constant="false" hasOnlySubstanceUnits="false" compartment="e" name="2-Oxoglutarate(e)" id="M_AKG_e">
        </species>
        <species boundaryCondition="false" constant="false" hasOnlySubstanceUnits="false" compartment="m" name="Decarboxylated 2-Oxoglutarate bound to alpha-ketoglutarate dehydrogenase" id="M_AKGE1_m" fbc:chemicalFormula="C4H7O3R">
        </species>
        <species boundaryCondition="false" constant="false" hasOnlySubstanceUnits="false" compartment="m" name="2-Oxoglutarate bound to dihydrolipoyl transsuccinylase" id="M_AKGE2_m" fbc:chemicalFormula="C4H7O3R">
        </species>
        <species boundaryCondition="false" constant="false" hasOnlySubstanceUnits="false" compartment="m" name="(thiamine diphosphate)-alpha-ketoglutarate dehydrogenase" id="M_TDPE1_m" fbc:chemicalFormula="R">
        </species>
        <species boundaryCondition="false" constant="false" hasOnlySubstanceUnits="false" compartment="m" name="(LipS2)-dihydrolipoyl transsuccinylase" id="M_LPSE2_m" fbc:chemicalFormula="R">
        </species>
        <species boundaryCondition="false" constant="false" hasOnlySubstanceUnits="false" compartment="c" name="Hydrogen peroxide" id="M_H2O2_c">
        </species>
        <species boundaryCondition="false" constant="false" hasOnlySubstanceUnits="false" compartment="m" name="Hydrogen peroxide(m)" id="M_H2O2_m">
        </species>
        <species boundaryCondition="false" constant="false" hasOnlySubstanceUnits="false" compartment="p" name="Hydrogen peroxide(p)" id="M_H2O2_p">
        </species>
        <species boundaryCondition="false" constant="false" hasOnlySubstanceUnits="false" compartment="e" name="Hydrogen peroxide(e)" id="M_H2O2_e">
        </species>
        <species boundaryCondition="false" constant="false" hasOnlySubstanceUnits="false" compartment="c" name="UDP-glucose" id="M_UDPG_c">
        </species>
        <species boundaryCondition="false" constant="false" hasOnlySubstanceUnits="false" compartment="c" name="D-Glucose" id="M_DGLC_c">
        </species>
        <species boundaryCondition="false" constant="false" hasOnlySubstanceUnits="false" compartment="e" name="D-Glucose(e)" id="M_DGLC_e">
        </species>
        <species boundaryCondition="false" constant="false" hasOnlySubstanceUnits="false" compartment="c" name="Heme" id="M_HEMEB_c">
        </species>
        <species boundaryCondition="false" constant="false" hasOnlySubstanceUnits="false" compartment="m" name="Heme (mt)" id="M_HEMEB_m">
        </species>
        <species boundaryCondition="false" constant="false" hasOnlySubstanceUnits="false" compartment="e" name="Heme (e)" id="M_HEMEB_e">
        </species>
        <species boundaryCondition="false" constant="false" hasOnlySubstanceUnits="false" compartment="m" name="Heme A" id="M_Heme_A_m">
        </species>
        <species boundaryCondition="false" constant="false" hasOnlySubstanceUnits="false" compartment="m" name="Heme O" id="M_Heme_O_m">
        </species>
        <species boundaryCondition="false" constant="false" hasOnlySubstanceUnits="false" compartment="m" name="Apocytochrome c" id="M_APOCYTC_m">
        </species>
        <species boundaryCondition="false" constant="false" hasOnlySubstanceUnits="false" compartment="m" name="Cytochrome c" id="M_CYTCC_m" fbc:chemicalFormula="C42H44FeN8O8S2R4">
        </species>
        <species boundaryCondition="false" constant="false" hasOnlySubstanceUnits="false" compartment="c" name="Acetate" id="M_AC_c">
        </species>
        <species boundaryCondition="false" constant="false" hasOnlySubstanceUnits="false" compartment="m" name="Acetate(m)" id="M_AC_m">
        </species>
        <species boundaryCondition="false" constant="false" hasOnlySubstanceUnits="false" compartment="e" name="Acetate(e)" id="M_AC_e">
        </species>
        <species boundaryCondition="false" constant="false" hasOnlySubstanceUnits="false" compartment="c" name="GDP" id="M_GDP_c">
        </species>
        <species boundaryCondition="false" constant="false" hasOnlySubstanceUnits="false" compartment="m" name="GDP (mitochondria)" id="M_GDP_m">
        </species>
        <species boundaryCondition="false" constant="false" hasOnlySubstanceUnits="false" compartment="c" name="Oxaloacetate" id="M_OA_c">
        </species>
        <species boundaryCondition="false" constant="false" hasOnlySubstanceUnits="false" compartment="m" name="Oxaloacetate (mitochondria)" id="M_OA_m">
        </species>
        <species boundaryCondition="false" constant="false" hasOnlySubstanceUnits="false" compartment="p" name="Oxaloacetate (p)" id="M_OA_p">
        </species>
        <species boundaryCondition="false" constant="false" hasOnlySubstanceUnits="false" compartment="e" name="Oxaloacetate (e)" id="M_OA_e">
        </species>
        <species boundaryCondition="false" constant="false" hasOnlySubstanceUnits="false" compartment="c" name="Precursor Z" id="M_PREZ_c">
        </species>
        <species boundaryCondition="false" constant="false" hasOnlySubstanceUnits="false" compartment="c" name="Glycine" id="M_GLY_c">
        </species>
        <species boundaryCondition="false" constant="false" hasOnlySubstanceUnits="false" compartment="m" name="Glycine(m)" id="M_GLY_m">
        </species>
        <species boundaryCondition="false" constant="false" hasOnlySubstanceUnits="false" compartment="e" name="Glycine(e)" id="M_GLY_e">
        </species>
        <species boundaryCondition="false" constant="false" hasOnlySubstanceUnits="false" compartment="c" name="L-Alanine" id="M_ALA_c">
        </species>
        <species boundaryCondition="false" constant="false" hasOnlySubstanceUnits="false" compartment="m" name="L-Alanine(mt)" id="M_ALA_m">
        </species>
        <species boundaryCondition="false" constant="false" hasOnlySubstanceUnits="false" compartment="p" name="L-Alanine(p)" id="M_ALA_p">
        </species>
        <species boundaryCondition="false" constant="false" hasOnlySubstanceUnits="false" compartment="e" name="L-Alanine(e)" id="M_ALA_e">
        </species>
        <species boundaryCondition="false" constant="false" hasOnlySubstanceUnits="false" compartment="c" name="Succinate" id="M_SUCC_c">
        </species>
        <species boundaryCondition="false" constant="false" hasOnlySubstanceUnits="false" compartment="m" name="Succinate (mitochondria)" id="M_SUCC_m">
        </species>
        <species boundaryCondition="false" constant="false" hasOnlySubstanceUnits="false" compartment="e" name="Succinate (e)" id="M_SUCC_e">
        </species>
        <species boundaryCondition="false" constant="false" hasOnlySubstanceUnits="false" compartment="c" name="UDP-N-acetyl-D-glucosamine" id="M_UDPNAG_c">
        </species>
        <species boundaryCondition="false" constant="false" hasOnlySubstanceUnits="false" compartment="c" name="GTP" id="M_GTP_c">
        </species>
        <species boundaryCondition="false" constant="false" hasOnlySubstanceUnits="false" compartment="m" name="GTP (mitochondria)" id="M_GTP_m">
        </species>
        <species boundaryCondition="false" constant="false" hasOnlySubstanceUnits="false" compartment="c" name="L-Lysine" id="M_LYS_c">
        </species>
        <species boundaryCondition="false" constant="false" hasOnlySubstanceUnits="false" compartment="m" name="L-Lysine(m)" id="M_LYS_m">
        </species>
        <species boundaryCondition="false" constant="false" hasOnlySubstanceUnits="false" compartment="e" name="L-Lysine(e)" id="M_LYS_e">
        </species>
        <species boundaryCondition="false" constant="false" hasOnlySubstanceUnits="false" compartment="m" name="Glyoxylate" id="M_GLX_c">
        </species>
        <species boundaryCondition="false" constant="false" hasOnlySubstanceUnits="false" compartment="p" name="Glyoxylate(p)" id="M_GLX_p">
        </species>
        <species boundaryCondition="false" constant="false" hasOnlySubstanceUnits="false" compartment="c" name="Glyoxylate (mt)" id="M_GLX_m">
        </species>
        <species boundaryCondition="false" constant="false" hasOnlySubstanceUnits="false" compartment="c" name="L-Aspartate" id="M_ASP_c">
        </species>
        <species boundaryCondition="false" constant="false" hasOnlySubstanceUnits="false" compartment="m" name="L-Aspartate(mt)" id="M_ASP_m">
        </species>
        <species boundaryCondition="false" constant="false" hasOnlySubstanceUnits="false" compartment="e" name="L-Aspartate(e)" id="M_ASP_e">
        </species>
        <species boundaryCondition="false" constant="false" hasOnlySubstanceUnits="false" compartment="c" name="Glutathione" id="M_RGT_c">
        </species>
        <species boundaryCondition="false" constant="false" hasOnlySubstanceUnits="false" compartment="m" name="Glutathione(m)" id="M_RGT_m">
        </species>
        <species boundaryCondition="false" constant="false" hasOnlySubstanceUnits="false" compartment="c" name="UDP-alpha-D-galactose" id="M_UDPGAL_c">
        </species>
        <species boundaryCondition="false" constant="false" hasOnlySubstanceUnits="false" compartment="c" name="3'-phosphoadenosine 5'-phosphosulfate" id="M_PAPS_c">
        </species>
        <species boundaryCondition="false" constant="false" hasOnlySubstanceUnits="false" compartment="c" name="CMP" id="M_CMP_c">
        </species>
        <species boundaryCondition="false" constant="false" hasOnlySubstanceUnits="false" compartment="c" name="Formate" id="M_FOR_c">
        </species>
        <species boundaryCondition="false" constant="false" hasOnlySubstanceUnits="false" compartment="m" name="Formate(m)" id="M_FOR_m">
        </species>
        <species boundaryCondition="false" constant="false" hasOnlySubstanceUnits="false" compartment="e" name="Formate(e)" id="M_FOR_e">
        </species>
        <species boundaryCondition="false" constant="false" hasOnlySubstanceUnits="false" compartment="c" name="FMN" id="M_FMN_c">
        </species>
        <species boundaryCondition="false" constant="false" hasOnlySubstanceUnits="false" compartment="c" name="Sulfate" id="M_SLF_c">
        </species>
        <species boundaryCondition="false" constant="false" hasOnlySubstanceUnits="false" compartment="e" name="Sulfate(e)" id="M_SLF_e">
        </species>
        <species boundaryCondition="false" constant="false" hasOnlySubstanceUnits="false" compartment="c" name="L-Arginine" id="M_ARG_c">
        </species>
        <species boundaryCondition="false" constant="false" hasOnlySubstanceUnits="false" compartment="m" name="L-Arginine(mt)" id="M_ARG_m">
        </species>
        <species boundaryCondition="false" constant="false" hasOnlySubstanceUnits="false" compartment="e" name="L-Arginine(e)" id="M_ARG_e">
        </species>
        <species boundaryCondition="false" constant="false" hasOnlySubstanceUnits="false" compartment="c" name="CTP" id="M_CTP_c">
        </species>
        <species boundaryCondition="false" constant="false" hasOnlySubstanceUnits="false" compartment="m" name="CTP (mt)" id="M_CTP_m">
        </species>
        <species boundaryCondition="false" constant="false" hasOnlySubstanceUnits="false" compartment="c" name="L-Glutamine" id="M_GLN_c">
        </species>
        <species boundaryCondition="false" constant="false" hasOnlySubstanceUnits="false" compartment="m" name="L-Glutamine(m)" id="M_GLN_m">
        </species>
        <species boundaryCondition="false" constant="false" hasOnlySubstanceUnits="false" compartment="e" name="L-Glutamine(e)" id="M_GLN_e">
        </species>
        <species boundaryCondition="false" constant="false" hasOnlySubstanceUnits="false" compartment="c" name="L-Serine" id="M_SER_c">
        </species>
        <species boundaryCondition="false" constant="false" hasOnlySubstanceUnits="false" compartment="m" name="L-Serine(m)" id="M_SER_m">
        </species>
        <species boundaryCondition="false" constant="false" hasOnlySubstanceUnits="false" compartment="e" name="L-Serine(e)" id="M_SER_e">
        </species>
        <species boundaryCondition="false" constant="false" hasOnlySubstanceUnits="false" compartment="c" name="Formaldehyde" id="M_FALD_c">
        </species>
        <species boundaryCondition="false" constant="false" hasOnlySubstanceUnits="false" compartment="c" name="Thiamin pyrophosphate" id="M_TPP_c">
        </species>
        <species boundaryCondition="false" constant="false" hasOnlySubstanceUnits="false" compartment="m" name="Thiamin pyrophosphate (mitochondria)" id="M_TPP_m">
        </species>
        <species boundaryCondition="false" constant="false" hasOnlySubstanceUnits="false" compartment="c" name="L-Methionine" id="M_MET_c">
        </species>
        <species boundaryCondition="false" constant="false" hasOnlySubstanceUnits="false" compartment="m" name="L-Methionine(mt)" id="M_MET_m">
        </species>
        <species boundaryCondition="false" constant="false" hasOnlySubstanceUnits="false" compartment="e" name="L-Methionine(e)" id="M_MET_e">
        </species>
        <species boundaryCondition="false" constant="false" hasOnlySubstanceUnits="false" compartment="c" name="phosphoenolpyruvate" id="M_PEP_c">
        </species>
        <species boundaryCondition="false" constant="false" hasOnlySubstanceUnits="false" compartment="c" name="UTP" id="M_UTP_c">
        </species>
        <species boundaryCondition="false" constant="false" hasOnlySubstanceUnits="false" compartment="m" name="UTP(m)" id="M_UTP_m">
        </species>
        <species boundaryCondition="false" constant="false" hasOnlySubstanceUnits="false" compartment="c" name="L-Ornithine" id="M_ORN_c">
        </species>
        <species boundaryCondition="false" constant="false" hasOnlySubstanceUnits="false" compartment="m" name="L-Ornithine(mt)" id="M_ORN_m">
        </species>
        <species boundaryCondition="false" constant="false" hasOnlySubstanceUnits="false" compartment="e" name="L-Ornithine(e)" id="M_ORN_e">
        </species>
        <species boundaryCondition="false" constant="false" hasOnlySubstanceUnits="false" compartment="c" name="N5-hydroxy-L-ornithine" id="M_N5HORN_c" fbc:chemicalFormula="C5H12N2O3">
        </species>
        <species boundaryCondition="false" constant="false" hasOnlySubstanceUnits="false" compartment="m" name="N5-hydroxy-L-ornithine(mt)" id="M_N5HORN_m" fbc:chemicalFormula="C5H12N2O3">
        </species>
        <species boundaryCondition="false" constant="false" hasOnlySubstanceUnits="false" compartment="p" name="N5-hydroxy-L-ornithine(p)" id="M_N5HORN_p" fbc:chemicalFormula="C5H12N2O3">
        </species>
        <species boundaryCondition="false" constant="false" hasOnlySubstanceUnits="false" compartment="c" name="N5-Acetyl-N5-hydroxy-L-ornithine" id="M_N5AN5HORN_c" fbc:chemicalFormula="C7H14N2O4">
        </species>
        <species boundaryCondition="false" constant="false" hasOnlySubstanceUnits="false" compartment="c" name="Ferrichrome (no iron bound); Deferrichrome" id="M_DFERC_c" fbc:chemicalFormula="C27H45N9O12">
        </species>
        <species boundaryCondition="false" constant="false" hasOnlySubstanceUnits="false" compartment="e" name="Ferrichrome (iron bound)(e)" id="M_FERC_e" fbc:chemicalFormula="C27H42FeN9O12">
        </species>
        <species boundaryCondition="false" constant="false" hasOnlySubstanceUnits="false" compartment="c" name="Ferrichrome (iron bound)" id="M_FERC_c" fbc:chemicalFormula="C27H42FeN9O12">
        </species>
        <species boundaryCondition="false" constant="false" hasOnlySubstanceUnits="false" compartment="e" name="Ferrichrome (no iron bound); Deferrichrome (e)" id="M_DFERC_e" fbc:chemicalFormula="C27H45N9O12">
        </species>
        <species boundaryCondition="false" constant="false" hasOnlySubstanceUnits="false" compartment="c" name="L-Tryptophan" id="M_TRP_c">
        </species>
        <species boundaryCondition="false" constant="false" hasOnlySubstanceUnits="false" compartment="m" name="L-Tryptophan(m)" id="M_TRP_m">
        </species>
        <species boundaryCondition="false" constant="false" hasOnlySubstanceUnits="false" compartment="e" name="L-Tryptophan(e)" id="M_TRP_e">
        </species>
        <species boundaryCondition="false" constant="false" hasOnlySubstanceUnits="false" compartment="c" name="L-Phenylalanine" id="M_PHE_c">
        </species>
        <species boundaryCondition="false" constant="false" hasOnlySubstanceUnits="false" compartment="m" name="L-Phenylalanine(m)" id="M_PHE_m">
        </species>
        <species boundaryCondition="false" constant="false" hasOnlySubstanceUnits="false" compartment="e" name="L-Phenylalanine(e)" id="M_PHE_e">
        </species>
        <species boundaryCondition="false" constant="false" hasOnlySubstanceUnits="false" compartment="c" name="Intracellular proton" id="M_H_c">
        </species>
        <species boundaryCondition="false" constant="false" hasOnlySubstanceUnits="false" compartment="m" name="Intracellular proton (mitochondrial)" id="M_H_m">
        </species>
        <species boundaryCondition="false" constant="false" hasOnlySubstanceUnits="false" compartment="p" name="Intracellular proton (p)" id="M_H_p">
        </species>
        <species boundaryCondition="false" constant="false" hasOnlySubstanceUnits="false" compartment="c" name="ITP" id="M_ITP_c">
        </species>
        <species boundaryCondition="false" constant="false" hasOnlySubstanceUnits="false" compartment="c" name="L-Tyrosine" id="M_TYR_c">
        </species>
        <species boundaryCondition="false" constant="false" hasOnlySubstanceUnits="false" compartment="e" name="L-Tyrosine(e)" id="M_TYR_e">
        </species>
        <species boundaryCondition="false" constant="false" hasOnlySubstanceUnits="false" compartment="m" name="L-Tyrosine(m)" id="M_TYR_m">
        </species>
        <species boundaryCondition="false" constant="false" hasOnlySubstanceUnits="false" compartment="c" name="Malonyl-CoA" id="M_MALCOA_c">
        </species>
        <species boundaryCondition="false" constant="false" hasOnlySubstanceUnits="false" compartment="e" name="Inulin" id="M_INU_e" fbc:chemicalFormula="C6H10O5">
        </species>
        <species boundaryCondition="false" constant="false" hasOnlySubstanceUnits="false" compartment="c" name="Acetaldehyde" id="M_ACAL_c">
        </species>
        <species boundaryCondition="false" constant="false" hasOnlySubstanceUnits="false" compartment="m" name="Acetaldehyde(m)" id="M_ACAL_m">
        </species>
        <species boundaryCondition="false" constant="false" hasOnlySubstanceUnits="false" compartment="e" name="Acetaldehyde(e)" id="M_ACAL_e">
        </species>
        <species boundaryCondition="false" constant="false" hasOnlySubstanceUnits="false" compartment="c" name="Urea" id="M_UREA_c">
        </species>
        <species boundaryCondition="false" constant="false" hasOnlySubstanceUnits="false" compartment="m" name="Urea (mt)" id="M_UREA_m">
        </species>
        <species boundaryCondition="false" constant="false" hasOnlySubstanceUnits="false" compartment="e" name="Urea (e)" id="M_UREA_e">
        </species>
        <species boundaryCondition="false" constant="false" hasOnlySubstanceUnits="false" compartment="e" name="Histaminol" id="M_HISNOL_e" fbc:chemicalFormula="C5H8N2O">
        </species>
        <species boundaryCondition="false" constant="false" hasOnlySubstanceUnits="false" compartment="c" name="Nitrite" id="M_HNO2_c">
        </species>
        <species boundaryCondition="false" constant="false" hasOnlySubstanceUnits="false" compartment="c" name="Sucrose" id="M_SUC_c">
        </species>
        <species boundaryCondition="false" constant="false" hasOnlySubstanceUnits="false" compartment="e" name="Sucrose(e)" id="M_SUC_e">
        </species>
        <species boundaryCondition="false" constant="false" hasOnlySubstanceUnits="false" compartment="c" name="Catechol" id="M_CCL_c">
        </species>
        <species boundaryCondition="false" constant="false" hasOnlySubstanceUnits="false" compartment="e" name="Catechol(e)" id="M_CCL_e">
        </species>
        <species boundaryCondition="false" constant="false" hasOnlySubstanceUnits="false" compartment="c" name="Succinyl-CoA" id="M_SUCCOA_c">
        </species>
        <species boundaryCondition="false" constant="false" hasOnlySubstanceUnits="false" compartment="m" name="Succinyl-CoA (mitochondrial)" id="M_SUCCOA_m">
        </species>
        <species boundaryCondition="false" constant="false" hasOnlySubstanceUnits="false" compartment="m" name="Tetradec-2-enoyl-CoA(mt)" id="M_C14DCOA_m" fbc:chemicalFormula="C35H60N7O17P3S">
        </species>
        <species boundaryCondition="false" constant="false" hasOnlySubstanceUnits="false" compartment="p" name="Tetradec-2-enoyl-CoA(p)" id="M_C14DCOA_p" fbc:chemicalFormula="C35H60N7O17P3S">
        </species>
        <species boundaryCondition="false" constant="false" hasOnlySubstanceUnits="false" compartment="c" name="sn-Glycerol 3-phosphate" id="M_GL3P_c">
        </species>
        <species boundaryCondition="false" constant="false" hasOnlySubstanceUnits="false" compartment="m" name="sn-Glycerol 3-phosphate (mt)" id="M_GL3P_m">
        </species>
        <species boundaryCondition="false" constant="false" hasOnlySubstanceUnits="false" compartment="c" name="Sulfite" id="M_H2SO3_c">
        </species>
        <species boundaryCondition="false" constant="false" hasOnlySubstanceUnits="false" compartment="e" name="Sulfite(e)" id="M_H2SO3_e">
        </species>
        <species boundaryCondition="false" constant="false" hasOnlySubstanceUnits="false" compartment="c" name="D-Fructose" id="M_FRU_c">
        </species>
        <species boundaryCondition="false" constant="false" hasOnlySubstanceUnits="false" compartment="e" name="D-Fructose(e)" id="M_FRU_e">
        </species>
        <species boundaryCondition="false" constant="false" hasOnlySubstanceUnits="false" compartment="c" name="GDP-mannose" id="M_GDPMAN_c">
        </species>
        <species boundaryCondition="false" constant="false" hasOnlySubstanceUnits="false" compartment="c" name="L-Cysteine" id="M_CYS_c">
        </species>
        <species boundaryCondition="false" constant="false" hasOnlySubstanceUnits="false" compartment="e" name="L-Cysteine(e)" id="M_CYS_e">
        </species>
        <species boundaryCondition="false" constant="false" hasOnlySubstanceUnits="false" compartment="e" name="Benzaldehyde" id="M_BAL_e" fbc:chemicalFormula="C7H6O">
        </species>
        <species boundaryCondition="false" constant="false" hasOnlySubstanceUnits="false" compartment="c" name="beta-Alanine" id="M_bALA_c">
        </species>
        <species boundaryCondition="false" constant="false" hasOnlySubstanceUnits="false" compartment="e" name="beta-Alanine(e)" id="M_bALA_e">
        </species>
        <species boundaryCondition="false" constant="false" hasOnlySubstanceUnits="false" compartment="c" name="Propanoyl-CoA" id="M_PROPCOA_c">
        </species>
        <species boundaryCondition="false" constant="false" hasOnlySubstanceUnits="false" compartment="m" name="Propanoyl-CoA (mitochondria)" id="M_PROPCOA_m">
        </species>
        <species boundaryCondition="false" constant="false" hasOnlySubstanceUnits="false" compartment="p" name="Propanoyl-CoA (p)" id="M_PROPCOA_p">
        </species>
        <species boundaryCondition="false" constant="false" hasOnlySubstanceUnits="false" compartment="c" name="Tetrahydrofolate" id="M_THF_c">
        </species>
        <species boundaryCondition="false" constant="false" hasOnlySubstanceUnits="false" compartment="m" name="Tetrahydrofolate" id="M_THF_m">
        </species>
        <species boundaryCondition="false" constant="false" hasOnlySubstanceUnits="false" compartment="m" name="Folate(m)" id="M_Folate_m">
        </species>
        <species boundaryCondition="false" constant="false" hasOnlySubstanceUnits="false" compartment="c" name="Folate" id="M_Folate_c">
        </species>
        <species boundaryCondition="false" constant="false" hasOnlySubstanceUnits="false" compartment="c" name="alpha-D-Glucose 1-phosphate" id="M_G1P_c">
        </species>
        <species boundaryCondition="false" constant="false" hasOnlySubstanceUnits="false" compartment="c" name="IDP" id="M_IDP_c">
        </species>
        <species boundaryCondition="false" constant="false" hasOnlySubstanceUnits="false" compartment="c" name="UMP" id="M_UMP_c">
        </species>
        <species boundaryCondition="false" constant="false" hasOnlySubstanceUnits="false" compartment="c" name="Uracil" id="M_URA_c">
        </species>
        <species boundaryCondition="false" constant="false" hasOnlySubstanceUnits="false" compartment="e" name="Uracil(e)" id="M_URA_e">
        </species>
        <species boundaryCondition="false" constant="false" hasOnlySubstanceUnits="false" compartment="c" name="Anthranilate" id="M_AN_c">
        </species>
        <species boundaryCondition="false" constant="false" hasOnlySubstanceUnits="false" compartment="c" name="2-Oxobutanoate" id="M_OBUT_c">
        </species>
        <species boundaryCondition="false" constant="false" hasOnlySubstanceUnits="false" compartment="m" name="2-Oxobutanoate(m)" id="M_OBUT_m">
        </species>
        <species boundaryCondition="false" constant="false" hasOnlySubstanceUnits="false" compartment="e" name="2-Oxobutanoate(e)" id="M_OBUT_e">
        </species>
        <species boundaryCondition="false" constant="false" hasOnlySubstanceUnits="false" compartment="e" name="Phloretin" id="M_PHLOE_e" fbc:chemicalFormula="C15H14O5">
        </species>
        <species boundaryCondition="false" constant="false" hasOnlySubstanceUnits="false" compartment="c" name="Glycerone phosphate" id="M_T3P2_c">
        </species>
        <species boundaryCondition="false" constant="false" hasOnlySubstanceUnits="false" compartment="c" name="CDP" id="M_CDP_c">
        </species>
        <species boundaryCondition="false" constant="false" hasOnlySubstanceUnits="false" compartment="c" name="Choline" id="M_CHO_c">
        </species>
        <species boundaryCondition="false" constant="false" hasOnlySubstanceUnits="false" compartment="c" name="Glycerol" id="M_GL_c">
        </species>
        <species boundaryCondition="false" constant="false" hasOnlySubstanceUnits="false" compartment="e" name="Glycerol(e)" id="M_GL_e">
        </species>
        <species boundaryCondition="false" constant="false" hasOnlySubstanceUnits="false" compartment="c" name="D-Ribose 5-phosphate" id="M_R5P_c">
        </species>
        <species boundaryCondition="false" constant="false" hasOnlySubstanceUnits="false" compartment="c" name="D-Glyceraldehyde 3-phosphate" id="M_T3P1_c">
        </species>
        <species boundaryCondition="false" constant="false" hasOnlySubstanceUnits="false" compartment="c" name="5-phospho-alpha-D-ribose 1-diphosphate" id="M_PRPP_c">
        </species>
        <species boundaryCondition="false" constant="false" hasOnlySubstanceUnits="false" compartment="c" name="D-Ribose" id="M_RIB_c">
        </species>
        <species boundaryCondition="false" constant="false" hasOnlySubstanceUnits="false" compartment="e" name="D-Ribose(e)" id="M_RIB_e">
        </species>
        <species boundaryCondition="false" constant="false" hasOnlySubstanceUnits="false" compartment="c" name="Fumarate" id="M_FUM_c">
        </species>
        <species boundaryCondition="false" constant="false" hasOnlySubstanceUnits="false" compartment="m" name="Fumarate (mitochondria)" id="M_FUM_m">
        </species>
        <species boundaryCondition="false" constant="false" hasOnlySubstanceUnits="false" compartment="e" name="Fumarate (e)" id="M_FUM_e">
        </species>
        <species boundaryCondition="false" constant="false" hasOnlySubstanceUnits="false" compartment="c" name="L-Leucine" id="M_LEU_c">
        </species>
        <species boundaryCondition="false" constant="false" hasOnlySubstanceUnits="false" compartment="m" name="L-Leucine (mt)" id="M_LEU_m">
        </species>
        <species boundaryCondition="false" constant="false" hasOnlySubstanceUnits="false" compartment="e" name="L-Leucine (e)" id="M_LEU_e">
        </species>
        <species boundaryCondition="false" constant="false" hasOnlySubstanceUnits="false" compartment="c" name="D-Galactose" id="M_GLAC_c">
        </species>
        <species boundaryCondition="false" constant="false" hasOnlySubstanceUnits="false" compartment="e" name="D-Galactose(e)" id="M_GLAC_e">
        </species>
        <species boundaryCondition="false" constant="false" hasOnlySubstanceUnits="false" compartment="c" name="beta-D-Galactose" id="M_bGLAC_c" fbc:chemicalFormula="C6H12O6">
        </species>
        <species boundaryCondition="false" constant="false" hasOnlySubstanceUnits="false" compartment="c" name="Glutathione disulfide" id="M_OGT_c">
        </species>
        <species boundaryCondition="false" constant="false" hasOnlySubstanceUnits="false" compartment="c" name="Isopentenyl diphosphate" id="M_IPPP_c">
        </species>
        <species boundaryCondition="false" constant="false" hasOnlySubstanceUnits="false" compartment="c" name="n Isopentenyl diphosphate" id="M_nIPPP_c">
        </species>
        <species boundaryCondition="false" constant="false" hasOnlySubstanceUnits="false" compartment="c" name="IMP" id="M_IMP_c">
        </species>
        <species boundaryCondition="false" constant="false" hasOnlySubstanceUnits="false" compartment="c" name="dATP" id="M_dATP_c">
        </species>
        <species boundaryCondition="false" constant="false" hasOnlySubstanceUnits="false" compartment="c" name="Methanol" id="M_METHOL_c">
        </species>
        <species boundaryCondition="false" constant="false" hasOnlySubstanceUnits="false" compartment="e" name="Methanol(e)" id="M_METHOL_e">
        </species>
        <species boundaryCondition="false" constant="false" hasOnlySubstanceUnits="false" compartment="c" name="Putrescine" id="M_PUTR_c">
        </species>
        <species boundaryCondition="false" constant="false" hasOnlySubstanceUnits="false" compartment="e" name="Putrescine(e)" id="M_PUTR_e">
        </species>
        <species boundaryCondition="false" constant="false" hasOnlySubstanceUnits="false" compartment="c" name="L-Histidine" id="M_HIS_c">
        </species>
        <species boundaryCondition="false" constant="false" hasOnlySubstanceUnits="false" compartment="e" name="L-Histidine(e)" id="M_HIS_e">
        </species>
        <species boundaryCondition="false" constant="false" hasOnlySubstanceUnits="false" compartment="e" name="Histamine(e)" id="M_HISN_e" fbc:chemicalFormula="C5H9N3">
        </species>
        <species boundaryCondition="false" constant="false" hasOnlySubstanceUnits="false" compartment="c" name="Butanoyl-CoA" id="M_C40COA_c">
        </species>
        <species boundaryCondition="false" constant="false" hasOnlySubstanceUnits="false" compartment="m" name="Butanoyl-CoA(mt)" id="M_C40COA_m">
        </species>
        <species boundaryCondition="false" constant="false" hasOnlySubstanceUnits="false" compartment="p" name="Butanoyl-CoA(p)" id="M_C40COA_p">
        </species>
        <species boundaryCondition="false" constant="false" hasOnlySubstanceUnits="false" compartment="c" name="myo-Inositol" id="M_MYOI_c">
        </species>
        <species boundaryCondition="false" constant="false" hasOnlySubstanceUnits="false" compartment="e" name="myo-Inositol(e)" id="M_MYOI_e">
        </species>
        <species boundaryCondition="false" constant="false" hasOnlySubstanceUnits="false" compartment="c" name="N-Acetyl-D-glucosamine" id="M_NAG_c">
        </species>
        <species boundaryCondition="false" constant="false" hasOnlySubstanceUnits="false" compartment="e" name="N-Acetyl-D-glucosamine(e)" id="M_NAG_e">
        </species>
        <species boundaryCondition="false" constant="false" hasOnlySubstanceUnits="false" compartment="m" name="2-Oxoisovalerate (mitochondrial)" id="M_OIVAL_m">
        </species>
        <species boundaryCondition="false" constant="false" hasOnlySubstanceUnits="false" compartment="c" name="5,10-Methylenetetrahydrofolate" id="M_METTHF_c">
        </species>
        <species boundaryCondition="false" constant="false" hasOnlySubstanceUnits="false" compartment="m" name="5,10-Methylenetetrahydrofolate" id="M_METTHF_m">
        </species>
        <species boundaryCondition="false" constant="false" hasOnlySubstanceUnits="false" compartment="c" name="GMP" id="M_GMP_c">
        </species>
        <species boundaryCondition="false" constant="false" hasOnlySubstanceUnits="false" compartment="c" name="Phenol" id="M_PHL_c">
        </species>
        <species boundaryCondition="false" constant="false" hasOnlySubstanceUnits="false" compartment="e" name="Phenol(e)" id="M_PHL_e">
        </species>
        <species boundaryCondition="false" constant="false" hasOnlySubstanceUnits="false" compartment="c" name="Adenine" id="M_AD_c">
        </species>
        <species boundaryCondition="false" constant="false" hasOnlySubstanceUnits="false" compartment="e" name="Adenine(e)" id="M_AD_e">
        </species>
        <species boundaryCondition="false" constant="false" hasOnlySubstanceUnits="false" compartment="c" name="L-Proline" id="M_PRO_c">
        </species>
        <species boundaryCondition="false" constant="false" hasOnlySubstanceUnits="false" compartment="m" name="L-Proline(m)" id="M_PRO_m">
        </species>
        <species boundaryCondition="false" constant="false" hasOnlySubstanceUnits="false" compartment="e" name="L-Proline(e)" id="M_PRO_e">
        </species>
        <species boundaryCondition="false" constant="false" hasOnlySubstanceUnits="false" compartment="c" name="(S)-Malate" id="M_MAL_c">
        </species>
        <species boundaryCondition="false" constant="false" hasOnlySubstanceUnits="false" compartment="m" name="(S)-Malate (mitochondria)" id="M_MAL_m">
        </species>
        <species boundaryCondition="false" constant="false" hasOnlySubstanceUnits="false" compartment="p" name="(S)-Malate (p)" id="M_MAL_p">
        </species>
        <species boundaryCondition="false" constant="false" hasOnlySubstanceUnits="false" compartment="e" name="(S)-Malate (e)" id="M_MAL_e">
        </species>
        <species boundaryCondition="false" constant="false" hasOnlySubstanceUnits="false" compartment="c" name="L-Asparagine" id="M_ASN_c">
        </species>
        <species boundaryCondition="false" constant="false" hasOnlySubstanceUnits="false" compartment="m" name="L-Asparagine(m)" id="M_ASN_m">
        </species>
        <species boundaryCondition="false" constant="false" hasOnlySubstanceUnits="false" compartment="e" name="L-Asparagine(e)" id="M_ASN_e">
        </species>
        <species boundaryCondition="false" constant="false" hasOnlySubstanceUnits="false" compartment="c" name="Nicotinamide" id="M_NICD_c">
        </species>
        <species boundaryCondition="false" constant="false" hasOnlySubstanceUnits="false" compartment="e" name="Nicotinamide(e)" id="M_NICD_e">
        </species>
        <species boundaryCondition="false" constant="false" hasOnlySubstanceUnits="false" compartment="c" name="Palmitoyl-CoA" id="M_C160COA_c">
        </species>
        <species boundaryCondition="false" constant="false" hasOnlySubstanceUnits="false" compartment="m" name="Palmitoyl-CoA (mt)" id="M_C160COA_m">
        </species>
        <species boundaryCondition="false" constant="false" hasOnlySubstanceUnits="false" compartment="p" name="Palmitoyl-CoA (p)" id="M_C160COA_p">
        </species>
        <species boundaryCondition="false" constant="false" hasOnlySubstanceUnits="false" compartment="c" name="L-Homocysteine" id="M_HCYS_c">
        </species>
        <species boundaryCondition="false" constant="false" hasOnlySubstanceUnits="false" compartment="c" name="4-Hydroxybenzoate" id="M_4HBA_c">
        </species>
        <species boundaryCondition="false" constant="false" hasOnlySubstanceUnits="false" compartment="e" name="4-Hydroxybenzoate(e)" id="M_4HBA_e">
        </species>
        <species boundaryCondition="false" constant="false" hasOnlySubstanceUnits="false" compartment="c" name="Protocatechuate" id="M_PCC_c" fbc:chemicalFormula="C7H6O4">
        </species>
        <species boundaryCondition="false" constant="false" hasOnlySubstanceUnits="false" compartment="c" name="Phosphatidylcholine" id="M_PC_c" fbc:chemicalFormula="C10H18NO8PR2">
        </species>
        <species boundaryCondition="false" constant="false" hasOnlySubstanceUnits="false" compartment="c" name="Citrate" id="M_CIT_c">
        </species>
        <species boundaryCondition="false" constant="false" hasOnlySubstanceUnits="false" compartment="m" name="Citrate" id="M_CIT_m">
        </species>
        <species boundaryCondition="false" constant="false" hasOnlySubstanceUnits="false" compartment="e" name="Citrate(e)" id="M_CIT_e">
        </species>
        <species boundaryCondition="false" constant="false" hasOnlySubstanceUnits="false" compartment="c" name="D-Mannose" id="M_Man_c">
        </species>
        <species boundaryCondition="false" constant="false" hasOnlySubstanceUnits="false" compartment="e" name="D-Mannose(e)" id="M_Man_e">
        </species>
        <species boundaryCondition="false" constant="false" hasOnlySubstanceUnits="false" compartment="c" name="Glycolate" id="M_GLYA_c">
        </species>
        <species boundaryCondition="false" constant="false" hasOnlySubstanceUnits="false" compartment="c" name="Propanoate" id="M_PROP_c">
        </species>
        <species boundaryCondition="false" constant="false" hasOnlySubstanceUnits="false" compartment="m" name="Propanoate (mitochondria)" id="M_PROP_m">
        </species>
        <species boundaryCondition="false" constant="false" hasOnlySubstanceUnits="false" compartment="e" name="Propanoate (e)" id="M_PROP_e">
        </species>
        <species boundaryCondition="false" constant="false" hasOnlySubstanceUnits="false" compartment="c" name="Acetoacetate" id="M_ACTAC_c">
        </species>
        <species boundaryCondition="false" constant="false" hasOnlySubstanceUnits="false" compartment="m" name="Acetoacetate (mt)" id="M_ACTAC_m">
        </species>
        <species boundaryCondition="false" constant="false" hasOnlySubstanceUnits="false" compartment="c" name="Phenylpyruvate" id="M_PHPYR_c">
        </species>
        <species boundaryCondition="false" constant="false" hasOnlySubstanceUnits="false" compartment="c" name="Carbamoyl phosphate" id="M_CAP_c">
        </species>
        <species boundaryCondition="false" constant="false" hasOnlySubstanceUnits="false" compartment="m" name="Carbamoyl phosphate (mt)" id="M_CAP_m">
        </species>
        <species boundaryCondition="false" constant="false" hasOnlySubstanceUnits="false" compartment="c" name="5'-Methylthioadenosine" id="M_5M5THIOA_c">
        </species>
        <species boundaryCondition="false" constant="false" hasOnlySubstanceUnits="false" compartment="c" name="Benzoate" id="M_BA_c">
        </species>
        <species boundaryCondition="false" constant="false" hasOnlySubstanceUnits="false" compartment="e" name="Benzoate(e)" id="M_BA_e">
        </species>
        <species boundaryCondition="false" constant="false" hasOnlySubstanceUnits="false" compartment="c" name="D-Xylose" id="M_XYL_c">
        </species>
        <species boundaryCondition="false" constant="false" hasOnlySubstanceUnits="false" compartment="e" name="D-Xylose(e)" id="M_XYL_e">
        </species>
        <species boundaryCondition="false" constant="false" hasOnlySubstanceUnits="false" compartment="c" name="L-Valine" id="M_VAL_c">
        </species>
        <species boundaryCondition="false" constant="false" hasOnlySubstanceUnits="false" compartment="m" name="L-Valine(m)" id="M_VAL_m">
        </species>
        <species boundaryCondition="false" constant="false" hasOnlySubstanceUnits="false" compartment="e" name="L-Valine(e)" id="M_VAL_e">
        </species>
        <species boundaryCondition="false" constant="false" hasOnlySubstanceUnits="false" compartment="c" name="Glycerone" id="M_GLYN_c">
        </species>
        <species boundaryCondition="false" constant="false" hasOnlySubstanceUnits="false" compartment="e" name="Glycerone(e)" id="M_GLYN_e">
        </species>
        <species boundaryCondition="false" constant="false" hasOnlySubstanceUnits="false" compartment="c" name="(S)-Lactate" id="M_LLAC_c">
        </species>
        <species boundaryCondition="false" constant="false" hasOnlySubstanceUnits="false" compartment="m" name="(S)-Lactate (mt)" id="M_LLAC_m">
        </species>
        <species boundaryCondition="false" constant="false" hasOnlySubstanceUnits="false" compartment="e" name="(S)-Lactate (e)" id="M_LLAC_e">
        </species>
        <species boundaryCondition="false" constant="false" hasOnlySubstanceUnits="false" compartment="c" name="L-Threonine" id="M_THR_c">
        </species>
        <species boundaryCondition="false" constant="false" hasOnlySubstanceUnits="false" compartment="m" name="L-Threonine (mt)" id="M_THR_m">
        </species>
        <species boundaryCondition="false" constant="false" hasOnlySubstanceUnits="false" compartment="e" name="L-Threonine (e)" id="M_THR_e">
        </species>
        <species boundaryCondition="false" constant="false" hasOnlySubstanceUnits="false" compartment="c" name="D-Glucuronate" id="M_GLCUNT_c">
        </species>
        <species boundaryCondition="false" constant="false" hasOnlySubstanceUnits="false" compartment="e" name="D-Glucuronate(e)" id="M_GLCUNT_e">
        </species>
        <species boundaryCondition="false" constant="false" hasOnlySubstanceUnits="false" compartment="c" name="2,3-Dihydroxybenzoate" id="M_DHBA_c">
        </species>
        <species boundaryCondition="false" constant="false" hasOnlySubstanceUnits="false" compartment="c" name="3-phospho-D-glycerate" id="M_3PG_c">
        </species>
        <species boundaryCondition="false" constant="false" hasOnlySubstanceUnits="false" compartment="c" name="D-Glucono-1,5-lactone" id="M_GLCN15LAC_c">
        </species>
        <species boundaryCondition="false" constant="false" hasOnlySubstanceUnits="false" compartment="e" name="D-Glucono-1,5-lactone(e)" id="M_GLCN15LAC_e">
        </species>
        <species boundaryCondition="false" constant="false" hasOnlySubstanceUnits="false" compartment="c" name="D-Ribulose 5-phosphate" id="M_RL5P_c">
        </species>
        <species boundaryCondition="false" constant="false" hasOnlySubstanceUnits="false" compartment="c" name="dADP" id="M_dADP_c">
        </species>
        <species boundaryCondition="false" constant="false" hasOnlySubstanceUnits="false" compartment="m" name="dADP(m)" id="M_dADP_m">
        </species>
        <species boundaryCondition="false" constant="false" hasOnlySubstanceUnits="false" compartment="c" name="Maltose" id="M_MLT_c">
        </species>
        <species boundaryCondition="false" constant="false" hasOnlySubstanceUnits="false" compartment="e" name="Maltose(e)" id="M_MLT_e">
        </species>
        <species boundaryCondition="false" constant="false" hasOnlySubstanceUnits="false" compartment="c" name="Oxalate" id="M_OXAL_c">
        </species>
        <species boundaryCondition="false" constant="false" hasOnlySubstanceUnits="false" compartment="e" name="Oxalate(e)" id="M_OXAL_e">
        </species>
        <species boundaryCondition="false" constant="false" hasOnlySubstanceUnits="false" compartment="c" name="Adenosine" id="M_ADN_c">
        </species>
        <species boundaryCondition="false" constant="false" hasOnlySubstanceUnits="false" compartment="c" name="Methylamine" id="M_METN_c">
        </species>
        <species boundaryCondition="false" constant="false" hasOnlySubstanceUnits="false" compartment="c" name="beta-D-Glucose" id="M_bDGLC_c">
        </species>
        <species boundaryCondition="false" constant="false" hasOnlySubstanceUnits="false" compartment="e" name="beta-D-Glucose(e)" id="M_bDGLC_e">
        </species>
        <species boundaryCondition="false" constant="false" hasOnlySubstanceUnits="false" compartment="c" name="3-Oxopropanoate" id="M_3KPROP_c">
        </species>
        <species boundaryCondition="false" constant="false" hasOnlySubstanceUnits="false" compartment="c" name="Adenosine 5'-phosphosulfate" id="M_APS_c">
        </species>
        <species boundaryCondition="false" constant="false" hasOnlySubstanceUnits="false" compartment="c" name="Acyl-carrier protein" id="M_ACP_c" fbc:chemicalFormula="HSR">
        </species>
        <species boundaryCondition="false" constant="false" hasOnlySubstanceUnits="false" compartment="m" name="Acyl-carrier protein(m)" id="M_ACP_m" fbc:chemicalFormula="HSR">
        </species>
        <species boundaryCondition="false" constant="false" hasOnlySubstanceUnits="false" compartment="c" name="D-Xyluloce 5-phosphate" id="M_XUL5P_c">
        </species>
        <species boundaryCondition="false" constant="false" hasOnlySubstanceUnits="false" compartment="m" name="Succinate semialdehyde" id="M_SUCCSAL_m">
        </species>
        <species boundaryCondition="false" constant="false" hasOnlySubstanceUnits="false" compartment="m" name="4-Methyl-2-oxopentanoate(m)" id="M_4M2OPA_m">
        </species>
        <species boundaryCondition="false" constant="false" hasOnlySubstanceUnits="false" compartment="c" name="4-Methyl-2-oxopentanoate" id="M_4M2OPA_c">
        </species>
        <species boundaryCondition="false" constant="false" hasOnlySubstanceUnits="false" compartment="c" name="10-Formyltetrahydrofolate" id="M_FTHF_c">
        </species>
        <species boundaryCondition="false" constant="false" hasOnlySubstanceUnits="false" compartment="m" name="10-Formyltetrahydrofolate(m)" id="M_FTHF_m">
        </species>
        <species boundaryCondition="false" constant="false" hasOnlySubstanceUnits="false" compartment="m" name="N-Formylmethionyl-tRNA" id="M_TRNAFMET_m">
        </species>
        <species boundaryCondition="false" constant="false" hasOnlySubstanceUnits="false" compartment="c" name="Dimethylallyl diphosphate" id="M_DMPP_c">
        </species>
        <species boundaryCondition="false" constant="false" hasOnlySubstanceUnits="false" compartment="c" name="Pyridoxamine" id="M_PDXAM_c">
        </species>
        <species boundaryCondition="false" constant="false" hasOnlySubstanceUnits="false" compartment="c" name="Pyridoxamine phosphate" id="M_PDXAMP_c">
        </species>
        <species boundaryCondition="false" constant="false" hasOnlySubstanceUnits="false" compartment="c" name="Pyridoxine phosphate" id="M_PDX5P_c">
        </species>
        <species boundaryCondition="false" constant="false" hasOnlySubstanceUnits="false" compartment="c" name="Pyridoxine" id="M_PDXI_c">
        </species>
        <species boundaryCondition="false" constant="false" hasOnlySubstanceUnits="false" compartment="c" name="3-phospho-D-glyceroyl phosphate" id="M_13PDG_c">
        </species>
        <species boundaryCondition="false" constant="false" hasOnlySubstanceUnits="false" compartment="c" name="dCMP" id="M_dCMP_c">
        </species>
        <species boundaryCondition="false" constant="false" hasOnlySubstanceUnits="false" compartment="c" name="Guanine" id="M_GN_c">
        </species>
        <species boundaryCondition="false" constant="false" hasOnlySubstanceUnits="false" compartment="c" name="Lactose" id="M_LACT_c">
        </species>
        <species boundaryCondition="false" constant="false" hasOnlySubstanceUnits="false" compartment="e" name="Lactose(e)" id="M_LACT_e">
        </species>
        <species boundaryCondition="false" constant="false" hasOnlySubstanceUnits="false" compartment="c" name="Nitrate" id="M_HNO3_c">
        </species>
        <species boundaryCondition="false" constant="false" hasOnlySubstanceUnits="false" compartment="e" name="Nitrate(e)" id="M_HNO3_e">
        </species>
        <species boundaryCondition="false" constant="false" hasOnlySubstanceUnits="false" compartment="m" name="Lipoamide" id="M_LIPOA_m">
        </species>
        <species boundaryCondition="false" constant="false" hasOnlySubstanceUnits="false" compartment="c" name="Hexadecanoic acid" id="M_C160_c">
        </species>
        <species boundaryCondition="false" constant="false" hasOnlySubstanceUnits="false" compartment="e" name="Hexadecanoic acid(e)" id="M_C160_e">
        </species>
        <species boundaryCondition="false" constant="false" hasOnlySubstanceUnits="false" compartment="c" name="Pyridoxal" id="M_PL_c">
        </species>
        <species boundaryCondition="false" constant="false" hasOnlySubstanceUnits="false" compartment="c" name="Chorismate" id="M_CHOR_c">
        </species>
        <species boundaryCondition="false" constant="false" hasOnlySubstanceUnits="false" compartment="c" name="Nicotinate" id="M_NICA_c">
        </species>
        <species boundaryCondition="false" constant="false" hasOnlySubstanceUnits="false" compartment="e" name="Nicotinate(e)" id="M_NICA_e">
        </species>
        <species boundaryCondition="false" constant="false" hasOnlySubstanceUnits="false" compartment="c" name="Prephenate" id="M_PHEN_c">
        </species>
        <species boundaryCondition="false" constant="false" hasOnlySubstanceUnits="false" compartment="c" name="(R)-Lactate" id="M_LAC_c">
        </species>
        <species boundaryCondition="false" constant="false" hasOnlySubstanceUnits="false" compartment="m" name="(R)-Lactate(mt)" id="M_LAC_m">
        </species>
        <species boundaryCondition="false" constant="false" hasOnlySubstanceUnits="false" compartment="e" name="(R)-Lactate(e)" id="M_LAC_e">
        </species>
        <species boundaryCondition="false" constant="false" hasOnlySubstanceUnits="false" compartment="c" name="D-Gluconate" id="M_GLCNT_c">
        </species>
        <species boundaryCondition="false" constant="false" hasOnlySubstanceUnits="false" compartment="e" name="D-Gluconate(e)" id="M_GLCNT_e">
        </species>
        <species boundaryCondition="false" constant="false" hasOnlySubstanceUnits="false" compartment="c" name="D-Glycerate" id="M_G_c">
        </species>
        <species boundaryCondition="false" constant="false" hasOnlySubstanceUnits="false" compartment="c" name="D-Arabinose" id="M_ARAB_c" fbc:chemicalFormula="C5H10O5">
        </species>
        <species boundaryCondition="false" constant="false" hasOnlySubstanceUnits="false" compartment="c" name="L-Arabinose" id="M_LARAB_c">
        </species>
        <species boundaryCondition="false" constant="false" hasOnlySubstanceUnits="false" compartment="e" name="L-Arabinose(e)" id="M_LARAB_e">
        </species>
        <species boundaryCondition="false" constant="false" hasOnlySubstanceUnits="false" compartment="c" name="beta-L-Arabinose" id="M_bLARAB_c" fbc:chemicalFormula="C5H10O5">
        </species>
        <species boundaryCondition="false" constant="false" hasOnlySubstanceUnits="false" compartment="c" name="Hypoxanthine" id="M_HYXN_c">
        </species>
        <species boundaryCondition="false" constant="false" hasOnlySubstanceUnits="false" compartment="e" name="Hypoxanthine(e)" id="M_HYXN_e">
        </species>
        <species boundaryCondition="false" constant="false" hasOnlySubstanceUnits="false" compartment="c" name="L-Homoserine" id="M_HSER_c">
        </species>
        <species boundaryCondition="false" constant="false" hasOnlySubstanceUnits="false" compartment="c" name="Glycolaldehyde" id="M_GLAL_c">
        </species>
        <species boundaryCondition="false" constant="false" hasOnlySubstanceUnits="false" compartment="e" name="Glycolaldehyde(e)" id="M_GLAL_e">
        </species>
        <species boundaryCondition="false" constant="false" hasOnlySubstanceUnits="false" compartment="c" name="alpha-D-Glucose" id="M_GLC_c">
        </species>
        <species boundaryCondition="false" constant="false" hasOnlySubstanceUnits="false" compartment="e" name="alpha-D-Glucose(e)" id="M_GLC_e">
        </species>
        <species boundaryCondition="false" constant="false" hasOnlySubstanceUnits="false" compartment="m" name="Cdp-diacylglycerol uced for cardiolipin (mt)" id="M_CLCDPDG_m" fbc:chemicalFormula="C14H19N3O15P2R2">
        </species>
        <species boundaryCondition="false" constant="false" hasOnlySubstanceUnits="false" compartment="c" name="D-Mannose 6-phosphate" id="M_MAN6P_c">
        </species>
        <species boundaryCondition="false" constant="false" hasOnlySubstanceUnits="false" compartment="c" name="D-Erythrose 4-phosphate" id="M_E4P_c">
        </species>
        <species boundaryCondition="false" constant="false" hasOnlySubstanceUnits="false" compartment="c" name="Hydrogen sulfide" id="M_H2S_c">
        </species>
        <species boundaryCondition="false" constant="false" hasOnlySubstanceUnits="false" compartment="c" name="dGTP" id="M_dGTP_c">
        </species>
        <species boundaryCondition="false" constant="false" hasOnlySubstanceUnits="false" compartment="c" name="HCO3-" id="M_HCO3_dis_c">
        </species>
        <species boundaryCondition="false" constant="false" hasOnlySubstanceUnits="false" compartment="m" name="HCO3- (mitochondria)" id="M_HCO3_dis_m">
        </species>
        <species boundaryCondition="false" constant="false" hasOnlySubstanceUnits="false" compartment="c" name="Inosine" id="M_INS_c">
        </species>
        <species boundaryCondition="false" constant="false" hasOnlySubstanceUnits="false" compartment="c" name="Orotate" id="M_OROA_c">
        </species>
        <species boundaryCondition="false" constant="false" hasOnlySubstanceUnits="false" compartment="c" name="Quinate" id="M_QT_c">
        </species>
        <species boundaryCondition="false" constant="false" hasOnlySubstanceUnits="false" compartment="e" name="Quinate (e)" id="M_QT_e">
        </species>
        <species boundaryCondition="false" constant="false" hasOnlySubstanceUnits="false" compartment="c" name="Uridine" id="M_URI_c">
        </species>
        <species boundaryCondition="false" constant="false" hasOnlySubstanceUnits="false" compartment="e" name="Uridine(e)" id="M_URI_e">
        </species>
        <species boundaryCondition="false" constant="false" hasOnlySubstanceUnits="false" compartment="c" name="ADP-ribose" id="M_ADPR_c">
        </species>
        <species boundaryCondition="false" constant="false" hasOnlySubstanceUnits="false" compartment="c" name="D-Ribulose" id="M_RL_c">
        </species>
        <species boundaryCondition="false" constant="false" hasOnlySubstanceUnits="false" compartment="e" name="D-Ribulose(e)" id="M_RL_e">
        </species>
        <species boundaryCondition="false" constant="false" hasOnlySubstanceUnits="false" compartment="c" name="D-Xylulose" id="M_XUL_c">
        </species>
        <species boundaryCondition="false" constant="false" hasOnlySubstanceUnits="false" compartment="e" name="D-Xylulose(e)" id="M_XUL_e">
        </species>
        <species boundaryCondition="false" constant="false" hasOnlySubstanceUnits="false" compartment="c" name="Isocitrate" id="M_ICIT_c">
        </species>
        <species boundaryCondition="false" constant="false" hasOnlySubstanceUnits="false" compartment="c" name="Isocitrate (mitochondria)" id="M_ICIT_m">
        </species>
        <species boundaryCondition="false" constant="false" hasOnlySubstanceUnits="false" compartment="p" name="Isocitrate(p)" id="M_ICIT_p">
        </species>
        <species boundaryCondition="false" constant="false" hasOnlySubstanceUnits="false" compartment="e" name="Isocitrate(e)" id="M_ICIT_e">
        </species>
        <species boundaryCondition="false" constant="false" hasOnlySubstanceUnits="false" compartment="c" name="L-Xylulose" id="M_LXUL_c">
        </species>
        <species boundaryCondition="false" constant="false" hasOnlySubstanceUnits="false" compartment="e" name="L-Xylulose(e)" id="M_LXUL_e">
        </species>
        <species boundaryCondition="false" constant="false" hasOnlySubstanceUnits="false" compartment="c" name="Xanthosine" id="M_XTSINE_c" fbc:chemicalFormula="C10H12N4O6">
        </species>
        <species boundaryCondition="false" constant="false" hasOnlySubstanceUnits="false" compartment="c" name="Spermidine" id="M_SPERM_c">
        </species>
        <species boundaryCondition="false" constant="false" hasOnlySubstanceUnits="false" compartment="c" name="2-Oxoadipate" id="M_AKA_c">
        </species>
        <species boundaryCondition="false" constant="false" hasOnlySubstanceUnits="false" compartment="c" name="L-Citrulline" id="M_CITR_c">
        </species>
        <species boundaryCondition="false" constant="false" hasOnlySubstanceUnits="false" compartment="m" name="L-Citrulline(mt)" id="M_CITR_m">
        </species>
        <species boundaryCondition="false" constant="false" hasOnlySubstanceUnits="false" compartment="e" name="L-Citrulline(e)" id="M_CITR_e">
        </species>
        <species boundaryCondition="false" constant="false" hasOnlySubstanceUnits="false" compartment="c" name="L-Kynurenine" id="M_KYN_c">
        </species>
        <species boundaryCondition="false" constant="false" hasOnlySubstanceUnits="false" compartment="e" name="L-Kynurenine(e)" id="M_KYN_e">
        </species>
        <species boundaryCondition="false" constant="false" hasOnlySubstanceUnits="false" compartment="c" name="D-Glucosamine" id="M_GLCN_c">
        </species>
        <species boundaryCondition="false" constant="false" hasOnlySubstanceUnits="false" compartment="e" name="D-Glucosamine(e)" id="M_GLCN_e">
        </species>
        <species boundaryCondition="false" constant="false" hasOnlySubstanceUnits="false" compartment="c" name="Deoxyguanosine" id="M_DG_c">
        </species>
        <species boundaryCondition="false" constant="false" hasOnlySubstanceUnits="false" compartment="c" name="Acetoacetyl-CoA" id="M_AACCOA_c">
        </species>
        <species boundaryCondition="false" constant="false" hasOnlySubstanceUnits="false" compartment="m" name="Acetoacetyl-CoA(mt)" id="M_AACCOA_m">
        </species>
        <species boundaryCondition="false" constant="false" hasOnlySubstanceUnits="false" compartment="p" name="Acetoacetyl-CoA(p)" id="M_AACCOA_p">
        </species>
        <species boundaryCondition="false" constant="false" hasOnlySubstanceUnits="false" compartment="c" name="D-Galacturonate" id="M_GALUNT_c">
        </species>
        <species boundaryCondition="false" constant="false" hasOnlySubstanceUnits="false" compartment="e" name="D-Galacturonate (e)" id="M_GALUNT_e">
        </species>
        <species boundaryCondition="false" constant="false" hasOnlySubstanceUnits="false" compartment="e" name="Methylated galacturonate" id="M_METPOLGALUNT_e" fbc:chemicalFormula="C7H10O6">
        </species>
        <species boundaryCondition="false" constant="false" hasOnlySubstanceUnits="false" compartment="e" name="Polygalacturonate" id="M_POLGALUNT_e" fbc:chemicalFormula="C6H8O6">
        </species>
        <species boundaryCondition="false" constant="false" hasOnlySubstanceUnits="false" compartment="c" name="Glycogen" id="M_GLYCO_c" fbc:chemicalFormula="C6H10O5">
        </species>
        <species boundaryCondition="false" constant="false" hasOnlySubstanceUnits="false" compartment="e" name="Glycogen(e)" id="M_GLYCO_e" fbc:chemicalFormula="C6H10O5">
        </species>
        <species boundaryCondition="false" constant="false" hasOnlySubstanceUnits="false" compartment="c" name="4-Aminobutanoate" id="M_GABA_c">
        </species>
        <species boundaryCondition="false" constant="false" hasOnlySubstanceUnits="false" compartment="m" name="4-Aminobutanoate(m)" id="M_GABA_m">
        </species>
        <species boundaryCondition="false" constant="false" hasOnlySubstanceUnits="false" compartment="e" name="4-Aminobutanoate(e)" id="M_GABA_e">
        </species>
        <species boundaryCondition="false" constant="false" hasOnlySubstanceUnits="false" compartment="c" name="(S)-Dihydroorotate" id="M_DOROA_c">
        </species>
        <species boundaryCondition="false" constant="false" hasOnlySubstanceUnits="false" compartment="c" name="Geranyl diphosphate" id="M_GPP_c">
        </species>
        <species boundaryCondition="false" constant="false" hasOnlySubstanceUnits="false" compartment="c" name="Thioredoxin" id="M_RTHIO_c" fbc:chemicalFormula="C10H14N4O4S2R4">
        </species>
        <species boundaryCondition="false" constant="false" hasOnlySubstanceUnits="false" compartment="m" name="Thioredoxin(m)" id="M_RTHIO_m" fbc:chemicalFormula="C10H14N4O4S2R4">
        </species>
        <species boundaryCondition="false" constant="false" hasOnlySubstanceUnits="false" compartment="c" name="Oxidized thioredoxin" id="M_OTHIO_c" fbc:chemicalFormula="C10H12N4O4S2R4">
        </species>
        <species boundaryCondition="false" constant="false" hasOnlySubstanceUnits="false" compartment="m" name="Oxidized thioredoxin(m)" id="M_OTHIO_m" fbc:chemicalFormula="C10H12N4O4S2R4">
        </species>
        <species boundaryCondition="false" constant="false" hasOnlySubstanceUnits="false" compartment="m" name="Phosphatidylglycerol" id="M_PG_m" fbc:chemicalFormula="C8H13O10PR2">
        </species>
        <species boundaryCondition="false" constant="false" hasOnlySubstanceUnits="false" compartment="c" name="6-phospho-D-gluconate" id="M_D6PGC_c">
        </species>
        <species boundaryCondition="false" constant="false" hasOnlySubstanceUnits="false" compartment="c" name="Phosphatidylethanolamine" id="M_PE_c" fbc:chemicalFormula="C7H12NO8PR2">
        </species>
        <species boundaryCondition="false" constant="false" hasOnlySubstanceUnits="false" compartment="c" name="D-Glucosamine 6-phosphate" id="M_GA6P_c">
        </species>
        <species boundaryCondition="false" constant="false" hasOnlySubstanceUnits="false" compartment="c" name="Geranylgeranyl diphosphate" id="M_GGDP_c">
        </species>
        <species boundaryCondition="false" constant="false" hasOnlySubstanceUnits="false" compartment="c" name="(S)-3-Hydroxy-3-methylglutaryl-CoA" id="M_H3MCOA_c">
        </species>
        <species boundaryCondition="false" constant="false" hasOnlySubstanceUnits="false" compartment="m" name="(S)-3-Hydroxy-3-methylglutaryl-CoA(m)" id="M_H3MCOA_m">
        </species>
        <species boundaryCondition="false" constant="false" hasOnlySubstanceUnits="false" compartment="c" name="N-Acetyl-D-glucosamine 6-phosphate" id="M_NAGA6P_c">
        </species>
        <species boundaryCondition="false" constant="false" hasOnlySubstanceUnits="false" compartment="c" name="dAMP" id="M_dAMP_c">
        </species>
        <species boundaryCondition="false" constant="false" hasOnlySubstanceUnits="false" compartment="m" name="dAMP(m)" id="M_dAMP_m">
        </species>
        <species boundaryCondition="false" constant="false" hasOnlySubstanceUnits="false" compartment="c" name="dGDP" id="M_dGDP_c">
        </species>
        <species boundaryCondition="false" constant="false" hasOnlySubstanceUnits="false" compartment="c" name="dGMP" id="M_dGMP_c">
        </species>
        <species boundaryCondition="false" constant="false" hasOnlySubstanceUnits="false" compartment="c" name="dTDP" id="M_dTDP_c">
        </species>
        <species boundaryCondition="false" constant="false" hasOnlySubstanceUnits="false" compartment="c" name="dTMP" id="M_dTMP_c">
        </species>
        <species boundaryCondition="false" constant="false" hasOnlySubstanceUnits="false" compartment="c" name="dUMP" id="M_dUMP_c">
        </species>
        <species boundaryCondition="false" constant="false" hasOnlySubstanceUnits="false" compartment="c" name="3',5'-Cyclic IMP" id="M_cIMP_c" fbc:chemicalFormula="C10H11N4O7P">
        </species>
        <species boundaryCondition="false" constant="false" hasOnlySubstanceUnits="false" compartment="c" name="3',5'-Cyclic CMP" id="M_cCMP_c" fbc:chemicalFormula="C9H12N3O7P">
        </species>
        <species boundaryCondition="false" constant="false" hasOnlySubstanceUnits="false" compartment="c" name="Uric acid" id="M_URIC_c">
        </species>
        <species boundaryCondition="false" constant="false" hasOnlySubstanceUnits="false" compartment="p" name="Uric acid(p)" id="M_URIC_p">
        </species>
        <species boundaryCondition="false" constant="false" hasOnlySubstanceUnits="false" compartment="e" name="Uric acid(e)" id="M_URIC_e">
        </species>
        <species boundaryCondition="false" constant="false" hasOnlySubstanceUnits="false" compartment="c" name="  &#10;Arsenite" id="M_AS_c" fbc:chemicalFormula="AsO3">
        </species>
        <species boundaryCondition="false" constant="false" hasOnlySubstanceUnits="false" compartment="e" name="  &#10;Arsenite(e)" id="M_AS_e" fbc:chemicalFormula="AsO3">
        </species>
        <species boundaryCondition="false" constant="false" hasOnlySubstanceUnits="false" compartment="c" name="Thiamine" id="M_THIA_c">
        </species>
        <species boundaryCondition="false" constant="false" hasOnlySubstanceUnits="false" compartment="e" name="Thiamine(e)" id="M_THIA_e">
        </species>
        <species boundaryCondition="false" constant="false" hasOnlySubstanceUnits="false" compartment="c" name="Xylitol" id="M_XOL_c">
        </species>
        <species boundaryCondition="false" constant="false" hasOnlySubstanceUnits="false" compartment="e" name="Xylitol(e)" id="M_XOL_e">
        </species>
        <species boundaryCondition="false" constant="false" hasOnlySubstanceUnits="false" compartment="c" name="Cytosine" id="M_CYTS_c">
        </species>
        <species boundaryCondition="false" constant="false" hasOnlySubstanceUnits="false" compartment="c" name="Xanthine" id="M_XAN_c">
        </species>
        <species boundaryCondition="false" constant="false" hasOnlySubstanceUnits="false" compartment="e" name="Xanthine(e)" id="M_XAN_e">
        </species>
        <species boundaryCondition="false" constant="false" hasOnlySubstanceUnits="false" compartment="c" name="Guanosine" id="M_GSN_c">
        </species>
        <species boundaryCondition="false" constant="false" hasOnlySubstanceUnits="false" compartment="c" name="Mannitol" id="M_MNT_c">
        </species>
        <species boundaryCondition="false" constant="false" hasOnlySubstanceUnits="false" compartment="e" name="Mannitol(e)" id="M_MNT_e">
        </species>
        <species boundaryCondition="false" constant="false" hasOnlySubstanceUnits="false" compartment="c" name="L-Isoleucine" id="M_ILE_c">
        </species>
        <species boundaryCondition="false" constant="false" hasOnlySubstanceUnits="false" compartment="m" name="L-Isoleucine(mt)" id="M_ILE_m">
        </species>
        <species boundaryCondition="false" constant="false" hasOnlySubstanceUnits="false" compartment="e" name="L-Isoleucine(e)" id="M_ILE_e">
        </species>
        <species boundaryCondition="false" constant="false" hasOnlySubstanceUnits="false" compartment="c" name="Stearoyl-CoA" id="M_C180COA_c">
        </species>
        <species boundaryCondition="false" constant="false" hasOnlySubstanceUnits="false" compartment="m" name="Stearoyl-CoA (mt)" id="M_C180COA_m">
        </species>
        <species boundaryCondition="false" constant="false" hasOnlySubstanceUnits="false" compartment="p" name="Stearoyl-CoA (p)" id="M_C180COA_p">
        </species>
        <species boundaryCondition="false" constant="false" hasOnlySubstanceUnits="false" compartment="p" name="Octadec-2-enoyl-CoA" id="M_C18DCOA_p" fbc:chemicalFormula="C39H68N7O17P3S">
        </species>
        <species boundaryCondition="false" constant="false" hasOnlySubstanceUnits="false" compartment="p" name="3-hydroxyoctadecanoyl-CoA" id="M_C18HCOA_p" fbc:chemicalFormula="C39H70N7O18P3S">
        </species>
        <species boundaryCondition="false" constant="false" hasOnlySubstanceUnits="false" compartment="p" name="3-oxooctadecanoyl-CoA" id="M_C18OCOA_p" fbc:chemicalFormula="C39H68N7O18P3S">
        </species>
        <species boundaryCondition="false" constant="false" hasOnlySubstanceUnits="false" compartment="c" name="Dihydrofolate" id="M_DHF_c">
        </species>
        <species boundaryCondition="false" constant="false" hasOnlySubstanceUnits="false" compartment="m" name="Dihydrofolate" id="M_DHF_m">
        </species>
        <species boundaryCondition="false" constant="false" hasOnlySubstanceUnits="false" compartment="c" name="Phosphatidate used for cardiolipin" id="M_CLPA_c" fbc:chemicalFormula="C5H7O8PR2">
        </species>
        <species boundaryCondition="false" constant="false" hasOnlySubstanceUnits="false" compartment="m" name="Phosphatidate used for cardiolipin (mt)" id="M_CLPA_m" fbc:chemicalFormula="C5H7O8PR2">
        </species>
        <species boundaryCondition="false" constant="false" hasOnlySubstanceUnits="false" compartment="c" name="cis-Aconitate" id="M_ACO_c">
        </species>
        <species boundaryCondition="false" constant="false" hasOnlySubstanceUnits="false" compartment="m" name="cis-Aconitate (mitochondria)" id="M_ACO_m">
        </species>
        <species boundaryCondition="false" constant="false" hasOnlySubstanceUnits="false" compartment="c" name="(R)-Mevalonate" id="M_MVL_c">
        </species>
        <species boundaryCondition="false" constant="false" hasOnlySubstanceUnits="false" compartment="p" name="(R)-Mevalonate(p)" id="M_MVL_p">
        </species>
        <species boundaryCondition="false" constant="false" hasOnlySubstanceUnits="false" compartment="p" name="Mevalonyl-CoA" id="M_MVLCOA_p" fbc:chemicalFormula="C27H46N7O19P3S">
        </species>
        <species boundaryCondition="false" constant="false" hasOnlySubstanceUnits="false" compartment="p" name="Anhydromevalonyl-CoA" id="M_DHMVLCOA_p" fbc:chemicalFormula="C27H44N7O18P3S">
        </species>
        <species boundaryCondition="false" constant="false" hasOnlySubstanceUnits="false" compartment="p" name="N(5)-anhydromevalonyl-N(5)-hydroxy-L-ornithine(p)" id="M_N5DHMVLN5HORN_p" fbc:chemicalFormula="C11H20N2O5">
        </species>
        <species boundaryCondition="false" constant="false" hasOnlySubstanceUnits="false" compartment="c" name="N(5)-anhydromevalonyl-N(5)-hydroxy-L-ornithine" id="M_N5DHMVLN5HORN_c" fbc:chemicalFormula="C11H20N2O5">
        </species>
        <species boundaryCondition="false" constant="false" hasOnlySubstanceUnits="false" compartment="c" name="Coprogen B without iron bound" id="M_DFCOPROB_c" fbc:chemicalFormula="C33H54N6O12">
        </species>
        <species boundaryCondition="false" constant="false" hasOnlySubstanceUnits="false" compartment="e" name="Coprogen B without iron bound(e)" id="M_DFCOPROB_e" fbc:chemicalFormula="C33H54N6O12">
        </species>
        <species boundaryCondition="false" constant="false" hasOnlySubstanceUnits="false" compartment="c" name="Coprogen B with iron bound" id="M_COPROB_c" fbc:chemicalFormula="C33H51FeN6O12">
        </species>
        <species boundaryCondition="false" constant="false" hasOnlySubstanceUnits="false" compartment="e" name="Coprogen B with iron bound(e)" id="M_COPROB_e" fbc:chemicalFormula="C33H51FeN6O12">
        </species>
        <species boundaryCondition="false" constant="false" hasOnlySubstanceUnits="false" compartment="c" name="Triacylglycerol" id="M_TAGLY_c" fbc:chemicalFormula="C6H5O6R3">
        </species>
        <species boundaryCondition="false" constant="false" hasOnlySubstanceUnits="false" compartment="c" name="(S)-Lactaldehyde" id="M_LLACAL_c">
        </species>
        <species boundaryCondition="false" constant="false" hasOnlySubstanceUnits="false" compartment="c" name="5-Aminolevulinate" id="M_5ALEVUA_c">
        </species>
        <species boundaryCondition="false" constant="false" hasOnlySubstanceUnits="false" compartment="m" name="5-Aminolevulinate" id="M_5ALEVUA_m">
        </species>
        <species boundaryCondition="false" constant="false" hasOnlySubstanceUnits="false" compartment="m" name="N-Acetylornithine(mt)" id="M_NAORN_m">
        </species>
        <species boundaryCondition="false" constant="false" hasOnlySubstanceUnits="false" compartment="c" name="N-Carbamoyl-L-aspartate" id="M_CAASP_c">
        </species>
        <species boundaryCondition="false" constant="false" hasOnlySubstanceUnits="false" compartment="c" name="5-Methyltetrahydrofolate" id="M_MTHF_c">
        </species>
        <species boundaryCondition="false" constant="false" hasOnlySubstanceUnits="false" compartment="c" name="L-Aspartate 4-semialdehyde" id="M_ASPSA_c">
        </species>
        <species boundaryCondition="false" constant="false" hasOnlySubstanceUnits="false" compartment="c" name="5,10-Methenyltetrahydrofolate" id="M_METHF_c">
        </species>
        <species boundaryCondition="false" constant="false" hasOnlySubstanceUnits="false" compartment="m" name="5,10-Methenyltetrahydrofolate" id="M_METHF_m">
        </species>
        <species boundaryCondition="false" constant="false" hasOnlySubstanceUnits="false" compartment="c" name="alpha-D-Galactose 1-phosphate" id="M_GAL1P_c">
        </species>
        <species boundaryCondition="false" constant="false" hasOnlySubstanceUnits="false" compartment="c" name="trans,trans-Farnesyl diphosphate" id="M_FPP_c">
        </species>
        <species boundaryCondition="false" constant="false" hasOnlySubstanceUnits="false" compartment="m" name="trans,trans-Farnesyl diphosphate(m)" id="M_FPP_m">
        </species>
        <species boundaryCondition="false" constant="false" hasOnlySubstanceUnits="false" compartment="c" name="N6-(L-1,3-Dicarboxypropyl)-L-lysine" id="M_SACP_c">
        </species>
        <species boundaryCondition="false" constant="false" hasOnlySubstanceUnits="false" compartment="c" name="Nicotinamide D-ribonucleotide" id="M_NMN_c">
        </species>
        <species boundaryCondition="false" constant="false" hasOnlySubstanceUnits="false" compartment="c" name="dCTP" id="M_dCTP_c">
        </species>
        <species boundaryCondition="false" constant="false" hasOnlySubstanceUnits="false" compartment="m" name="dCTP(m)" id="M_dCTP_m">
        </species>
        <species boundaryCondition="false" constant="false" hasOnlySubstanceUnits="false" compartment="c" name="dTTP" id="M_dTTP_c">
        </species>
        <species boundaryCondition="false" constant="false" hasOnlySubstanceUnits="false" compartment="m" name="dTTP(m)" id="M_dTTP_m">
        </species>
        <species boundaryCondition="false" constant="false" hasOnlySubstanceUnits="false" compartment="c" name="dUTP" id="M_dUTP_c">
        </species>
        <species boundaryCondition="false" constant="false" hasOnlySubstanceUnits="false" compartment="m" name="dUTP(m)" id="M_dUTP_m">
        </species>
        <species boundaryCondition="false" constant="false" hasOnlySubstanceUnits="false" compartment="c" name="Ethanol" id="M_ETH_c">
        </species>
        <species boundaryCondition="false" constant="false" hasOnlySubstanceUnits="false" compartment="m" name="Ethanol(m)" id="M_ETH_m">
        </species>
        <species boundaryCondition="false" constant="false" hasOnlySubstanceUnits="false" compartment="e" name="Ethanol(e)" id="M_ETH_e">
        </species>
        <species boundaryCondition="false" constant="false" hasOnlySubstanceUnits="false" compartment="c" name="Cytidine" id="M_CYTD_c">
        </species>
        <species boundaryCondition="false" constant="false" hasOnlySubstanceUnits="false" compartment="e" name="Tyramine(e)" id="M_TYRAN_e">
        </species>
        <species boundaryCondition="false" constant="false" hasOnlySubstanceUnits="false" compartment="e" name="Tyrosol" id="M_TYROL_e" fbc:chemicalFormula="C8H10O2">
        </species>
        <species boundaryCondition="false" constant="false" hasOnlySubstanceUnits="false" compartment="c" name="Formamide" id="M_FA_c">
        </species>
        <species boundaryCondition="false" constant="false" hasOnlySubstanceUnits="false" compartment="c" name="Raffinose" id="M_RAFF_c">
        </species>
        <species boundaryCondition="false" constant="false" hasOnlySubstanceUnits="false" compartment="e" name="Raffinose(e)" id="M_RAFF_e">
        </species>
        <species boundaryCondition="false" constant="false" hasOnlySubstanceUnits="false" compartment="c" name="Shikimate" id="M_SME_c">
        </species>
        <species boundaryCondition="false" constant="false" hasOnlySubstanceUnits="false" compartment="c" name="Allantoate" id="M_ATT_c">
        </species>
        <species boundaryCondition="false" constant="false" hasOnlySubstanceUnits="false" compartment="e" name="Allantoate(e)" id="M_ATT_e">
        </species>
        <species boundaryCondition="false" constant="false" hasOnlySubstanceUnits="false" compartment="c" name="L-Rhamnose" id="M_RHA_c">
        </species>
        <species boundaryCondition="false" constant="false" hasOnlySubstanceUnits="false" compartment="e" name="L-Rhamnose(e)" id="M_RHA_e">
        </species>
        <species boundaryCondition="false" constant="false" hasOnlySubstanceUnits="false" compartment="c" name="Oleoyl-CoA" id="M_C181COA_c">
        </species>
        <species boundaryCondition="false" constant="false" hasOnlySubstanceUnits="false" compartment="m" name="Oleoyl-CoA(m)" id="M_C181COA_m">
        </species>
        <species boundaryCondition="false" constant="false" hasOnlySubstanceUnits="false" compartment="p" name="Oleoyl-CoA(p)" id="M_C181COA_p">
        </species>
        <species boundaryCondition="false" constant="false" hasOnlySubstanceUnits="false" compartment="c" name="(R)-Pantoate" id="M_PANT_c">
        </species>
        <species boundaryCondition="false" constant="false" hasOnlySubstanceUnits="false" compartment="m" name="(R)-Pantoate(m)" id="M_PANT_m">
        </species>
        <species boundaryCondition="false" constant="false" hasOnlySubstanceUnits="false" compartment="c" name="Deoxyuridine" id="M_DU_c">
        </species>
        <species boundaryCondition="false" constant="false" hasOnlySubstanceUnits="false" compartment="c" name="Thymidine" id="M_DT_c" fbc:chemicalFormula="C10H14N2O5">
        </species>
        <species boundaryCondition="false" constant="false" hasOnlySubstanceUnits="false" compartment="e" name="Thymidine (e)" id="M_DT_e" fbc:chemicalFormula="C10H14N2O5">
        </species>
        <species boundaryCondition="false" constant="false" hasOnlySubstanceUnits="false" compartment="c" name="L-Arabitol" id="M_LAOL_c">
        </species>
        <species boundaryCondition="false" constant="false" hasOnlySubstanceUnits="false" compartment="e" name="L-Arabitol(e)" id="M_LAOL_e">
        </species>
        <species boundaryCondition="false" constant="false" hasOnlySubstanceUnits="false" compartment="c" name="Homogentisate" id="M_HOMOGEN_c">
        </species>
        <species boundaryCondition="false" constant="false" hasOnlySubstanceUnits="false" compartment="c" name="Methylglyoxal" id="M_MTHGXL_c">
        </species>
        <species boundaryCondition="false" constant="false" hasOnlySubstanceUnits="false" compartment="c" name="4-Aminobutyraldehyde" id="M_GABAL_c">
        </species>
        <species boundaryCondition="false" constant="false" hasOnlySubstanceUnits="false" compartment="e" name="4-Aminobutyraldehyde(e)" id="M_GABAL_e">
        </species>
        <species boundaryCondition="false" constant="false" hasOnlySubstanceUnits="false" compartment="c" name="Deoxyadenosine" id="M_DA_c">
        </species>
        <species boundaryCondition="false" constant="false" hasOnlySubstanceUnits="false" compartment="c" name="4-Aminobenzoate" id="M_PABA_c">
        </species>
        <species boundaryCondition="false" constant="false" hasOnlySubstanceUnits="false" compartment="c" name="D-Glyceraldehyde" id="M_GLYAL_c">
        </species>
        <species boundaryCondition="false" constant="false" hasOnlySubstanceUnits="false" compartment="c" name="Phenylacetaldehyde" id="M_PHAL_c">
        </species>
        <species boundaryCondition="false" constant="false" hasOnlySubstanceUnits="false" compartment="e" name="Phenylacetaldehyde(e)" id="M_PHAL_e">
        </species>
        <species boundaryCondition="false" constant="false" hasOnlySubstanceUnits="false" compartment="c" name="(S)-Ureidoglycolate" id="M_UGC_c">
        </species>
        <species boundaryCondition="false" constant="false" hasOnlySubstanceUnits="false" compartment="c" name="3-Sulfino-L-alanine" id="M_3SALA_c">
        </species>
        <species boundaryCondition="false" constant="false" hasOnlySubstanceUnits="false" compartment="c" name="alpha-D-Ribose 1-phosphate" id="M_R1P_c">
        </species>
        <species boundaryCondition="false" constant="false" hasOnlySubstanceUnits="false" compartment="m" name="N-Acetyl-L-glutamate(mt)" id="M_NAGLU_m">
        </species>
        <species boundaryCondition="false" constant="false" hasOnlySubstanceUnits="false" compartment="c" name="N-Acetyl-L-glutamate" id="M_NAGLU_c">
        </species>
        <species boundaryCondition="false" constant="false" hasOnlySubstanceUnits="false" compartment="m" name="Isobutyryl-CoA(m)" id="M_C40ICOA_m">
        </species>
        <species boundaryCondition="false" constant="false" hasOnlySubstanceUnits="false" compartment="c" name="Isobutyryl-CoA" id="M_C40ICOA_c">
        </species>
        <species boundaryCondition="false" constant="false" hasOnlySubstanceUnits="false" compartment="c" name="2-phospho-D-glycerate" id="M_2PG_c">
        </species>
        <species boundaryCondition="false" constant="false" hasOnlySubstanceUnits="false" compartment="c" name="3-Hydroxyanthranilate" id="M_HAN_c">
        </species>
        <species boundaryCondition="false" constant="false" hasOnlySubstanceUnits="false" compartment="c" name="D-Mannose 1-phosphate" id="M_MAN1P_c">
        </species>
        <species boundaryCondition="false" constant="false" hasOnlySubstanceUnits="false" compartment="c" name="1,2-Diacyl-sn-glycerol" id="M_DAGLY_c" fbc:chemicalFormula="C5H6O5R2">
        </species>
        <species boundaryCondition="false" constant="false" hasOnlySubstanceUnits="false" compartment="c" name="D-Mannitol 1-phosphate" id="M_MNT1P_c">
        </species>
        <species boundaryCondition="false" constant="false" hasOnlySubstanceUnits="false" compartment="c" name="Xanthosine 5'-phosphate" id="M_XMP_c">
        </species>
        <species boundaryCondition="false" constant="false" hasOnlySubstanceUnits="false" compartment="c" name="beta-D-Fructose 2,6-bisphosphate" id="M_F26P_c">
        </species>
        <species boundaryCondition="false" constant="false" hasOnlySubstanceUnits="false" compartment="c" name="alpha-D-Glucose 6-phosphate" id="M_ADG6P_c">
        </species>
        <species boundaryCondition="false" constant="false" hasOnlySubstanceUnits="false" compartment="c" name="beta-D-Glucose 6-phosphate" id="M_bDG6P_c">
        </species>
        <species boundaryCondition="false" constant="false" hasOnlySubstanceUnits="false" compartment="c" name="gamma-L-Glutamyl-L-cysteine" id="M_GC_c">
        </species>
        <species boundaryCondition="false" constant="false" hasOnlySubstanceUnits="false" compartment="c" name="sn-Glycero-3-phosphocholine" id="M_GPCHO_c">
        </species>
        <species boundaryCondition="false" constant="false" hasOnlySubstanceUnits="false" compartment="e" name="sn-Glycero-3-phosphocholine(e)" id="M_GPCHO_e">
        </species>
        <species boundaryCondition="false" constant="false" hasOnlySubstanceUnits="false" compartment="m" name="(S)-3-Methyl-2-oxopentanoic acid" id="M_3M2OPA_m">
        </species>
        <species boundaryCondition="false" constant="false" hasOnlySubstanceUnits="false" compartment="c" name="2-Deoxy-D-ribose 1-phosphate" id="M_DR1P_c">
        </species>
        <species boundaryCondition="false" constant="false" hasOnlySubstanceUnits="false" compartment="c" name="alpha,alpha'-Trehalose 6-phosphate" id="M_TRE6P_c">
        </species>
        <species boundaryCondition="false" constant="false" hasOnlySubstanceUnits="false" compartment="c" name="dCDP" id="M_dCDP_c">
        </species>
        <species boundaryCondition="false" constant="false" hasOnlySubstanceUnits="false" compartment="c" name="Oleic acid" id="M_C181_c">
        </species>
        <species boundaryCondition="false" constant="false" hasOnlySubstanceUnits="false" compartment="e" name="Oleic acid(e)" id="M_C181_e">
        </species>
        <species boundaryCondition="false" constant="false" hasOnlySubstanceUnits="false" compartment="c" name="Betaine" id="M_Betaine_c">
        </species>
        <species boundaryCondition="false" constant="false" hasOnlySubstanceUnits="false" compartment="c" name="Siroheme" id="M_SIROH_c">
        </species>
        <species boundaryCondition="false" constant="false" hasOnlySubstanceUnits="false" compartment="c" name="Spermine" id="M_Spermine_c">
        </species>
        <species boundaryCondition="false" constant="false" hasOnlySubstanceUnits="false" compartment="c" name="Squalene" id="M_SQL_c">
        </species>
        <species boundaryCondition="false" constant="false" hasOnlySubstanceUnits="false" compartment="m" name="tRNA(Tyr)(m)" id="M_tRNA_Tyr__m">
        </species>
        <species boundaryCondition="false" constant="false" hasOnlySubstanceUnits="false" compartment="c" name="tRNA(Tyr)" id="M_tRNA_Tyr__c">
        </species>
        <species boundaryCondition="false" constant="false" hasOnlySubstanceUnits="false" compartment="c" name="L-Gulonate" id="M_LGUL_c">
        </species>
        <species boundaryCondition="false" constant="false" hasOnlySubstanceUnits="false" compartment="c" name="Salicylate" id="M_SALI_c">
        </species>
        <species boundaryCondition="false" constant="false" hasOnlySubstanceUnits="false" compartment="e" name="Salicylate(e)" id="M_SALI_e">
        </species>
        <species boundaryCondition="false" constant="false" hasOnlySubstanceUnits="false" compartment="c" name="Sphinganine(C18)" id="M_C18SPH_c">
        </species>
        <species boundaryCondition="false" constant="false" hasOnlySubstanceUnits="false" compartment="c" name="Deamino-NAD+" id="M_DMNAD_c">
        </species>
        <species boundaryCondition="false" constant="false" hasOnlySubstanceUnits="false" compartment="c" name="L-Histidinol" id="M_HISOL_c">
        </species>
        <species boundaryCondition="false" constant="false" hasOnlySubstanceUnits="false" compartment="c" name="Pantothenate" id="M_PNTO_c">
        </species>
        <species boundaryCondition="false" constant="false" hasOnlySubstanceUnits="false" compartment="m" name="Crotonoyl-CoA" id="M_C4DCOA_m">
        </species>
        <species boundaryCondition="false" constant="false" hasOnlySubstanceUnits="false" compartment="p" name="Crotonoyl-CoA(p)" id="M_C4DCOA_p">
        </species>
        <species boundaryCondition="false" constant="false" hasOnlySubstanceUnits="false" compartment="m" name="3-hydroxybutanoyl-CoA" id="M_C4HCOA_m" fbc:chemicalFormula="C25H42N7O18P3S">
        </species>
        <species boundaryCondition="false" constant="false" hasOnlySubstanceUnits="false" compartment="p" name="3-hydroxybutanoyl-CoA" id="M_C4HCOA_p" fbc:chemicalFormula="C25H42N7O18P3S">
        </species>
        <species boundaryCondition="false" constant="false" hasOnlySubstanceUnits="false" compartment="c" name="D-Galactonate" id="M_GALNT_c">
        </species>
        <species boundaryCondition="false" constant="false" hasOnlySubstanceUnits="false" compartment="e" name="D-Galactonate(e)" id="M_GALNT_e">
        </species>
        <species boundaryCondition="false" constant="false" hasOnlySubstanceUnits="false" compartment="c" name="Dephospho-CoA" id="M_DPCOA_c">
        </species>
        <species boundaryCondition="false" constant="false" hasOnlySubstanceUnits="false" compartment="m" name="L-Alanyl-tRNA" id="M_L_Alanyl_tRNA_m">
        </species>
        <species boundaryCondition="false" constant="false" hasOnlySubstanceUnits="false" compartment="m" name="2-Acetolactate" id="M_ACLAC_m">
        </species>
        <species boundaryCondition="false" constant="false" hasOnlySubstanceUnits="false" compartment="c" name="Dihydropteroate" id="M_DHPT_c">
        </species>
        <species boundaryCondition="false" constant="false" hasOnlySubstanceUnits="false" compartment="c" name="Porphobilinogen" id="M_PORBILEN_c">
        </species>
        <species boundaryCondition="false" constant="false" hasOnlySubstanceUnits="false" compartment="c" name="3',5'-Cyclic GMP" id="M_cGMP_c">
        </species>
        <species boundaryCondition="false" constant="false" hasOnlySubstanceUnits="false" compartment="c" name="3-Dehydroquinate" id="M_DQT_c">
        </species>
        <species boundaryCondition="false" constant="false" hasOnlySubstanceUnits="false" compartment="c" name="Indole-3-acetate" id="M_INAC_c">
        </species>
        <species boundaryCondition="false" constant="false" hasOnlySubstanceUnits="false" compartment="c" name="L-2-Aminoadipate" id="M_AMA_c">
        </species>
        <species boundaryCondition="false" constant="false" hasOnlySubstanceUnits="false" compartment="c" name="2-Dehydropantoate" id="M_AKP_c">
        </species>
        <species boundaryCondition="false" constant="false" hasOnlySubstanceUnits="false" compartment="m" name="2-Dehydropantoate(m)" id="M_AKP_m">
        </species>
        <species boundaryCondition="false" constant="false" hasOnlySubstanceUnits="false" compartment="c" name="O-Acetyl-L-serine" id="M_ASER_c">
        </species>
        <species boundaryCondition="false" constant="false" hasOnlySubstanceUnits="false" compartment="c" name="O-phospho-L-serine" id="M_3PSER_c">
        </species>
        <species boundaryCondition="false" constant="false" hasOnlySubstanceUnits="false" compartment="c" name="Urea-1-carboxylate" id="M_UREAC_c">
        </species>
        <species boundaryCondition="false" constant="false" hasOnlySubstanceUnits="false" compartment="c" name="Hydroxymethylbilane" id="M_HMBIL_c">
        </species>
        <species boundaryCondition="false" constant="false" hasOnlySubstanceUnits="false" compartment="c" name="S-Formylglutathione" id="M_FGT_c">
        </species>
        <species boundaryCondition="false" constant="false" hasOnlySubstanceUnits="false" compartment="c" name="4-Maleylacetoacetate" id="M_MACAC_c">
        </species>
        <species boundaryCondition="false" constant="false" hasOnlySubstanceUnits="false" compartment="m" name="7,8-Diaminononanoate(mt)" id="M_DAONA_m">
        </species>
        <species boundaryCondition="false" constant="false" hasOnlySubstanceUnits="false" compartment="c" name="Uroporphyrinogen III" id="M_UROPHY3_c">
        </species>
        <species boundaryCondition="false" constant="false" hasOnlySubstanceUnits="false" compartment="c" name="(S)-2,3-Epoxysqualene" id="M_S23E_c">
        </species>
        <species boundaryCondition="false" constant="false" hasOnlySubstanceUnits="false" compartment="c" name="4-Fumarylacetoacetate" id="M_FUACAC_c">
        </species>
        <species boundaryCondition="false" constant="false" hasOnlySubstanceUnits="false" compartment="c" name="6-Carboxyhexanoyl-CoA" id="M_CHCOA_c">
        </species>
        <species boundaryCondition="false" constant="false" hasOnlySubstanceUnits="false" compartment="m" name="6-Carboxyhexanoyl-CoA(mt)" id="M_CHCOA_m">
        </species>
        <species boundaryCondition="false" constant="false" hasOnlySubstanceUnits="false" compartment="p" name="6-Carboxyhexanoyl-CoA(p)" id="M_CHCOA_p">
        </species>
        <species boundaryCondition="false" constant="false" hasOnlySubstanceUnits="false" compartment="c" name="O-Acetyl-L-homoserine" id="M_OAHSER_c">
        </species>
        <species boundaryCondition="false" constant="false" hasOnlySubstanceUnits="false" compartment="m" name="Protoporphyrinogen IX" id="M_PROPHYR_m">
        </species>
        <species boundaryCondition="false" constant="false" hasOnlySubstanceUnits="false" compartment="c" name="Thiamin monophosphate" id="M_THIAP_c">
        </species>
        <species boundaryCondition="false" constant="false" hasOnlySubstanceUnits="false" compartment="c" name="alpha,alpha-Trehalose" id="M_TRE_c">
        </species>
        <species boundaryCondition="false" constant="false" hasOnlySubstanceUnits="false" compartment="e" name="alpha,alpha-Trehalose(e)" id="M_TRE_e">
        </species>
        <species boundaryCondition="false" constant="false" hasOnlySubstanceUnits="false" compartment="p" name="8-Amino-7-oxononanoate(p)" id="M_AON_p">
        </species>
        <species boundaryCondition="false" constant="false" hasOnlySubstanceUnits="false" compartment="m" name="8-Amino-7-oxononanoate(mt)" id="M_AON_m">
        </species>
        <species boundaryCondition="false" constant="false" hasOnlySubstanceUnits="false" compartment="c" name="L-Histidinol phosphate" id="M_HISOLP_c">
        </species>
        <species boundaryCondition="false" constant="false" hasOnlySubstanceUnits="false" compartment="c" name="O-phospho-L-homoserine" id="M_PHSER_c">
        </species>
        <species boundaryCondition="false" constant="false" hasOnlySubstanceUnits="false" compartment="c" name="Orotidine 5'-phosphate" id="M_OMP_c">
        </species>
        <species boundaryCondition="false" constant="false" hasOnlySubstanceUnits="false" compartment="c" name="(R)-5-phosphomevalonate" id="M_PMVL_c">
        </species>
        <species boundaryCondition="false" constant="false" hasOnlySubstanceUnits="false" compartment="c" name="Pantetheine 4'-phosphate" id="M_4PPNTE_c">
        </species>
        <species boundaryCondition="false" constant="false" hasOnlySubstanceUnits="false" compartment="c" name="S-Adenosylmethioninamine" id="M_DSAM_c">
        </species>
        <species boundaryCondition="false" constant="false" hasOnlySubstanceUnits="false" compartment="c" name="(R)-5-Diphosphomevalonate" id="M_PPMVL_c">
        </species>
        <species boundaryCondition="false" constant="false" hasOnlySubstanceUnits="false" compartment="c" name="3-Carboxy-cis,cis-muconate" id="M_3CMUCO_c">
        </species>
        <species boundaryCondition="false" constant="false" hasOnlySubstanceUnits="false" compartment="c" name="L-Glutamate 5-semialdehyde" id="M_GLUGSAL_c">
        </species>
        <species boundaryCondition="false" constant="false" hasOnlySubstanceUnits="false" compartment="c" name="3-(4-Hydroxyphenyl)pyruvate" id="M_4HPP_c">
        </species>
        <species boundaryCondition="false" constant="false" hasOnlySubstanceUnits="false" compartment="c" name="Nicotinate D-ribonucleotide" id="M_NAMN_c">
        </species>
        <species boundaryCondition="false" constant="false" hasOnlySubstanceUnits="false" compartment="c" name="1-Phosphatidyl-D-myo-Inositol" id="M_PINS_c" fbc:chemicalFormula="C11H17O13PR2">
        </species>
        <species boundaryCondition="false" constant="false" hasOnlySubstanceUnits="false" compartment="e" name="Phytic acid(e)" id="M_PHYA_e">
        </species>
        <species boundaryCondition="false" constant="false" hasOnlySubstanceUnits="false" compartment="c" name="Malonyl-[acyl-carrier protein]" id="M_MALACP_c" fbc:chemicalFormula="C3H3O3SR">
        </species>
        <species boundaryCondition="false" constant="false" hasOnlySubstanceUnits="false" compartment="c" name="2-Dehydro-3-deoxy-D-galactonate" id="M_2D3DGALT_c">
        </species>
        <species boundaryCondition="false" constant="false" hasOnlySubstanceUnits="false" compartment="c" name="D-Glucono-1,5-lactone 6-phosphate" id="M_D6PGL_c">
        </species>
        <species boundaryCondition="false" constant="false" hasOnlySubstanceUnits="false" compartment="c" name="Phosphatidyl-N-methylethanolamine" id="M_PCPMME_c" fbc:chemicalFormula="C8H14NO8PR2">
        </species>
        <species boundaryCondition="false" constant="false" hasOnlySubstanceUnits="false" compartment="m" name="S-Aminomethyldihydrolipoylprotein" id="M_HPSAMLYS_m" fbc:chemicalFormula="C9H19N2OS2R">
        </species>
        <species boundaryCondition="false" constant="false" hasOnlySubstanceUnits="false" compartment="m" name="N-Acetyl-L-glutamate 5-semialdehyde" id="M_NAGLUS_m">
        </species>
        <species boundaryCondition="false" constant="false" hasOnlySubstanceUnits="false" compartment="c" name="N-Acetyl-L-glutamate 5-semialdehyde" id="M_NAGLUS_c">
        </species>
        <species boundaryCondition="false" constant="false" hasOnlySubstanceUnits="false" compartment="c" name="(R)-2-Hydroxybutane-1,2,4-tricarboxylate" id="M_HCIT_c">
        </species>
        <species boundaryCondition="false" constant="false" hasOnlySubstanceUnits="false" compartment="m" name="(R)-2-Hydroxybutane-1,2,4-tricarboxylate (m)" id="M_HCIT_m">
        </species>
        <species boundaryCondition="false" constant="false" hasOnlySubstanceUnits="false" compartment="c" name="3-(Imidazol-4-yl)-2-oxopropyl phosphate" id="M_IMACP_c">
        </species>
        <species boundaryCondition="false" constant="false" hasOnlySubstanceUnits="false" compartment="c" name="5-O-(1-Carboxyvinyl)-3-phosphoshikimate" id="M_3PSME_c">
        </species>
        <species boundaryCondition="false" constant="false" hasOnlySubstanceUnits="false" compartment="c" name="2-Carboxy-2,5-dihydro-5-oxofuran-2-acetate" id="M_2CMUCL_c">
        </species>
        <species boundaryCondition="false" constant="false" hasOnlySubstanceUnits="false" compartment="c" name="6-(Hydroxymethyl)-7,8-dihydropterin" id="M_AHHMP_c">
        </species>
        <species boundaryCondition="false" constant="false" hasOnlySubstanceUnits="false" compartment="c" name="1-(2-Carboxyphenylamino)-1-deoxy-D-ribulose 5-phosphate" id="M_CPAD5P_c">
        </species>
        <species boundaryCondition="false" constant="false" hasOnlySubstanceUnits="false" compartment="c" name="Hydrogen cyanide" id="M_HCN_c">
        </species>
        <species boundaryCondition="false" constant="false" hasOnlySubstanceUnits="false" compartment="c" name="dIDP" id="M_dIDP_c">
        </species>
        <species boundaryCondition="false" constant="false" hasOnlySubstanceUnits="false" compartment="c" name="dITP" id="M_dITP_c">
        </species>
        <species boundaryCondition="false" constant="false" hasOnlySubstanceUnits="false" compartment="c" name="dUDP" id="M_dUDP_c">
        </species>
        <species boundaryCondition="false" constant="false" hasOnlySubstanceUnits="false" compartment="c" name="FADH2" id="M_FADH2_c">
        </species>
        <species boundaryCondition="false" constant="false" hasOnlySubstanceUnits="false" compartment="m" name="FADH2 (Mitochondria)" id="M_FADH2_m">
        </species>
        <species boundaryCondition="false" constant="false" hasOnlySubstanceUnits="false" compartment="p" name="FADH2(p)" id="M_FADH2_p">
        </species>
        <species boundaryCondition="false" constant="false" hasOnlySubstanceUnits="false" compartment="e" name="FADH2(e)" id="M_FADH2_e">
        </species>
        <species boundaryCondition="false" constant="false" hasOnlySubstanceUnits="false" compartment="c" name="Cyanate" id="M_Cyanate_c">
        </species>
        <species boundaryCondition="false" constant="false" hasOnlySubstanceUnits="false" compartment="c" name="Cys-Gly" id="M_CGLY_c">
        </species>
        <species boundaryCondition="false" constant="false" hasOnlySubstanceUnits="false" compartment="c" name="Linoleate" id="M_C182_c">
        </species>
        <species boundaryCondition="false" constant="false" hasOnlySubstanceUnits="false" compartment="e" name="Linoleate(e)" id="M_C182_e">
        </species>
        <species boundaryCondition="false" constant="false" hasOnlySubstanceUnits="false" compartment="e" name="Stachyose(e)" id="M_STAC_e">
        </species>
        <species boundaryCondition="false" constant="false" hasOnlySubstanceUnits="false" compartment="e" name="Manninotriose (e) " id="M_MNNT_e" fbc:chemicalFormula="C18H32O16">
        </species>
        <species boundaryCondition="false" constant="false" hasOnlySubstanceUnits="false" compartment="e" name="Galactan (e) " id="M_GALACTAN_e">
        </species>
        <species boundaryCondition="false" constant="false" hasOnlySubstanceUnits="false" compartment="c" name="Chitosan" id="M_CHITO_c" fbc:chemicalFormula="C6H11NO4">
        </species>
        <species boundaryCondition="false" constant="false" hasOnlySubstanceUnits="false" compartment="c" name="Ergosterol" id="M_ERGOST_c">
        </species>
        <species boundaryCondition="false" constant="false" hasOnlySubstanceUnits="false" compartment="c" name="Galactitol" id="M_GALOL_c">
        </species>
        <species boundaryCondition="false" constant="false" hasOnlySubstanceUnits="false" compartment="e" name="Galactitol(e)" id="M_GALOL_e">
        </species>
        <species boundaryCondition="false" constant="false" hasOnlySubstanceUnits="false" compartment="c" name="Lanosterol" id="M_LNST_c">
        </species>
        <species boundaryCondition="false" constant="false" hasOnlySubstanceUnits="false" compartment="c" name="Lauroyl-CoA" id="M_C120COA_c">
        </species>
        <species boundaryCondition="false" constant="false" hasOnlySubstanceUnits="false" compartment="m" name="Lauroyl-CoA(mt)" id="M_C120COA_m">
        </species>
        <species boundaryCondition="false" constant="false" hasOnlySubstanceUnits="false" compartment="p" name="Lauroyl-CoA(p)" id="M_C120COA_p">
        </species>
        <species boundaryCondition="false" constant="false" hasOnlySubstanceUnits="false" compartment="c" name="Monoacylglycerol" id="M_MAGLY_c" fbc:chemicalFormula="C4H7O4R">
        </species>
        <species boundaryCondition="false" constant="false" hasOnlySubstanceUnits="false" compartment="c" name="D-Arabitol" id="M_AOL_c">
        </species>
        <species boundaryCondition="false" constant="false" hasOnlySubstanceUnits="false" compartment="e" name="D-Arabitol(e)" id="M_AOL_e">
        </species>
        <species boundaryCondition="false" constant="false" hasOnlySubstanceUnits="false" compartment="m" name="Dethiobiotin (mt)" id="M_DTB_m">
        </species>
        <species boundaryCondition="false" constant="false" hasOnlySubstanceUnits="false" compartment="c" name="Dethiobiotin(c)" id="M_DTB_c">
        </species>
        <species boundaryCondition="false" constant="false" hasOnlySubstanceUnits="false" compartment="e" name="Dethiobiotin(e)" id="M_DTB_e">
        </species>
        <species boundaryCondition="false" constant="false" hasOnlySubstanceUnits="false" compartment="c" name="L-Histidinal" id="M_L_Histidinal_c">
        </species>
        <species boundaryCondition="false" constant="false" hasOnlySubstanceUnits="false" compartment="m" name="tRNA(Ala)" id="M_tRNA_Ala__m">
        </species>
        <species boundaryCondition="false" constant="false" hasOnlySubstanceUnits="false" compartment="c" name="tRNA(Arg)" id="M_tRNA_Arg__c">
        </species>
        <species boundaryCondition="false" constant="false" hasOnlySubstanceUnits="false" compartment="m" name="tRNA(Asn)(m)" id="M_tRNA_Asn__m">
        </species>
        <species boundaryCondition="false" constant="false" hasOnlySubstanceUnits="false" compartment="c" name="tRNA(Asn)" id="M_tRNA_Asn__c">
        </species>
        <species boundaryCondition="false" constant="false" hasOnlySubstanceUnits="false" compartment="m" name="tRNA(Acp)(m)" id="M_tRNA_Asp__m">
        </species>
        <species boundaryCondition="false" constant="false" hasOnlySubstanceUnits="false" compartment="c" name="tRNA(Acp)" id="M_tRNA_Asp__c">
        </species>
        <species boundaryCondition="false" constant="false" hasOnlySubstanceUnits="false" compartment="c" name="tRNA(Cys)" id="M_tRNA_Cys__c">
        </species>
        <species boundaryCondition="false" constant="false" hasOnlySubstanceUnits="false" compartment="c" name="tRNA(Gln)" id="M_tRNA_Gln__c">
        </species>
        <species boundaryCondition="false" constant="false" hasOnlySubstanceUnits="false" compartment="m" name="tRNA(Glu)(m)" id="M_tRNA_Glu__m">
        </species>
        <species boundaryCondition="false" constant="false" hasOnlySubstanceUnits="false" compartment="c" name="tRNA(Glu)" id="M_tRNA_Glu__c">
        </species>
        <species boundaryCondition="false" constant="false" hasOnlySubstanceUnits="false" compartment="c" name="tRNA(Gly)" id="M_tRNA_Gly__c">
        </species>
        <species boundaryCondition="false" constant="false" hasOnlySubstanceUnits="false" compartment="c" name="tRNA(His)" id="M_tRNA_His__c">
        </species>
        <species boundaryCondition="false" constant="false" hasOnlySubstanceUnits="false" compartment="m" name="tRNA(Ile)(m)" id="M_tRNA_Ile__m">
        </species>
        <species boundaryCondition="false" constant="false" hasOnlySubstanceUnits="false" compartment="c" name="tRNA(Ile)" id="M_tRNA_Ile__c">
        </species>
        <species boundaryCondition="false" constant="false" hasOnlySubstanceUnits="false" compartment="m" name="tRNA(Leu)(m)" id="M_tRNA_Leu__m">
        </species>
        <species boundaryCondition="false" constant="false" hasOnlySubstanceUnits="false" compartment="c" name="tRNA(Leu)" id="M_tRNA_Leu__c">
        </species>
        <species boundaryCondition="false" constant="false" hasOnlySubstanceUnits="false" compartment="m" name="tRNA(Lys)(m)" id="M_tRNA_Lys__m">
        </species>
        <species boundaryCondition="false" constant="false" hasOnlySubstanceUnits="false" compartment="c" name="tRNA(Lys)" id="M_tRNA_Lys__c">
        </species>
        <species boundaryCondition="false" constant="false" hasOnlySubstanceUnits="false" compartment="m" name="tRNA(Met)(m)" id="M_tRNA_Met__m">
        </species>
        <species boundaryCondition="false" constant="false" hasOnlySubstanceUnits="false" compartment="c" name="tRNA(Met)" id="M_tRNA_Met__c">
        </species>
        <species boundaryCondition="false" constant="false" hasOnlySubstanceUnits="false" compartment="m" name="tRNA(Phe)(m)" id="M_tRNA_Phe__m">
        </species>
        <species boundaryCondition="false" constant="false" hasOnlySubstanceUnits="false" compartment="c" name="tRNA(Phe)" id="M_tRNA_Phe__c">
        </species>
        <species boundaryCondition="false" constant="false" hasOnlySubstanceUnits="false" compartment="m" name="tRNA(Pro)(m)" id="M_tRNA_Pro__m">
        </species>
        <species boundaryCondition="false" constant="false" hasOnlySubstanceUnits="false" compartment="c" name="tRNA(Pro)" id="M_tRNA_Pro__c">
        </species>
        <species boundaryCondition="false" constant="false" hasOnlySubstanceUnits="false" compartment="m" name="tRNA(Ser)(m)" id="M_tRNA_Ser__m">
        </species>
        <species boundaryCondition="false" constant="false" hasOnlySubstanceUnits="false" compartment="c" name="tRNA(Ser)" id="M_tRNA_Ser__c">
        </species>
        <species boundaryCondition="false" constant="false" hasOnlySubstanceUnits="false" compartment="m" name="tRNA(Thr)(m)" id="M_tRNA_Thr__m">
        </species>
        <species boundaryCondition="false" constant="false" hasOnlySubstanceUnits="false" compartment="c" name="tRNA(Thr)" id="M_tRNA_Thr__c">
        </species>
        <species boundaryCondition="false" constant="false" hasOnlySubstanceUnits="false" compartment="m" name="tRNA(Trp)(m)" id="M_tRNA_Trp__m">
        </species>
        <species boundaryCondition="false" constant="false" hasOnlySubstanceUnits="false" compartment="c" name="tRNA(Trp)" id="M_tRNA_Trp__c">
        </species>
        <species boundaryCondition="false" constant="false" hasOnlySubstanceUnits="false" compartment="c" name="tRNA(Val)" id="M_tRNA_Val__c">
        </species>
        <species boundaryCondition="false" constant="false" hasOnlySubstanceUnits="false" compartment="m" name="L-Lysyl-tRNA(m)" id="M_L_Lysyl_tRNA_m">
        </species>
        <species boundaryCondition="false" constant="false" hasOnlySubstanceUnits="false" compartment="c" name="L-Lysyl-tRNA" id="M_L_Lysyl_tRNA_c">
        </species>
        <species boundaryCondition="false" constant="false" hasOnlySubstanceUnits="false" compartment="m" name="L-Leucyl-tRNA(m)" id="M_L_Leucyl_tRNA_m">
        </species>
        <species boundaryCondition="false" constant="false" hasOnlySubstanceUnits="false" compartment="c" name="L-Leucyl-tRNA" id="M_L_Leucyl_tRNA_c">
        </species>
        <species boundaryCondition="false" constant="false" hasOnlySubstanceUnits="false" compartment="c" name="L-Arginyl-tRNA(Arg)" id="M_L_Arginyl_tRNA_Arg__c">
        </species>
        <species boundaryCondition="false" constant="false" hasOnlySubstanceUnits="false" compartment="m" name="Glutaminyl-tRNA(m)" id="M_Glutaminyl_tRNA_m">
        </species>
        <species boundaryCondition="false" constant="false" hasOnlySubstanceUnits="false" compartment="c" name="Glutaminyl-tRNA" id="M_Glutaminyl_tRNA_c">
        </species>
        <species boundaryCondition="false" constant="false" hasOnlySubstanceUnits="false" compartment="m" name="L-Asparaginyl-tRNA(Asn)(m)" id="M_L_Asparaginyl_tRNA_Asn__m">
        </species>
        <species boundaryCondition="false" constant="false" hasOnlySubstanceUnits="false" compartment="c" name="L-Asparaginyl-tRNA(Asn)" id="M_L_Asparaginyl_tRNA_Asn__c">
        </species>
        <species boundaryCondition="false" constant="false" hasOnlySubstanceUnits="false" compartment="m" name="L-Threonyl-tRNA(Thr)(m)" id="M_L_Threonyl_tRNA_Thr__m">
        </species>
        <species boundaryCondition="false" constant="false" hasOnlySubstanceUnits="false" compartment="c" name="L-Threonyl-tRNA(Thr)" id="M_L_Threonyl_tRNA_Thr__c">
        </species>
        <species boundaryCondition="false" constant="false" hasOnlySubstanceUnits="false" compartment="c" name="L-Cysteinyl-tRNA(Cys)" id="M_L_Cysteinyl_tRNA_Cys__c">
        </species>
        <species boundaryCondition="false" constant="false" hasOnlySubstanceUnits="false" compartment="m" name="L-Isoleucyl-tRNA(Ile)(m)" id="M_L_Isoleucyl_tRNA_Ile__m">
        </species>
        <species boundaryCondition="false" constant="false" hasOnlySubstanceUnits="false" compartment="c" name="L-Isoleucyl-tRNA(Ile)" id="M_L_Isoleucyl_tRNA_Ile__c">
        </species>
        <species boundaryCondition="false" constant="false" hasOnlySubstanceUnits="false" compartment="c" name="L-Prolyl-tRNA(Pro)" id="M_L_Prolyl_tRNA_Pro__c">
        </species>
        <species boundaryCondition="false" constant="false" hasOnlySubstanceUnits="false" compartment="m" name="L-Prolyl-tRNA(Pro)(m)" id="M_L_Prolyl_tRNA_Pro__m">
        </species>
        <species boundaryCondition="false" constant="false" hasOnlySubstanceUnits="false" compartment="m" name="L-Tyrosyl-tRNA(Tyr)(m)" id="M_L_Tyrosyl_tRNA_Tyr__m">
        </species>
        <species boundaryCondition="false" constant="false" hasOnlySubstanceUnits="false" compartment="c" name="L-Tyrosyl-tRNA(Tyr)" id="M_L_Tyrosyl_tRNA_Tyr__c">
        </species>
        <species boundaryCondition="false" constant="false" hasOnlySubstanceUnits="false" compartment="m" name="L-Methionyl-tRNA(m)" id="M_L_Methionyl_tRNA_m">
        </species>
        <species boundaryCondition="false" constant="false" hasOnlySubstanceUnits="false" compartment="c" name="L-Methionyl-tRNA" id="M_L_Methionyl_tRNA_c">
        </species>
        <species boundaryCondition="false" constant="false" hasOnlySubstanceUnits="false" compartment="c" name="Glycyl-tRNA(Gly)" id="M_Glycyl_tRNA_Gly__c">
        </species>
        <species boundaryCondition="false" constant="false" hasOnlySubstanceUnits="false" compartment="m" name="L-Seryl-tRNA(Ser)(m)" id="M_L_Seryl_tRNA_Ser__m">
        </species>
        <species boundaryCondition="false" constant="false" hasOnlySubstanceUnits="false" compartment="c" name="L-Seryl-tRNA(Ser)" id="M_L_Seryl_tRNA_Ser__c">
        </species>
        <species boundaryCondition="false" constant="false" hasOnlySubstanceUnits="false" compartment="c" name="L-Valyl-tRNA(Val)" id="M_L_Valyl_tRNA_Val__c">
        </species>
        <species boundaryCondition="false" constant="false" hasOnlySubstanceUnits="false" compartment="m" name="L-Aspartyl-tRNA(Asp)(m)" id="M_L_Aspartyl_tRNA_Asp__m">
        </species>
        <species boundaryCondition="false" constant="false" hasOnlySubstanceUnits="false" compartment="c" name="L-Aspartyl-tRNA(Asp)" id="M_L_Aspartyl_tRNA_Asp__c">
        </species>
        <species boundaryCondition="false" constant="false" hasOnlySubstanceUnits="false" compartment="m" name="L-Glutamyl-tRNA(Glu)(m)" id="M_L_Glutamyl_tRNA_Glu__m">
        </species>
        <species boundaryCondition="false" constant="false" hasOnlySubstanceUnits="false" compartment="c" name="L-Glutamyl-tRNA(Glu)" id="M_L_Glutamyl_tRNA_Glu__c">
        </species>
        <species boundaryCondition="false" constant="false" hasOnlySubstanceUnits="false" compartment="c" name="L-Histidyl-tRNA(His)" id="M_L_Histidyl_tRNA_His__c">
        </species>
        <species boundaryCondition="false" constant="false" hasOnlySubstanceUnits="false" compartment="m" name="L-Phenylalanyl-tRNA(Phe)(m)" id="M_L_Phenylalanyl_tRNA_Phe__m">
        </species>
        <species boundaryCondition="false" constant="false" hasOnlySubstanceUnits="false" compartment="c" name="L-Phenylalanyl-tRNA(Phe)" id="M_L_Phenylalanyl_tRNA_Phe__c">
        </species>
        <species boundaryCondition="false" constant="false" hasOnlySubstanceUnits="false" compartment="m" name="L-Tryptophanyl-tRNA(Trp)(m)" id="M_L_Tryptophanyl_tRNA_Trp__m">
        </species>
        <species boundaryCondition="false" constant="false" hasOnlySubstanceUnits="false" compartment="c" name="L-Tryptophanyl-tRNA(Trp)" id="M_L_Tryptophanyl_tRNA_Trp__c">
        </species>
        <species boundaryCondition="false" constant="false" hasOnlySubstanceUnits="false" compartment="c" name="L-Rhamnonate" id="M_LRHAA_c">
        </species>
        <species boundaryCondition="false" constant="false" hasOnlySubstanceUnits="false" compartment="c" name="Octanoyl-CoA" id="M_C80COA_c">
        </species>
        <species boundaryCondition="false" constant="false" hasOnlySubstanceUnits="false" compartment="m" name="Octanoyl-CoA (mt)" id="M_C80COA_m">
        </species>
        <species boundaryCondition="false" constant="false" hasOnlySubstanceUnits="false" compartment="p" name="Octanoyl-CoA (p)" id="M_C80COA_p">
        </species>
        <species boundaryCondition="false" constant="false" hasOnlySubstanceUnits="false" compartment="c" name="Linoleoyl-CoA" id="M_C182COA_c">
        </species>
        <species boundaryCondition="false" constant="false" hasOnlySubstanceUnits="false" compartment="m" name="Linoleoyl-CoA (mitochondrial)" id="M_C182COA_m">
        </species>
        <species boundaryCondition="false" constant="false" hasOnlySubstanceUnits="false" compartment="p" name="Linoleoyl-CoA (p)" id="M_C182COA_p">
        </species>
        <species boundaryCondition="false" constant="false" hasOnlySubstanceUnits="false" compartment="m" name="H-Protein-lipoyllysine (mitochondrial)" id="M_HPLYS_m" fbc:chemicalFormula="C8H14NOS2R">
        </species>
        <species boundaryCondition="false" constant="false" hasOnlySubstanceUnits="false" compartment="m" name="Protoporphyrin" id="M_PROPHYRIN_m">
        </species>
        <species boundaryCondition="false" constant="false" hasOnlySubstanceUnits="false" compartment="m" name="2-Methylcitrate" id="M_2MCIT_m">
        </species>
        <species boundaryCondition="false" constant="false" hasOnlySubstanceUnits="false" compartment="c" name="L-Cystathionine" id="M_LLCT_c">
        </species>
        <species boundaryCondition="false" constant="false" hasOnlySubstanceUnits="false" compartment="c" name="(S)-Allantoin" id="M_ATN_c">
        </species>
        <species boundaryCondition="false" constant="false" hasOnlySubstanceUnits="false" compartment="e" name="(S)-Allantoin(e)" id="M_ATN_e">
        </species>
        <species boundaryCondition="false" constant="false" hasOnlySubstanceUnits="false" compartment="c" name="L-Glyceraldehyde" id="M_LGLYAL_c">
        </species>
        <species boundaryCondition="false" constant="false" hasOnlySubstanceUnits="false" compartment="c" name="Precorrin 2" id="M_PREC2_c">
        </species>
        <species boundaryCondition="false" constant="false" hasOnlySubstanceUnits="false" compartment="c" name="cic,cic-Muconate" id="M_MUCO_c">
        </species>
        <species boundaryCondition="false" constant="false" hasOnlySubstanceUnits="false" compartment="m" name="alpha-Isopropylmalate" id="M_2IPPMAL_m">
        </species>
        <species boundaryCondition="false" constant="false" hasOnlySubstanceUnits="false" compartment="c" name="2-Phenylacetamide" id="M_PAD_c">
        </species>
        <species boundaryCondition="false" constant="false" hasOnlySubstanceUnits="false" compartment="c" name="Tetradecanoyl-CoA" id="M_C140COA_c">
        </species>
        <species boundaryCondition="false" constant="false" hasOnlySubstanceUnits="false" compartment="m" name="Tetradecanoyl-CoA (mt)" id="M_C140COA_m">
        </species>
        <species boundaryCondition="false" constant="false" hasOnlySubstanceUnits="false" compartment="p" name="Tetradecanoyl-CoA (p)" id="M_C140COA_p">
        </species>
        <species boundaryCondition="false" constant="false" hasOnlySubstanceUnits="false" compartment="c" name="3-Dehydroshikimate" id="M_DHSK_c">
        </species>
        <species boundaryCondition="false" constant="false" hasOnlySubstanceUnits="false" compartment="c" name="Galactosylceramide" id="M_GALCER_c" fbc:chemicalFormula="C25H46NO8R">
        </species>
        <species boundaryCondition="false" constant="false" hasOnlySubstanceUnits="false" compartment="c" name="Galactosylceramide(Comp. A)" id="M_GALCERA_c" fbc:chemicalFormula="C42H83NO8">
        </species>
        <species boundaryCondition="false" constant="false" hasOnlySubstanceUnits="false" compartment="c" name="Galactosylceramide(Comp. B)" id="M_GALCERB_c" fbc:chemicalFormula="C42H81NO8">
        </species>
        <species boundaryCondition="false" constant="false" hasOnlySubstanceUnits="false" compartment="c" name="L-Formylkynurenine" id="M_FKYN_c">
        </species>
        <species boundaryCondition="false" constant="false" hasOnlySubstanceUnits="false" compartment="c" name="Phosphatidylserine" id="M_PS_c" fbc:chemicalFormula="C8H12NO10PR2">
        </species>
        <species boundaryCondition="false" constant="false" hasOnlySubstanceUnits="false" compartment="c" name="1-(5-phospho-D-ribosyl)-ATP" id="M_PRBATP_c">
        </species>
        <species boundaryCondition="false" constant="false" hasOnlySubstanceUnits="false" compartment="c" name="phosphoribosyl-AMP" id="M_PRBAMP_c">
        </species>
        <species boundaryCondition="false" constant="false" hasOnlySubstanceUnits="false" compartment="c" name="[Protein]-L-cysteine" id="M_LCYCT_c" fbc:chemicalFormula="C4H6N2O2SR2">
        </species>
        <species boundaryCondition="false" constant="false" hasOnlySubstanceUnits="false" compartment="c" name="3-Dehydrosphinganine(C18)" id="M_C18DHSPH_c">
        </species>
        <species boundaryCondition="false" constant="false" hasOnlySubstanceUnits="false" compartment="c" name="3-Indoleacetonitrile" id="M_ACNL_c">
        </species>
        <species boundaryCondition="false" constant="false" hasOnlySubstanceUnits="false" compartment="m" name="3-Methylbutanoyl-CoA" id="M_3MC40COA_m">
        </species>
        <species boundaryCondition="false" constant="false" hasOnlySubstanceUnits="false" compartment="m" name="Dihydrolipoylprotein" id="M_DHPLYS_m" fbc:chemicalFormula="C8H16NOS2R">
        </species>
        <species boundaryCondition="false" constant="false" hasOnlySubstanceUnits="false" compartment="c" name="L-Rhamnono-1,4-lactone" id="M_LR14L_c">
        </species>
        <species boundaryCondition="false" constant="false" hasOnlySubstanceUnits="false" compartment="m" name="3-Methylcrotonyl-CoA" id="M_3MC41COA_m">
        </species>
        <species boundaryCondition="false" constant="false" hasOnlySubstanceUnits="false" compartment="c" name="4-phospho-L-aspartate" id="M_BASP_c">
        </species>
        <species boundaryCondition="false" constant="false" hasOnlySubstanceUnits="false" compartment="c" name="5-phosphoribosylamine" id="M_PRAM_c">
        </species>
        <species boundaryCondition="false" constant="false" hasOnlySubstanceUnits="false" compartment="c" name="Nicotinamide-beta-riboside" id="M_NAMR_c">
        </species>
        <species boundaryCondition="false" constant="false" hasOnlySubstanceUnits="false" compartment="c" name="Shikimate 3-phosphate" id="M_SME3P_c">
        </species>
        <species boundaryCondition="false" constant="false" hasOnlySubstanceUnits="false" compartment="c" name="2-tranc-Dodecenoyl-CoA" id="M_C12DCOA_m">
        </species>
        <species boundaryCondition="false" constant="false" hasOnlySubstanceUnits="false" compartment="p" name="2-tranc-Dodecenoyl-CoA(p)" id="M_C12DCOA_p">
        </species>
        <species boundaryCondition="false" constant="false" hasOnlySubstanceUnits="false" compartment="c" name="3-Hydroxy-L-kynurenine" id="M_HKYN_c">
        </species>
        <species boundaryCondition="false" constant="false" hasOnlySubstanceUnits="false" compartment="m" name="3-Methylglutaconyl-CoA" id="M_3MGLCOA_m">
        </species>
        <species boundaryCondition="false" constant="false" hasOnlySubstanceUnits="false" compartment="c" name="3-phosphonooxypyruvate" id="M_PHP_c">
        </species>
        <species boundaryCondition="false" constant="false" hasOnlySubstanceUnits="false" compartment="c" name="Coproporphyrinogen III" id="M_COPHY3_c">
        </species>
        <species boundaryCondition="false" constant="false" hasOnlySubstanceUnits="false" compartment="m" name="Coproporphyrinogen III (mt)" id="M_COPHY3_m">
        </species>
        <species boundaryCondition="false" constant="false" hasOnlySubstanceUnits="false" compartment="c" name="L-Glutamyl 5-phosphate" id="M_GLUP_c">
        </species>
        <species boundaryCondition="false" constant="false" hasOnlySubstanceUnits="false" compartment="c" name="2-Methylacetoacetyl-CoA" id="M_2MAACCOA_c">
        </species>
        <species boundaryCondition="false" constant="false" hasOnlySubstanceUnits="false" compartment="m" name="2-Methylacetoacetyl-CoA (mt)" id="M_2MAACCOA_m">
        </species>
        <species boundaryCondition="false" constant="false" hasOnlySubstanceUnits="false" compartment="m" name="2-Methylbut-2-enoyl-CoA (mt)" id="M_2MC41COA_m">
        </species>
        <species boundaryCondition="false" constant="false" hasOnlySubstanceUnits="false" compartment="c" name="2-Methylbut-2-enoyl-CoA" id="M_2MC41COA_c">
        </species>
        <species boundaryCondition="false" constant="false" hasOnlySubstanceUnits="false" compartment="c" name="Aminoimidazole ribotide" id="M_AIR_c">
        </species>
        <species boundaryCondition="false" constant="false" hasOnlySubstanceUnits="false" compartment="m" name="Argininosuccinate (mitchondrial)" id="M_ARGSUCC_m">
        </species>
        <species boundaryCondition="false" constant="false" hasOnlySubstanceUnits="false" compartment="c" name="Argininosuccinate" id="M_ARGSUCC_c">
        </species>
        <species boundaryCondition="false" constant="false" hasOnlySubstanceUnits="false" compartment="c" name="Presqualene diphosphate" id="M_PSQ_c">
        </species>
        <species boundaryCondition="false" constant="false" hasOnlySubstanceUnits="false" compartment="c" name="(R)-S-Lactoylglutathione" id="M_LGT_c">
        </species>
        <species boundaryCondition="false" constant="false" hasOnlySubstanceUnits="false" compartment="c" name="Methacrylyl-CoA" id="M_C41ICOA_c">
        </species>
        <species boundaryCondition="false" constant="false" hasOnlySubstanceUnits="false" compartment="m" name="Methacrylyl-CoA(m)" id="M_C41ICOA_m">
        </species>
        <species boundaryCondition="false" constant="false" hasOnlySubstanceUnits="false" compartment="m" name="Folinic acid" id="M_Folinic_acid_m">
        </species>
        <species boundaryCondition="false" constant="false" hasOnlySubstanceUnits="false" compartment="c" name="D-4'-phosphopantothenate" id="M_4PPNTO_c">
        </species>
        <species boundaryCondition="false" constant="false" hasOnlySubstanceUnits="false" compartment="c" name="Indoleglycerol phosphate" id="M_IGP_c">
        </species>
        <species boundaryCondition="false" constant="false" hasOnlySubstanceUnits="false" compartment="c" name="2-Oxo-2,3-dihydrofuran-5-acetate" id="M_OAEL_c">
        </species>
        <species boundaryCondition="false" constant="false" hasOnlySubstanceUnits="false" compartment="c" name="1,2-Diacyl-3-beta-D-galactocyl-sn-glycerol" id="M_MGDG_c" fbc:chemicalFormula="C11H16O10R2">
        </species>
        <species boundaryCondition="false" constant="false" hasOnlySubstanceUnits="false" compartment="c" name="Quinolinate" id="M_QUIN_c">
        </species>
        <species boundaryCondition="false" constant="false" hasOnlySubstanceUnits="false" compartment="c" name="N6-(1,2-Dicarboxyethyl)-AMP" id="M_ASUC_c">
        </species>
        <species boundaryCondition="false" constant="false" hasOnlySubstanceUnits="false" compartment="c" name="5'-Phosphoribosylglycinamide" id="M_GAR_c">
        </species>
        <species boundaryCondition="false" constant="false" hasOnlySubstanceUnits="false" compartment="m" name="Phosphatidylglycerophosphate" id="M_CLPIGP_m" fbc:chemicalFormula="C8H14O13P2R2">
        </species>
        <species boundaryCondition="false" constant="false" hasOnlySubstanceUnits="false" compartment="c" name="(S)-1-Pyrroline-5-carboxylate" id="M_P5C_c">
        </species>
        <species boundaryCondition="false" constant="false" hasOnlySubstanceUnits="false" compartment="m" name="(S)-1-Pyrroline-5-carboxylate (mt)" id="M_P5C_m">
        </species>
        <species boundaryCondition="false" constant="false" hasOnlySubstanceUnits="false" compartment="c" name="Acetyl-[acyl-carrier protein]" id="M_ACACP_c" fbc:chemicalFormula="C2H3OSR">
        </species>
        <species boundaryCondition="false" constant="false" hasOnlySubstanceUnits="false" compartment="c" name="2-keto-3-deoxy-L-rhamnonic acid" id="M_2K3DLRHAA_c">
        </species>
        <species boundaryCondition="false" constant="false" hasOnlySubstanceUnits="false" compartment="c" name="(Z)-But-1-ene-1,2,4-tricarboxylate" id="M_HACN_c">
        </species>
        <species boundaryCondition="false" constant="false" hasOnlySubstanceUnits="false" compartment="m" name="(Z)-But-1-ene-1,2,4-tricarboxylate(m)" id="M_HACN_m">
        </species>
        <species boundaryCondition="false" constant="false" hasOnlySubstanceUnits="false" compartment="c" name="1D-myo-Inositol 3-phosphate" id="M_MI1P_c">
        </species>
        <species boundaryCondition="false" constant="false" hasOnlySubstanceUnits="false" compartment="c" name="2-inosose" id="M_2INS_c" fbc:chemicalFormula="C6H10O6">
        </species>
        <species boundaryCondition="false" constant="false" hasOnlySubstanceUnits="false" compartment="c" name="L-2-Aminoadipate 6-semialdehyde" id="M_AMASA_c">
        </species>
        <species boundaryCondition="false" constant="false" hasOnlySubstanceUnits="false" compartment="c" name="Octadecanoyl-[acyl-carrier protein]" id="M_C180ACP_c" fbc:chemicalFormula="C18H35OSR">
        </species>
        <species boundaryCondition="false" constant="false" hasOnlySubstanceUnits="false" compartment="m" name="N-Acetyl-L-glutamate 5-phosphate" id="M_NAGLUP_m">
        </species>
        <species boundaryCondition="false" constant="false" hasOnlySubstanceUnits="false" compartment="m" name="3-Hydroxy-3-methyl-2-oxobutanoic acid" id="M_3H3M2OB_m">
        </species>
        <species boundaryCondition="false" constant="false" hasOnlySubstanceUnits="false" compartment="m" name="2-methyl aconitate" id="M_2MACO_m">
        </species>
        <species boundaryCondition="false" constant="false" hasOnlySubstanceUnits="false" compartment="c" name="But-2-enoyl-[acyl-carrier protein]" id="M_C4DACP_c" fbc:chemicalFormula="C4H5OSR">
        </species>
        <species boundaryCondition="false" constant="false" hasOnlySubstanceUnits="false" compartment="m" name="(R)-2,3-Dihydroxy-3-methylbutanoate" id="M_DHVAL_m">
        </species>
        <species boundaryCondition="false" constant="false" hasOnlySubstanceUnits="false" compartment="c" name="N-(5-phospho-D-ribosyl)anthranilate" id="M_NPRAN_c">
        </species>
        <species boundaryCondition="false" constant="false" hasOnlySubstanceUnits="false" compartment="c" name="Phosphatidyl-N-dimethylethanolamine" id="M_PCPDME_c" fbc:chemicalFormula="C9H16NO8PR2">
        </species>
        <species boundaryCondition="false" constant="false" hasOnlySubstanceUnits="false" compartment="c" name="4-Methyl-5-(2-phosphooxyethyl)thiazole" id="M_TMZP_c">
        </species>
        <species boundaryCondition="false" constant="false" hasOnlySubstanceUnits="false" compartment="c" name="6,7-Dimethyl-8-(D-ribityl)lumazine" id="M_6M7M8RIBLUMA_c">
        </species>
        <species boundaryCondition="false" constant="false" hasOnlySubstanceUnits="false" compartment="c" name="(R)-4'-phosphopantothenoyl-L-cysteine" id="M_4PPNCYS_c">
        </species>
        <species boundaryCondition="false" constant="false" hasOnlySubstanceUnits="false" compartment="c" name="5'-phosphoribosyl-N-formylglycinamide" id="M_FGAR_c">
        </species>
        <species boundaryCondition="false" constant="false" hasOnlySubstanceUnits="false" compartment="c" name="(2S,3S)-3-Hydroxy-2-methylbutanoyl-CoA" id="M_3H2MC41COA_c">
        </species>
        <species boundaryCondition="false" constant="false" hasOnlySubstanceUnits="false" compartment="m" name="(2S,3S)-3-Hydroxy-2-methylbutanoyl-CoA (mt)" id="M_3H2MC41COA_m">
        </species>
        <species boundaryCondition="false" constant="false" hasOnlySubstanceUnits="false" compartment="m" name="(2R,3S)-3-Isopropylmalate" id="M_3IPPMAL_m">
        </species>
        <species boundaryCondition="false" constant="false" hasOnlySubstanceUnits="false" compartment="c" name="Carboxybiotin-carboxyl-carrier protein" id="M_CBCCP_c" fbc:chemicalFormula="C18H26N5O6SR2">
        </species>
        <species boundaryCondition="false" constant="false" hasOnlySubstanceUnits="false" compartment="m" name="S-Adenosyl-4-methylthio-2-oxobutanoate (mt)" id="M_SAMOB_m">
        </species>
        <species boundaryCondition="false" constant="false" hasOnlySubstanceUnits="false" compartment="c" name="N-Acetyl-alpha-D-glucosamine 1-phosphate" id="M_NAGA1P_c">
        </species>
        <species boundaryCondition="false" constant="false" hasOnlySubstanceUnits="false" compartment="c" name="Fecosterol" id="M_FEST_c">
        </species>
        <species boundaryCondition="false" constant="false" hasOnlySubstanceUnits="false" compartment="c" name="1-Phosphatidyl-1D-myo-Inositol 3-phosphate" id="M_PINSP_c" fbc:chemicalFormula="C11H18O16P2R2">
        </species>
        <species boundaryCondition="false" constant="false" hasOnlySubstanceUnits="false" compartment="c" name="3-Carboxy-2,5-dihydro-5-oxofuran-2-acetate" id="M_3CMUCL_c">
        </species>
        <species boundaryCondition="false" constant="false" hasOnlySubstanceUnits="false" compartment="c" name="Muconolactone" id="M_MUCL_c" fbc:chemicalFormula="C6H6O4">
        </species>
        <species boundaryCondition="false" constant="false" hasOnlySubstanceUnits="false" compartment="c" name="4-Amino-2-methyl-5-(phosphooxymethyl)pyrimidine" id="M_HMPP_c">
        </species>
        <species boundaryCondition="false" constant="false" hasOnlySubstanceUnits="false" compartment="m" name="2-methyl isocitrate" id="M_2MICIT_m">
        </species>
        <species boundaryCondition="false" constant="false" hasOnlySubstanceUnits="false" compartment="c" name="(3R)-3-Hydroxybutanoyl-[acyl-carrier protein]" id="M_C4HACP_c" fbc:chemicalFormula="C4H7O2SR">
        </species>
        <species boundaryCondition="false" constant="false" hasOnlySubstanceUnits="false" compartment="c" name="(3R)-3-Hydroxydecanoyl-[acyl-carrier protein]" id="M_C10HACP_c" fbc:chemicalFormula="C10H19O2SR">
        </species>
        <species boundaryCondition="false" constant="false" hasOnlySubstanceUnits="false" compartment="c" name="(3R)-3-Hydroxyoctanoyl-[acyl-carrier protein]" id="M_C8HACP_c" fbc:chemicalFormula="C8H15O2SR">
        </species>
        <species boundaryCondition="false" constant="false" hasOnlySubstanceUnits="false" compartment="c" name="(3R)-3-Hydroxypalmitoyl-[acyl-carrier protein]" id="M_C16HACP_c" fbc:chemicalFormula="C16H31O2SR">
        </species>
        <species boundaryCondition="false" constant="false" hasOnlySubstanceUnits="false" compartment="c" name="2-(Formamido)-N1-(5'-phosphoribosyl)acetamidine" id="M_FGAM_c">
        </species>
        <species boundaryCondition="false" constant="false" hasOnlySubstanceUnits="false" compartment="c" name="D-erythro-1-(Imidazol-4-yl)glycerol 3-phosphate" id="M_DIMGP_c">
        </species>
        <species boundaryCondition="false" constant="false" hasOnlySubstanceUnits="false" compartment="c" name="1-(5'-phosphoribosyl)-5-amino-4-imidazolecarboxamide" id="M_AICAR_c">
        </species>
        <species boundaryCondition="false" constant="false" hasOnlySubstanceUnits="false" compartment="c" name="(3R)-3-Hydroxytetradecanoyl-[acyl-carrier protein]" id="M_C14HACP_c" fbc:chemicalFormula="C14H27O2SR">
        </species>
        <species boundaryCondition="false" constant="false" hasOnlySubstanceUnits="false" compartment="c" name="2-Dehydro-3-deoxy-D-arabino-heptonate 7-phosphate" id="M_3DDAH7P_c">
        </species>
        <species boundaryCondition="false" constant="false" hasOnlySubstanceUnits="false" compartment="c" name="5-Amino-6-(1-D-ribitylamino)uracil" id="M_5N6RU_c">
        </species>
        <species boundaryCondition="false" constant="false" hasOnlySubstanceUnits="false" compartment="c" name="Thiamin triphosphate" id="M_THIATP_c">
        </species>
        <species boundaryCondition="false" constant="false" hasOnlySubstanceUnits="false" compartment="m" name="Thiamin triphosphate(m)" id="M_THIATP_m">
        </species>
        <species boundaryCondition="false" constant="false" hasOnlySubstanceUnits="false" compartment="c" name="Starch" id="M_STARCH_c">
        </species>
        <species boundaryCondition="false" constant="false" hasOnlySubstanceUnits="false" compartment="e" name="Starch(e)" id="M_STARCH_e">
        </species>
        <species boundaryCondition="false" constant="false" hasOnlySubstanceUnits="false" compartment="c" name="1-(5'-phosphoribosyl)-5-formamido-4-imidazolecarboxamide" id="M_FAICAR_c">
        </species>
        <species boundaryCondition="false" constant="false" hasOnlySubstanceUnits="false" compartment="c" name="1-(5-phospho-D-ribosyl)-5-amino-4-imidazolecarboxylate" id="M_CAIR_c">
        </species>
        <species boundaryCondition="false" constant="false" hasOnlySubstanceUnits="false" compartment="c" name="4-Amino-5-hydroxymethyl-2-methylpyrimidine diphosphate" id="M_HMPDP_c">
        </species>
        <species boundaryCondition="false" constant="false" hasOnlySubstanceUnits="false" compartment="c" name="6-Hydroxymethyl-7,8-dihydropterin diphosphate" id="M_AHHMD_c">
        </species>
        <species boundaryCondition="false" constant="false" hasOnlySubstanceUnits="false" compartment="c" name="1-(5'-phosphoribosyl)-5-amino-4-(N-cuccinocarboxamide)-imidazole" id="M_SAICAR_c">
        </species>
        <species boundaryCondition="false" constant="false" hasOnlySubstanceUnits="false" compartment="c" name="7,8-Dihydroneopterin" id="M_DHP_c">
        </species>
        <species boundaryCondition="false" constant="false" hasOnlySubstanceUnits="false" compartment="c" name="7,8-Dihydroneopterin 3'-triphosphate" id="M_AHTD_c">
        </species>
        <species boundaryCondition="false" constant="false" hasOnlySubstanceUnits="false" compartment="c" name="5-(5-phospho-D-ribosylaminoformimino)-1-(5-phosphoribosyl)-imidazole-4-carboxamide" id="M_PRFP_c">
        </species>
        <species boundaryCondition="false" constant="false" hasOnlySubstanceUnits="false" compartment="c" name="N-(5'-phospho-D-1'-ribulocylformimino)-5-amino-1-(5''-phospho-D-ribosyl)-4-imidazolecarboxamide" id="M_PRLP_c">
        </species>
        <species boundaryCondition="false" constant="false" hasOnlySubstanceUnits="false" compartment="c" name="4alpha-Methylzymosterol" id="M_CDA_c">
        </species>
        <species boundaryCondition="false" constant="false" hasOnlySubstanceUnits="false" compartment="c" name="14-Demethyllanosterol" id="M_DCDOL_c">
        </species>
        <species boundaryCondition="false" constant="false" hasOnlySubstanceUnits="false" compartment="c" name="5'-Deoxyadenosine" id="M_5DA_c">
        </species>
        <species boundaryCondition="false" constant="false" hasOnlySubstanceUnits="false" compartment="m" name="5'-Deoxyadenosine(mt)" id="M_5DA_m">
        </species>
        <species boundaryCondition="false" constant="false" hasOnlySubstanceUnits="false" compartment="c" name="Dodecanoyl-[acyl-carrier protein]" id="M_C120ACP_c" fbc:chemicalFormula="C12H23OSR">
        </species>
        <species boundaryCondition="false" constant="false" hasOnlySubstanceUnits="false" compartment="m" name="(S)-3-Hydroxyhexadecanoyl-CoA" id="M_C16HCOA_m">
        </species>
        <species boundaryCondition="false" constant="false" hasOnlySubstanceUnits="false" compartment="m" name="3-Oxopalmitoyl-CoA" id="M_C16OCOA_m">
        </species>
        <species boundaryCondition="false" constant="false" hasOnlySubstanceUnits="false" compartment="p" name="(S)-3-Hydroxyhexadecanoyl-CoA(p)" id="M_C16HCOA_p">
        </species>
        <species boundaryCondition="false" constant="false" hasOnlySubstanceUnits="false" compartment="p" name="3-Oxopalmitoyl-CoA(p)" id="M_C16OCOA_p">
        </species>
        <species boundaryCondition="false" constant="false" hasOnlySubstanceUnits="false" compartment="m" name="(S)-3-Hydroxytetradecanoyl-CoA" id="M_C14HCOA_m">
        </species>
        <species boundaryCondition="false" constant="false" hasOnlySubstanceUnits="false" compartment="m" name="3-Oxotetradecanoyl-CoA" id="M_C14OCOA_m">
        </species>
        <species boundaryCondition="false" constant="false" hasOnlySubstanceUnits="false" compartment="m" name="(S)-3-Hydroxydodecanoyl-CoA" id="M_C12HCOA_m">
        </species>
        <species boundaryCondition="false" constant="false" hasOnlySubstanceUnits="false" compartment="m" name="3-Oxododecanoyl-CoA" id="M_C12OCOA_m">
        </species>
        <species boundaryCondition="false" constant="false" hasOnlySubstanceUnits="false" compartment="m" name="(S)-Hydroxydecanoyl-CoA" id="M_C10HCOA_m">
        </species>
        <species boundaryCondition="false" constant="false" hasOnlySubstanceUnits="false" compartment="m" name="3-Oxodecanoyl-CoA" id="M_C10OCOA_m">
        </species>
        <species boundaryCondition="false" constant="false" hasOnlySubstanceUnits="false" compartment="p" name="(S)-3-Hydroxytetradecanoyl-CoA(p)" id="M_C14HCOA_p">
        </species>
        <species boundaryCondition="false" constant="false" hasOnlySubstanceUnits="false" compartment="p" name="3-Oxotetradecanoyl-CoA(p)" id="M_C14OCOA_p">
        </species>
        <species boundaryCondition="false" constant="false" hasOnlySubstanceUnits="false" compartment="p" name="(S)-3-Hydroxydodecanoyl-CoA(p)" id="M_C12HCOA_p">
        </species>
        <species boundaryCondition="false" constant="false" hasOnlySubstanceUnits="false" compartment="p" name="3-Oxododecanoyl-CoA(p)" id="M_C12OCOA_p">
        </species>
        <species boundaryCondition="false" constant="false" hasOnlySubstanceUnits="false" compartment="p" name="(S)-Hydroxydecanoyl-CoA(p)" id="M_C10HCOA_p">
        </species>
        <species boundaryCondition="false" constant="false" hasOnlySubstanceUnits="false" compartment="p" name="3-Oxodecanoyl-CoA(p)" id="M_C10OCOA_p">
        </species>
        <species boundaryCondition="false" constant="false" hasOnlySubstanceUnits="false" compartment="m" name="(S)-3-Hydroxyoctanoyl-CoA" id="M_C8HCOA_m">
        </species>
        <species boundaryCondition="false" constant="false" hasOnlySubstanceUnits="false" compartment="m" name="3-Oxooctanoyl-CoA" id="M_C8OCOA_m">
        </species>
        <species boundaryCondition="false" constant="false" hasOnlySubstanceUnits="false" compartment="m" name="(S)-Hydroxyhexanoyl-CoA" id="M_C6HCOA_m">
        </species>
        <species boundaryCondition="false" constant="false" hasOnlySubstanceUnits="false" compartment="m" name="3-Oxohexanoyl-CoA" id="M_C6OCOA_m">
        </species>
        <species boundaryCondition="false" constant="false" hasOnlySubstanceUnits="false" compartment="p" name="(S)-3-Hydroxyoctanoyl-CoA(p)" id="M_C8HCOA_p">
        </species>
        <species boundaryCondition="false" constant="false" hasOnlySubstanceUnits="false" compartment="p" name="3-Oxooctanoyl-CoA(p)" id="M_C8OCOA_p">
        </species>
        <species boundaryCondition="false" constant="false" hasOnlySubstanceUnits="false" compartment="p" name="(S)-Hydroxyhexanoyl-CoA(p)" id="M_C6HCOA_p">
        </species>
        <species boundaryCondition="false" constant="false" hasOnlySubstanceUnits="false" compartment="p" name="3-Oxohexanoyl-CoA(p)" id="M_C6OCOA_p">
        </species>
        <species boundaryCondition="false" constant="false" hasOnlySubstanceUnits="false" compartment="c" name="Hexanoyl-CoA" id="M_C60COA_c">
        </species>
        <species boundaryCondition="false" constant="false" hasOnlySubstanceUnits="false" compartment="m" name="Hexanoyl-CoA(mt)" id="M_C60COA_m">
        </species>
        <species boundaryCondition="false" constant="false" hasOnlySubstanceUnits="false" compartment="p" name="Hexanoyl-CoA(p)" id="M_C60COA_p">
        </species>
        <species boundaryCondition="false" constant="false" hasOnlySubstanceUnits="false" compartment="m" name="tranc-Hex-2-enoyl-CoA" id="M_C6DCOA_m">
        </species>
        <species boundaryCondition="false" constant="false" hasOnlySubstanceUnits="false" compartment="p" name="tranc-Hex-2-enoyl-CoA(mt)" id="M_C6DCOA_p">
        </species>
        <species boundaryCondition="false" constant="false" hasOnlySubstanceUnits="false" compartment="c" name="Tetradecenoyl-CoA" id="M_C141COA_c" fbc:chemicalFormula="C35H60N7O17P3S">
        </species>
        <species boundaryCondition="false" constant="false" hasOnlySubstanceUnits="false" compartment="m" name="Tetradecenoyl-CoA (mitochondrial)" id="M_C141COA_m" fbc:chemicalFormula="C35H60N7O17P3S">
        </species>
        <species boundaryCondition="false" constant="false" hasOnlySubstanceUnits="false" compartment="p" name="Tetradecenoyl-CoA (p)" id="M_C141COA_p" fbc:chemicalFormula="C35H60N7O17P3S">
        </species>
        <species boundaryCondition="false" constant="false" hasOnlySubstanceUnits="false" compartment="m" name="tranc-Hexadec-2-enoyl-CoA (mitochondrial)" id="M_C16DCOA_m">
        </species>
        <species boundaryCondition="false" constant="false" hasOnlySubstanceUnits="false" compartment="p" name="tranc-Hexadec-2-enoyl-CoA (p)" id="M_C16DCOA_p">
        </species>
        <species boundaryCondition="false" constant="false" hasOnlySubstanceUnits="false" compartment="c" name="Decanoyl-CoA" id="M_C100COA_c">
        </species>
        <species boundaryCondition="false" constant="false" hasOnlySubstanceUnits="false" compartment="m" name="Decanoyl-CoA (mt)" id="M_C100COA_m">
        </species>
        <species boundaryCondition="false" constant="false" hasOnlySubstanceUnits="false" compartment="p" name="Decanoyl-CoA (p)" id="M_C100COA_p">
        </species>
        <species boundaryCondition="false" constant="false" hasOnlySubstanceUnits="false" compartment="m" name="tranc-Dec-2-enoyl-CoA" id="M_C10DCOA_m">
        </species>
        <species boundaryCondition="false" constant="false" hasOnlySubstanceUnits="false" compartment="p" name="tranc-Dec-2-enoyl-CoA(p)" id="M_C10DCOA_p">
        </species>
        <species boundaryCondition="false" constant="false" hasOnlySubstanceUnits="false" compartment="m" name="tranc-Oct-2-enoyl-CoA" id="M_C8DCOA_m">
        </species>
        <species boundaryCondition="false" constant="false" hasOnlySubstanceUnits="false" compartment="p" name="tranc-Oct-2-enoyl-CoA(p)" id="M_C8DCOA_p">
        </species>
        <species boundaryCondition="false" constant="false" hasOnlySubstanceUnits="false" compartment="c" name="Phenethylamine" id="M_PHEETAM_c">
        </species>
        <species boundaryCondition="false" constant="false" hasOnlySubstanceUnits="false" compartment="e" name="Phenethylamine" id="M_PHEETAM_e">
        </species>
        <species boundaryCondition="false" constant="false" hasOnlySubstanceUnits="false" compartment="c" name="beta-D-Fructose 6-phosphate" id="M_F6P_c">
        </species>
        <species boundaryCondition="false" constant="false" hasOnlySubstanceUnits="false" compartment="m" name="e- (mt)" id="M_e_dis_m">
        </species>
        <species boundaryCondition="false" constant="false" hasOnlySubstanceUnits="false" compartment="c" name="beta-D-Fructose 1,6-bisphosphate" id="M_FDP_c">
        </species>
        <species boundaryCondition="false" constant="false" hasOnlySubstanceUnits="false" compartment="c" name="Sedoheptulose 7-phosphate" id="M_S7P_c">
        </species>
        <species boundaryCondition="false" constant="false" hasOnlySubstanceUnits="false" compartment="c" name="Melibiose" id="M_MELI_c">
        </species>
        <species boundaryCondition="false" constant="false" hasOnlySubstanceUnits="false" compartment="e" name="Melibiose(e)" id="M_MELI_e">
        </species>
        <species boundaryCondition="false" constant="false" hasOnlySubstanceUnits="false" compartment="c" name="Zymosterol" id="M_ZYMST_c">
        </species>
        <species boundaryCondition="false" constant="false" hasOnlySubstanceUnits="false" compartment="c" name="Ergocta-5,7,22,24(28)-tetraen-3beta-ol" id="M_ERGOT_c">
        </species>
        <species boundaryCondition="false" constant="false" hasOnlySubstanceUnits="false" compartment="c" name="Deoxyinosine" id="M_DIN_c">
        </species>
        <species boundaryCondition="false" constant="false" hasOnlySubstanceUnits="false" compartment="c" name="Oxaloglutarate" id="M_OXA_c">
        </species>
        <species boundaryCondition="false" constant="false" hasOnlySubstanceUnits="false" compartment="c" name="Ergothioneine" id="M_ERG_c">
        </species>
        <species boundaryCondition="false" constant="false" hasOnlySubstanceUnits="false" compartment="c" name="Hercynine" id="M_HER_c">
        </species>
        <species boundaryCondition="false" constant="false" hasOnlySubstanceUnits="false" compartment="c" name="3-Hydroxyphenylacetate" id="M_3HPAC_c">
        </species>
        <species boundaryCondition="false" constant="false" hasOnlySubstanceUnits="false" compartment="c" name="Formylanthranilate" id="M_NFAN_c">
        </species>
        <species boundaryCondition="false" constant="false" hasOnlySubstanceUnits="false" compartment="c" name="Homoisocitrate" id="M_HICIT_c">
        </species>
        <species boundaryCondition="false" constant="false" hasOnlySubstanceUnits="false" compartment="c" name="Acetoacetyl-[acp]" id="M_AACACP_c" fbc:chemicalFormula="C4H5O2SR">
        </species>
        <species boundaryCondition="false" constant="false" hasOnlySubstanceUnits="false" compartment="c" name="Butyryl-[acp]" id="M_C40ACP_c" fbc:chemicalFormula="C4H7OSR">
        </species>
        <species boundaryCondition="false" constant="false" hasOnlySubstanceUnits="false" compartment="c" name="3-Oxohexanoyl-[acp]" id="M_C6OACP_c" fbc:chemicalFormula="C6H9O2SR">
        </species>
        <species boundaryCondition="false" constant="false" hasOnlySubstanceUnits="false" compartment="c" name="(R)-3-Hydroxyhexanoyl-[acp]" id="M_C6HACP_c" fbc:chemicalFormula="C6H11O2SR">
        </species>
        <species boundaryCondition="false" constant="false" hasOnlySubstanceUnits="false" compartment="c" name="tranc-Hex-2-enoyl-[acp]" id="M_C6DACP_c" fbc:chemicalFormula="C6H9OSR">
        </species>
        <species boundaryCondition="false" constant="false" hasOnlySubstanceUnits="false" compartment="c" name="Hexanoyl-[acp]" id="M_C60ACP_c" fbc:chemicalFormula="C6H11OSR">
        </species>
        <species boundaryCondition="false" constant="false" hasOnlySubstanceUnits="false" compartment="c" name="3-Oxooctanoyl-[acp]" id="M_C8OACP_c" fbc:chemicalFormula="C8H13O2SR">
        </species>
        <species boundaryCondition="false" constant="false" hasOnlySubstanceUnits="false" compartment="c" name="tranc-Oct-2-enoyl-[acp]" id="M_C8DACP_c" fbc:chemicalFormula="C8H13OSR">
        </species>
        <species boundaryCondition="false" constant="false" hasOnlySubstanceUnits="false" compartment="c" name="Octanoyl-[acp]" id="M_C80ACP_c" fbc:chemicalFormula="C8H15OSR">
        </species>
        <species boundaryCondition="false" constant="false" hasOnlySubstanceUnits="false" compartment="m" name="Octanoyl-[acp](mt)" id="M_C80ACP_m" fbc:chemicalFormula="C8H15OSR">
        </species>
        <species boundaryCondition="false" constant="false" hasOnlySubstanceUnits="false" compartment="c" name="3-Oxodecanoyl-[acp]" id="M_C10OACP_c" fbc:chemicalFormula="C10H17O2SR">
        </species>
        <species boundaryCondition="false" constant="false" hasOnlySubstanceUnits="false" compartment="c" name="tranc-Dec-2-enoyl-[acp]" id="M_C10DACP_c" fbc:chemicalFormula="C10H17OSR">
        </species>
        <species boundaryCondition="false" constant="false" hasOnlySubstanceUnits="false" compartment="c" name="Decanoyl-[acp]" id="M_C100ACP_c" fbc:chemicalFormula="C10H19OSR">
        </species>
        <species boundaryCondition="false" constant="false" hasOnlySubstanceUnits="false" compartment="c" name="3-Oxododecanoyl-[acp]" id="M_C12OACP_c" fbc:chemicalFormula="C12H21O2SR">
        </species>
        <species boundaryCondition="false" constant="false" hasOnlySubstanceUnits="false" compartment="c" name="(R)-3-Hydroxydodecanoyl-[acp]" id="M_C12HACP_c" fbc:chemicalFormula="C12H23O2SR">
        </species>
        <species boundaryCondition="false" constant="false" hasOnlySubstanceUnits="false" compartment="c" name="tranc-Dodec-2-enoyl-[acp]" id="M_C12DACP_c" fbc:chemicalFormula="C12H21OSR">
        </species>
        <species boundaryCondition="false" constant="false" hasOnlySubstanceUnits="false" compartment="c" name="3-Oxotetradecanoyl-[acp]" id="M_C14OACP_c" fbc:chemicalFormula="C14H25O2SR">
        </species>
        <species boundaryCondition="false" constant="false" hasOnlySubstanceUnits="false" compartment="c" name="tranc-Tetradec-2-enoyl-[acp]" id="M_C141ACP_c" fbc:chemicalFormula="C14H25OSR">
        </species>
        <species boundaryCondition="false" constant="false" hasOnlySubstanceUnits="false" compartment="c" name="Tetradecanoyl-[acp]" id="M_C140ACP_c" fbc:chemicalFormula="C14H27OSR">
        </species>
        <species boundaryCondition="false" constant="false" hasOnlySubstanceUnits="false" compartment="c" name="3-Oxohexadecanoyl-[acp]" id="M_C16OACP_c" fbc:chemicalFormula="C16H29O2SR">
        </species>
        <species boundaryCondition="false" constant="false" hasOnlySubstanceUnits="false" compartment="c" name="Hexadecenoyl-[acp]" id="M_C161ACP_c" fbc:chemicalFormula="C16H29OSR">
        </species>
        <species boundaryCondition="false" constant="false" hasOnlySubstanceUnits="false" compartment="c" name="Hexadecanoyl-[acp]" id="M_C160ACP_c" fbc:chemicalFormula="C16H31OSR">
        </species>
        <species boundaryCondition="false" constant="false" hasOnlySubstanceUnits="false" compartment="c" name="Sirohydrochlorin" id="M_SIRHCHL_c">
        </species>
        <species boundaryCondition="false" constant="false" hasOnlySubstanceUnits="false" compartment="m" name="2-Hexaprenyl-6-methoxyphenol" id="M_2HP6MP_m">
        </species>
        <species boundaryCondition="false" constant="false" hasOnlySubstanceUnits="false" compartment="m" name="2-Hexaprenyl-6-methoxy-1,4-benzoquinone" id="M_2HP6M14BQ_m">
        </species>
        <species boundaryCondition="false" constant="false" hasOnlySubstanceUnits="false" compartment="m" name="2-Hexaprenyl-3-methyl-6-methoxy-1,4-benzoquinone" id="M_2HP3M6M14BQ_m">
        </species>
        <species boundaryCondition="false" constant="false" hasOnlySubstanceUnits="false" compartment="c" name="2-Hexaprenyl-3-methyl-5-hydroxy-6-methoxy-1,4-benzoquinone" id="M_2HP3M5H6M14BQ_c">
        </species>
        <species boundaryCondition="false" constant="false" hasOnlySubstanceUnits="false" compartment="m" name="2-Hexaprenyl-3-methyl-5-hydroxy-6-methoxy-1,4-benzoquinone(m)" id="M_2HP3M5H6M14BQ_m">
        </species>
        <species boundaryCondition="false" constant="false" hasOnlySubstanceUnits="false" compartment="c" name="Nicotinate D-ribonucleoside" id="M_NAR_c">
        </species>
        <species boundaryCondition="false" constant="false" hasOnlySubstanceUnits="false" compartment="c" name="2-Hydroxyphenylacetate" id="M_2HPAC_c">
        </species>
        <species boundaryCondition="false" constant="false" hasOnlySubstanceUnits="false" compartment="c" name="Molybdopterin" id="M_MPT_c">
        </species>
        <species boundaryCondition="false" constant="false" hasOnlySubstanceUnits="false" compartment="m" name="Cardiolipin" id="M_CL_m" fbc:chemicalFormula="C13H18O17P2R4">
        </species>
        <species boundaryCondition="false" constant="false" hasOnlySubstanceUnits="false" compartment="c" name="(S)-3-Hydroxyisobutyryl-CoA" id="M_C4IHCOA_m">
        </species>
        <species boundaryCondition="false" constant="false" hasOnlySubstanceUnits="false" compartment="c" name="(S)-3-Hydroxyisobutyrate" id="M_3HIBUT_c">
        </species>
        <species boundaryCondition="false" constant="false" hasOnlySubstanceUnits="false" compartment="m" name="(S)-3-Hydroxyisobutyrate(m)" id="M_3HIBUT_m">
        </species>
        <species boundaryCondition="false" constant="false" hasOnlySubstanceUnits="false" compartment="m" name="(S)-Methylmalonate semialdehyde (mt)" id="M_2M3KPROP_m">
        </species>
        <species boundaryCondition="false" constant="false" hasOnlySubstanceUnits="false" compartment="c" name="(S)-Methylmalonate semialdehyde" id="M_2M3KPROP_c">
        </species>
        <species boundaryCondition="false" constant="false" hasOnlySubstanceUnits="false" compartment="m" name="(S)-2-Aceto-2-hydroxybutanoate" id="M_ABUT_m">
        </species>
        <species boundaryCondition="false" constant="false" hasOnlySubstanceUnits="false" compartment="m" name="(R)-2,3-Dihydroxy-3-methylpentanoate" id="M_DHMVA_m">
        </species>
        <species boundaryCondition="false" constant="false" hasOnlySubstanceUnits="false" compartment="c" name="Digalactosyl-diacylglycerol" id="M_DGDG_c" fbc:chemicalFormula="C17H26O15R2">
        </species>
        <species boundaryCondition="false" constant="false" hasOnlySubstanceUnits="false" compartment="m" name="L-Glutamyl-tRNA(Gln)" id="M_L_Glutamyl_tRNA_Gln__m">
        </species>
        <species boundaryCondition="false" constant="false" hasOnlySubstanceUnits="false" compartment="m" name="L-Aspartyl-tRNA(Asn)" id="M_L_Aspartyl_tRNA_Asn__m">
        </species>
        <species boundaryCondition="false" constant="false" hasOnlySubstanceUnits="false" compartment="c" name="Molybdate" id="M_Mo_c">
        </species>
        <species boundaryCondition="false" constant="false" hasOnlySubstanceUnits="false" compartment="e" name="Molybdate(e)" id="M_Mo_e">
        </species>
        <species boundaryCondition="false" constant="false" hasOnlySubstanceUnits="false" compartment="c" name="Biotin-carboxyl-carrier protein" id="M_BCCP_c" fbc:chemicalFormula="C17H27N5O4SR2">
        </species>
        <species boundaryCondition="false" constant="false" hasOnlySubstanceUnits="false" compartment="c" name="Tetradecanoic acid" id="M_C140_c">
        </species>
        <species boundaryCondition="false" constant="false" hasOnlySubstanceUnits="false" compartment="e" name="Tetradecanoic acid(e)" id="M_C140_e">
        </species>
        <species boundaryCondition="false" constant="false" hasOnlySubstanceUnits="false" compartment="c" name="Linolenate" id="M_C183_c">
        </species>
        <species boundaryCondition="false" constant="false" hasOnlySubstanceUnits="false" compartment="e" name="Linolenate(e)" id="M_C183_e">
        </species>
        <species boundaryCondition="false" constant="false" hasOnlySubstanceUnits="false" compartment="c" name="Phenylacetic acid" id="M_PHAC_c">
        </species>
        <species boundaryCondition="false" constant="false" hasOnlySubstanceUnits="false" compartment="c" name="Benzonitrile" id="M_BN_c">
        </species>
        <species boundaryCondition="false" constant="false" hasOnlySubstanceUnits="false" compartment="c" name="4-Amino-4-deoxychorismate" id="M_ADCHOR_c">
        </species>
        <species boundaryCondition="false" constant="false" hasOnlySubstanceUnits="false" compartment="c" name="4,4-Dimethyl-5alpha-cholesta-8,14,24-trien-3beta-ol" id="M_DCTOL_c">
        </species>
        <species boundaryCondition="false" constant="false" hasOnlySubstanceUnits="false" compartment="c" name="5-Hydroxyisourate" id="M_HIUR_c">
        </species>
        <species boundaryCondition="false" constant="false" hasOnlySubstanceUnits="false" compartment="p" name="5-Hydroxyisourate(p)" id="M_HIUR_p">
        </species>
        <species boundaryCondition="false" constant="false" hasOnlySubstanceUnits="false" compartment="c" name="2,5-Diamino-6-(5-phospho-D-ribosylamino)pyrimidin-4(3H)-one" id="M_D6RP5P_c">
        </species>
        <species boundaryCondition="false" constant="false" hasOnlySubstanceUnits="false" compartment="c" name="2,5-Diamino-6-(5-phospho-D-ribitylamino)pyrimidin-4(3H)-one" id="M_D6RIP5P_c">
        </species>
        <species boundaryCondition="false" constant="false" hasOnlySubstanceUnits="false" compartment="c" name="5-Amino-6-(5'-phospho-D-ribitylamino)uracil" id="M_5APRBU_c">
        </species>
        <species boundaryCondition="false" constant="false" hasOnlySubstanceUnits="false" compartment="c" name="Phytosphingocine (C18)" id="M_C18PSPH_c">
        </species>
        <species boundaryCondition="false" constant="false" hasOnlySubstanceUnits="false" compartment="c" name="3-Hexaprenyl-4-hydroxybenzoate" id="M_3HP4HBA_c">
        </species>
        <species boundaryCondition="false" constant="false" hasOnlySubstanceUnits="false" compartment="m" name="3-Hexaprenyl-4,5-dihydroxybenzoate" id="M_3HP45DHBA_m">
        </species>
        <species boundaryCondition="false" constant="false" hasOnlySubstanceUnits="false" compartment="m" name="3-Hexaprenyl-4-hydroxy-5-methoxybenzoate" id="M_3HP4H5MBA_m">
        </species>
        <species boundaryCondition="false" constant="false" hasOnlySubstanceUnits="false" compartment="m" name="(R)-3-Hydroxy-3-methyl-2-oxopentanoate" id="M_3H3M2OP_m">
        </species>
        <species boundaryCondition="false" constant="false" hasOnlySubstanceUnits="false" compartment="e" name="Digallate (e) " id="M_D345THB_e" fbc:chemicalFormula="C14H10O9">
        </species>
        <species boundaryCondition="false" constant="false" hasOnlySubstanceUnits="false" compartment="c" name="L-xylo-3-hexulose" id="M_XYL3HEX_c" fbc:chemicalFormula="C6H12O6">
        </species>
        <species boundaryCondition="false" constant="false" hasOnlySubstanceUnits="false" compartment="c" name="Fe2+" id="M_FE2_c">
        </species>
        <species boundaryCondition="false" constant="false" hasOnlySubstanceUnits="false" compartment="m" name="Fe2+(mt)" id="M_FE2_m">
        </species>
        <species boundaryCondition="false" constant="false" hasOnlySubstanceUnits="false" compartment="c" name="2-hydroxy-3-oxobutyl phosphate" id="M_2H3OBUTP_c">
        </species>
        <species boundaryCondition="false" constant="false" hasOnlySubstanceUnits="false" compartment="c" name="Episterol" id="M_EPST_c">
        </species>
        <species boundaryCondition="false" constant="false" hasOnlySubstanceUnits="false" compartment="c" name="D-Sorbitol" id="M_SOT_c">
        </species>
        <species boundaryCondition="false" constant="false" hasOnlySubstanceUnits="false" compartment="e" name="D-Sorbitol (e)" id="M_SOT_e">
        </species>
        <species boundaryCondition="false" constant="false" hasOnlySubstanceUnits="false" compartment="c" name="L-Sorbose" id="M_SOR_c">
        </species>
        <species boundaryCondition="false" constant="false" hasOnlySubstanceUnits="false" compartment="e" name="L-Sorbose(e)" id="M_SOR_e">
        </species>
        <species boundaryCondition="false" constant="false" hasOnlySubstanceUnits="false" compartment="c" name="4alpha-Methylzymosterol-4-carboxylate" id="M_DCDA_c">
        </species>
        <species boundaryCondition="false" constant="false" hasOnlySubstanceUnits="false" compartment="c" name="3-Keto-4-methylzymosterol" id="M_CDOL_c">
        </species>
        <species boundaryCondition="false" constant="false" hasOnlySubstanceUnits="false" compartment="c" name="L-Galactonate" id="M_LGALNT_c">
        </species>
        <species boundaryCondition="false" constant="false" hasOnlySubstanceUnits="false" compartment="m" name="[Dihydrolipoyllysine-residue acetyltransferase]S-acetyldihydrolipoyllysine" id="M_ADHLIPOA_m" fbc:chemicalFormula="C10H18NO2S2R">
        </species>
        <species boundaryCondition="false" constant="false" hasOnlySubstanceUnits="false" compartment="m" name="Enzyme N6-(dihydrolipoyl)lysine" id="M_DHLIPOA_m" fbc:chemicalFormula="C8H16NOS2R">
        </species>
        <species boundaryCondition="false" constant="false" hasOnlySubstanceUnits="false" compartment="c" name="(S)-2-Methylbutanoyl-CoA" id="M_2MC40COA_c">
        </species>
        <species boundaryCondition="false" constant="false" hasOnlySubstanceUnits="false" compartment="m" name="(S)-2-Methylbutanoyl-CoA(m)" id="M_2MC40COA_m">
        </species>
        <species boundaryCondition="false" constant="false" hasOnlySubstanceUnits="false" compartment="c" name="Phenylacetonitrile" id="M_PAN_c">
        </species>
        <species boundaryCondition="false" constant="false" hasOnlySubstanceUnits="false" compartment="c" name="3-Oxostearoyl-[acp]" id="M_C18OACP_c" fbc:chemicalFormula="C18H33O2SR">
        </species>
        <species boundaryCondition="false" constant="false" hasOnlySubstanceUnits="false" compartment="c" name="(R)-3-Hydroxyoctadecanoyl-[acp]" id="M_C18HACP_c" fbc:chemicalFormula="C18H35O2SR">
        </species>
        <species boundaryCondition="false" constant="false" hasOnlySubstanceUnits="false" compartment="c" name="(2E)-Octadecenoyl-[acp]" id="M_C18DACP_c" fbc:chemicalFormula="C18H33OSR">
        </species>
        <species boundaryCondition="false" constant="false" hasOnlySubstanceUnits="false" compartment="m" name="Lipoic acid" id="M_LIPO_m">
        </species>
        <species boundaryCondition="false" constant="false" hasOnlySubstanceUnits="false" compartment="c" name="Adenosine 3',5'-bisphosphate" id="M_PAP_c">
        </species>
        <species boundaryCondition="false" constant="false" hasOnlySubstanceUnits="false" compartment="c" name="Sulfur" id="M_S_c">
        </species>
        <species boundaryCondition="false" constant="false" hasOnlySubstanceUnits="false" compartment="m" name="Sulfur(mt)" id="M_S_m">
        </species>
        <species boundaryCondition="false" constant="false" hasOnlySubstanceUnits="false" compartment="c" name="Molybdoenzyme molybdenum cofactor" id="M_MOCO_c">
        </species>
        <species boundaryCondition="false" constant="false" hasOnlySubstanceUnits="false" compartment="c" name="Adenylated molybdopterin" id="M_AMPMPT_c">
        </species>
        <species boundaryCondition="false" constant="false" hasOnlySubstanceUnits="false" compartment="c" name="2-(2-Carboxy-4-methylthiazol-5-yl)ethyl phosphate" id="M_C4MTEP_c">
        </species>
        <species boundaryCondition="false" constant="false" hasOnlySubstanceUnits="false" compartment="c" name="2-Dehydro-3-deoxy-L-galactonate" id="M_2K3DLGALNT_c">
        </species>
        <species boundaryCondition="false" constant="false" hasOnlySubstanceUnits="false" compartment="c" name="ADP-5-ethyl-4-methylthiazole-2-carboxylate" id="M_ADT_c">
        </species>
        <species boundaryCondition="false" constant="false" hasOnlySubstanceUnits="false" compartment="c" name="(9Z,12Z)-Hexadeca-9,12-dienoyl-CoA" id="M_C162COA_c">
        </species>
        <species boundaryCondition="false" constant="false" hasOnlySubstanceUnits="false" compartment="m" name="(9Z,12Z)-Hexadeca-9,12-dienoyl-CoA (mitochondrial)" id="M_C162COA_m">
        </species>
        <species boundaryCondition="false" constant="false" hasOnlySubstanceUnits="false" compartment="p" name="(9Z,12Z)-Hexadeca-9,12-dienoyl-CoA (p)" id="M_C162COA_p">
        </species>
        <species boundaryCondition="false" constant="false" hasOnlySubstanceUnits="false" compartment="c" name="(8S)-3',8-Cyclo-7,8-dihydroguanosine 5'-triphosphate" id="M_38C78HGTP_c">
        </species>
        <species boundaryCondition="false" constant="false" hasOnlySubstanceUnits="false" compartment="c" name="G00003" id="M_G00003_c">
        </species>
        <species boundaryCondition="false" constant="false" hasOnlySubstanceUnits="false" compartment="c" name="G00004" id="M_G00004_c">
        </species>
        <species boundaryCondition="false" constant="false" hasOnlySubstanceUnits="false" compartment="c" name="G00005" id="M_G00005_c">
        </species>
        <species boundaryCondition="false" constant="false" hasOnlySubstanceUnits="false" compartment="c" name="G00006" id="M_G00006_c">
        </species>
        <species boundaryCondition="false" constant="false" hasOnlySubstanceUnits="false" compartment="c" name="G00007" id="M_G00007_c">
        </species>
        <species boundaryCondition="false" constant="false" hasOnlySubstanceUnits="false" compartment="c" name="G00008" id="M_G00008_c">
        </species>
        <species boundaryCondition="false" constant="false" hasOnlySubstanceUnits="false" compartment="c" name="G00009" id="M_G00009_c">
        </species>
        <species boundaryCondition="false" constant="false" hasOnlySubstanceUnits="false" compartment="c" name="G00010" id="M_G00010_c">
        </species>
        <species boundaryCondition="false" constant="false" hasOnlySubstanceUnits="false" compartment="c" name="G00011" id="M_G00011_c">
        </species>
        <species boundaryCondition="false" constant="false" hasOnlySubstanceUnits="false" compartment="c" name="G00012" id="M_G00012_c">
        </species>
        <species boundaryCondition="false" constant="false" hasOnlySubstanceUnits="false" compartment="c" name="G00171" id="M_G00171_c">
        </species>
        <species boundaryCondition="false" constant="false" hasOnlySubstanceUnits="false" compartment="c" name="G01813" id="M_G01813_c">
        </species>
        <species boundaryCondition="false" constant="false" hasOnlySubstanceUnits="false" compartment="c" name="G10526" id="M_G10526_c">
        </species>
        <species boundaryCondition="false" constant="false" hasOnlySubstanceUnits="false" compartment="c" name="G10595" id="M_G10595_c">
        </species>
        <species boundaryCondition="false" constant="false" hasOnlySubstanceUnits="false" compartment="c" name="G10596" id="M_G10596_c">
        </species>
        <species boundaryCondition="false" constant="false" hasOnlySubstanceUnits="false" compartment="c" name="G10597" id="M_G10597_c">
        </species>
        <species boundaryCondition="false" constant="false" hasOnlySubstanceUnits="false" compartment="c" name="G10598" id="M_G10598_c">
        </species>
        <species boundaryCondition="false" constant="false" hasOnlySubstanceUnits="false" compartment="c" name="G10599" id="M_G10599_c">
        </species>
        <species boundaryCondition="false" constant="false" hasOnlySubstanceUnits="false" compartment="c" name="UDP (G10619)" id="M_UDP__G10619__c">
        </species>
        <species boundaryCondition="false" constant="false" hasOnlySubstanceUnits="false" compartment="c" name="GDP (G10620)" id="M_GDP__G10620__c">
        </species>
        <species boundaryCondition="false" constant="false" hasOnlySubstanceUnits="false" compartment="c" name="G10694" id="M_G10694_c">
        </species>
        <species boundaryCondition="false" constant="false" hasOnlySubstanceUnits="false" compartment="c" name="Deoxycytidine" id="M_DC_c">
        </species>
        <species boundaryCondition="false" constant="false" hasOnlySubstanceUnits="false" compartment="c" name="Fe3+" id="M_FE3_c">
        </species>
        <species boundaryCondition="false" constant="false" hasOnlySubstanceUnits="false" compartment="e" name="Fe3+(e)" id="M_FE3_e">
        </species>
        <species boundaryCondition="false" constant="false" hasOnlySubstanceUnits="false" compartment="c" name="1,3-beta-D-Glucan" id="M_13GLUCAN_c">
        </species>
        <species boundaryCondition="false" constant="false" hasOnlySubstanceUnits="false" compartment="e" name="1,3-beta-D-Glucan(e)" id="M_13GLUCAN_e">
        </species>
        <species boundaryCondition="false" constant="false" hasOnlySubstanceUnits="false" compartment="c" name="1,4-alpha-D-Glucan" id="M_14GLUCAN_c">
        </species>
        <species boundaryCondition="false" constant="false" hasOnlySubstanceUnits="false" compartment="c" name="5-Methylcytosine" id="M_5MC_c">
        </species>
        <species boundaryCondition="false" constant="false" hasOnlySubstanceUnits="false" compartment="c" name="Thymine" id="M_THY_c">
        </species>
        <species boundaryCondition="false" constant="false" hasOnlySubstanceUnits="false" compartment="c" name="Choline phosphate" id="M_PCLN_c">
        </species>
        <species boundaryCondition="false" constant="false" hasOnlySubstanceUnits="false" compartment="c" name="CDP-choline" id="M_CDPCHO_c">
        </species>
        <species boundaryCondition="false" constant="false" hasOnlySubstanceUnits="false" compartment="c" name="Ethanolamine phosphate" id="M_ETHAPH_c">
        </species>
        <species boundaryCondition="false" constant="false" hasOnlySubstanceUnits="false" compartment="c" name="Ethanolamine" id="M_ETHA_c">
        </species>
        <species boundaryCondition="false" constant="false" hasOnlySubstanceUnits="false" compartment="c" name="CDP-ethanolamine" id="M_CDPETHA_c">
        </species>
        <species boundaryCondition="false" constant="false" hasOnlySubstanceUnits="false" compartment="c" name="1-Phosphatidyl-1D-myo-inositol 4-phosphate" id="M_PINS4P_c" fbc:chemicalFormula="C11H18O16P2R2">
        </species>
        <species boundaryCondition="false" constant="false" hasOnlySubstanceUnits="false" compartment="c" name="1-Phosphatidyl-D-myo-inositol 4,5-bisphosphate" id="M_PAIL45P_c" fbc:chemicalFormula="C11H19O19P3R2">
        </species>
        <species boundaryCondition="false" constant="false" hasOnlySubstanceUnits="false" compartment="c" name="Chitin" id="M_CHIT_c">
        </species>
        <species boundaryCondition="false" constant="false" hasOnlySubstanceUnits="false" compartment="e" name="Chitin(e)" id="M_CHIT_e">
        </species>
        <species boundaryCondition="false" constant="false" hasOnlySubstanceUnits="false" compartment="c" name="UDP-N-acetyl-D-galactosamine" id="M_UDPNAGAL_c">
        </species>
        <species boundaryCondition="false" constant="false" hasOnlySubstanceUnits="false" compartment="c" name="Galactosaminogalactan" id="M_GAG_c">
        </species>
        <species boundaryCondition="false" constant="false" hasOnlySubstanceUnits="false" compartment="c" name="Galactoglucomannan" id="M_GGM_c">
        </species>
        <species boundaryCondition="false" constant="false" hasOnlySubstanceUnits="false" compartment="c" name="Nigeran (alpha-1,3-Glucose-alpha-1,4-Glucose)" id="M_NIG_c">
        </species>
        <species boundaryCondition="false" constant="false" hasOnlySubstanceUnits="false" compartment="c" name="Pseudonigeran (1,3-alpha-glucan)" id="M_PSNIG_c">
        </species>
        <species boundaryCondition="false" constant="false" hasOnlySubstanceUnits="false" compartment="c" name="Cellwall (1 g dry cellwall)" id="M_CELLWALL_c">
        </species>
        <species boundaryCondition="false" constant="false" hasOnlySubstanceUnits="false" compartment="c" name="Deoxyribonucleic acid" id="M_DNA_c">
        </species>
        <species boundaryCondition="false" constant="false" hasOnlySubstanceUnits="false" compartment="c" name="Stearic acid" id="M_C180_c">
        </species>
        <species boundaryCondition="false" constant="false" hasOnlySubstanceUnits="false" compartment="e" name="Stearic acid(e)" id="M_C180_e">
        </species>
        <species boundaryCondition="false" constant="false" hasOnlySubstanceUnits="false" compartment="c" name="Octadecenoyl-[acyl-carrier protein]" id="M_C181ACP_c">
        </species>
        <species boundaryCondition="false" constant="false" hasOnlySubstanceUnits="false" compartment="c" name="Linoleoyl-[acyl-carrier protein]" id="M_C182ACP_c">
        </species>
        <species boundaryCondition="false" constant="false" hasOnlySubstanceUnits="false" compartment="c" name="Octadecatrienoic acid-[acyl-carrier protein]" id="M_C183ACP_c">
        </species>
        <species boundaryCondition="false" constant="false" hasOnlySubstanceUnits="false" compartment="c" name="Octadecatrienoyl-CoA" id="M_C183COA_c">
        </species>
        <species boundaryCondition="false" constant="false" hasOnlySubstanceUnits="false" compartment="m" name="Octadecatrienoyl-CoA (mitochondrial)" id="M_C183COA_m">
        </species>
        <species boundaryCondition="false" constant="false" hasOnlySubstanceUnits="false" compartment="p" name="Octadecatrienoyl-CoA (p)" id="M_C183COA_p">
        </species>
        <species boundaryCondition="false" constant="false" hasOnlySubstanceUnits="false" compartment="c" name="Cerebrin 1 (Mixture of C18 and C20 phytosphingosin)" id="M_CERB1_c">
        </species>
        <species boundaryCondition="false" constant="false" hasOnlySubstanceUnits="false" compartment="c" name="Cerebrin 1 (C18 phytosphingosin and C18:0 fatty acid)" id="M_CERB1A_c">
        </species>
        <species boundaryCondition="false" constant="false" hasOnlySubstanceUnits="false" compartment="c" name="Cerebrin 1 (C18 phytosphingosin and C18:1 fatty acid)" id="M_CERB1B_c">
        </species>
        <species boundaryCondition="false" constant="false" hasOnlySubstanceUnits="false" compartment="c" name="Cerebrin 1 (C20 phytosphingosin and C18:0 fatty acid)" id="M_CERB1C_c">
        </species>
        <species boundaryCondition="false" constant="false" hasOnlySubstanceUnits="false" compartment="c" name="Cerebrin 1 (C20 phytosphingosin and C18:1 fatty acid)" id="M_CERB1D_c">
        </species>
        <species boundaryCondition="false" constant="false" hasOnlySubstanceUnits="false" compartment="c" name="Cerebrin 2 (Mixture of C18 and C20 sphingosin)" id="M_CERB2_c">
        </species>
        <species boundaryCondition="false" constant="false" hasOnlySubstanceUnits="false" compartment="c" name="Cerebrin 2 (C18 sphinganine and C18:0 fatty acid)" id="M_CERB2A_c">
        </species>
        <species boundaryCondition="false" constant="false" hasOnlySubstanceUnits="false" compartment="c" name="Cerebrin 2 (C18 sphinganine and C18:1 fatty acid)" id="M_CERB2B_c">
        </species>
        <species boundaryCondition="false" constant="false" hasOnlySubstanceUnits="false" compartment="c" name="Cerebrin 2 (C20 sphinganine and C18:0 fatty acid)" id="M_CERB2C_c">
        </species>
        <species boundaryCondition="false" constant="false" hasOnlySubstanceUnits="false" compartment="c" name="Cerebrin 2 (C20 sphinganine and C18:1 fatty acid)" id="M_CERB2D_c">
        </species>
        <species boundaryCondition="false" constant="false" hasOnlySubstanceUnits="false" compartment="c" name="Cerebroside 1" id="M_CEREB1_c">
        </species>
        <species boundaryCondition="false" constant="false" hasOnlySubstanceUnits="false" compartment="c" name="Cerebroside 2" id="M_CEREB2_c">
        </species>
        <species boundaryCondition="false" constant="false" hasOnlySubstanceUnits="false" compartment="c" name="Phytosphingosine(C20)" id="M_C20PSPH_c">
        </species>
        <species boundaryCondition="false" constant="false" hasOnlySubstanceUnits="false" compartment="c" name="Sphinganine(C20)" id="M_C20SPH_c">
        </species>
        <species boundaryCondition="false" constant="false" hasOnlySubstanceUnits="false" compartment="c" name="3-dehydrosphinganine(C20)" id="M_C20DHSPH_c">
        </species>
        <species boundaryCondition="false" constant="false" hasOnlySubstanceUnits="false" compartment="c" name="Hexadecadienoyl-[acyl-carrier protein]" id="M_C162ACP_c" fbc:chemicalFormula="C16H27OSR">
        </species>
        <species boundaryCondition="false" constant="false" hasOnlySubstanceUnits="false" compartment="c" name="Heptadecanoic acid-[acyl-carrier protein]" id="M_C170ACP_c">
        </species>
        <species boundaryCondition="false" constant="false" hasOnlySubstanceUnits="false" compartment="c" name="Phosphatidic acid, 1,2-Diacyl-sn-glycerol-3P" id="M_DAGLYP_c" fbc:chemicalFormula="C5H7O8PR2">
        </species>
        <species boundaryCondition="false" constant="false" hasOnlySubstanceUnits="false" compartment="c" name="Pentadecanoic acid-[acyl-carrier protein]" id="M_C150ACP_c" fbc:chemicalFormula="C15H29OSR">
        </species>
        <species boundaryCondition="false" constant="false" hasOnlySubstanceUnits="false" compartment="c" name="eicosanoyl-[acyl-carrier protein]" id="M_C200ACP_c" fbc:chemicalFormula="C20H39OSR">
        </species>
        <species boundaryCondition="false" constant="false" hasOnlySubstanceUnits="false" compartment="c" name="Pentadec-2-enoyl-[acyl-carrier protein]" id="M_C15DACP_c" fbc:chemicalFormula="C15H27OSR">
        </species>
        <species boundaryCondition="false" constant="false" hasOnlySubstanceUnits="false" compartment="c" name="3-hydroxypentadecanoyl-[acyl-carrier protein]" id="M_C15HACP_c" fbc:chemicalFormula="C15H29O2SR">
        </species>
        <species boundaryCondition="false" constant="false" hasOnlySubstanceUnits="false" compartment="c" name="3-oxopentadecanoyl-[acyl-carrier protein]" id="M_C15OACP_c" fbc:chemicalFormula="C15H27O2SR">
        </species>
        <species boundaryCondition="false" constant="false" hasOnlySubstanceUnits="false" compartment="c" name="Tridecanoyl-[acyl-carrier protein]" id="M_C130ACP_c" fbc:chemicalFormula="C13H25OSR">
        </species>
        <species boundaryCondition="false" constant="false" hasOnlySubstanceUnits="false" compartment="c" name="Tridec-2-enoyl-[acyl-carrier protein]" id="M_C13DACP_c" fbc:chemicalFormula="C13H23OSR">
        </species>
        <species boundaryCondition="false" constant="false" hasOnlySubstanceUnits="false" compartment="c" name="3-hydroxytridecanoyl-[acyl-carrier protein]" id="M_C13HACP_c" fbc:chemicalFormula="C13H25O2SR">
        </species>
        <species boundaryCondition="false" constant="false" hasOnlySubstanceUnits="false" compartment="c" name="3-oxotridecanoyl-[acyl-carrier protein]" id="M_C13OACP_c" fbc:chemicalFormula="C13H23O2SR">
        </species>
        <species boundaryCondition="false" constant="false" hasOnlySubstanceUnits="false" compartment="c" name="Undecanoyl-[acyl-carrier protein]" id="M_C110ACP_c" fbc:chemicalFormula="C11H21OSR">
        </species>
        <species boundaryCondition="false" constant="false" hasOnlySubstanceUnits="false" compartment="c" name="Undec-2-enoyl-[acyl-carrier protein]" id="M_C11DACP_c" fbc:chemicalFormula="C11H19OSR">
        </species>
        <species boundaryCondition="false" constant="false" hasOnlySubstanceUnits="false" compartment="c" name="3-hydroxyundecanoyl-[acyl-carrier protein]" id="M_C11HACP_c" fbc:chemicalFormula="C11H21O2SR">
        </species>
        <species boundaryCondition="false" constant="false" hasOnlySubstanceUnits="false" compartment="c" name="3-oxoundecanoyl-[acyl-carrier protein]" id="M_C11OACP_c" fbc:chemicalFormula="C11H19O2SR">
        </species>
        <species boundaryCondition="false" constant="false" hasOnlySubstanceUnits="false" compartment="c" name="Nonanoyl-[acyl-carrier protein]" id="M_C90ACP_c" fbc:chemicalFormula="C9H17OSR">
        </species>
        <species boundaryCondition="false" constant="false" hasOnlySubstanceUnits="false" compartment="c" name="Non-2-enoyl-[acyl-carrier protein]" id="M_C9DACP_c" fbc:chemicalFormula="C9H15OSR">
        </species>
        <species boundaryCondition="false" constant="false" hasOnlySubstanceUnits="false" compartment="c" name="3-hydroxynonanoyl-[acyl-carrier protein]" id="M_C9HACP_c" fbc:chemicalFormula="C9H17O2SR">
        </species>
        <species boundaryCondition="false" constant="false" hasOnlySubstanceUnits="false" compartment="c" name="3-oxononanoyl-[acyl-carrier protein]" id="M_C9OACP_c" fbc:chemicalFormula="C9H15O2SR">
        </species>
        <species boundaryCondition="false" constant="false" hasOnlySubstanceUnits="false" compartment="c" name="Heptanoyl-[acyl-carrier protein]" id="M_C70ACP_c" fbc:chemicalFormula="C7H13OSR">
        </species>
        <species boundaryCondition="false" constant="false" hasOnlySubstanceUnits="false" compartment="c" name="Hept-2-enoyl-[acyl-carrier protein]" id="M_C7DACP_c" fbc:chemicalFormula="C7H11OSR">
        </species>
        <species boundaryCondition="false" constant="false" hasOnlySubstanceUnits="false" compartment="c" name="3-hydroxyheptanoyl-[acyl-carrier protein]" id="M_C7HACP_c" fbc:chemicalFormula="C7H13O2SR">
        </species>
        <species boundaryCondition="false" constant="false" hasOnlySubstanceUnits="false" compartment="c" name="3-oxoheptanoyl-[acyl-carrier protein]" id="M_C7OACP_c" fbc:chemicalFormula="C7H11O2SR">
        </species>
        <species boundaryCondition="false" constant="false" hasOnlySubstanceUnits="false" compartment="c" name="Pentanoyl-[acyl-carrier protein]" id="M_C50ACP_c" fbc:chemicalFormula="C5H9OSR">
        </species>
        <species boundaryCondition="false" constant="false" hasOnlySubstanceUnits="false" compartment="c" name="Pent-2-enoyl-[acyl-carrier protein]" id="M_C5DACP_c" fbc:chemicalFormula="C5H7OSR">
        </species>
        <species boundaryCondition="false" constant="false" hasOnlySubstanceUnits="false" compartment="c" name="3-hydroxypentanoyl-[acyl-carrier protein]" id="M_C5HACP_c" fbc:chemicalFormula="C5H9O2SR">
        </species>
        <species boundaryCondition="false" constant="false" hasOnlySubstanceUnits="false" compartment="c" name="3-oxopentanoyl-[acyl-carrier protein]" id="M_C5OACP_c" fbc:chemicalFormula="C5H7O2SR">
        </species>
        <species boundaryCondition="false" constant="false" hasOnlySubstanceUnits="false" compartment="c" name="Propanoyl-[acyl-carrier protein]" id="M_PROPACP_c" fbc:chemicalFormula="C3H5OSR">
        </species>
        <species boundaryCondition="false" constant="false" hasOnlySubstanceUnits="false" compartment="c" name="Propionaldehyde" id="M_PROPAL_c" fbc:chemicalFormula="C3H6O">
        </species>
        <species boundaryCondition="false" constant="false" hasOnlySubstanceUnits="false" compartment="e" name="Propionaldehyde(E)" id="M_PROPAL_e" fbc:chemicalFormula="C3H6O">
        </species>
        <species boundaryCondition="false" constant="false" hasOnlySubstanceUnits="false" compartment="c" name="Ammonium" id="M_NH4_c" fbc:chemicalFormula="H4N">
        </species>
        <species boundaryCondition="false" constant="false" hasOnlySubstanceUnits="false" compartment="e" name="Ammonium(e)" id="M_NH4_e" fbc:chemicalFormula="H4N">
        </species>
        <species boundaryCondition="false" constant="false" hasOnlySubstanceUnits="false" compartment="c" name="Propionamide" id="M_PROPA_c" fbc:chemicalFormula="C3H7NO">
        </species>
        <species boundaryCondition="false" constant="false" hasOnlySubstanceUnits="false" compartment="e" name="Propionamide(e)" id="M_PROPA_e" fbc:chemicalFormula="C3H7NO">
        </species>
        <species boundaryCondition="false" constant="false" hasOnlySubstanceUnits="false" compartment="c" name="CDP-diacylglycerol" id="M_CDPDG_c" fbc:chemicalFormula="C14H19N3O15P2R2">
        </species>
        <species boundaryCondition="false" constant="false" hasOnlySubstanceUnits="false" compartment="c" name="Heptadec-2-enoyl-[acyl-carrier protein]" id="M_C17DACP_c" fbc:chemicalFormula="C17H31OSR">
        </species>
        <species boundaryCondition="false" constant="false" hasOnlySubstanceUnits="false" compartment="c" name="3-hydroxyheptadecanoyl-[acyl-carrier protein]" id="M_C17HACP_c" fbc:chemicalFormula="C17H33O2SR">
        </species>
        <species boundaryCondition="false" constant="false" hasOnlySubstanceUnits="false" compartment="c" name="3-oxoheptadecanoyl-[acyl-carrier protein]" id="M_C17OACP_c" fbc:chemicalFormula="C17H31O2SR">
        </species>
        <species boundaryCondition="false" constant="false" hasOnlySubstanceUnits="false" compartment="c" name="Eicos-2-enoyl-[acyl-carrier protein]" id="M_C20DACP_c" fbc:chemicalFormula="C20H37OSR">
        </species>
        <species boundaryCondition="false" constant="false" hasOnlySubstanceUnits="false" compartment="c" name="3-hydroxyeicosanoyl-[acyl-carrier protein]" id="M_C20HACP_c" fbc:chemicalFormula="C20H39O2SR">
        </species>
        <species boundaryCondition="false" constant="false" hasOnlySubstanceUnits="false" compartment="c" name="3-oxoeicosanoyl-[acyl-carrier protein]" id="M_C20OACP_c" fbc:chemicalFormula="C20H37O2SR">
        </species>
        <species boundaryCondition="false" constant="false" hasOnlySubstanceUnits="false" compartment="c" name="Eicosanoate" id="M_C200_c" fbc:chemicalFormula="C20H40O2">
        </species>
        <species boundaryCondition="false" constant="false" hasOnlySubstanceUnits="false" compartment="c" name="Ergosterolester" id="M_ERGOSE_c" fbc:chemicalFormula="C29H43O2R">
        </species>
        <species boundaryCondition="false" constant="false" hasOnlySubstanceUnits="false" compartment="c" name="1,2-diacyl-sn-glycerol (for Sterolesters)" id="M_SEDAG_c" fbc:chemicalFormula="C5H6O5R2">
        </species>
        <species boundaryCondition="false" constant="false" hasOnlySubstanceUnits="false" compartment="m" name="1,2-diacyl-sn-glycerol (for Sterolesters)(m)" id="M_SEDAG_m" fbc:chemicalFormula="C5H6O5R2">
        </species>
        <species boundaryCondition="false" constant="false" hasOnlySubstanceUnits="false" compartment="c" name="Monoacylglycerol(for Sterolesters)" id="M_SEMAG_c" fbc:chemicalFormula="C4H7O4R">
        </species>
        <species boundaryCondition="false" constant="false" hasOnlySubstanceUnits="false" compartment="c" name="sn-Glycero-3-phosphoethanolamine" id="M_G3PHETHA_c">
        </species>
        <species boundaryCondition="false" constant="false" hasOnlySubstanceUnits="false" compartment="c" name="Ergosta-5,7-dienol" id="M_ERGOD_c" fbc:chemicalFormula="C28H46O">
        </species>
        <species boundaryCondition="false" constant="false" hasOnlySubstanceUnits="false" compartment="c" name="1,2-diacyl-sn-glycerol 3-phosphate (for Sterolesters)" id="M_SEDAGP_c" fbc:chemicalFormula="C5H7O8PR2">
        </species>
        <species boundaryCondition="false" constant="false" hasOnlySubstanceUnits="false" compartment="c" name="Monoacylglycerol-3-phosphate (for Sterolesters)" id="M_SEMAGP_c" fbc:chemicalFormula="C3H6O6PR">
        </species>
        <species boundaryCondition="false" constant="false" hasOnlySubstanceUnits="false" compartment="c" name="Sphinganine(C19:1)" id="M_C191SPH_c" fbc:chemicalFormula="C19H39NO2">
        </species>
        <species boundaryCondition="false" constant="false" hasOnlySubstanceUnits="false" compartment="c" name="3-dehydrosphinganine(C19:1)" id="M_C191DHSPH_c" fbc:chemicalFormula="C19H37NO2">
        </species>
        <species boundaryCondition="false" constant="false" hasOnlySubstanceUnits="false" compartment="c" name="Heptadecenoyl-CoA" id="M_C171COA_c" fbc:chemicalFormula="C38H66N7O17P3S">
        </species>
        <species boundaryCondition="false" constant="false" hasOnlySubstanceUnits="false" compartment="m" name="Heptadecenoyl-CoA (mitochondrial)" id="M_C171COA_m" fbc:chemicalFormula="C38H66N7O17P3S">
        </species>
        <species boundaryCondition="false" constant="false" hasOnlySubstanceUnits="false" compartment="p" name="Heptadecenoyl-CoA (p)" id="M_C171COA_p" fbc:chemicalFormula="C38H66N7O17P3S">
        </species>
        <species boundaryCondition="false" constant="false" hasOnlySubstanceUnits="false" compartment="c" name="Heptadecenoyl-[acyl-carrier protein]" id="M_C171ACP_c" fbc:chemicalFormula="C17H31OSR">
        </species>
        <species boundaryCondition="false" constant="false" hasOnlySubstanceUnits="false" compartment="c" name="Heptadecenoate" id="M_C171_c" fbc:chemicalFormula="C17H32O2">
        </species>
        <species boundaryCondition="false" constant="false" hasOnlySubstanceUnits="false" compartment="e" name="Heptadecenoate(e)" id="M_C171_e" fbc:chemicalFormula="C17H32O2">
        </species>
        <species boundaryCondition="false" constant="false" hasOnlySubstanceUnits="false" compartment="c" name="Glucocerebroside" id="M_GLUCER1_c" fbc:chemicalFormula="C43H83NO8">
        </species>
        <species boundaryCondition="false" constant="false" hasOnlySubstanceUnits="false" compartment="c" name="Glucocerebroside 2" id="M_GLUCER2_c" fbc:chemicalFormula="C43H81NO8">
        </species>
        <species boundaryCondition="false" constant="false" hasOnlySubstanceUnits="false" compartment="c" name="Monoglucosyloxyoctadecenoic acid" id="M_MGC181_c" fbc:chemicalFormula="C24H44O7">
        </species>
        <species boundaryCondition="false" constant="false" hasOnlySubstanceUnits="false" compartment="c" name="Phosphatidylethanolamine used for Phosphatidylcholine" id="M_PCPE_c" fbc:chemicalFormula="C7H12NO8PR2">
        </species>
        <species boundaryCondition="false" constant="false" hasOnlySubstanceUnits="false" compartment="c" name="Phosphatidylserine used for Phosphatidylcholine" id="M_PCPS_c" fbc:chemicalFormula="C8H12NO10PR2">
        </species>
        <species boundaryCondition="false" constant="false" hasOnlySubstanceUnits="false" compartment="c" name="Cdp-diacylglycerol used for Phosphatidylcholine" id="M_PCCDPDG_c" fbc:chemicalFormula="C14H19N3O15P2R2">
        </species>
        <species boundaryCondition="false" constant="false" hasOnlySubstanceUnits="false" compartment="c" name="Phosphatidate used for Phosphatidylcholine" id="M_PCPA_c" fbc:chemicalFormula="C5H7O8PR2">
        </species>
        <species boundaryCondition="false" constant="false" hasOnlySubstanceUnits="false" compartment="c" name="1-acyl-sn-glycerol-3-phosphate used for Phosphatidylcholine" id="M_PCAGL3P_c" fbc:chemicalFormula="C4H8O7PR">
        </species>
        <species boundaryCondition="false" constant="false" hasOnlySubstanceUnits="false" compartment="c" name="1-acyl-sn-glycerone phosphate used for Phosphatidylcholine" id="M_PCAT3P2_c" fbc:chemicalFormula="C4H6O7PR">
        </species>
        <species boundaryCondition="false" constant="false" hasOnlySubstanceUnits="false" compartment="c" name="Phosphatidylserine used for Phosphatidylethanolamine" id="M_PEPS_c" fbc:chemicalFormula="C8H12NO10PR2">
        </species>
        <species boundaryCondition="false" constant="false" hasOnlySubstanceUnits="false" compartment="c" name="Cdp-diacylglycerol used for Phosphatidylethanolamine" id="M_PECDPDG_c" fbc:chemicalFormula="C14H19N3O15P2R2">
        </species>
        <species boundaryCondition="false" constant="false" hasOnlySubstanceUnits="false" compartment="c" name="Phosphatidate used for Phosphatidylethanolamine" id="M_PEPA_c" fbc:chemicalFormula="C5H7O8PR2">
        </species>
        <species boundaryCondition="false" constant="false" hasOnlySubstanceUnits="false" compartment="c" name="1-acyl-sn-glycerone phosphate used for Phosphatidylethanolamine" id="M_PEAT3P2_c" fbc:chemicalFormula="C4H6O7PR">
        </species>
        <species boundaryCondition="false" constant="false" hasOnlySubstanceUnits="false" compartment="c" name="1-acyl-sn-glycerol-3-phosphate used for Phosphatidylethanolamine" id="M_PEAGL3P_c" fbc:chemicalFormula="C4H8O7PR">
        </species>
        <species boundaryCondition="false" constant="false" hasOnlySubstanceUnits="false" compartment="c" name="Cdp-diacylglycerol used for Phosphatidylserine" id="M_PSCDPDG_c" fbc:chemicalFormula="C14H19N3O15P2R2">
        </species>
        <species boundaryCondition="false" constant="false" hasOnlySubstanceUnits="false" compartment="c" name="Phosphatidate used for Phosphatidylserine" id="M_PSPA_c" fbc:chemicalFormula="C5H7O8PR2">
        </species>
        <species boundaryCondition="false" constant="false" hasOnlySubstanceUnits="false" compartment="c" name="1-acyl-sn-glycerol-3-phosphate used for Phosphatidylserine" id="M_PSAGL3P_c" fbc:chemicalFormula="C4H8O7PR">
        </species>
        <species boundaryCondition="false" constant="false" hasOnlySubstanceUnits="false" compartment="c" name="1-acyl-sn-glycerone phosphate used for Phosphatidylserine" id="M_PSAT3P2_c" fbc:chemicalFormula="C4H6O7PR">
        </species>
        <species boundaryCondition="false" constant="false" hasOnlySubstanceUnits="false" compartment="c" name="Dodecanoate" id="M_C120_c" fbc:chemicalFormula="C12H24O2">
        </species>
        <species boundaryCondition="false" constant="false" hasOnlySubstanceUnits="false" compartment="e" name="Dodecanoate(e)" id="M_C120_e" fbc:chemicalFormula="C12H24O2">
        </species>
        <species boundaryCondition="false" constant="false" hasOnlySubstanceUnits="false" compartment="c" name="Decanoate" id="M_C100_c" fbc:chemicalFormula="C10H20O2">
        </species>
        <species boundaryCondition="false" constant="false" hasOnlySubstanceUnits="false" compartment="e" name="Decanoate(e)" id="M_C100_e" fbc:chemicalFormula="C10H20O2">
        </species>
        <species boundaryCondition="false" constant="false" hasOnlySubstanceUnits="false" compartment="c" name="Octanoate" id="M_C80_c" fbc:chemicalFormula="C8H15O2">
        </species>
        <species boundaryCondition="false" constant="false" hasOnlySubstanceUnits="false" compartment="e" name="Octanoate(e)" id="M_C80_e" fbc:chemicalFormula="C8H15O2">
        </species>
        <species boundaryCondition="false" constant="false" hasOnlySubstanceUnits="false" compartment="c" name="Hexanoate" id="M_C60_c" fbc:chemicalFormula="C6H12O2">
        </species>
        <species boundaryCondition="false" constant="false" hasOnlySubstanceUnits="false" compartment="e" name="Hexanoate(e)" id="M_C60_e" fbc:chemicalFormula="C6H12O2">
        </species>
        <species boundaryCondition="false" constant="false" hasOnlySubstanceUnits="false" compartment="c" name="Hexadec-2-enoyl-[acyl-carrier protein]" id="M_C16DACP_c" fbc:chemicalFormula="C16H29OSR">
        </species>
        <species boundaryCondition="false" constant="false" hasOnlySubstanceUnits="false" compartment="c" name="Heptadecanoyl-CoA" id="M_C170COA_c" fbc:chemicalFormula="C38H68N7O17P3S">
        </species>
        <species boundaryCondition="false" constant="false" hasOnlySubstanceUnits="false" compartment="m" name="Heptadecanoyl-CoA (mitochondria)" id="M_C170COA_m" fbc:chemicalFormula="C38H68N7O17P3S">
        </species>
        <species boundaryCondition="false" constant="false" hasOnlySubstanceUnits="false" compartment="p" name="Heptadecanoyl-CoA(p)" id="M_C170COA_p" fbc:chemicalFormula="C38H68N7O17P3S">
        </species>
        <species boundaryCondition="false" constant="false" hasOnlySubstanceUnits="false" compartment="c" name="eicosanoyl-CoA" id="M_C200COA_c" fbc:chemicalFormula="C41H74N7O17P3S">
        </species>
        <species boundaryCondition="false" constant="false" hasOnlySubstanceUnits="false" compartment="p" name="eicosanoyl-CoA(p)" id="M_C200COA_p" fbc:chemicalFormula="C41H74N7O17P3S">
        </species>
        <species boundaryCondition="false" constant="false" hasOnlySubstanceUnits="false" compartment="c" name="Tetradecenoate" id="M_C141_c" fbc:chemicalFormula="C14H26O2">
        </species>
        <species boundaryCondition="false" constant="false" hasOnlySubstanceUnits="false" compartment="e" name="Tetradecenoate(e)" id="M_C141_e" fbc:chemicalFormula="C14H26O2">
        </species>
        <species boundaryCondition="false" constant="false" hasOnlySubstanceUnits="false" compartment="c" name="Pentadecanoate" id="M_C150_c" fbc:chemicalFormula="C15H30O2">
        </species>
        <species boundaryCondition="false" constant="false" hasOnlySubstanceUnits="false" compartment="e" name="Pentadecanoate(e)" id="M_C150_e" fbc:chemicalFormula="C15H30O2">
        </species>
        <species boundaryCondition="false" constant="false" hasOnlySubstanceUnits="false" compartment="c" name="Hexadecenoate; Palmitoleic acid" id="M_C161_c" fbc:chemicalFormula="C16H30O2">
        </species>
        <species boundaryCondition="false" constant="false" hasOnlySubstanceUnits="false" compartment="e" name="Hexadecenoate; Palmitoleic acid (e)" id="M_C161_e" fbc:chemicalFormula="C16H30O2">
        </species>
        <species boundaryCondition="false" constant="false" hasOnlySubstanceUnits="false" compartment="c" name="Hexadecadienoate" id="M_C162_c" fbc:chemicalFormula="C16H28O2">
        </species>
        <species boundaryCondition="false" constant="false" hasOnlySubstanceUnits="false" compartment="e" name="Hexadecadienoate(e)" id="M_C162_e" fbc:chemicalFormula="C16H28O2">
        </species>
        <species boundaryCondition="false" constant="false" hasOnlySubstanceUnits="false" compartment="c" name="Heptadecanoate" id="M_C170_c" fbc:chemicalFormula="C17H34O2">
        </species>
        <species boundaryCondition="false" constant="false" hasOnlySubstanceUnits="false" compartment="e" name="Heptadecanoate(e)" id="M_C170_e" fbc:chemicalFormula="C17H34O2">
        </species>
        <species boundaryCondition="false" constant="false" hasOnlySubstanceUnits="false" compartment="c" name="Butanoate" id="M_C40_c" fbc:chemicalFormula="C4H8O2">
        </species>
        <species boundaryCondition="false" constant="false" hasOnlySubstanceUnits="false" compartment="e" name="Butanoate(e)" id="M_C40_e" fbc:chemicalFormula="C4H8O2">
        </species>
        <species boundaryCondition="false" constant="false" hasOnlySubstanceUnits="false" compartment="c" name="Tetradec-2-enoyl-[acyl-carrier protein]" id="M_C14DACP_c" fbc:chemicalFormula="C14H23OSR">
        </species>
        <species boundaryCondition="false" constant="false" hasOnlySubstanceUnits="false" compartment="c" name="Pentadecanoyl-CoA" id="M_C150COA_c" fbc:chemicalFormula="C36H64N7O17P3S">
        </species>
        <species boundaryCondition="false" constant="false" hasOnlySubstanceUnits="false" compartment="c" name="Artificial metabolite. The metabolites found in the biomass. Measured in grams" id="M_LIPIDS_c">
        </species>
        <species boundaryCondition="false" constant="false" hasOnlySubstanceUnits="false" compartment="c" name="TrigalactosyldimannosylInositol-P-ceramide" id="M_TGDMIPC_c" fbc:chemicalFormula="C40H68NO36PR2">
        </species>
        <species boundaryCondition="false" constant="false" hasOnlySubstanceUnits="false" compartment="c" name="Digalactosyl-dimannosyl-Inositol-P-ceramide" id="M_DGDMIPC_c" fbc:chemicalFormula="C34H58NO31PR2">
        </species>
        <species boundaryCondition="false" constant="false" hasOnlySubstanceUnits="false" compartment="c" name="Galactosyl-Dimannosyl-Inositol-P-ceramide" id="M_GDMIPC_c" fbc:chemicalFormula="C28H48NO26PR2">
        </species>
        <species boundaryCondition="false" constant="false" hasOnlySubstanceUnits="false" compartment="c" name="Inositol phosphorylceramide" id="M_IPC_c" fbc:chemicalFormula="C10H18NO11PR2">
        </species>
        <species boundaryCondition="false" constant="false" hasOnlySubstanceUnits="false" compartment="c" name="Mannose-Inositol-P-ceramide" id="M_MIPC_c" fbc:chemicalFormula="C16H28NO16PR2">
        </species>
        <species boundaryCondition="false" constant="false" hasOnlySubstanceUnits="false" compartment="c" name="Di-mannosyl-Inositol-P-ceramide" id="M_DMIPC_c" fbc:chemicalFormula="C22H38NO21PR2">
        </species>
        <species boundaryCondition="false" constant="false" hasOnlySubstanceUnits="false" compartment="c" name="Erythritol" id="M_EOL_c" fbc:chemicalFormula="C4H10O4">
        </species>
        <species boundaryCondition="false" constant="false" hasOnlySubstanceUnits="false" compartment="e" name="Erythritol(e)" id="M_EOL_e" fbc:chemicalFormula="C4H10O4">
        </species>
        <species boundaryCondition="false" constant="false" hasOnlySubstanceUnits="false" compartment="c" name="D-Erythrose" id="M_E_c" fbc:chemicalFormula="C4H8O4">
        </species>
        <species boundaryCondition="false" constant="false" hasOnlySubstanceUnits="false" compartment="e" name="D-Erythrose(e)" id="M_E_e" fbc:chemicalFormula="C4H8O4">
        </species>
        <species boundaryCondition="false" constant="false" hasOnlySubstanceUnits="false" compartment="c" name="Artificial metabolite. A group of small moleculec found in the biomacc" id="M_POOL_c">
        </species>
        <species boundaryCondition="false" constant="false" hasOnlySubstanceUnits="false" compartment="c" name="Carnitine" id="M_CAR_c">
        </species>
        <species boundaryCondition="false" constant="false" hasOnlySubstanceUnits="false" compartment="m" name="Carnitine" id="M_CAR_m">
        </species>
        <species boundaryCondition="false" constant="false" hasOnlySubstanceUnits="false" compartment="p" name="Carnitine(p)" id="M_CAR_p">
        </species>
        <species boundaryCondition="false" constant="false" hasOnlySubstanceUnits="false" compartment="c" name="Methanethiol" id="M_METH_c" fbc:chemicalFormula="CH4S">
        </species>
        <species boundaryCondition="false" constant="false" hasOnlySubstanceUnits="false" compartment="e" name="Methanethiol(e)" id="M_METH_e" fbc:chemicalFormula="CH4S">
        </species>
        <species boundaryCondition="false" constant="false" hasOnlySubstanceUnits="false" compartment="c" name="all-trans-Hexaprenyl diphosphate" id="M_NONAPPP_c">
        </species>
        <species boundaryCondition="false" constant="false" hasOnlySubstanceUnits="false" compartment="c" name="Ubiquinol (mitochondrial)" id="M_QH2_m" fbc:chemicalFormula="C54H84O4">
        </species>
        <species boundaryCondition="false" constant="false" hasOnlySubstanceUnits="false" compartment="c" name="Ubiquinone (mitochondrial)" id="M_Q_m" fbc:chemicalFormula="C54H82O4">
        </species>
        <species boundaryCondition="false" constant="false" hasOnlySubstanceUnits="false" compartment="c" name="Proton (energy metabolicm)" id="M_H_PO_c" fbc:chemicalFormula="H">
        </species>
        <species boundaryCondition="false" constant="false" hasOnlySubstanceUnits="false" compartment="c" name="Proton (mitochondrial) (energy metabolicm)" id="M_H_PO_m" fbc:chemicalFormula="H">
        </species>
        <species boundaryCondition="false" constant="false" hasOnlySubstanceUnits="false" compartment="c" name="Ferricytochrome c (mitochondrial)" id="M_FERI_m" fbc:chemicalFormula="C42H44FeN8O8S2R4">
        </species>
        <species boundaryCondition="false" constant="false" hasOnlySubstanceUnits="false" compartment="c" name="Ferrocytochrome c (mitochondrial)" id="M_FERO_m" fbc:chemicalFormula="C42H44FeN8O8S2R4">
        </species>
        <species boundaryCondition="false" constant="false" hasOnlySubstanceUnits="false" compartment="c" name="Vacuolar proton" id="M_Hv_c" fbc:chemicalFormula="H">
        </species>
        <species boundaryCondition="false" constant="false" hasOnlySubstanceUnits="false" compartment="c" name="Calcium cation" id="M_CA_c" fbc:chemicalFormula="Ca">
        </species>
        <species boundaryCondition="false" constant="false" hasOnlySubstanceUnits="false" compartment="c" name="Calcium cation (extracellular)" id="M_CA_e" fbc:chemicalFormula="Ca">
        </species>
        <species boundaryCondition="false" constant="false" hasOnlySubstanceUnits="false" compartment="c" name="Proton (extracellular)" id="M_H_e" fbc:chemicalFormula="H">
        </species>
        <species boundaryCondition="false" constant="false" hasOnlySubstanceUnits="false" compartment="c" name="Potassium" id="M_K_c" fbc:chemicalFormula="K">
        </species>
        <species boundaryCondition="false" constant="false" hasOnlySubstanceUnits="false" compartment="c" name="Potassium(extracellular)" id="M_K_e" fbc:chemicalFormula="K">
        </species>
        <species boundaryCondition="false" constant="false" hasOnlySubstanceUnits="false" compartment="e" name="Carboxylic acid " id="M_CARBOA_e" fbc:chemicalFormula="CHO2R">
        </species>
        <species boundaryCondition="false" constant="false" hasOnlySubstanceUnits="false" compartment="e" name="Monoacyl-choline" id="M_MAPCHO_e" fbc:chemicalFormula="C9H19NO7PR">
        </species>
        <species boundaryCondition="false" constant="false" hasOnlySubstanceUnits="false" compartment="c" name="Pimelic acid" id="M_PIMA_c" fbc:chemicalFormula="C7H12O4">
        </species>
        <species boundaryCondition="false" constant="false" hasOnlySubstanceUnits="false" compartment="p" name="Pimelic acid(p)" id="M_PIMA_p" fbc:chemicalFormula="C7H12O4">
        </species>
        <species boundaryCondition="false" constant="false" hasOnlySubstanceUnits="false" compartment="e" name="Pimelic acid(e)" id="M_PIMA_e" fbc:chemicalFormula="C7H12O4">
        </species>
        <species boundaryCondition="false" constant="false" hasOnlySubstanceUnits="false" compartment="c" name="Dodecanoyl-carnitine" id="M_C120CAR_c" fbc:chemicalFormula="C19H37NO4">
        </species>
        <species boundaryCondition="false" constant="false" hasOnlySubstanceUnits="false" compartment="c" name="Tetradecanoyl-carnitine" id="M_C140CAR_c" fbc:chemicalFormula="C21H41NO4">
        </species>
        <species boundaryCondition="false" constant="false" hasOnlySubstanceUnits="false" compartment="p" name="Tetradecanoyl-carnitine" id="M_C140CAR_p" fbc:chemicalFormula="C21H41NO4">
        </species>
        <species boundaryCondition="false" constant="false" hasOnlySubstanceUnits="false" compartment="c" name="Pentadecanoyl-carnitine" id="M_C150CAR_c" fbc:chemicalFormula="C22H43NO4">
        </species>
        <species boundaryCondition="false" constant="false" hasOnlySubstanceUnits="false" compartment="p" name="Pentadecanoyl-carnitine" id="M_C150CAR_p" fbc:chemicalFormula="C22H43NO4">
        </species>
        <species boundaryCondition="false" constant="false" hasOnlySubstanceUnits="false" compartment="c" name="Hexadecanoyl-carnitine" id="M_C160CAR_c" fbc:chemicalFormula="C23H45NO4">
        </species>
        <species boundaryCondition="false" constant="false" hasOnlySubstanceUnits="false" compartment="p" name="Hexadecanoyl-carnitine" id="M_C160CAR_p" fbc:chemicalFormula="C23H45NO4">
        </species>
        <species boundaryCondition="false" constant="false" hasOnlySubstanceUnits="false" compartment="c" name="Hexadecenoyl-carnitine" id="M_C161CAR_c" fbc:chemicalFormula="C23H43NO4">
        </species>
        <species boundaryCondition="false" constant="false" hasOnlySubstanceUnits="false" compartment="p" name="Hexadecenoyl-carnitine" id="M_C161CAR_p" fbc:chemicalFormula="C23H43NO4">
        </species>
        <species boundaryCondition="false" constant="false" hasOnlySubstanceUnits="false" compartment="c" name="Hexadecadienoyl-carnitine" id="M_C162CAR_c" fbc:chemicalFormula="C23H41NO4">
        </species>
        <species boundaryCondition="false" constant="false" hasOnlySubstanceUnits="false" compartment="p" name="Hexadecadienoyl-carnitine" id="M_C162CAR_p" fbc:chemicalFormula="C23H41NO4">
        </species>
        <species boundaryCondition="false" constant="false" hasOnlySubstanceUnits="false" compartment="c" name="Heptadecanoyl-carnitine" id="M_C170CAR_c" fbc:chemicalFormula="C24H47NO4">
        </species>
        <species boundaryCondition="false" constant="false" hasOnlySubstanceUnits="false" compartment="p" name="Heptadecanoyl-carnitine" id="M_C170CAR_p" fbc:chemicalFormula="C24H47NO4">
        </species>
        <species boundaryCondition="false" constant="false" hasOnlySubstanceUnits="false" compartment="c" name="Heptadecenoyl-carnitine" id="M_C171CAR_c" fbc:chemicalFormula="C24H45NO4">
        </species>
        <species boundaryCondition="false" constant="false" hasOnlySubstanceUnits="false" compartment="p" name="Heptadecenoyl-carnitine" id="M_C171CAR_p" fbc:chemicalFormula="C24H45NO4">
        </species>
        <species boundaryCondition="false" constant="false" hasOnlySubstanceUnits="false" compartment="c" name="Octadecanoyl-carnitine" id="M_C180CAR_c" fbc:chemicalFormula="C25H49NO4">
        </species>
        <species boundaryCondition="false" constant="false" hasOnlySubstanceUnits="false" compartment="p" name="Octadecanoyl-carnitine" id="M_C180CAR_p" fbc:chemicalFormula="C25H49NO4">
        </species>
        <species boundaryCondition="false" constant="false" hasOnlySubstanceUnits="false" compartment="c" name="Octadecenoyl-carnitine" id="M_C181CAR_c" fbc:chemicalFormula="C25H47NO4">
        </species>
        <species boundaryCondition="false" constant="false" hasOnlySubstanceUnits="false" compartment="p" name="Octadecenoyl-carnitine" id="M_C181CAR_p" fbc:chemicalFormula="C25H47NO4">
        </species>
        <species boundaryCondition="false" constant="false" hasOnlySubstanceUnits="false" compartment="c" name="Octadecadienoyl-carnitine" id="M_C182CAR_c" fbc:chemicalFormula="C25H45NO4">
        </species>
        <species boundaryCondition="false" constant="false" hasOnlySubstanceUnits="false" compartment="p" name="Octadecadienoyl-carnitine" id="M_C182CAR_p" fbc:chemicalFormula="C25H45NO4">
        </species>
        <species boundaryCondition="false" constant="false" hasOnlySubstanceUnits="false" compartment="c" name="Octadecatrienoyl-carnitine" id="M_C183CAR_c" fbc:chemicalFormula="C25H43NO4">
        </species>
        <species boundaryCondition="false" constant="false" hasOnlySubstanceUnits="false" compartment="p" name="Octadecatrienoyl-carnitine" id="M_C183CAR_p" fbc:chemicalFormula="C25H43NO4">
        </species>
        <species boundaryCondition="false" constant="false" hasOnlySubstanceUnits="false" compartment="m" name="Dodecanoyl-carnitine" id="M_C120CAR_m" fbc:chemicalFormula="C19H37NO4">
        </species>
        <species boundaryCondition="false" constant="false" hasOnlySubstanceUnits="false" compartment="p" name="Dodecanoyl-carnitine(p)" id="M_C120CAR_p" fbc:chemicalFormula="C19H37NO4">
        </species>
        <species boundaryCondition="false" constant="false" hasOnlySubstanceUnits="false" compartment="m" name="Octadecanoyl-carnitine" id="M_C180CAR_m" fbc:chemicalFormula="C25H49NO4">
        </species>
        <species boundaryCondition="false" constant="false" hasOnlySubstanceUnits="false" compartment="m" name="Pentadecanoyl-carnitine" id="M_C150CAR_m" fbc:chemicalFormula="C22H43NO4">
        </species>
        <species boundaryCondition="false" constant="false" hasOnlySubstanceUnits="false" compartment="m" name="Heptadecanoyl-carnitine" id="M_C170CAR_m" fbc:chemicalFormula="C24H47NO4">
        </species>
        <species boundaryCondition="false" constant="false" hasOnlySubstanceUnits="false" compartment="m" name="Tetradecanoyl-carnitine" id="M_C140CAR_m" fbc:chemicalFormula="C21H41NO4">
        </species>
        <species boundaryCondition="false" constant="false" hasOnlySubstanceUnits="false" compartment="m" name="Hexadecanoyl-carnitine" id="M_C160CAR_m" fbc:chemicalFormula="C23H45NO4">
        </species>
        <species boundaryCondition="false" constant="false" hasOnlySubstanceUnits="false" compartment="c" name="Tetradecenoyl-carnitine" id="M_C141CAR_c" fbc:chemicalFormula="C21H39NO4">
        </species>
        <species boundaryCondition="false" constant="false" hasOnlySubstanceUnits="false" compartment="m" name="Tetradecenoyl-carnitine(m)" id="M_C141CAR_m" fbc:chemicalFormula="C21H39NO4">
        </species>
        <species boundaryCondition="false" constant="false" hasOnlySubstanceUnits="false" compartment="p" name="Tetradecenoyl-carnitine(p)" id="M_C141CAR_p" fbc:chemicalFormula="C21H39NO4">
        </species>
        <species boundaryCondition="false" constant="false" hasOnlySubstanceUnits="false" compartment="m" name="Hexadecenoyl-carnitine" id="M_C161CAR_m" fbc:chemicalFormula="C23H43NO4">
        </species>
        <species boundaryCondition="false" constant="false" hasOnlySubstanceUnits="false" compartment="m" name="Hexadecadienoyl-carnitine" id="M_C162CAR_m" fbc:chemicalFormula="C23H41NO4">
        </species>
        <species boundaryCondition="false" constant="false" hasOnlySubstanceUnits="false" compartment="m" name="Heptadecenoyl-carnitine" id="M_C171CAR_m" fbc:chemicalFormula="C24H45NO4">
        </species>
        <species boundaryCondition="false" constant="false" hasOnlySubstanceUnits="false" compartment="m" name="Octadecenoyl-carnitine" id="M_C181CAR_m" fbc:chemicalFormula="C25H47NO4">
        </species>
        <species boundaryCondition="false" constant="false" hasOnlySubstanceUnits="false" compartment="m" name="Octadecadienoyl-carnitine" id="M_C182CAR_m" fbc:chemicalFormula="C25H45NO4">
        </species>
        <species boundaryCondition="false" constant="false" hasOnlySubstanceUnits="false" compartment="m" name="Octadecatrienoyl-carnitine" id="M_C183CAR_m" fbc:chemicalFormula="C25H43NO4">
        </species>
        <species boundaryCondition="false" constant="false" hasOnlySubstanceUnits="false" compartment="m" name="Heptadec-2-enoyl-CoA" id="M_C17DCOA_m" fbc:chemicalFormula="C38H66N7O17P3S">
        </species>
        <species boundaryCondition="false" constant="false" hasOnlySubstanceUnits="false" compartment="m" name="3-hydroxyheptadecanoyl-CoA" id="M_C17HCOA_m" fbc:chemicalFormula="C38H68N7O18P3S">
        </species>
        <species boundaryCondition="false" constant="false" hasOnlySubstanceUnits="false" compartment="m" name="3-oxoheptadecanoyl-CoA" id="M_C17OCOA_m" fbc:chemicalFormula="C38H66N7O18P3S">
        </species>
        <species boundaryCondition="false" constant="false" hasOnlySubstanceUnits="false" compartment="m" name="Pentadecanoyl-CoA" id="M_C150COA_m" fbc:chemicalFormula="C36H64N7O17P3S">
        </species>
        <species boundaryCondition="false" constant="false" hasOnlySubstanceUnits="false" compartment="m" name="Pentadec-2-enoyl-CoA" id="M_C15DCOA_m" fbc:chemicalFormula="C36H62N7O17P3S">
        </species>
        <species boundaryCondition="false" constant="false" hasOnlySubstanceUnits="false" compartment="m" name="3-hydroxypentadecanoyl-CoA" id="M_C15HCOA_m" fbc:chemicalFormula="C36H64N7O18P3S">
        </species>
        <species boundaryCondition="false" constant="false" hasOnlySubstanceUnits="false" compartment="m" name="3-oxopentadecanoyl-CoA" id="M_C15OCOA_m" fbc:chemicalFormula="C36H62N7O18P3S">
        </species>
        <species boundaryCondition="false" constant="false" hasOnlySubstanceUnits="false" compartment="m" name="Tridecanoyl-CoA" id="M_C130COA_m" fbc:chemicalFormula="C34H60N7O17P3S">
        </species>
        <species boundaryCondition="false" constant="false" hasOnlySubstanceUnits="false" compartment="m" name="Tridec-2-enoyl-CoA" id="M_C13DCOA_m" fbc:chemicalFormula="C34H58N7O17P3S">
        </species>
        <species boundaryCondition="false" constant="false" hasOnlySubstanceUnits="false" compartment="m" name="3-hydroxytridecanoyl-CoA" id="M_C13HCOA_m" fbc:chemicalFormula="C34H60N7O18P3S">
        </species>
        <species boundaryCondition="false" constant="false" hasOnlySubstanceUnits="false" compartment="m" name="3-oxotridecanoyl-CoA" id="M_C13OCOA_m" fbc:chemicalFormula="C34H58N7O18P3S">
        </species>
        <species boundaryCondition="false" constant="false" hasOnlySubstanceUnits="false" compartment="p" name="Heptadec-2-enoyl-CoA(p)" id="M_C17DCOA_p" fbc:chemicalFormula="C38H66N7O17P3S">
        </species>
        <species boundaryCondition="false" constant="false" hasOnlySubstanceUnits="false" compartment="p" name="3-hydroxyheptadecanoyl-CoA(p)" id="M_C17HCOA_p" fbc:chemicalFormula="C38H68N7O18P3S">
        </species>
        <species boundaryCondition="false" constant="false" hasOnlySubstanceUnits="false" compartment="p" name="3-oxoheptadecanoyl-CoA(p)" id="M_C17OCOA_p" fbc:chemicalFormula="C38H66N7O18P3S">
        </species>
        <species boundaryCondition="false" constant="false" hasOnlySubstanceUnits="false" compartment="p" name="Pentadecanoyl-CoA(p)" id="M_C150COA_p" fbc:chemicalFormula="C36H64N7O17P3S">
        </species>
        <species boundaryCondition="false" constant="false" hasOnlySubstanceUnits="false" compartment="p" name="Pentadec-2-enoyl-CoA(p)" id="M_C15DCOA_p" fbc:chemicalFormula="C36H62N7O17P3S">
        </species>
        <species boundaryCondition="false" constant="false" hasOnlySubstanceUnits="false" compartment="p" name="3-hydroxypentadecanoyl-CoA(p)" id="M_C15HCOA_p" fbc:chemicalFormula="C36H64N7O18P3S">
        </species>
        <species boundaryCondition="false" constant="false" hasOnlySubstanceUnits="false" compartment="p" name="3-oxopentadecanoyl-CoA(p)" id="M_C15OCOA_p" fbc:chemicalFormula="C36H62N7O18P3S">
        </species>
        <species boundaryCondition="false" constant="false" hasOnlySubstanceUnits="false" compartment="p" name="Tridecanoyl-CoA(p)" id="M_C130COA_p" fbc:chemicalFormula="C34H60N7O17P3S">
        </species>
        <species boundaryCondition="false" constant="false" hasOnlySubstanceUnits="false" compartment="p" name="Tridec-2-enoyl-CoA(p)" id="M_C13DCOA_p" fbc:chemicalFormula="C34H58N7O17P3S">
        </species>
        <species boundaryCondition="false" constant="false" hasOnlySubstanceUnits="false" compartment="p" name="3-hydroxytridecanoyl-CoA(p)" id="M_C13HCOA_p" fbc:chemicalFormula="C34H60N7O18P3S">
        </species>
        <species boundaryCondition="false" constant="false" hasOnlySubstanceUnits="false" compartment="p" name="3-oxotridecanoyl-CoA(p)" id="M_C13OCOA_p" fbc:chemicalFormula="C34H58N7O18P3S">
        </species>
        <species boundaryCondition="false" constant="false" hasOnlySubstanceUnits="false" compartment="m" name="Undecanoyl-CoA" id="M_C110COA_m" fbc:chemicalFormula="C32H56N7O17P3S">
        </species>
        <species boundaryCondition="false" constant="false" hasOnlySubstanceUnits="false" compartment="m" name="Undec-2-enoyl-CoA" id="M_C11DCOA_m" fbc:chemicalFormula="C32H54N7O17P3S">
        </species>
        <species boundaryCondition="false" constant="false" hasOnlySubstanceUnits="false" compartment="m" name="3-hydroxyundecanoyl-CoA" id="M_C11HCOA_m" fbc:chemicalFormula="C32H56N7O18P3S">
        </species>
        <species boundaryCondition="false" constant="false" hasOnlySubstanceUnits="false" compartment="m" name="3-oxoundecanoyl-CoA" id="M_C11OCOA_m" fbc:chemicalFormula="C32H54N7O18P3S">
        </species>
        <species boundaryCondition="false" constant="false" hasOnlySubstanceUnits="false" compartment="p" name="Undecanoyl-CoA(p)" id="M_C110COA_p" fbc:chemicalFormula="C32H56N7O17P3S">
        </species>
        <species boundaryCondition="false" constant="false" hasOnlySubstanceUnits="false" compartment="p" name="Undec-2-enoyl-CoA(p)" id="M_C11DCOA_p" fbc:chemicalFormula="C32H54N7O17P3S">
        </species>
        <species boundaryCondition="false" constant="false" hasOnlySubstanceUnits="false" compartment="p" name="3-hydroxyundecanoyl-CoA(p)" id="M_C11HCOA_p" fbc:chemicalFormula="C32H56N7O18P3S">
        </species>
        <species boundaryCondition="false" constant="false" hasOnlySubstanceUnits="false" compartment="p" name="3-oxoundecanoyl-CoA(p)" id="M_C11OCOA_p" fbc:chemicalFormula="C32H54N7O18P3S">
        </species>
        <species boundaryCondition="false" constant="false" hasOnlySubstanceUnits="false" compartment="m" name="Nonanoyl-CoA (mitochondrial)" id="M_C90COA_m" fbc:chemicalFormula="C30H52N7O17P3S">
        </species>
        <species boundaryCondition="false" constant="false" hasOnlySubstanceUnits="false" compartment="m" name="Non-2-enoyl-CoA" id="M_C9DCOA_m" fbc:chemicalFormula="C30H50N7O17P3S">
        </species>
        <species boundaryCondition="false" constant="false" hasOnlySubstanceUnits="false" compartment="m" name="3-hydroxynonanoyl-CoA" id="M_C9HCOA_m" fbc:chemicalFormula="C30H52N7O18P3S">
        </species>
        <species boundaryCondition="false" constant="false" hasOnlySubstanceUnits="false" compartment="m" name="3-oxononanoyl-CoA" id="M_C9OCOA_m" fbc:chemicalFormula="C30H50N7O18P3S">
        </species>
        <species boundaryCondition="false" constant="false" hasOnlySubstanceUnits="false" compartment="p" name="Nonanoyl-CoA (p)" id="M_C90COA_p" fbc:chemicalFormula="C30H52N7O17P3S">
        </species>
        <species boundaryCondition="false" constant="false" hasOnlySubstanceUnits="false" compartment="p" name="Non-2-enoyl-CoA(p)" id="M_C9DCOA_p" fbc:chemicalFormula="C30H50N7O17P3S">
        </species>
        <species boundaryCondition="false" constant="false" hasOnlySubstanceUnits="false" compartment="p" name="3-hydroxynonanoyl-CoA(p)" id="M_C9HCOA_p" fbc:chemicalFormula="C30H52N7O18P3S">
        </species>
        <species boundaryCondition="false" constant="false" hasOnlySubstanceUnits="false" compartment="p" name="3-oxononanoyl-CoA(p)" id="M_C9OCOA_p" fbc:chemicalFormula="C30H50N7O18P3S">
        </species>
        <species boundaryCondition="false" constant="false" hasOnlySubstanceUnits="false" compartment="m" name="Heptanoyl-CoA" id="M_C70COA_m" fbc:chemicalFormula="C28H42N7O17P3S">
        </species>
        <species boundaryCondition="false" constant="false" hasOnlySubstanceUnits="false" compartment="m" name="Hept-2-enoyl-CoA" id="M_C7DCOA_m" fbc:chemicalFormula="C28H40N7O17P3S">
        </species>
        <species boundaryCondition="false" constant="false" hasOnlySubstanceUnits="false" compartment="m" name="3-hydroxyheptanoyl-CoA" id="M_C7HCOA_m" fbc:chemicalFormula="C28H42N7O18P3S">
        </species>
        <species boundaryCondition="false" constant="false" hasOnlySubstanceUnits="false" compartment="m" name="3-oxoheptanoyl-CoA" id="M_C7OCOA_m" fbc:chemicalFormula="C28H40N7O18P3S">
        </species>
        <species boundaryCondition="false" constant="false" hasOnlySubstanceUnits="false" compartment="m" name="Pentanoyl-CoA" id="M_C50COA_m" fbc:chemicalFormula="C26H44N7O17P3S">
        </species>
        <species boundaryCondition="false" constant="false" hasOnlySubstanceUnits="false" compartment="m" name="Pent-2-enoyl-CoA" id="M_C5DCOA_m" fbc:chemicalFormula="C26H42N7O17P3S">
        </species>
        <species boundaryCondition="false" constant="false" hasOnlySubstanceUnits="false" compartment="m" name="3-hydroxypentanoyl-CoA" id="M_C5HCOA_m" fbc:chemicalFormula="C26H44N7O18P3S">
        </species>
        <species boundaryCondition="false" constant="false" hasOnlySubstanceUnits="false" compartment="m" name="3-oxopentanoyl-CoA" id="M_C5OCOA_m" fbc:chemicalFormula="C26H42N7O18P3S">
        </species>
        <species boundaryCondition="false" constant="false" hasOnlySubstanceUnits="false" compartment="p" name="Heptanoyl-CoA(p)" id="M_C70COA_p" fbc:chemicalFormula="C28H42N7O17P3S">
        </species>
        <species boundaryCondition="false" constant="false" hasOnlySubstanceUnits="false" compartment="p" name="Hept-2-enoyl-CoA(p)" id="M_C7DCOA_p" fbc:chemicalFormula="C28H40N7O17P3S">
        </species>
        <species boundaryCondition="false" constant="false" hasOnlySubstanceUnits="false" compartment="p" name="3-hydroxyheptanoyl-CoA(p)" id="M_C7HCOA_p" fbc:chemicalFormula="C28H42N7O18P3S">
        </species>
        <species boundaryCondition="false" constant="false" hasOnlySubstanceUnits="false" compartment="p" name="3-oxoheptanoyl-CoA(p)" id="M_C7OCOA_p" fbc:chemicalFormula="C28H40N7O18P3S">
        </species>
        <species boundaryCondition="false" constant="false" hasOnlySubstanceUnits="false" compartment="p" name="Pentanoyl-CoA(p)" id="M_C50COA_p" fbc:chemicalFormula="C26H44N7O17P3S">
        </species>
        <species boundaryCondition="false" constant="false" hasOnlySubstanceUnits="false" compartment="p" name="Pent-2-enoyl-CoA(p)" id="M_C5DCOA_p" fbc:chemicalFormula="C26H42N7O17P3S">
        </species>
        <species boundaryCondition="false" constant="false" hasOnlySubstanceUnits="false" compartment="p" name="3-hydroxypentanoyl-CoA(p)" id="M_C5HCOA_p" fbc:chemicalFormula="C26H44N7O18P3S">
        </species>
        <species boundaryCondition="false" constant="false" hasOnlySubstanceUnits="false" compartment="p" name="3-oxopentanoyl-CoA(p)" id="M_C5OCOA_p" fbc:chemicalFormula="C26H42N7O18P3S">
        </species>
        <species boundaryCondition="false" constant="false" hasOnlySubstanceUnits="false" compartment="c" name="Hexadecenoyl-CoA" id="M_C161COA_c" fbc:chemicalFormula="C37H64N7O17P3S">
        </species>
        <species boundaryCondition="false" constant="false" hasOnlySubstanceUnits="false" compartment="m" name="Hexadecenoyl-CoA (mt)" id="M_C161COA_m" fbc:chemicalFormula="C37H64N7O17P3S">
        </species>
        <species boundaryCondition="false" constant="false" hasOnlySubstanceUnits="false" compartment="p" name="Hexadecenoyl-CoA (p)" id="M_C161COA_p" fbc:chemicalFormula="C37H64N7O17P3S">
        </species>
        <species boundaryCondition="false" constant="false" hasOnlySubstanceUnits="false" compartment="c" name="Acetyl-carnitine" id="M_ACCAR_c" fbc:chemicalFormula="C9H17NO4">
        </species>
        <species boundaryCondition="false" constant="false" hasOnlySubstanceUnits="false" compartment="m" name="Acetyl-carnitine (mt)" id="M_ACCAR_m" fbc:chemicalFormula="C9H17NO4">
        </species>
        <species boundaryCondition="false" constant="false" hasOnlySubstanceUnits="false" compartment="p" name="Acetyl-carnitine (p)" id="M_ACCAR_p" fbc:chemicalFormula="C9H17NO4">
        </species>
        <species boundaryCondition="false" constant="false" hasOnlySubstanceUnits="false" compartment="p" name="Propanoyl-carnitine(p)" id="M_C3CAR_p" fbc:chemicalFormula="C10H19NO4">
        </species>
        <species boundaryCondition="false" constant="false" hasOnlySubstanceUnits="false" compartment="m" name="Propanoyl-carnitine(mt)" id="M_C3CAR_m" fbc:chemicalFormula="C10H19NO4">
        </species>
        <species boundaryCondition="false" constant="false" hasOnlySubstanceUnits="false" compartment="c" name="Propanoyl-carnitine" id="M_C3CAR_c" fbc:chemicalFormula="C10H19NO4">
        </species>
        <species boundaryCondition="false" constant="false" hasOnlySubstanceUnits="false" compartment="c" name="S-(Hercyn-2-yl)-L-cysteine S-oxide" id="M_CYSHER_c">
        </species>
        <species boundaryCondition="false" constant="false" hasOnlySubstanceUnits="false" compartment="c" name="L-Pipecolate" id="M_PIP_c">
        </species>
        <species boundaryCondition="false" constant="false" hasOnlySubstanceUnits="false" compartment="m" name="Superoxide(mt)" id="M_SO_m" fbc:chemicalFormula="O2">
        </species>
        <species boundaryCondition="false" constant="false" hasOnlySubstanceUnits="false" compartment="e" name="Superoxide(e)" id="M_SO_e" fbc:chemicalFormula="O2">
        </species>
        <species boundaryCondition="false" constant="false" hasOnlySubstanceUnits="false" compartment="c" name="4-Hydroxypipecolic acid[c]" id="M_4HPIP_c">
        </species>
        <species boundaryCondition="false" constant="false" hasOnlySubstanceUnits="false" compartment="c" name="Ochratoxin A" id="M_OTA_c" fbc:chemicalFormula="C20H18ClNO6">
        </species>
        <species boundaryCondition="false" constant="false" hasOnlySubstanceUnits="false" compartment="e" name="Ochratoxin A (extracellular)" id="M_OTA_e" fbc:chemicalFormula="C20H18ClNO6">
        </species>
        <species boundaryCondition="false" constant="false" hasOnlySubstanceUnits="false" compartment="c" name="Ochratoxin alpha" id="M_OTalpha_c" fbc:chemicalFormula="C11H9ClO5">
        </species>
        <species boundaryCondition="false" constant="false" hasOnlySubstanceUnits="false" compartment="c" name="3-Oxoadipate" id="M_3OA_c" fbc:chemicalFormula="C6H8O5">
        </species>
        <species boundaryCondition="false" constant="false" hasOnlySubstanceUnits="false" compartment="m" name="3-Oxoadipate(m)" id="M_3OA_m" fbc:chemicalFormula="C6H8O5">
        </species>
        <species boundaryCondition="false" constant="false" hasOnlySubstanceUnits="false" compartment="m" name="3-Oxoadipyl-CoA" id="M_3OACOA_m" fbc:chemicalFormula="C27H42N7O20P3S">
        </species>
        <species boundaryCondition="false" constant="false" hasOnlySubstanceUnits="false" compartment="c" name="2-Maleylacetate" id="M_2MAC_c" fbc:chemicalFormula="C6H6O5">
        </species>
        <species boundaryCondition="false" constant="false" hasOnlySubstanceUnits="false" compartment="c" name="Benzene-1,2,4-triol" id="M_BTOL_c" fbc:chemicalFormula="C6H6O3">
        </species>
        <species boundaryCondition="false" constant="false" hasOnlySubstanceUnits="false" compartment="c" name="3-Hydroxybenzoate" id="M_3HBA_c" fbc:chemicalFormula="C7H6O3">
        </species>
        <species boundaryCondition="false" constant="false" hasOnlySubstanceUnits="false" compartment="c" name="THF-L-glutamate" id="M_THFG_c" fbc:chemicalFormula="C24H30N8O9">
        </species>
        <species boundaryCondition="false" constant="false" hasOnlySubstanceUnits="false" compartment="c" name="D-erythro-ascorbic acid; dehydro-D-arabinono-1,4-lactone" id="M_DARABL_c" fbc:chemicalFormula="C5H6O5">
        </species>
        <species boundaryCondition="false" constant="false" hasOnlySubstanceUnits="false" compartment="c" name="D-Arabinono-1,4-lactone" id="M_ARABLAC_c" fbc:chemicalFormula="C5H8O5">
        </species>
        <species boundaryCondition="false" constant="false" hasOnlySubstanceUnits="false" compartment="c" name="Arabinan" id="M_ARABAN_e" fbc:chemicalFormula="C5H8O4">
        </species>
        <species boundaryCondition="false" constant="false" hasOnlySubstanceUnits="false" compartment="c" name="Indolepyruvate" id="M_IPA_c">
        </species>
        <species boundaryCondition="false" constant="false" hasOnlySubstanceUnits="false" compartment="e" name="beta-1,4-Mannan" id="M_B14MAN_e" fbc:chemicalFormula="C6H10O5">
        </species>
        <species boundaryCondition="false" constant="false" hasOnlySubstanceUnits="false" compartment="e" name="beta-mannobiose" id="M_BMANBIO_e" fbc:chemicalFormula="C12H22O11">
        </species>
        <species boundaryCondition="false" constant="false" hasOnlySubstanceUnits="false" compartment="e" name="1,2-benzoquinone" id="M_BENZOQ_e">
        </species>
        <species boundaryCondition="false" constant="false" hasOnlySubstanceUnits="false" compartment="c" name="acetamide" id="M_ACAM_c" fbc:chemicalFormula="C2H5NO">
        </species>
        <species boundaryCondition="false" constant="false" hasOnlySubstanceUnits="false" compartment="e" name="acetamide" id="M_ACAM_e" fbc:chemicalFormula="C2H5NO">
        </species>
        <species boundaryCondition="false" constant="false" hasOnlySubstanceUnits="false" compartment="e" name="Rutin" id="M_RUTIN_e" fbc:chemicalFormula="C27H30O16">
        </species>
        <species boundaryCondition="false" constant="false" hasOnlySubstanceUnits="false" compartment="e" name="Rutinose" id="M_RUTINO_e" fbc:chemicalFormula="C12H22O10">
        </species>
        <species boundaryCondition="false" constant="false" hasOnlySubstanceUnits="false" compartment="e" name="naringenin 7-O-Î²-D-glucoside" id="M_NARING7BG_e" fbc:chemicalFormula="C21H22O10">
        </species>
        <species boundaryCondition="false" constant="false" hasOnlySubstanceUnits="false" compartment="e" name="Naringenin" id="M_NARINGE_e" fbc:chemicalFormula="C15H12O5">
        </species>
        <species boundaryCondition="false" constant="false" hasOnlySubstanceUnits="false" compartment="e" name="quercetin 3-O-Î²-D-glucopyranoside" id="M_QUERCE3BG_e" fbc:chemicalFormula="C21H20O12">
        </species>
        <species boundaryCondition="false" constant="false" hasOnlySubstanceUnits="false" compartment="e" name="Hesperidin" id="M_HESPE_e" fbc:chemicalFormula="C28H34O15">
        </species>
        <species boundaryCondition="false" constant="false" hasOnlySubstanceUnits="false" compartment="e" name="hesperetin 7-O-Î²-D-glucoside" id="M_HESPE7BG_e" fbc:chemicalFormula="C22H24O11">
        </species>
        <species boundaryCondition="false" constant="false" hasOnlySubstanceUnits="false" compartment="e" name="Naringin" id="M_NARINGIN_e" fbc:chemicalFormula="C27H32O14">
        </species>
        <species boundaryCondition="false" constant="false" hasOnlySubstanceUnits="false" compartment="e" name="Quercetin" id="M_QUERCETIN_e" fbc:chemicalFormula="C15H10O7">
        </species>
        <species boundaryCondition="false" constant="false" hasOnlySubstanceUnits="false" compartment="e" name="Quercitrin" id="M_QUERCITRIN_e" fbc:chemicalFormula="C21H20O11">
        </species>
        <species boundaryCondition="false" constant="false" hasOnlySubstanceUnits="false" compartment="c" name="Cystine" id="M_CYST_c" fbc:chemicalFormula="C6H12N2O4S2">
        </species>
        <species boundaryCondition="false" constant="false" hasOnlySubstanceUnits="false" compartment="e" name="Cystine(e)" id="M_CYST_e" fbc:chemicalFormula="C6H12N2O4S2">
        </species>
        <species boundaryCondition="false" constant="false" hasOnlySubstanceUnits="false" compartment="e" name="Tannic acid (extracellular)" id="M_TANA_e" fbc:chemicalFormula="C76H52O46">
        </species>
        <species boundaryCondition="false" constant="false" hasOnlySubstanceUnits="false" compartment="c" name="Gallic acid" id="M_345THB_c" fbc:chemicalFormula="C7H6O5">
        </species>
        <species boundaryCondition="false" constant="false" hasOnlySubstanceUnits="false" compartment="e" name="Gallic acid(e)" id="M_345THB_e" fbc:chemicalFormula="C7H6O5">
        </species>
        <species boundaryCondition="false" constant="false" hasOnlySubstanceUnits="false" compartment="c" name="pyrogallol" id="M_PYRGALOL_c" fbc:chemicalFormula="C6H6O3">
        </species>
        <species boundaryCondition="false" constant="false" hasOnlySubstanceUnits="false" compartment="e" name="pyrogallol(e)" id="M_PYRGALOL_e" fbc:chemicalFormula="C6H6O3">
        </species>
        <species boundaryCondition="false" constant="false" hasOnlySubstanceUnits="false" compartment="c" name="n-hexylamine" id="M_HEXN_c" fbc:chemicalFormula="C6H15N">
        </species>
        <species boundaryCondition="false" constant="false" hasOnlySubstanceUnits="false" compartment="e" name="n-hexylamine(e)" id="M_HEXN_e" fbc:chemicalFormula="C6H15N">
        </species>
        <species boundaryCondition="false" constant="false" hasOnlySubstanceUnits="false" compartment="e" name="hexanal" id="M_HEXAL_e" fbc:chemicalFormula="C6H12O">
        </species>
        <species boundaryCondition="false" constant="false" hasOnlySubstanceUnits="false" compartment="e" name="Butanal" id="M_BUTAL_e" fbc:chemicalFormula="C4H8O">
        </species>
        <species boundaryCondition="false" constant="false" hasOnlySubstanceUnits="false" compartment="e" name="propylamine" id="M_PROPN_e" fbc:chemicalFormula="C3H9N">
        </species>
        <species boundaryCondition="false" constant="false" hasOnlySubstanceUnits="false" compartment="e" name="Benzylamine (extracellular)" id="M_BAMN_e" fbc:chemicalFormula="C7H9N">
        </species>
        <species boundaryCondition="false" constant="false" hasOnlySubstanceUnits="false" compartment="e" name="xyloglucan (beta-1,4-glucose backbone with alpha-6,1-Xylose)" id="M_XYLGLUC_e" fbc:chemicalFormula="C11H18O9">
        </species>
        <species boundaryCondition="false" constant="false" hasOnlySubstanceUnits="false" compartment="e" name="1,4-beta-D-glucan" id="M_14BGLUCAN_e" fbc:chemicalFormula="C6H10O5">
        </species>
        <species boundaryCondition="false" constant="false" hasOnlySubstanceUnits="false" compartment="e" name="alpha 1,3-glucan" id="M_13AGLUC_e" fbc:chemicalFormula="C6H10O5">
        </species>
        <species boundaryCondition="false" constant="false" hasOnlySubstanceUnits="false" compartment="e" name="Rhamnogalacturonan" id="M_RHAGALAN_e" fbc:chemicalFormula="C12H18O11">
        </species>
        <species boundaryCondition="false" constant="false" hasOnlySubstanceUnits="false" compartment="e" name="Phloretic acid" id="M_PHLOA_e" fbc:chemicalFormula="C9H10O3">
        </species>
        <species boundaryCondition="false" constant="false" hasOnlySubstanceUnits="false" compartment="e" name="Phloroglucinol" id="M_PHLOG_e" fbc:chemicalFormula="C6H6O3">
        </species>
        <species boundaryCondition="false" constant="false" hasOnlySubstanceUnits="false" compartment="e" name="Xylan" id="M_XYLAN_e" fbc:chemicalFormula="C5H8O4">
        </species>
        <species boundaryCondition="false" constant="false" hasOnlySubstanceUnits="false" compartment="e" name="Acetylxylan" id="M_ACXYLAN_e" fbc:chemicalFormula="C7H10O5">
        </species>
        <species boundaryCondition="false" constant="false" hasOnlySubstanceUnits="false" compartment="e" name="Celluloseacetate" id="M_ACCELLU_e" fbc:chemicalFormula="C8H12O6">
        </species>
        <species boundaryCondition="false" constant="false" hasOnlySubstanceUnits="false" compartment="e" name="Acetylated starch" id="M_ACSTARCH_e" fbc:chemicalFormula="C8H12O6">
        </species>
        <species boundaryCondition="false" constant="false" hasOnlySubstanceUnits="false" compartment="e" name="Cellulose" id="M_CELLU_e" fbc:chemicalFormula="C6H10O5">
        </species>
        <species boundaryCondition="false" constant="false" hasOnlySubstanceUnits="false" compartment="e" name="Feruloylated arabinoxylan" id="M_FARAXYL_e" fbc:chemicalFormula="C20H24O11">
        </species>
        <species boundaryCondition="false" constant="false" hasOnlySubstanceUnits="false" compartment="e" name="Cinnamoylated arabinoxylan" id="M_CARAXYL_e" fbc:chemicalFormula="C19H22O9">
        </species>
        <species boundaryCondition="false" constant="false" hasOnlySubstanceUnits="false" compartment="e" name="Arabinoxylan" id="M_ARAXYL_e" fbc:chemicalFormula="C10H16O8">
        </species>
        <species boundaryCondition="false" constant="false" hasOnlySubstanceUnits="false" compartment="e" name="Cinnamic acid" id="M_CINNAA_e" fbc:chemicalFormula="C9H8O2">
        </species>
        <species boundaryCondition="false" constant="false" hasOnlySubstanceUnits="false" compartment="c" name="Ferulic acid" id="M_FER_c" fbc:chemicalFormula="C10H10O4">
        </species>
        <species boundaryCondition="false" constant="false" hasOnlySubstanceUnits="false" compartment="e" name="Ferulic acid (extracellular)" id="M_FER_e" fbc:chemicalFormula="C10H10O4">
        </species>
        <species boundaryCondition="false" constant="false" hasOnlySubstanceUnits="false" compartment="c" name="4-Vinylguaiacol" id="M_4VG_c" fbc:chemicalFormula="C9H10O2">
        </species>
        <species boundaryCondition="false" constant="false" hasOnlySubstanceUnits="false" compartment="c" name="Vanillin" id="M_VAN_c" fbc:chemicalFormula="C8H8O3">
        </species>
        <species boundaryCondition="false" constant="false" hasOnlySubstanceUnits="false" compartment="c" name="Vanillate" id="M_VANI_c" fbc:chemicalFormula="C8H8O4">
        </species>
        <species boundaryCondition="false" constant="false" hasOnlySubstanceUnits="false" compartment="e" name="Vanillate(e)" id="M_VANI_e" fbc:chemicalFormula="C8H8O4">
        </species>
        <species boundaryCondition="false" constant="false" hasOnlySubstanceUnits="false" compartment="e" name="Styrene" id="M_STYR_e" fbc:chemicalFormula="C8H8">
        </species>
        <species boundaryCondition="false" constant="false" hasOnlySubstanceUnits="false" compartment="e" name="Sorbic acid" id="M_SORBA_e" fbc:chemicalFormula="C6H8O2">
        </species>
        <species boundaryCondition="false" constant="false" hasOnlySubstanceUnits="false" compartment="e" name="1,3-pentadiene" id="M_13PENTADEN_e" fbc:chemicalFormula="C5H8">
        </species>
        <species boundaryCondition="false" constant="false" hasOnlySubstanceUnits="false" compartment="c" name="Turanose" id="M_TUR_c" fbc:chemicalFormula="C12H22O11">
        </species>
        <species boundaryCondition="false" constant="false" hasOnlySubstanceUnits="false" compartment="e" name="Turanose(e)" id="M_TUR_e" fbc:chemicalFormula="C12H22O11">
        </species>
        <species boundaryCondition="false" constant="false" hasOnlySubstanceUnits="false" compartment="c" name="Melezitose" id="M_MELZ_c" fbc:chemicalFormula="C18H32O16">
        </species>
        <species boundaryCondition="false" constant="false" hasOnlySubstanceUnits="false" compartment="e" name="Melezitose(e)" id="M_MELZ_e" fbc:chemicalFormula="C18H32O16">
        </species>
        <species boundaryCondition="false" constant="false" hasOnlySubstanceUnits="false" compartment="c" name="TAN-1612" id="M_SMTAN1612_c" fbc:chemicalFormula="C21H18O9">
        </species>
        <species boundaryCondition="false" constant="false" hasOnlySubstanceUnits="false" compartment="e" name="TAN-1612(e)" id="M_SMTAN1612_e" fbc:chemicalFormula="C21H18O9">
        </species>
        <species boundaryCondition="false" constant="false" hasOnlySubstanceUnits="false" compartment="c" name="Non-methylated TAN-1612" id="M_SMTDMTAN_c" fbc:chemicalFormula="C20H16O9">
        </species>
        <species boundaryCondition="false" constant="false" hasOnlySubstanceUnits="false" compartment="e" name="chlorogenic acid" id="M_CHLORA_e" fbc:chemicalFormula="C16H18O9">
        </species>
        <species boundaryCondition="false" constant="false" hasOnlySubstanceUnits="false" compartment="e" name="trans-caffeic acid" id="M_CAFFA_e" fbc:chemicalFormula="C9H8O4">
        </species>
        <species boundaryCondition="false" constant="false" hasOnlySubstanceUnits="false" compartment="e" name="Carbon monoxide" id="M_CO_e" fbc:chemicalFormula="CO">
        </species>
        <species boundaryCondition="false" constant="false" hasOnlySubstanceUnits="false" compartment="e" name="2-(3,4-dihydroxybenzoyloxy)-4,6-dihydroxybenzoic acid" id="M_OXYQUERCE_e" fbc:chemicalFormula="C14H10O8">
        </species>
        <species boundaryCondition="false" constant="false" hasOnlySubstanceUnits="false" compartment="e" name="Copper(e)" id="M_CU_e" fbc:chemicalFormula="Cu">
        </species>
        <species boundaryCondition="false" constant="false" hasOnlySubstanceUnits="false" compartment="c" name="Copper" id="M_CU_c" fbc:chemicalFormula="Cu">
        </species>
        <species boundaryCondition="false" constant="false" hasOnlySubstanceUnits="false" compartment="e" name="Zinc(e)" id="M_ZN_e" fbc:chemicalFormula="Zn">
        </species>
        <species boundaryCondition="false" constant="false" hasOnlySubstanceUnits="false" compartment="c" name="Zinc" id="M_ZN_c" fbc:chemicalFormula="Zn">
        </species>
        <species boundaryCondition="false" constant="false" hasOnlySubstanceUnits="false" compartment="c" name="Magnesium" id="M_MG_c" fbc:chemicalFormula="Mg">
        </species>
        <species boundaryCondition="false" constant="false" hasOnlySubstanceUnits="false" compartment="e" name="Magnesium(e)" id="M_MG_e" fbc:chemicalFormula="Mg">
        </species>
        <species boundaryCondition="false" constant="false" hasOnlySubstanceUnits="false" compartment="c" name="Manganese" id="M_MN_c" fbc:chemicalFormula="Mn">
        </species>
        <species boundaryCondition="false" constant="false" hasOnlySubstanceUnits="false" compartment="e" name="Manganese(e)" id="M_MN_e" fbc:chemicalFormula="Mn">
        </species>
        <species boundaryCondition="false" constant="false" hasOnlySubstanceUnits="false" compartment="c" name="Malformin A1 (cyclo-D-Cys-D-Cys-L-Val-D-Leu-L-Ile)" id="M_MALA1_c" fbc:chemicalFormula="C23H39N5O5S2">
        </species>
        <species boundaryCondition="false" constant="false" hasOnlySubstanceUnits="false" compartment="e" name="Malformin A1 (cyclo-D-Cys-D-Cys-L-Val-D-Leu-L-Ile)" id="M_MALA1_e" fbc:chemicalFormula="C23H39N5O5S2">
        </species>
        <species boundaryCondition="false" constant="false" hasOnlySubstanceUnits="false" compartment="c" name="Common intermediate in naphtha-gamma-pyrone and melanine synthesis" id="M_SMINT1_c" fbc:chemicalFormula="C14H12O6">
        </species>
        <species boundaryCondition="false" constant="false" hasOnlySubstanceUnits="false" compartment="c" name="YWA1" id="M_YWA1_c" fbc:chemicalFormula="C14H12O6">
        </species>
        <species boundaryCondition="false" constant="false" hasOnlySubstanceUnits="false" compartment="c" name="Cyclization product of SMINT1; Isomer to YWA1" id="M_SMINT2_c" fbc:chemicalFormula="C14H12O6">
        </species>
        <species boundaryCondition="false" constant="false" hasOnlySubstanceUnits="false" compartment="c" name="1,3,6,8-Tetrahydroxynaphthalene" id="M_SMN1368THN_c" fbc:chemicalFormula="C10H8O4">
        </species>
        <species boundaryCondition="false" constant="false" hasOnlySubstanceUnits="false" compartment="e" name="1,3,6,8-Tetrahydroxynaphthalene" id="M_SMN1368THN_e" fbc:chemicalFormula="C10H8O4">
        </species>
        <species boundaryCondition="false" constant="false" hasOnlySubstanceUnits="false" compartment="c" name="Fonsecinone A" id="M_SMFONA_c" fbc:chemicalFormula="C32H26O10">
        </species>
        <species boundaryCondition="false" constant="false" hasOnlySubstanceUnits="false" compartment="e" name="Fonsecinone A (e)" id="M_SMFONA_e" fbc:chemicalFormula="C32H26O10">
        </species>
        <species boundaryCondition="false" constant="false" hasOnlySubstanceUnits="false" compartment="c" name="Fonsecin" id="M_SMFONS_c" fbc:chemicalFormula="C15H14O6">
        </species>
        <species boundaryCondition="false" constant="false" hasOnlySubstanceUnits="false" compartment="e" name="Fonsecin (e)" id="M_SMFONS_e" fbc:chemicalFormula="C15H14O6">
        </species>
        <species boundaryCondition="false" constant="false" hasOnlySubstanceUnits="false" compartment="c" name="Aurasperone A " id="M_SMAUA_c" fbc:chemicalFormula="C32H26O10">
        </species>
        <species boundaryCondition="false" constant="false" hasOnlySubstanceUnits="false" compartment="e" name="Aurasperone A (e)" id="M_SMAUA_e" fbc:chemicalFormula="C32H26O10">
        </species>
        <species boundaryCondition="false" constant="false" hasOnlySubstanceUnits="false" compartment="c" name="Aurasperone B" id="M_SMAUB_c" fbc:chemicalFormula="C32H30O12">
        </species>
        <species boundaryCondition="false" constant="false" hasOnlySubstanceUnits="false" compartment="c" name="Aurasperone E" id="M_SMAUE_c" fbc:chemicalFormula="C32H28O11">
        </species>
        <species boundaryCondition="false" constant="false" hasOnlySubstanceUnits="false" compartment="c" name="Norrubrofusarin" id="M_SMNORRUBF_c" fbc:chemicalFormula="C14H10O5">
        </species>
        <species boundaryCondition="false" constant="false" hasOnlySubstanceUnits="false" compartment="c" name="Rubrofusarin" id="M_SMRUBF_c" fbc:chemicalFormula="C15H12O5">
        </species>
        <species boundaryCondition="false" constant="false" hasOnlySubstanceUnits="false" compartment="c" name="Rubrofusarin B" id="M_SMRUBFB_c" fbc:chemicalFormula="C16H14O5">
        </species>
        <species boundaryCondition="false" constant="false" hasOnlySubstanceUnits="false" compartment="e" name="Rubrofusarin B (e)" id="M_SMRUBFB_e" fbc:chemicalFormula="C16H14O5">
        </species>
        <species boundaryCondition="false" constant="false" hasOnlySubstanceUnits="false" compartment="c" name="Funalenone" id="M_SMFUN_c" fbc:chemicalFormula="C15H12O6">
        </species>
        <species boundaryCondition="false" constant="false" hasOnlySubstanceUnits="false" compartment="e" name="Funalenone(e)" id="M_SMFUN_e" fbc:chemicalFormula="C15H12O6">
        </species>
        <species boundaryCondition="false" constant="false" hasOnlySubstanceUnits="false" compartment="c" name="TMC-256A1" id="M_TMC256A1_c" fbc:chemicalFormula="C15H12O5">
        </species>
        <species boundaryCondition="false" constant="false" hasOnlySubstanceUnits="false" compartment="c" name="Fonsecin B" id="M_SMFONSB_c" fbc:chemicalFormula="C15H12O5">
        </species>
        <species boundaryCondition="false" constant="false" hasOnlySubstanceUnits="false" compartment="c" name="Asperpyrone A" id="M_SMASPA_c" fbc:chemicalFormula="C31H24O10">
        </species>
        <species boundaryCondition="false" constant="false" hasOnlySubstanceUnits="false" compartment="c" name="Asperpyrone D" id="M_SMASPD_c" fbc:chemicalFormula="C31H24O10">
        </species>
        <species boundaryCondition="false" constant="false" hasOnlySubstanceUnits="false" compartment="c" name="Dianhydroaurasperone C" id="M_DHAC_c" fbc:chemicalFormula="C31H24O10">
        </species>
        <species boundaryCondition="false" constant="false" hasOnlySubstanceUnits="false" compartment="c" name="Tartrate" id="M_TAR_c" fbc:chemicalFormula="C4H6O6">
        </species>
        <species boundaryCondition="false" constant="false" hasOnlySubstanceUnits="false" compartment="e" name="Tartrate(e)" id="M_TAR_e" fbc:chemicalFormula="C4H6O6">
        </species>
        <species boundaryCondition="false" constant="false" hasOnlySubstanceUnits="false" compartment="c" name="Oxaloglycolate" id="M_OXGLY_c" fbc:chemicalFormula="C4H4O6">
        </species>
        <species boundaryCondition="false" constant="false" hasOnlySubstanceUnits="false" compartment="c" name="Pentanal" id="M_PENAL_c" fbc:chemicalFormula="C5H10O">
        </species>
        <species boundaryCondition="false" constant="false" hasOnlySubstanceUnits="false" compartment="c" name="Pentylamine" id="M_PENN_c" fbc:chemicalFormula="C5H13N">
        </species>
        <species boundaryCondition="false" constant="false" hasOnlySubstanceUnits="false" compartment="e" name="Pentylamine(e)" id="M_PENN_e" fbc:chemicalFormula="C5H13N">
        </species>
        <species boundaryCondition="false" constant="false" hasOnlySubstanceUnits="false" compartment="c" name="Butanal" id="M_BUTAL_c" fbc:chemicalFormula="C4H8O">
        </species>
        <species boundaryCondition="false" constant="false" hasOnlySubstanceUnits="false" compartment="c" name="Butylamine" id="M_BUTN_c" fbc:chemicalFormula="C4H11N">
        </species>
        <species boundaryCondition="false" constant="false" hasOnlySubstanceUnits="false" compartment="e" name="Butylamine(e)" id="M_BUTN_e" fbc:chemicalFormula="C4H11N">
        </species>
        <species boundaryCondition="false" constant="false" hasOnlySubstanceUnits="false" compartment="c" name="4-O-dimethylallyl-L-tyrosine" id="M_4ODMLTYR_c" fbc:chemicalFormula="C14H19NO3">
        </species>
        <species boundaryCondition="false" constant="false" hasOnlySubstanceUnits="false" compartment="c" name="3-fluoro-D-tyrosine" id="M_3FDTYR_c" fbc:chemicalFormula="C9H10FNO3">
        </species>
        <species boundaryCondition="false" constant="false" hasOnlySubstanceUnits="false" compartment="c" name="3-fluoro-L-tyrosine" id="M_3FLTYR_c" fbc:chemicalFormula="C9H10FNO3">
        </species>
        <species boundaryCondition="false" constant="false" hasOnlySubstanceUnits="false" compartment="c" name="D-Tyrosine" id="M_DTYR_c" fbc:chemicalFormula="C9H11NO3">
        </species>
        <species boundaryCondition="false" constant="false" hasOnlySubstanceUnits="false" compartment="c" name="4-O-dimethylallyl-D-tyrosine" id="M_4ODMDTYR_c" fbc:chemicalFormula="C14H19NO3">
        </species>
        <species boundaryCondition="false" constant="false" hasOnlySubstanceUnits="false" compartment="c" name="alpha-methyl-L-tyrosine" id="M_AMLTYR_c" fbc:chemicalFormula="C10H13NO3">
        </species>
        <species boundaryCondition="false" constant="false" hasOnlySubstanceUnits="false" compartment="c" name="2-amino-2-methyl-3-{4-[(3-methylbut-2-en-1-yl)oxy]phenyl}propanoic acid" id="M_4OAMLTYR_c" fbc:chemicalFormula="C15H21NO3">
        </species>
        <species boundaryCondition="false" constant="false" hasOnlySubstanceUnits="false" compartment="c" name="(2R)-2-amino-3-{3-fluoro-4-[(3-methylbut-2-en-1-yl)oxy]phenyl}propanoic acid" id="M_4O3FDTYR_c" fbc:chemicalFormula="C14H18FNO3">
        </species>
        <species boundaryCondition="false" constant="false" hasOnlySubstanceUnits="false" compartment="c" name="(2S)-2-amino-3-{3-fluoro-4-[(3-methylbut-2-en-1-yl)oxy]phenyl}propanoic acid" id="M_4O3FLTYR_c" fbc:chemicalFormula="C14H18FNO3">
        </species>
        <species boundaryCondition="false" constant="false" hasOnlySubstanceUnits="false" compartment="c" name="3-iodo-L-tyrosine" id="M_3ILTYR_c" fbc:chemicalFormula="C9H10INO3">
        </species>
        <species boundaryCondition="false" constant="false" hasOnlySubstanceUnits="false" compartment="c" name="(2S)-2-amino-3-{3-iodo-4-[(3-methylbut-2-en-1-yl)oxy]phenyl}propanoic acid" id="M_4O3ILTYR_c" fbc:chemicalFormula="C14H18INO3">
        </species>
        <species boundaryCondition="false" constant="false" hasOnlySubstanceUnits="false" compartment="c" name="3,4-Dihydroxy-L-phenylalanine" id="M_LDOPA_c" fbc:chemicalFormula="C9H11NO4">
        </species>
        <species boundaryCondition="false" constant="false" hasOnlySubstanceUnits="false" compartment="c" name="(2S)-2-amino-3-{3-hydroxy-4-[(3-methylbut-2-en-1-yl)oxy]phenyl}propanoic acid" id="M_4O3OLTYR_c" fbc:chemicalFormula="C14H19NO4">
        </species>
        <species boundaryCondition="false" constant="false" hasOnlySubstanceUnits="false" compartment="c" name="4-Amino-L-phenylalanine" id="M_4ALPHE_c" fbc:chemicalFormula="C9H12N2O2">
        </species>
        <species boundaryCondition="false" constant="false" hasOnlySubstanceUnits="false" compartment="c" name="(2S)-2-amino-3-{4-[(3-methylbut-2-en-1-yl)amino]phenyl}propanoic acid" id="M_4ADMLPHE_c" fbc:chemicalFormula="C14H20N2O2">
        </species>
        <species boundaryCondition="false" constant="false" hasOnlySubstanceUnits="false" compartment="c" name="7-(3-methylbut-2-enyl)-L-tryptophan" id="M_7DMLTRP_c" fbc:chemicalFormula="C16H20N2O2">
        </species>
        <species boundaryCondition="false" constant="false" hasOnlySubstanceUnits="false" compartment="c" name="4-Methyl-L-tryptophan" id="M_4MLTRP_c" fbc:chemicalFormula="C12H14N2O2">
        </species>
        <species boundaryCondition="false" constant="false" hasOnlySubstanceUnits="false" compartment="c" name="4-Methyl-D-tryptophan" id="M_4MDTRP_c" fbc:chemicalFormula="C12H14N2O2">
        </species>
        <species boundaryCondition="false" constant="false" hasOnlySubstanceUnits="false" compartment="c" name="(2S)-2-amino-3-[4-methyl-7-(3-methylbut-2-en-1-yl)-1H-indol-3-yl]propanoic acid" id="M_4M7DMLTRP_c" fbc:chemicalFormula="C17H22N2O2">
        </species>
        <species boundaryCondition="false" constant="false" hasOnlySubstanceUnits="false" compartment="c" name="(2R)-2-amino-3-[4-methyl-7-(3-methylbut-2-en-1-yl)-1H-indol-3-yl]propanoic acid" id="M_4M7DMDTRP_c" fbc:chemicalFormula="C17H22N2O2">
        </species>
        <species boundaryCondition="false" constant="false" hasOnlySubstanceUnits="false" compartment="c" name="Hexylcitric acid" id="M_HCA_c" fbc:chemicalFormula="C12H20O7">
        </species>
        <species boundaryCondition="false" constant="false" hasOnlySubstanceUnits="false" compartment="e" name="Hexylcitric acid (e)" id="M_HCA_e" fbc:chemicalFormula="C12H20O7">
        </species>
        <species boundaryCondition="false" constant="false" hasOnlySubstanceUnits="false" compartment="c" name="Hexylaconitic acid A" id="M_HAC_c" fbc:chemicalFormula="C12H18O6">
        </species>
        <species boundaryCondition="false" constant="false" hasOnlySubstanceUnits="false" compartment="e" name="Hexylaconitic acid A(e)" id="M_HAC_e" fbc:chemicalFormula="C12H18O6">
        </species>
        <species boundaryCondition="false" constant="false" hasOnlySubstanceUnits="false" compartment="c" name="Hexylitaconic acid B" id="M_HIAC_c" fbc:chemicalFormula="C11H18O4">
        </species>
        <species boundaryCondition="false" constant="false" hasOnlySubstanceUnits="false" compartment="e" name="Hexylitaconic acid B (e)" id="M_HIAC_e" fbc:chemicalFormula="C11H18O4">
        </species>
        <species boundaryCondition="false" constant="false" hasOnlySubstanceUnits="false" compartment="c" name="Benzoylformate" id="M_BFOR_c" fbc:chemicalFormula="C8H6O3">
        </species>
        <species boundaryCondition="false" constant="false" hasOnlySubstanceUnits="false" compartment="c" name="(R)-Mandelonitrile" id="M_RMAN_c" fbc:chemicalFormula="C8H7NO">
        </species>
        <species boundaryCondition="false" constant="false" hasOnlySubstanceUnits="false" compartment="e" name="(R)-Mandelonitrile (e)" id="M_RMAN_e" fbc:chemicalFormula="C8H7NO">
        </species>
        <species boundaryCondition="false" constant="false" hasOnlySubstanceUnits="false" compartment="c" name="(S)-Mandelonitrile" id="M_SMAN_c" fbc:chemicalFormula="C8H7NO">
        </species>
        <species boundaryCondition="false" constant="false" hasOnlySubstanceUnits="false" compartment="e" name="(S)-Mandelonitrile (e)" id="M_SMAN_e" fbc:chemicalFormula="C8H7NO">
        </species>
        <species boundaryCondition="false" constant="false" hasOnlySubstanceUnits="false" compartment="c" name="(R)-Mandelate" id="M_DMAND_c" fbc:chemicalFormula="C8H8O3">
        </species>
        <species boundaryCondition="false" constant="false" hasOnlySubstanceUnits="false" compartment="c" name="(S)-Mandelate" id="M_LMAND_c" fbc:chemicalFormula="C8H8O3">
        </species>
        <species boundaryCondition="false" constant="false" hasOnlySubstanceUnits="false" compartment="c" name="Benzaldehyde" id="M_BAL_c" fbc:chemicalFormula="C7H6O">
        </species>
        <species boundaryCondition="false" constant="false" hasOnlySubstanceUnits="false" compartment="c" name="Triacetate lactone" id="M_TRIALAC_c" fbc:chemicalFormula="C6H6O3">
        </species>
        <species boundaryCondition="false" constant="false" hasOnlySubstanceUnits="false" compartment="e" name="Triacetate lactone (e)" id="M_TRIALAC_e" fbc:chemicalFormula="C6H6O3">
        </species>
        <species boundaryCondition="false" constant="false" hasOnlySubstanceUnits="false" compartment="c" name="Tetraacetic acid lactone" id="M_TETRALAC_c" fbc:chemicalFormula="C8H8O4">
        </species>
        <species boundaryCondition="false" constant="false" hasOnlySubstanceUnits="false" compartment="e" name="Tetraacetic acid lactone (e)" id="M_TETRALAC_e" fbc:chemicalFormula="C8H8O4">
        </species>
        <species boundaryCondition="false" constant="false" hasOnlySubstanceUnits="false" compartment="c" name="Pentanoyl-CoA" id="M_C50COA_c" fbc:chemicalFormula="C26H44N7O17P3S">
        </species>
        <species boundaryCondition="false" constant="false" hasOnlySubstanceUnits="false" compartment="c" name="Pyranonigrin A" id="M_SMPYRA_c" fbc:chemicalFormula="C10H9NO5">
        </species>
        <species boundaryCondition="false" constant="false" hasOnlySubstanceUnits="false" compartment="c" name="3-Guanidinopropanoate" id="M_GPAT_c" fbc:chemicalFormula="C4H9N3O2">
        </species>
        <species boundaryCondition="false" constant="false" hasOnlySubstanceUnits="false" compartment="e" name="3-Guanidinopropanoate(e)" id="M_GPAT_e" fbc:chemicalFormula="C4H9N3O2">
        </species>
        <species boundaryCondition="false" constant="false" hasOnlySubstanceUnits="false" compartment="c" name="4-Guanidinobutanamide" id="M_GBAD_c" fbc:chemicalFormula="C5H12N4O">
        </species>
        <species boundaryCondition="false" constant="false" hasOnlySubstanceUnits="false" compartment="c" name="4-Guanidinobutanoate" id="M_GBAT_c" fbc:chemicalFormula="C5H11N3O2">
        </species>
        <species boundaryCondition="false" constant="false" hasOnlySubstanceUnits="false" compartment="e" name="4-Guanidinobutanoate(e)" id="M_GBAT_e" fbc:chemicalFormula="C5H11N3O2">
        </species>
        <species boundaryCondition="false" constant="false" hasOnlySubstanceUnits="false" compartment="c" name="Ammonium hydroxide" id="M_NH4OH_c" fbc:chemicalFormula="H6NO">
        </species>
        <species boundaryCondition="false" constant="false" hasOnlySubstanceUnits="false" compartment="c" name="Nonadecanoyl-CoA" id="M_C190COA_c" fbc:chemicalFormula="C40H72N7O17P3S">
        </species>
        <species boundaryCondition="false" constant="false" hasOnlySubstanceUnits="false" compartment="p" name="Nonadecanoyl-CoA(p)" id="M_C190COA_p" fbc:chemicalFormula="C40H72N7O17P3S">
        </species>
        <species boundaryCondition="false" constant="false" hasOnlySubstanceUnits="false" compartment="c" name="FK17-P2a" id="M_SMFK17P2A_c" fbc:chemicalFormula="C13H16O5">
        </species>
        <species boundaryCondition="false" constant="false" hasOnlySubstanceUnits="false" compartment="e" name="FK17-P2a(e)" id="M_SMFK17P2A_e" fbc:chemicalFormula="C13H16O5">
        </species>
        <species boundaryCondition="false" constant="false" hasOnlySubstanceUnits="false" compartment="c" name="Azanigerone E" id="M_SMAZAE_c" fbc:chemicalFormula="C13H14O5">
        </species>
        <species boundaryCondition="false" constant="false" hasOnlySubstanceUnits="false" compartment="e" name="Azanigerone E (e)" id="M_SMAZAE_e" fbc:chemicalFormula="C13H14O5">
        </species>
        <species boundaryCondition="false" constant="false" hasOnlySubstanceUnits="false" compartment="m" name="2-Isopropylmaleate" id="M_2IPM_m">
        </species>
        <species boundaryCondition="false" constant="false" hasOnlySubstanceUnits="false" compartment="c" name="Sodium cation" id="M_Na_c" fbc:chemicalFormula="Na">
        </species>
        <species boundaryCondition="false" constant="false" hasOnlySubstanceUnits="false" compartment="e" name="Sodium cation(e)" id="M_Na_e" fbc:chemicalFormula="Na">
        </species>
        <species boundaryCondition="false" constant="false" hasOnlySubstanceUnits="false" compartment="c" name="Dopamine" id="M_DPA_c">
        </species>
        <species boundaryCondition="false" constant="false" hasOnlySubstanceUnits="false" compartment="c" name="3,4-Dihydroxyphenylacetaldehyde" id="M_DHPHA_c">
        </species>
        <species boundaryCondition="false" constant="false" hasOnlySubstanceUnits="false" compartment="c" name="Dopaquinone  " id="M_DQ_c" fbc:chemicalFormula="C9H9NO4">
        </species>
        <species boundaryCondition="false" constant="false" hasOnlySubstanceUnits="false" compartment="e" name="Linamarin" id="M_LNM_e">
        </species>
        <species boundaryCondition="false" constant="false" hasOnlySubstanceUnits="false" compartment="e" name="Acetone cyanohydrin" id="M_ACH_e">
        </species>
        <species boundaryCondition="false" constant="false" hasOnlySubstanceUnits="false" compartment="e" name="4-nitrophenyl phosphate (e)" id="M_4NPP_e" fbc:chemicalFormula="C6H6NO6P">
        </species>
        <species boundaryCondition="false" constant="false" hasOnlySubstanceUnits="false" compartment="e" name="4-nitrophenol (e) " id="M_4NP_e" fbc:chemicalFormula="C6H5NO3">
        </species>
        <species boundaryCondition="false" constant="false" hasOnlySubstanceUnits="false" compartment="c" name="Dimethylallyltryptophan  " id="M_DMAT_c" fbc:chemicalFormula="C16H20N2O2">
        </species>
        <species boundaryCondition="false" constant="false" hasOnlySubstanceUnits="false" compartment="c" name="4-(3-Methylbut-2-enyl)-L-tryptophan  " id="M_MBT_c" fbc:chemicalFormula="C16H20N2O2">
        </species>
        <species boundaryCondition="false" constant="false" hasOnlySubstanceUnits="false" compartment="e" name="Digalacturonate" id="M_DGALUNT_e">
        </species>
        <species boundaryCondition="false" constant="false" hasOnlySubstanceUnits="false" compartment="c" name="Methionine S-oxide" id="M_MSO_c" fbc:chemicalFormula="C5H11NO3S">
        </species>
        <species boundaryCondition="false" constant="false" hasOnlySubstanceUnits="false" compartment="c" name="Ribitol" id="M_RIBOL_c" fbc:chemicalFormula="C5H12O5">
        </species>
        <species boundaryCondition="false" constant="false" hasOnlySubstanceUnits="false" compartment="e" name="Ribitol(e)" id="M_RIBOL_e" fbc:chemicalFormula="C5H12O5">
        </species>
        <species boundaryCondition="false" constant="false" hasOnlySubstanceUnits="false" compartment="c" name="Dehydrodolichol diphosphate" id="M_DHDODP_c">
        </species>
        <species boundaryCondition="false" constant="false" hasOnlySubstanceUnits="false" compartment="c" name="Polyprenol" id="M_POLYP_c">
        </species>
        <species boundaryCondition="false" constant="false" hasOnlySubstanceUnits="false" compartment="c" name="G00143" id="M_G00143_c">
        </species>
        <species boundaryCondition="false" constant="false" hasOnlySubstanceUnits="false" compartment="c" name="G00144" id="M_G00144_c">
        </species>
        <species boundaryCondition="false" constant="false" hasOnlySubstanceUnits="false" compartment="c" name="G00145" id="M_G00145_c">
        </species>
        <species boundaryCondition="false" constant="false" hasOnlySubstanceUnits="false" compartment="c" name="G00146" id="M_G00146_c">
        </species>
        <species boundaryCondition="false" constant="false" hasOnlySubstanceUnits="false" compartment="c" name="G00147" id="M_G00147_c">
        </species>
        <species boundaryCondition="false" constant="false" hasOnlySubstanceUnits="false" compartment="c" name="G00148" id="M_G00148_c">
        </species>
        <species boundaryCondition="false" constant="false" hasOnlySubstanceUnits="false" compartment="c" name="G00149" id="M_G00149_c">
        </species>
        <species boundaryCondition="false" constant="false" hasOnlySubstanceUnits="false" compartment="c" name="G13044" id="M_G13044_c">
        </species>
        <species boundaryCondition="false" constant="false" hasOnlySubstanceUnits="false" compartment="c" name="G13045" id="M_G13045_c">
        </species>
        <species boundaryCondition="false" constant="false" hasOnlySubstanceUnits="false" compartment="c" name="G13046" id="M_G13046_c">
        </species>
        <species boundaryCondition="false" constant="false" hasOnlySubstanceUnits="false" compartment="e" name="Gentiobiose(e)" id="M_GENTB_e" fbc:chemicalFormula="C12H22O11">
        </species>
        <species boundaryCondition="false" constant="false" hasOnlySubstanceUnits="false" compartment="c" name="Gentiobiose" id="M_GENTB_c" fbc:chemicalFormula="C12H22O11">
        </species>
        <species boundaryCondition="false" constant="false" hasOnlySubstanceUnits="false" compartment="c" name="Maltotriose" id="M_MALT_c" fbc:chemicalFormula="C18H32O16">
        </species>
        <species boundaryCondition="false" constant="false" hasOnlySubstanceUnits="false" compartment="e" name="Maltotriose(e)" id="M_MALT_e" fbc:chemicalFormula="C18H32O16">
        </species>
        <species boundaryCondition="false" constant="false" hasOnlySubstanceUnits="false" compartment="c" name="Palatinose" id="M_PALT_c" fbc:chemicalFormula="C12H22O11">
        </species>
        <species boundaryCondition="false" constant="false" hasOnlySubstanceUnits="false" compartment="e" name="Palatinose(e)" id="M_PALT_e" fbc:chemicalFormula="C12H22O11">
        </species>
        <species boundaryCondition="false" constant="false" hasOnlySubstanceUnits="false" compartment="e" name="" id="M_CIT_dis_e">
        </species>
        <species boundaryCondition="false" constant="false" hasOnlySubstanceUnits="false" compartment="e" name="" id="M_GLCNT_dis_e">
        </species>
        <species boundaryCondition="false" constant="false" hasOnlySubstanceUnits="false" compartment="e" name="" id="M_LAC_dis_e">
        </species>
        <species boundaryCondition="false" constant="false" hasOnlySubstanceUnits="false" compartment="e" name="" id="M_AC_dis_e">
        </species>
        <species boundaryCondition="false" constant="false" hasOnlySubstanceUnits="false" compartment="e" name="" id="M_OXAL_dis_e">
        </species>
        <species boundaryCondition="false" constant="false" hasOnlySubstanceUnits="false" compartment="e" name="" id="M_SUCC_dis_e">
        </species>
        <species boundaryCondition="false" constant="false" hasOnlySubstanceUnits="false" compartment="e" name="" id="M_MAL_dis_e">
        </species>
        <species boundaryCondition="false" constant="false" hasOnlySubstanceUnits="false" compartment="e" name="" id="M_Hp_e">
        </species>
        <species boundaryCondition="false" constant="false" hasOnlySubstanceUnits="false" compartment="c" name="" id="M_BIOMASS_c">
        </species>
        </listOfSpecies>
        <fbc:listOfGeneProducts>
      <fbc:geneProduct fbc:id="OJI83470_1" fbc:label="OJI83470_1" />
        <fbc:geneProduct fbc:id="OJI87209_1" fbc:label="OJI87209_1" />
        <fbc:geneProduct fbc:id="OJI88370_1" fbc:label="OJI88370_1" />
        <fbc:geneProduct fbc:id="OJI85503_1" fbc:label="OJI85503_1" />
        <fbc:geneProduct fbc:id="OJI89811_1" fbc:label="OJI89811_1" />
        <fbc:geneProduct fbc:id="OJI81749_1" fbc:label="OJI81749_1" />
        <fbc:geneProduct fbc:id="OJI88331_1" fbc:label="OJI88331_1" />
        <fbc:geneProduct fbc:id="OJI91084_1" fbc:label="OJI91084_1" />
        <fbc:geneProduct fbc:id="OJI83377_1" fbc:label="OJI83377_1" />
        <fbc:geneProduct fbc:id="OJI83870_1" fbc:label="OJI83870_1" />
        <fbc:geneProduct fbc:id="OJI83815_1" fbc:label="OJI83815_1" />
        <fbc:geneProduct fbc:id="OJI80382_1" fbc:label="OJI80382_1" />
        <fbc:geneProduct fbc:id="OJI80386_1" fbc:label="OJI80386_1" />
        <fbc:geneProduct fbc:id="OJI89187_1" fbc:label="OJI89187_1" />
        <fbc:geneProduct fbc:id="OJI84570_1" fbc:label="OJI84570_1" />
        <fbc:geneProduct fbc:id="OJI86945_1" fbc:label="OJI86945_1" />
        <fbc:geneProduct fbc:id="OJI82709_1" fbc:label="OJI82709_1" />
        <fbc:geneProduct fbc:id="OJI81478_1" fbc:label="OJI81478_1" />
        <fbc:geneProduct fbc:id="OJI90520_1" fbc:label="OJI90520_1" />
        <fbc:geneProduct fbc:id="OJI79309_1" fbc:label="OJI79309_1" />
        <fbc:geneProduct fbc:id="OJI83035_1" fbc:label="OJI83035_1" />
        <fbc:geneProduct fbc:id="OJI86544_1" fbc:label="OJI86544_1" />
        <fbc:geneProduct fbc:id="OJI91263_1" fbc:label="OJI91263_1" />
        <fbc:geneProduct fbc:id="OJI88157_1" fbc:label="OJI88157_1" />
        <fbc:geneProduct fbc:id="OJI82417_1" fbc:label="OJI82417_1" />
        <fbc:geneProduct fbc:id="OJI81350_1" fbc:label="OJI81350_1" />
        <fbc:geneProduct fbc:id="OJI79950_1" fbc:label="OJI79950_1" />
        <fbc:geneProduct fbc:id="OJI84275_1" fbc:label="OJI84275_1" />
        <fbc:geneProduct fbc:id="OJI80069_1" fbc:label="OJI80069_1" />
        <fbc:geneProduct fbc:id="OJI88723_1" fbc:label="OJI88723_1" />
        <fbc:geneProduct fbc:id="OJI90376_1" fbc:label="OJI90376_1" />
        <fbc:geneProduct fbc:id="OJI84270_1" fbc:label="OJI84270_1" />
        <fbc:geneProduct fbc:id="OJI80279_1" fbc:label="OJI80279_1" />
        <fbc:geneProduct fbc:id="OJI85888_1" fbc:label="OJI85888_1" />
        <fbc:geneProduct fbc:id="OJI86157_1" fbc:label="OJI86157_1" />
        <fbc:geneProduct fbc:id="OJI84274_1" fbc:label="OJI84274_1" />
        <fbc:geneProduct fbc:id="OJI86128_1" fbc:label="OJI86128_1" />
        <fbc:geneProduct fbc:id="OJI86926_1" fbc:label="OJI86926_1" />
        <fbc:geneProduct fbc:id="OJI86370_1" fbc:label="OJI86370_1" />
        <fbc:geneProduct fbc:id="OJI84304_1" fbc:label="OJI84304_1" />
        <fbc:geneProduct fbc:id="OJI84732_1" fbc:label="OJI84732_1" />
        <fbc:geneProduct fbc:id="OJI90561_1" fbc:label="OJI90561_1" />
        <fbc:geneProduct fbc:id="OJI79484_1" fbc:label="OJI79484_1" />
        <fbc:geneProduct fbc:id="OJI89438_1" fbc:label="OJI89438_1" />
        <fbc:geneProduct fbc:id="OJI84347_1" fbc:label="OJI84347_1" />
        <fbc:geneProduct fbc:id="OJI83784_1" fbc:label="OJI83784_1" />
        <fbc:geneProduct fbc:id="OJI86105_1" fbc:label="OJI86105_1" />
        <fbc:geneProduct fbc:id="OJI86688_1" fbc:label="OJI86688_1" />
        <fbc:geneProduct fbc:id="OJI84297_1" fbc:label="OJI84297_1" />
        <fbc:geneProduct fbc:id="OJI84169_1" fbc:label="OJI84169_1" />
        <fbc:geneProduct fbc:id="OJI91107_1" fbc:label="OJI91107_1" />
        <fbc:geneProduct fbc:id="OJI91407_1" fbc:label="OJI91407_1" />
        <fbc:geneProduct fbc:id="OJI82688_1" fbc:label="OJI82688_1" />
        <fbc:geneProduct fbc:id="OJI86593_1" fbc:label="OJI86593_1" />
        <fbc:geneProduct fbc:id="OJI88078_1" fbc:label="OJI88078_1" />
        <fbc:geneProduct fbc:id="OJI87411_1" fbc:label="OJI87411_1" />
        <fbc:geneProduct fbc:id="OJI79455_1" fbc:label="OJI79455_1" />
        <fbc:geneProduct fbc:id="OJI81225_1" fbc:label="OJI81225_1" />
        <fbc:geneProduct fbc:id="OJI88946_1" fbc:label="OJI88946_1" />
        <fbc:geneProduct fbc:id="OJI79310_1" fbc:label="OJI79310_1" />
        <fbc:geneProduct fbc:id="OJI79308_1" fbc:label="OJI79308_1" />
        <fbc:geneProduct fbc:id="OJI85308_1" fbc:label="OJI85308_1" />
        <fbc:geneProduct fbc:id="OJI83038_1" fbc:label="OJI83038_1" />
        <fbc:geneProduct fbc:id="OJI81038_1" fbc:label="OJI81038_1" />
        <fbc:geneProduct fbc:id="OJI84140_1" fbc:label="OJI84140_1" />
        <fbc:geneProduct fbc:id="OJI81642_1" fbc:label="OJI81642_1" />
        <fbc:geneProduct fbc:id="OJI90698_1" fbc:label="OJI90698_1" />
        <fbc:geneProduct fbc:id="OJI80729_1" fbc:label="OJI80729_1" />
        <fbc:geneProduct fbc:id="OJI80748_1" fbc:label="OJI80748_1" />
        <fbc:geneProduct fbc:id="OJI87680_1" fbc:label="OJI87680_1" />
        <fbc:geneProduct fbc:id="OJI80304_1" fbc:label="OJI80304_1" />
        <fbc:geneProduct fbc:id="OJI79811_1" fbc:label="OJI79811_1" />
        <fbc:geneProduct fbc:id="OJI90470_1" fbc:label="OJI90470_1" />
        <fbc:geneProduct fbc:id="OJI89003_1" fbc:label="OJI89003_1" />
        <fbc:geneProduct fbc:id="OJI89583_1" fbc:label="OJI89583_1" />
        <fbc:geneProduct fbc:id="OJI86846_1" fbc:label="OJI86846_1" />
        <fbc:geneProduct fbc:id="OJI79813_1" fbc:label="OJI79813_1" />
        <fbc:geneProduct fbc:id="OJI83986_1" fbc:label="OJI83986_1" />
        <fbc:geneProduct fbc:id="OJI91154_1" fbc:label="OJI91154_1" />
        <fbc:geneProduct fbc:id="OJI81512_1" fbc:label="OJI81512_1" />
        <fbc:geneProduct fbc:id="OJI86656_1" fbc:label="OJI86656_1" />
        <fbc:geneProduct fbc:id="OJI85904_1" fbc:label="OJI85904_1" />
        <fbc:geneProduct fbc:id="OJI89807_1" fbc:label="OJI89807_1" />
        <fbc:geneProduct fbc:id="OJI85248_1" fbc:label="OJI85248_1" />
        <fbc:geneProduct fbc:id="OJI84900_1" fbc:label="OJI84900_1" />
        <fbc:geneProduct fbc:id="OJI84547_1" fbc:label="OJI84547_1" />
        <fbc:geneProduct fbc:id="OJI83920_1" fbc:label="OJI83920_1" />
        <fbc:geneProduct fbc:id="OJI82175_1" fbc:label="OJI82175_1" />
        <fbc:geneProduct fbc:id="OJI81739_1" fbc:label="OJI81739_1" />
        <fbc:geneProduct fbc:id="OJI89858_1" fbc:label="OJI89858_1" />
        <fbc:geneProduct fbc:id="OJI91599_1" fbc:label="OJI91599_1" />
        <fbc:geneProduct fbc:id="OJI89779_1" fbc:label="OJI89779_1" />
        <fbc:geneProduct fbc:id="OJI85090_1" fbc:label="OJI85090_1" />
        <fbc:geneProduct fbc:id="OJI89156_1" fbc:label="OJI89156_1" />
        <fbc:geneProduct fbc:id="OJI91142_1" fbc:label="OJI91142_1" />
        <fbc:geneProduct fbc:id="OJI87787_1" fbc:label="OJI87787_1" />
        <fbc:geneProduct fbc:id="OJI89596_1" fbc:label="OJI89596_1" />
        <fbc:geneProduct fbc:id="OJI86696_1" fbc:label="OJI86696_1" />
        <fbc:geneProduct fbc:id="OJI90111_1" fbc:label="OJI90111_1" />
        <fbc:geneProduct fbc:id="OJI89345_1" fbc:label="OJI89345_1" />
        <fbc:geneProduct fbc:id="OJI86194_1" fbc:label="OJI86194_1" />
        <fbc:geneProduct fbc:id="OJI80721_1" fbc:label="OJI80721_1" />
        <fbc:geneProduct fbc:id="OJI87104_1" fbc:label="OJI87104_1" />
        <fbc:geneProduct fbc:id="OJI91456_1" fbc:label="OJI91456_1" />
        <fbc:geneProduct fbc:id="OJI91455_1" fbc:label="OJI91455_1" />
        <fbc:geneProduct fbc:id="OJI88941_1" fbc:label="OJI88941_1" />
        <fbc:geneProduct fbc:id="OJI88940_1" fbc:label="OJI88940_1" />
        <fbc:geneProduct fbc:id="OJI88938_1" fbc:label="OJI88938_1" />
        <fbc:geneProduct fbc:id="OJI81731_1" fbc:label="OJI81731_1" />
        <fbc:geneProduct fbc:id="OJI90973_1" fbc:label="OJI90973_1" />
        <fbc:geneProduct fbc:id="OJI88683_1" fbc:label="OJI88683_1" />
        <fbc:geneProduct fbc:id="OJI84680_1" fbc:label="OJI84680_1" />
        <fbc:geneProduct fbc:id="OJI79842_1" fbc:label="OJI79842_1" />
        <fbc:geneProduct fbc:id="OJI79841_1" fbc:label="OJI79841_1" />
        <fbc:geneProduct fbc:id="OJI88270_1" fbc:label="OJI88270_1" />
        <fbc:geneProduct fbc:id="OJI84329_1" fbc:label="OJI84329_1" />
        <fbc:geneProduct fbc:id="OJI89517_1" fbc:label="OJI89517_1" />
        <fbc:geneProduct fbc:id="OJI90333_1" fbc:label="OJI90333_1" />
        <fbc:geneProduct fbc:id="OJI83509_1" fbc:label="OJI83509_1" />
        <fbc:geneProduct fbc:id="OJI86882_1" fbc:label="OJI86882_1" />
        <fbc:geneProduct fbc:id="OJI86293_1" fbc:label="OJI86293_1" />
        <fbc:geneProduct fbc:id="OJI85699_1" fbc:label="OJI85699_1" />
        <fbc:geneProduct fbc:id="OJI90516_1" fbc:label="OJI90516_1" />
        <fbc:geneProduct fbc:id="OJI81179_1" fbc:label="OJI81179_1" />
        <fbc:geneProduct fbc:id="OJI91542_1" fbc:label="OJI91542_1" />
        <fbc:geneProduct fbc:id="OJI82139_1" fbc:label="OJI82139_1" />
        <fbc:geneProduct fbc:id="OJI82528_1" fbc:label="OJI82528_1" />
        <fbc:geneProduct fbc:id="OJI91379_1" fbc:label="OJI91379_1" />
        <fbc:geneProduct fbc:id="OJI84378_1" fbc:label="OJI84378_1" />
        <fbc:geneProduct fbc:id="OJI85725_1" fbc:label="OJI85725_1" />
        <fbc:geneProduct fbc:id="OJI81399_1" fbc:label="OJI81399_1" />
        <fbc:geneProduct fbc:id="OJI80278_1" fbc:label="OJI80278_1" />
        <fbc:geneProduct fbc:id="OJI81748_1" fbc:label="OJI81748_1" />
        <fbc:geneProduct fbc:id="OJI80024_1" fbc:label="OJI80024_1" />
        <fbc:geneProduct fbc:id="OJI84840_1" fbc:label="OJI84840_1" />
        <fbc:geneProduct fbc:id="OJI82047_1" fbc:label="OJI82047_1" />
        <fbc:geneProduct fbc:id="OJI84239_1" fbc:label="OJI84239_1" />
        <fbc:geneProduct fbc:id="OJI88635_1" fbc:label="OJI88635_1" />
        <fbc:geneProduct fbc:id="OJI86550_1" fbc:label="OJI86550_1" />
        <fbc:geneProduct fbc:id="OJI84461_1" fbc:label="OJI84461_1" />
        <fbc:geneProduct fbc:id="OJI89833_1" fbc:label="OJI89833_1" />
        <fbc:geneProduct fbc:id="OJI90703_1" fbc:label="OJI90703_1" />
        <fbc:geneProduct fbc:id="OJI79411_1" fbc:label="OJI79411_1" />
        <fbc:geneProduct fbc:id="OJI90758_1" fbc:label="OJI90758_1" />
        <fbc:geneProduct fbc:id="OJI83033_1" fbc:label="OJI83033_1" />
        <fbc:geneProduct fbc:id="OJI81435_1" fbc:label="OJI81435_1" />
        <fbc:geneProduct fbc:id="OJI81559_1" fbc:label="OJI81559_1" />
        <fbc:geneProduct fbc:id="OJI88067_1" fbc:label="OJI88067_1" />
        <fbc:geneProduct fbc:id="OJI85490_1" fbc:label="OJI85490_1" />
        <fbc:geneProduct fbc:id="OJI87997_1" fbc:label="OJI87997_1" />
        <fbc:geneProduct fbc:id="OJI88317_1" fbc:label="OJI88317_1" />
        <fbc:geneProduct fbc:id="OJI88253_1" fbc:label="OJI88253_1" />
        <fbc:geneProduct fbc:id="OJI91085_1" fbc:label="OJI91085_1" />
        <fbc:geneProduct fbc:id="OJI85562_1" fbc:label="OJI85562_1" />
        <fbc:geneProduct fbc:id="OJI90317_1" fbc:label="OJI90317_1" />
        <fbc:geneProduct fbc:id="OJI82819_1" fbc:label="OJI82819_1" />
        <fbc:geneProduct fbc:id="OJI87696_1" fbc:label="OJI87696_1" />
        <fbc:geneProduct fbc:id="OJI91010_1" fbc:label="OJI91010_1" />
        <fbc:geneProduct fbc:id="OJI87043_1" fbc:label="OJI87043_1" />
        <fbc:geneProduct fbc:id="OJI80625_1" fbc:label="OJI80625_1" />
        <fbc:geneProduct fbc:id="OJI88590_1" fbc:label="OJI88590_1" />
        <fbc:geneProduct fbc:id="OJI87417_1" fbc:label="OJI87417_1" />
        <fbc:geneProduct fbc:id="OJI81850_1" fbc:label="OJI81850_1" />
        <fbc:geneProduct fbc:id="OJI91584_1" fbc:label="OJI91584_1" />
        <fbc:geneProduct fbc:id="OJI90000_1" fbc:label="OJI90000_1" />
        <fbc:geneProduct fbc:id="OJI83950_1" fbc:label="OJI83950_1" />
        <fbc:geneProduct fbc:id="OJI90344_1" fbc:label="OJI90344_1" />
        <fbc:geneProduct fbc:id="OJI87150_1" fbc:label="OJI87150_1" />
        <fbc:geneProduct fbc:id="OJI80015_1" fbc:label="OJI80015_1" />
        <fbc:geneProduct fbc:id="OJI85000_1" fbc:label="OJI85000_1" />
        <fbc:geneProduct fbc:id="OJI80631_1" fbc:label="OJI80631_1" />
        <fbc:geneProduct fbc:id="OJI89586_1" fbc:label="OJI89586_1" />
        <fbc:geneProduct fbc:id="OJI87882_1" fbc:label="OJI87882_1" />
        <fbc:geneProduct fbc:id="OJI86570_1" fbc:label="OJI86570_1" />
        <fbc:geneProduct fbc:id="OJI81288_1" fbc:label="OJI81288_1" />
        <fbc:geneProduct fbc:id="OJI88780_1" fbc:label="OJI88780_1" />
        <fbc:geneProduct fbc:id="OJI81092_1" fbc:label="OJI81092_1" />
        <fbc:geneProduct fbc:id="OJI84973_1" fbc:label="OJI84973_1" />
        <fbc:geneProduct fbc:id="OJI84285_1" fbc:label="OJI84285_1" />
        <fbc:geneProduct fbc:id="OJI83396_1" fbc:label="OJI83396_1" />
        <fbc:geneProduct fbc:id="OJI81649_1" fbc:label="OJI81649_1" />
        <fbc:geneProduct fbc:id="OJI86261_1" fbc:label="OJI86261_1" />
        <fbc:geneProduct fbc:id="OJI81020_1" fbc:label="OJI81020_1" />
        <fbc:geneProduct fbc:id="OJI81077_1" fbc:label="OJI81077_1" />
        <fbc:geneProduct fbc:id="OJI87996_1" fbc:label="OJI87996_1" />
        <fbc:geneProduct fbc:id="OJI85784_1" fbc:label="OJI85784_1" />
        <fbc:geneProduct fbc:id="OJI79543_1" fbc:label="OJI79543_1" />
        <fbc:geneProduct fbc:id="OJI81243_1" fbc:label="OJI81243_1" />
        <fbc:geneProduct fbc:id="OJI88190_1" fbc:label="OJI88190_1" />
        <fbc:geneProduct fbc:id="OJI82195_1" fbc:label="OJI82195_1" />
        <fbc:geneProduct fbc:id="OJI83967_1" fbc:label="OJI83967_1" />
        <fbc:geneProduct fbc:id="OJI87664_1" fbc:label="OJI87664_1" />
        <fbc:geneProduct fbc:id="OJI89040_1" fbc:label="OJI89040_1" />
        <fbc:geneProduct fbc:id="OJI81362_1" fbc:label="OJI81362_1" />
        <fbc:geneProduct fbc:id="OJI86889_1" fbc:label="OJI86889_1" />
        <fbc:geneProduct fbc:id="OJI81744_1" fbc:label="OJI81744_1" />
        <fbc:geneProduct fbc:id="OJI86445_1" fbc:label="OJI86445_1" />
        <fbc:geneProduct fbc:id="OJI87721_1" fbc:label="OJI87721_1" />
        <fbc:geneProduct fbc:id="OJI83633_1" fbc:label="OJI83633_1" />
        <fbc:geneProduct fbc:id="OJI91236_1" fbc:label="OJI91236_1" />
        <fbc:geneProduct fbc:id="OJI89329_1" fbc:label="OJI89329_1" />
        <fbc:geneProduct fbc:id="OJI87583_1" fbc:label="OJI87583_1" />
        <fbc:geneProduct fbc:id="OJI87585_1" fbc:label="OJI87585_1" />
        <fbc:geneProduct fbc:id="OJI88392_1" fbc:label="OJI88392_1" />
        <fbc:geneProduct fbc:id="OJI82402_1" fbc:label="OJI82402_1" />
        <fbc:geneProduct fbc:id="OJI79664_1" fbc:label="OJI79664_1" />
        <fbc:geneProduct fbc:id="OJI91064_1" fbc:label="OJI91064_1" />
        <fbc:geneProduct fbc:id="OJI90493_1" fbc:label="OJI90493_1" />
        <fbc:geneProduct fbc:id="OJI81158_1" fbc:label="OJI81158_1" />
        <fbc:geneProduct fbc:id="OJI83635_1" fbc:label="OJI83635_1" />
        <fbc:geneProduct fbc:id="OJI91567_1" fbc:label="OJI91567_1" />
        <fbc:geneProduct fbc:id="OJI88961_1" fbc:label="OJI88961_1" />
        <fbc:geneProduct fbc:id="OJI79999_1" fbc:label="OJI79999_1" />
        <fbc:geneProduct fbc:id="OJI90312_1" fbc:label="OJI90312_1" />
        <fbc:geneProduct fbc:id="OJI85438_1" fbc:label="OJI85438_1" />
        <fbc:geneProduct fbc:id="OJI89544_1" fbc:label="OJI89544_1" />
        <fbc:geneProduct fbc:id="OJI86263_1" fbc:label="OJI86263_1" />
        <fbc:geneProduct fbc:id="OJI83869_1" fbc:label="OJI83869_1" />
        <fbc:geneProduct fbc:id="OJI85341_1" fbc:label="OJI85341_1" />
        <fbc:geneProduct fbc:id="OJI80166_1" fbc:label="OJI80166_1" />
        <fbc:geneProduct fbc:id="OJI90644_1" fbc:label="OJI90644_1" />
        <fbc:geneProduct fbc:id="OJI85682_1" fbc:label="OJI85682_1" />
        <fbc:geneProduct fbc:id="OJI87548_1" fbc:label="OJI87548_1" />
        <fbc:geneProduct fbc:id="OJI83461_1" fbc:label="OJI83461_1" />
        <fbc:geneProduct fbc:id="OJI90749_1" fbc:label="OJI90749_1" />
        <fbc:geneProduct fbc:id="OJI81166_1" fbc:label="OJI81166_1" />
        <fbc:geneProduct fbc:id="OJI88710_1" fbc:label="OJI88710_1" />
        <fbc:geneProduct fbc:id="OJI80660_1" fbc:label="OJI80660_1" />
        <fbc:geneProduct fbc:id="OJI86883_1" fbc:label="OJI86883_1" />
        <fbc:geneProduct fbc:id="OJI90537_1" fbc:label="OJI90537_1" />
        <fbc:geneProduct fbc:id="OJI82377_1" fbc:label="OJI82377_1" />
        <fbc:geneProduct fbc:id="OJI84418_1" fbc:label="OJI84418_1" />
        <fbc:geneProduct fbc:id="OJI81017_1" fbc:label="OJI81017_1" />
        <fbc:geneProduct fbc:id="OJI79932_1" fbc:label="OJI79932_1" />
        <fbc:geneProduct fbc:id="OJI88834_1" fbc:label="OJI88834_1" />
        <fbc:geneProduct fbc:id="OJI89901_1" fbc:label="OJI89901_1" />
        <fbc:geneProduct fbc:id="OJI86595_1" fbc:label="OJI86595_1" />
        <fbc:geneProduct fbc:id="OJI88132_1" fbc:label="OJI88132_1" />
        <fbc:geneProduct fbc:id="OJI90566_1" fbc:label="OJI90566_1" />
        <fbc:geneProduct fbc:id="OJI81293_1" fbc:label="OJI81293_1" />
        <fbc:geneProduct fbc:id="OJI80286_1" fbc:label="OJI80286_1" />
        <fbc:geneProduct fbc:id="OJI90198_1" fbc:label="OJI90198_1" />
        <fbc:geneProduct fbc:id="OJI90609_1" fbc:label="OJI90609_1" />
        <fbc:geneProduct fbc:id="OJI81353_1" fbc:label="OJI81353_1" />
        <fbc:geneProduct fbc:id="OJI80726_1" fbc:label="OJI80726_1" />
        <fbc:geneProduct fbc:id="OJI84738_1" fbc:label="OJI84738_1" />
        <fbc:geneProduct fbc:id="OJI83723_1" fbc:label="OJI83723_1" />
        <fbc:geneProduct fbc:id="OJI84334_1" fbc:label="OJI84334_1" />
        <fbc:geneProduct fbc:id="OJI87169_1" fbc:label="OJI87169_1" />
        <fbc:geneProduct fbc:id="OJI84271_1" fbc:label="OJI84271_1" />
        <fbc:geneProduct fbc:id="OJI84273_1" fbc:label="OJI84273_1" />
        <fbc:geneProduct fbc:id="OJI87175_1" fbc:label="OJI87175_1" />
        <fbc:geneProduct fbc:id="OJI87247_1" fbc:label="OJI87247_1" />
        <fbc:geneProduct fbc:id="OJI80776_1" fbc:label="OJI80776_1" />
        <fbc:geneProduct fbc:id="OJI80711_1" fbc:label="OJI80711_1" />
        <fbc:geneProduct fbc:id="OJI85266_1" fbc:label="OJI85266_1" />
        <fbc:geneProduct fbc:id="OJI83301_1" fbc:label="OJI83301_1" />
        <fbc:geneProduct fbc:id="OJI89826_1" fbc:label="OJI89826_1" />
        <fbc:geneProduct fbc:id="OJI91099_1" fbc:label="OJI91099_1" />
        <fbc:geneProduct fbc:id="OJI84305_1" fbc:label="OJI84305_1" />
        <fbc:geneProduct fbc:id="OJI86029_1" fbc:label="OJI86029_1" />
        <fbc:geneProduct fbc:id="OJI83331_1" fbc:label="OJI83331_1" />
        <fbc:geneProduct fbc:id="OJI84314_1" fbc:label="OJI84314_1" />
        <fbc:geneProduct fbc:id="OJI90789_1" fbc:label="OJI90789_1" />
        <fbc:geneProduct fbc:id="OJI86137_1" fbc:label="OJI86137_1" />
        <fbc:geneProduct fbc:id="OJI84390_1" fbc:label="OJI84390_1" />
        <fbc:geneProduct fbc:id="OJI88079_1" fbc:label="OJI88079_1" />
        <fbc:geneProduct fbc:id="OJI83973_1" fbc:label="OJI83973_1" />
        <fbc:geneProduct fbc:id="OJI84583_1" fbc:label="OJI84583_1" />
        <fbc:geneProduct fbc:id="OJI81101_1" fbc:label="OJI81101_1" />
        <fbc:geneProduct fbc:id="OJI84084_1" fbc:label="OJI84084_1" />
        <fbc:geneProduct fbc:id="OJI83648_1" fbc:label="OJI83648_1" />
        <fbc:geneProduct fbc:id="OJI90727_1" fbc:label="OJI90727_1" />
        <fbc:geneProduct fbc:id="OJI82704_1" fbc:label="OJI82704_1" />
        <fbc:geneProduct fbc:id="OJI89465_1" fbc:label="OJI89465_1" />
        <fbc:geneProduct fbc:id="OJI85286_1" fbc:label="OJI85286_1" />
        <fbc:geneProduct fbc:id="OJI83770_1" fbc:label="OJI83770_1" />
        <fbc:geneProduct fbc:id="OJI90473_1" fbc:label="OJI90473_1" />
        <fbc:geneProduct fbc:id="OJI81256_1" fbc:label="OJI81256_1" />
        <fbc:geneProduct fbc:id="OJI90087_1" fbc:label="OJI90087_1" />
        <fbc:geneProduct fbc:id="OJI81138_1" fbc:label="OJI81138_1" />
        <fbc:geneProduct fbc:id="OJI85270_1" fbc:label="OJI85270_1" />
        <fbc:geneProduct fbc:id="OJI82318_1" fbc:label="OJI82318_1" />
        <fbc:geneProduct fbc:id="OJI86611_1" fbc:label="OJI86611_1" />
        <fbc:geneProduct fbc:id="OJI81646_1" fbc:label="OJI81646_1" />
        <fbc:geneProduct fbc:id="OJI80039_1" fbc:label="OJI80039_1" />
        <fbc:geneProduct fbc:id="OJI86187_1" fbc:label="OJI86187_1" />
        <fbc:geneProduct fbc:id="OJI88009_1" fbc:label="OJI88009_1" />
        <fbc:geneProduct fbc:id="OJI87249_1" fbc:label="OJI87249_1" />
        <fbc:geneProduct fbc:id="OJI86814_1" fbc:label="OJI86814_1" />
        <fbc:geneProduct fbc:id="OJI84720_1" fbc:label="OJI84720_1" />
        <fbc:geneProduct fbc:id="OJI79990_1" fbc:label="OJI79990_1" />
        <fbc:geneProduct fbc:id="OJI85093_1" fbc:label="OJI85093_1" />
        <fbc:geneProduct fbc:id="OJI87570_1" fbc:label="OJI87570_1" />
        <fbc:geneProduct fbc:id="OJI85004_1" fbc:label="OJI85004_1" />
        <fbc:geneProduct fbc:id="OJI84381_1" fbc:label="OJI84381_1" />
        <fbc:geneProduct fbc:id="OJI85931_1" fbc:label="OJI85931_1" />
        <fbc:geneProduct fbc:id="OJI79971_1" fbc:label="OJI79971_1" />
        <fbc:geneProduct fbc:id="OJI85066_1" fbc:label="OJI85066_1" />
        <fbc:geneProduct fbc:id="OJI89841_1" fbc:label="OJI89841_1" />
        <fbc:geneProduct fbc:id="OJI79525_1" fbc:label="OJI79525_1" />
        <fbc:geneProduct fbc:id="OJI88382_1" fbc:label="OJI88382_1" />
        <fbc:geneProduct fbc:id="OJI84702_1" fbc:label="OJI84702_1" />
        <fbc:geneProduct fbc:id="OJI82696_1" fbc:label="OJI82696_1" />
        <fbc:geneProduct fbc:id="OJI82697_1" fbc:label="OJI82697_1" />
        <fbc:geneProduct fbc:id="OJI87422_1" fbc:label="OJI87422_1" />
        <fbc:geneProduct fbc:id="OJI81963_1" fbc:label="OJI81963_1" />
        <fbc:geneProduct fbc:id="OJI83083_1" fbc:label="OJI83083_1" />
        <fbc:geneProduct fbc:id="OJI84871_1" fbc:label="OJI84871_1" />
        <fbc:geneProduct fbc:id="OJI81276_1" fbc:label="OJI81276_1" />
        <fbc:geneProduct fbc:id="OJI83316_1" fbc:label="OJI83316_1" />
        <fbc:geneProduct fbc:id="OJI83330_1" fbc:label="OJI83330_1" />
        <fbc:geneProduct fbc:id="OJI79996_1" fbc:label="OJI79996_1" />
        <fbc:geneProduct fbc:id="OJI79800_1" fbc:label="OJI79800_1" />
        <fbc:geneProduct fbc:id="OJI81127_1" fbc:label="OJI81127_1" />
        <fbc:geneProduct fbc:id="OJI81723_1" fbc:label="OJI81723_1" />
        <fbc:geneProduct fbc:id="OJI81141_1" fbc:label="OJI81141_1" />
        <fbc:geneProduct fbc:id="OJI85272_1" fbc:label="OJI85272_1" />
        <fbc:geneProduct fbc:id="OJI81048_1" fbc:label="OJI81048_1" />
        <fbc:geneProduct fbc:id="OJI87475_1" fbc:label="OJI87475_1" />
        <fbc:geneProduct fbc:id="OJI85962_1" fbc:label="OJI85962_1" />
        <fbc:geneProduct fbc:id="OJI81830_1" fbc:label="OJI81830_1" />
        <fbc:geneProduct fbc:id="OJI91086_1" fbc:label="OJI91086_1" />
        <fbc:geneProduct fbc:id="OJI86234_1" fbc:label="OJI86234_1" />
        <fbc:geneProduct fbc:id="OJI90447_1" fbc:label="OJI90447_1" />
        <fbc:geneProduct fbc:id="OJI91490_1" fbc:label="OJI91490_1" />
        <fbc:geneProduct fbc:id="OJI89381_1" fbc:label="OJI89381_1" />
        <fbc:geneProduct fbc:id="OJI90437_1" fbc:label="OJI90437_1" />
        <fbc:geneProduct fbc:id="OJI90141_1" fbc:label="OJI90141_1" />
        <fbc:geneProduct fbc:id="OJI91120_1" fbc:label="OJI91120_1" />
        <fbc:geneProduct fbc:id="OJI86692_1" fbc:label="OJI86692_1" />
        <fbc:geneProduct fbc:id="OJI85720_1" fbc:label="OJI85720_1" />
        <fbc:geneProduct fbc:id="OJI80865_1" fbc:label="OJI80865_1" />
        <fbc:geneProduct fbc:id="OJI86211_1" fbc:label="OJI86211_1" />
        <fbc:geneProduct fbc:id="OJI84221_1" fbc:label="OJI84221_1" />
        <fbc:geneProduct fbc:id="OJI79897_1" fbc:label="OJI79897_1" />
        <fbc:geneProduct fbc:id="OJI88236_1" fbc:label="OJI88236_1" />
        <fbc:geneProduct fbc:id="OJI80988_1" fbc:label="OJI80988_1" />
        <fbc:geneProduct fbc:id="OJI79893_1" fbc:label="OJI79893_1" />
        <fbc:geneProduct fbc:id="OJI89012_1" fbc:label="OJI89012_1" />
        <fbc:geneProduct fbc:id="OJI83886_1" fbc:label="OJI83886_1" />
        <fbc:geneProduct fbc:id="OJI83437_1" fbc:label="OJI83437_1" />
        <fbc:geneProduct fbc:id="OJI83061_1" fbc:label="OJI83061_1" />
        <fbc:geneProduct fbc:id="OJI79720_1" fbc:label="OJI79720_1" />
        <fbc:geneProduct fbc:id="OJI88217_1" fbc:label="OJI88217_1" />
        <fbc:geneProduct fbc:id="OJI89068_1" fbc:label="OJI89068_1" />
        <fbc:geneProduct fbc:id="OJI85496_1" fbc:label="OJI85496_1" />
        <fbc:geneProduct fbc:id="OJI81084_1" fbc:label="OJI81084_1" />
        <fbc:geneProduct fbc:id="OJI90089_1" fbc:label="OJI90089_1" />
        <fbc:geneProduct fbc:id="OJI90313_1" fbc:label="OJI90313_1" />
        <fbc:geneProduct fbc:id="OJI88699_1" fbc:label="OJI88699_1" />
        <fbc:geneProduct fbc:id="OJI82264_1" fbc:label="OJI82264_1" />
        <fbc:geneProduct fbc:id="OJI80031_1" fbc:label="OJI80031_1" />
        <fbc:geneProduct fbc:id="OJI81124_1" fbc:label="OJI81124_1" />
        <fbc:geneProduct fbc:id="OJI86781_1" fbc:label="OJI86781_1" />
        <fbc:geneProduct fbc:id="OJI91007_1" fbc:label="OJI91007_1" />
        <fbc:geneProduct fbc:id="OJI91009_1" fbc:label="OJI91009_1" />
        <fbc:geneProduct fbc:id="OJI79414_1" fbc:label="OJI79414_1" />
        <fbc:geneProduct fbc:id="OJI88960_1" fbc:label="OJI88960_1" />
        <fbc:geneProduct fbc:id="OJI81698_1" fbc:label="OJI81698_1" />
        <fbc:geneProduct fbc:id="OJI84114_1" fbc:label="OJI84114_1" />
        <fbc:geneProduct fbc:id="OJI86237_1" fbc:label="OJI86237_1" />
        <fbc:geneProduct fbc:id="OJI86183_1" fbc:label="OJI86183_1" />
        <fbc:geneProduct fbc:id="OJI85698_1" fbc:label="OJI85698_1" />
        <fbc:geneProduct fbc:id="OJI80585_1" fbc:label="OJI80585_1" />
        <fbc:geneProduct fbc:id="OJI90890_1" fbc:label="OJI90890_1" />
        <fbc:geneProduct fbc:id="OJI82925_1" fbc:label="OJI82925_1" />
        <fbc:geneProduct fbc:id="OJI91186_1" fbc:label="OJI91186_1" />
        <fbc:geneProduct fbc:id="OJI84115_1" fbc:label="OJI84115_1" />
        <fbc:geneProduct fbc:id="OJI85664_1" fbc:label="OJI85664_1" />
        <fbc:geneProduct fbc:id="OJI85545_1" fbc:label="OJI85545_1" />
        <fbc:geneProduct fbc:id="OJI86922_1" fbc:label="OJI86922_1" />
        <fbc:geneProduct fbc:id="OJI83845_1" fbc:label="OJI83845_1" />
        <fbc:geneProduct fbc:id="OJI83219_1" fbc:label="OJI83219_1" />
        <fbc:geneProduct fbc:id="OJI89695_1" fbc:label="OJI89695_1" />
        <fbc:geneProduct fbc:id="OJI88762_1" fbc:label="OJI88762_1" />
        <fbc:geneProduct fbc:id="OJI90299_1" fbc:label="OJI90299_1" />
        <fbc:geneProduct fbc:id="OJI83094_1" fbc:label="OJI83094_1" />
        <fbc:geneProduct fbc:id="OJI83351_1" fbc:label="OJI83351_1" />
        <fbc:geneProduct fbc:id="OJI85809_1" fbc:label="OJI85809_1" />
        <fbc:geneProduct fbc:id="OJI85804_1" fbc:label="OJI85804_1" />
        <fbc:geneProduct fbc:id="OJI81579_1" fbc:label="OJI81579_1" />
        <fbc:geneProduct fbc:id="OJI81285_1" fbc:label="OJI81285_1" />
        <fbc:geneProduct fbc:id="OJI85606_1" fbc:label="OJI85606_1" />
        <fbc:geneProduct fbc:id="OJI87496_1" fbc:label="OJI87496_1" />
        <fbc:geneProduct fbc:id="OJI88761_1" fbc:label="OJI88761_1" />
        <fbc:geneProduct fbc:id="OJI90700_1" fbc:label="OJI90700_1" />
        <fbc:geneProduct fbc:id="OJI81836_1" fbc:label="OJI81836_1" />
        <fbc:geneProduct fbc:id="OJI87090_1" fbc:label="OJI87090_1" />
        <fbc:geneProduct fbc:id="OJI89914_1" fbc:label="OJI89914_1" />
        <fbc:geneProduct fbc:id="OJI88693_1" fbc:label="OJI88693_1" />
        <fbc:geneProduct fbc:id="OJI83921_1" fbc:label="OJI83921_1" />
        <fbc:geneProduct fbc:id="OJI85291_1" fbc:label="OJI85291_1" />
        <fbc:geneProduct fbc:id="OJI83971_1" fbc:label="OJI83971_1" />
        <fbc:geneProduct fbc:id="OJI85292_1" fbc:label="OJI85292_1" />
        <fbc:geneProduct fbc:id="OJI83634_1" fbc:label="OJI83634_1" />
        <fbc:geneProduct fbc:id="OJI82585_1" fbc:label="OJI82585_1" />
        <fbc:geneProduct fbc:id="OJI86968_1" fbc:label="OJI86968_1" />
        <fbc:geneProduct fbc:id="OJI81888_1" fbc:label="OJI81888_1" />
        <fbc:geneProduct fbc:id="OJI79381_1" fbc:label="OJI79381_1" />
        <fbc:geneProduct fbc:id="OJI86788_1" fbc:label="OJI86788_1" />
        <fbc:geneProduct fbc:id="OJI82524_1" fbc:label="OJI82524_1" />
        <fbc:geneProduct fbc:id="OJI86491_1" fbc:label="OJI86491_1" />
        <fbc:geneProduct fbc:id="OJI85674_1" fbc:label="OJI85674_1" />
        <fbc:geneProduct fbc:id="OJI82650_1" fbc:label="OJI82650_1" />
        <fbc:geneProduct fbc:id="OJI88037_1" fbc:label="OJI88037_1" />
        <fbc:geneProduct fbc:id="OJI81080_1" fbc:label="OJI81080_1" />
        <fbc:geneProduct fbc:id="OJI87248_1" fbc:label="OJI87248_1" />
        <fbc:geneProduct fbc:id="OJI81279_1" fbc:label="OJI81279_1" />
        <fbc:geneProduct fbc:id="OJI80522_1" fbc:label="OJI80522_1" />
        <fbc:geneProduct fbc:id="OJI87231_1" fbc:label="OJI87231_1" />
        <fbc:geneProduct fbc:id="OJI82666_1" fbc:label="OJI82666_1" />
        <fbc:geneProduct fbc:id="OJI83573_1" fbc:label="OJI83573_1" />
        <fbc:geneProduct fbc:id="OJI88958_1" fbc:label="OJI88958_1" />
        <fbc:geneProduct fbc:id="OJI91110_1" fbc:label="OJI91110_1" />
        <fbc:geneProduct fbc:id="OJI81265_1" fbc:label="OJI81265_1" />
        <fbc:geneProduct fbc:id="OJI90444_1" fbc:label="OJI90444_1" />
        <fbc:geneProduct fbc:id="OJI89371_1" fbc:label="OJI89371_1" />
        <fbc:geneProduct fbc:id="OJI86468_1" fbc:label="OJI86468_1" />
        <fbc:geneProduct fbc:id="OJI84322_1" fbc:label="OJI84322_1" />
        <fbc:geneProduct fbc:id="OJI91040_1" fbc:label="OJI91040_1" />
        <fbc:geneProduct fbc:id="OJI86792_1" fbc:label="OJI86792_1" />
        <fbc:geneProduct fbc:id="OJI90526_1" fbc:label="OJI90526_1" />
        <fbc:geneProduct fbc:id="OJI90180_1" fbc:label="OJI90180_1" />
        <fbc:geneProduct fbc:id="OJI91390_1" fbc:label="OJI91390_1" />
        <fbc:geneProduct fbc:id="OJI87040_1" fbc:label="OJI87040_1" />
        <fbc:geneProduct fbc:id="OJI82428_1" fbc:label="OJI82428_1" />
        <fbc:geneProduct fbc:id="OJI82614_1" fbc:label="OJI82614_1" />
        <fbc:geneProduct fbc:id="OJI79784_1" fbc:label="OJI79784_1" />
        <fbc:geneProduct fbc:id="OJI81053_1" fbc:label="OJI81053_1" />
        <fbc:geneProduct fbc:id="OJI83323_1" fbc:label="OJI83323_1" />
        <fbc:geneProduct fbc:id="OJI81751_1" fbc:label="OJI81751_1" />
        <fbc:geneProduct fbc:id="OJI79864_1" fbc:label="OJI79864_1" />
        <fbc:geneProduct fbc:id="OJI82267_1" fbc:label="OJI82267_1" />
        <fbc:geneProduct fbc:id="OJI86490_1" fbc:label="OJI86490_1" />
        <fbc:geneProduct fbc:id="OJI87963_1" fbc:label="OJI87963_1" />
        <fbc:geneProduct fbc:id="OJI87964_1" fbc:label="OJI87964_1" />
        <fbc:geneProduct fbc:id="OJI79975_1" fbc:label="OJI79975_1" />
        <fbc:geneProduct fbc:id="OJI85508_1" fbc:label="OJI85508_1" />
        <fbc:geneProduct fbc:id="OJI86722_1" fbc:label="OJI86722_1" />
        <fbc:geneProduct fbc:id="OJI83372_1" fbc:label="OJI83372_1" />
        <fbc:geneProduct fbc:id="OJI86300_1" fbc:label="OJI86300_1" />
        <fbc:geneProduct fbc:id="OJI81402_1" fbc:label="OJI81402_1" />
        <fbc:geneProduct fbc:id="OJI89248_1" fbc:label="OJI89248_1" />
        <fbc:geneProduct fbc:id="OJI91060_1" fbc:label="OJI91060_1" />
        <fbc:geneProduct fbc:id="OJI84404_1" fbc:label="OJI84404_1" />
        <fbc:geneProduct fbc:id="OJI88738_1" fbc:label="OJI88738_1" />
        <fbc:geneProduct fbc:id="OJI82434_1" fbc:label="OJI82434_1" />
        <fbc:geneProduct fbc:id="OJI87000_1" fbc:label="OJI87000_1" />
        <fbc:geneProduct fbc:id="OJI88235_1" fbc:label="OJI88235_1" />
        <fbc:geneProduct fbc:id="OJI82609_1" fbc:label="OJI82609_1" />
        <fbc:geneProduct fbc:id="OJI87020_1" fbc:label="OJI87020_1" />
        <fbc:geneProduct fbc:id="OJI81507_1" fbc:label="OJI81507_1" />
        <fbc:geneProduct fbc:id="OJI82247_1" fbc:label="OJI82247_1" />
        <fbc:geneProduct fbc:id="OJI89903_1" fbc:label="OJI89903_1" />
        <fbc:geneProduct fbc:id="OJI85898_1" fbc:label="OJI85898_1" />
        <fbc:geneProduct fbc:id="OJI84311_1" fbc:label="OJI84311_1" />
        <fbc:geneProduct fbc:id="OJI90544_1" fbc:label="OJI90544_1" />
        <fbc:geneProduct fbc:id="OJI90871_1" fbc:label="OJI90871_1" />
        <fbc:geneProduct fbc:id="OJI82580_1" fbc:label="OJI82580_1" />
        <fbc:geneProduct fbc:id="OJI86460_1" fbc:label="OJI86460_1" />
        <fbc:geneProduct fbc:id="OJI85236_1" fbc:label="OJI85236_1" />
        <fbc:geneProduct fbc:id="OJI89585_1" fbc:label="OJI89585_1" />
        <fbc:geneProduct fbc:id="OJI85372_1" fbc:label="OJI85372_1" />
        <fbc:geneProduct fbc:id="OJI84177_1" fbc:label="OJI84177_1" />
        <fbc:geneProduct fbc:id="OJI79866_1" fbc:label="OJI79866_1" />
        <fbc:geneProduct fbc:id="OJI84891_1" fbc:label="OJI84891_1" />
        <fbc:geneProduct fbc:id="OJI87083_1" fbc:label="OJI87083_1" />
        <fbc:geneProduct fbc:id="OJI83333_1" fbc:label="OJI83333_1" />
        <fbc:geneProduct fbc:id="OJI90783_1" fbc:label="OJI90783_1" />
        <fbc:geneProduct fbc:id="OJI86204_1" fbc:label="OJI86204_1" />
        <fbc:geneProduct fbc:id="OJI80904_1" fbc:label="OJI80904_1" />
        <fbc:geneProduct fbc:id="OJI80662_1" fbc:label="OJI80662_1" />
        <fbc:geneProduct fbc:id="OJI87627_1" fbc:label="OJI87627_1" />
        <fbc:geneProduct fbc:id="OJI84735_1" fbc:label="OJI84735_1" />
        <fbc:geneProduct fbc:id="OJI85930_1" fbc:label="OJI85930_1" />
        <fbc:geneProduct fbc:id="OJI83277_1" fbc:label="OJI83277_1" />
        <fbc:geneProduct fbc:id="OJI89236_1" fbc:label="OJI89236_1" />
        <fbc:geneProduct fbc:id="OJI87039_1" fbc:label="OJI87039_1" />
        <fbc:geneProduct fbc:id="OJI84301_1" fbc:label="OJI84301_1" />
        <fbc:geneProduct fbc:id="OJI88231_1" fbc:label="OJI88231_1" />
        <fbc:geneProduct fbc:id="OJI89869_1" fbc:label="OJI89869_1" />
        <fbc:geneProduct fbc:id="OJI87243_1" fbc:label="OJI87243_1" />
        <fbc:geneProduct fbc:id="OJI86572_1" fbc:label="OJI86572_1" />
        <fbc:geneProduct fbc:id="OJI89340_1" fbc:label="OJI89340_1" />
        <fbc:geneProduct fbc:id="OJI82734_1" fbc:label="OJI82734_1" />
        <fbc:geneProduct fbc:id="OJI85207_1" fbc:label="OJI85207_1" />
        <fbc:geneProduct fbc:id="OJI88750_1" fbc:label="OJI88750_1" />
        <fbc:geneProduct fbc:id="OJI80672_1" fbc:label="OJI80672_1" />
        <fbc:geneProduct fbc:id="OJI79857_1" fbc:label="OJI79857_1" />
        <fbc:geneProduct fbc:id="OJI91361_1" fbc:label="OJI91361_1" />
        <fbc:geneProduct fbc:id="OJI90373_1" fbc:label="OJI90373_1" />
        <fbc:geneProduct fbc:id="OJI85899_1" fbc:label="OJI85899_1" />
        <fbc:geneProduct fbc:id="OJI91183_1" fbc:label="OJI91183_1" />
        <fbc:geneProduct fbc:id="OJI80249_1" fbc:label="OJI80249_1" />
        <fbc:geneProduct fbc:id="OJI90881_1" fbc:label="OJI90881_1" />
        <fbc:geneProduct fbc:id="OJI90819_1" fbc:label="OJI90819_1" />
        <fbc:geneProduct fbc:id="OJI86548_1" fbc:label="OJI86548_1" />
        <fbc:geneProduct fbc:id="OJI90398_1" fbc:label="OJI90398_1" />
        <fbc:geneProduct fbc:id="OJI82575_1" fbc:label="OJI82575_1" />
        <fbc:geneProduct fbc:id="OJI80901_1" fbc:label="OJI80901_1" />
        <fbc:geneProduct fbc:id="OJI81856_1" fbc:label="OJI81856_1" />
        <fbc:geneProduct fbc:id="OJI85157_1" fbc:label="OJI85157_1" />
        <fbc:geneProduct fbc:id="OJI86610_1" fbc:label="OJI86610_1" />
        <fbc:geneProduct fbc:id="OJI91377_1" fbc:label="OJI91377_1" />
        <fbc:geneProduct fbc:id="OJI87632_1" fbc:label="OJI87632_1" />
        <fbc:geneProduct fbc:id="OJI91019_1" fbc:label="OJI91019_1" />
        <fbc:geneProduct fbc:id="OJI80998_1" fbc:label="OJI80998_1" />
        <fbc:geneProduct fbc:id="OJI85092_1" fbc:label="OJI85092_1" />
        <fbc:geneProduct fbc:id="OJI88600_1" fbc:label="OJI88600_1" />
        <fbc:geneProduct fbc:id="OJI88965_1" fbc:label="OJI88965_1" />
        <fbc:geneProduct fbc:id="OJI88297_1" fbc:label="OJI88297_1" />
        <fbc:geneProduct fbc:id="OJI87652_1" fbc:label="OJI87652_1" />
        <fbc:geneProduct fbc:id="OJI90225_1" fbc:label="OJI90225_1" />
        <fbc:geneProduct fbc:id="OJI89930_1" fbc:label="OJI89930_1" />
        <fbc:geneProduct fbc:id="OJI79753_1" fbc:label="OJI79753_1" />
        <fbc:geneProduct fbc:id="OJI81157_1" fbc:label="OJI81157_1" />
        <fbc:geneProduct fbc:id="OJI89749_1" fbc:label="OJI89749_1" />
        <fbc:geneProduct fbc:id="OJI87100_1" fbc:label="OJI87100_1" />
        <fbc:geneProduct fbc:id="OJI82766_1" fbc:label="OJI82766_1" />
        <fbc:geneProduct fbc:id="OJI89393_1" fbc:label="OJI89393_1" />
        <fbc:geneProduct fbc:id="OJI84581_1" fbc:label="OJI84581_1" />
        <fbc:geneProduct fbc:id="OJI90536_1" fbc:label="OJI90536_1" />
        <fbc:geneProduct fbc:id="OJI83332_1" fbc:label="OJI83332_1" />
        <fbc:geneProduct fbc:id="OJI91269_1" fbc:label="OJI91269_1" />
        <fbc:geneProduct fbc:id="OJI83066_1" fbc:label="OJI83066_1" />
        <fbc:geneProduct fbc:id="OJI87731_1" fbc:label="OJI87731_1" />
        <fbc:geneProduct fbc:id="OJI91451_1" fbc:label="OJI91451_1" />
        <fbc:geneProduct fbc:id="OJI86354_1" fbc:label="OJI86354_1" />
        <fbc:geneProduct fbc:id="OJI86479_1" fbc:label="OJI86479_1" />
        <fbc:geneProduct fbc:id="OJI82255_1" fbc:label="OJI82255_1" />
        <fbc:geneProduct fbc:id="OJI81390_1" fbc:label="OJI81390_1" />
        <fbc:geneProduct fbc:id="OJI89531_1" fbc:label="OJI89531_1" />
        <fbc:geneProduct fbc:id="OJI81458_1" fbc:label="OJI81458_1" />
        <fbc:geneProduct fbc:id="OJI91169_1" fbc:label="OJI91169_1" />
        <fbc:geneProduct fbc:id="OJI85538_1" fbc:label="OJI85538_1" />
        <fbc:geneProduct fbc:id="OJI83388_1" fbc:label="OJI83388_1" />
        <fbc:geneProduct fbc:id="OJI85535_1" fbc:label="OJI85535_1" />
        <fbc:geneProduct fbc:id="OJI86172_1" fbc:label="OJI86172_1" />
        <fbc:geneProduct fbc:id="OJI80577_1" fbc:label="OJI80577_1" />
        <fbc:geneProduct fbc:id="OJI82619_1" fbc:label="OJI82619_1" />
        <fbc:geneProduct fbc:id="OJI81798_1" fbc:label="OJI81798_1" />
        <fbc:geneProduct fbc:id="OJI86482_1" fbc:label="OJI86482_1" />
        <fbc:geneProduct fbc:id="OJI87853_1" fbc:label="OJI87853_1" />
        <fbc:geneProduct fbc:id="OJI86428_1" fbc:label="OJI86428_1" />
        <fbc:geneProduct fbc:id="OJI87668_1" fbc:label="OJI87668_1" />
        <fbc:geneProduct fbc:id="OJI88102_1" fbc:label="OJI88102_1" />
        <fbc:geneProduct fbc:id="OJI83908_1" fbc:label="OJI83908_1" />
        <fbc:geneProduct fbc:id="OJI90687_1" fbc:label="OJI90687_1" />
        <fbc:geneProduct fbc:id="OJI82331_1" fbc:label="OJI82331_1" />
        <fbc:geneProduct fbc:id="OJI84186_1" fbc:label="OJI84186_1" />
        <fbc:geneProduct fbc:id="OJI82663_1" fbc:label="OJI82663_1" />
        <fbc:geneProduct fbc:id="OJI82662_1" fbc:label="OJI82662_1" />
        <fbc:geneProduct fbc:id="OJI82664_1" fbc:label="OJI82664_1" />
        <fbc:geneProduct fbc:id="OJI81578_1" fbc:label="OJI81578_1" />
        <fbc:geneProduct fbc:id="OJI81032_1" fbc:label="OJI81032_1" />
        <fbc:geneProduct fbc:id="OJI86687_1" fbc:label="OJI86687_1" />
        <fbc:geneProduct fbc:id="OJI83059_1" fbc:label="OJI83059_1" />
        <fbc:geneProduct fbc:id="OJI82026_1" fbc:label="OJI82026_1" />
        <fbc:geneProduct fbc:id="OJI88077_1" fbc:label="OJI88077_1" />
        <fbc:geneProduct fbc:id="OJI89593_1" fbc:label="OJI89593_1" />
        <fbc:geneProduct fbc:id="OJI86235_1" fbc:label="OJI86235_1" />
        <fbc:geneProduct fbc:id="OJI87130_1" fbc:label="OJI87130_1" />
        <fbc:geneProduct fbc:id="OJI84957_1" fbc:label="OJI84957_1" />
        <fbc:geneProduct fbc:id="OJI81921_1" fbc:label="OJI81921_1" />
        <fbc:geneProduct fbc:id="OJI81923_1" fbc:label="OJI81923_1" />
        <fbc:geneProduct fbc:id="OJI85254_1" fbc:label="OJI85254_1" />
        <fbc:geneProduct fbc:id="OJI84415_1" fbc:label="OJI84415_1" />
        <fbc:geneProduct fbc:id="OJI91188_1" fbc:label="OJI91188_1" />
        <fbc:geneProduct fbc:id="OJI89502_1" fbc:label="OJI89502_1" />
        <fbc:geneProduct fbc:id="OJI87616_1" fbc:label="OJI87616_1" />
        <fbc:geneProduct fbc:id="OJI90880_1" fbc:label="OJI90880_1" />
        <fbc:geneProduct fbc:id="OJI81971_1" fbc:label="OJI81971_1" />
        <fbc:geneProduct fbc:id="OJI89000_1" fbc:label="OJI89000_1" />
        <fbc:geneProduct fbc:id="OJI86975_1" fbc:label="OJI86975_1" />
        <fbc:geneProduct fbc:id="OJI87356_1" fbc:label="OJI87356_1" />
        <fbc:geneProduct fbc:id="OJI88218_1" fbc:label="OJI88218_1" />
        <fbc:geneProduct fbc:id="OJI86150_1" fbc:label="OJI86150_1" />
        <fbc:geneProduct fbc:id="OJI86680_1" fbc:label="OJI86680_1" />
        <fbc:geneProduct fbc:id="OJI85006_1" fbc:label="OJI85006_1" />
        <fbc:geneProduct fbc:id="OJI82344_1" fbc:label="OJI82344_1" />
        <fbc:geneProduct fbc:id="OJI80297_1" fbc:label="OJI80297_1" />
        <fbc:geneProduct fbc:id="OJI86149_1" fbc:label="OJI86149_1" />
        <fbc:geneProduct fbc:id="OJI85211_1" fbc:label="OJI85211_1" />
        <fbc:geneProduct fbc:id="OJI84518_1" fbc:label="OJI84518_1" />
        <fbc:geneProduct fbc:id="OJI84626_1" fbc:label="OJI84626_1" />
        <fbc:geneProduct fbc:id="OJI85280_1" fbc:label="OJI85280_1" />
        <fbc:geneProduct fbc:id="OJI88083_1" fbc:label="OJI88083_1" />
        <fbc:geneProduct fbc:id="OJI80226_1" fbc:label="OJI80226_1" />
        <fbc:geneProduct fbc:id="OJI86368_1" fbc:label="OJI86368_1" />
        <fbc:geneProduct fbc:id="OJI81311_1" fbc:label="OJI81311_1" />
        <fbc:geneProduct fbc:id="OJI82067_1" fbc:label="OJI82067_1" />
        <fbc:geneProduct fbc:id="OJI85381_1" fbc:label="OJI85381_1" />
        <fbc:geneProduct fbc:id="OJI80331_1" fbc:label="OJI80331_1" />
        <fbc:geneProduct fbc:id="OJI90771_1" fbc:label="OJI90771_1" />
        <fbc:geneProduct fbc:id="OJI88567_1" fbc:label="OJI88567_1" />
        <fbc:geneProduct fbc:id="OJI85857_1" fbc:label="OJI85857_1" />
        <fbc:geneProduct fbc:id="OJI82244_1" fbc:label="OJI82244_1" />
        <fbc:geneProduct fbc:id="OJI88638_1" fbc:label="OJI88638_1" />
        <fbc:geneProduct fbc:id="OJI79989_1" fbc:label="OJI79989_1" />
        <fbc:geneProduct fbc:id="OJI87074_1" fbc:label="OJI87074_1" />
        <fbc:geneProduct fbc:id="OJI85151_1" fbc:label="OJI85151_1" />
        <fbc:geneProduct fbc:id="OJI80033_1" fbc:label="OJI80033_1" />
        <fbc:geneProduct fbc:id="OJI85249_1" fbc:label="OJI85249_1" />
        <fbc:geneProduct fbc:id="OJI88244_1" fbc:label="OJI88244_1" />
        <fbc:geneProduct fbc:id="OJI83196_1" fbc:label="OJI83196_1" />
        <fbc:geneProduct fbc:id="OJI82928_1" fbc:label="OJI82928_1" />
        <fbc:geneProduct fbc:id="OJI81332_1" fbc:label="OJI81332_1" />
        <fbc:geneProduct fbc:id="OJI90286_1" fbc:label="OJI90286_1" />
        <fbc:geneProduct fbc:id="OJI86679_1" fbc:label="OJI86679_1" />
        <fbc:geneProduct fbc:id="OJI87949_1" fbc:label="OJI87949_1" />
        <fbc:geneProduct fbc:id="OJI88911_1" fbc:label="OJI88911_1" />
        <fbc:geneProduct fbc:id="OJI84718_1" fbc:label="OJI84718_1" />
        <fbc:geneProduct fbc:id="OJI83939_1" fbc:label="OJI83939_1" />
        <fbc:geneProduct fbc:id="OJI79858_1" fbc:label="OJI79858_1" />
        <fbc:geneProduct fbc:id="OJI79774_1" fbc:label="OJI79774_1" />
        <fbc:geneProduct fbc:id="OJI88394_1" fbc:label="OJI88394_1" />
        <fbc:geneProduct fbc:id="OJI85076_1" fbc:label="OJI85076_1" />
        <fbc:geneProduct fbc:id="OJI84810_1" fbc:label="OJI84810_1" />
        <fbc:geneProduct fbc:id="OJI90024_1" fbc:label="OJI90024_1" />
        <fbc:geneProduct fbc:id="OJI82743_1" fbc:label="OJI82743_1" />
        <fbc:geneProduct fbc:id="OJI88656_1" fbc:label="OJI88656_1" />
        <fbc:geneProduct fbc:id="OJI84505_1" fbc:label="OJI84505_1" />
        <fbc:geneProduct fbc:id="OJI80149_1" fbc:label="OJI80149_1" />
        <fbc:geneProduct fbc:id="OJI86446_1" fbc:label="OJI86446_1" />
        <fbc:geneProduct fbc:id="OJI80119_1" fbc:label="OJI80119_1" />
        <fbc:geneProduct fbc:id="OJI89285_1" fbc:label="OJI89285_1" />
        <fbc:geneProduct fbc:id="OJI79843_1" fbc:label="OJI79843_1" />
        <fbc:geneProduct fbc:id="OJI86555_1" fbc:label="OJI86555_1" />
        <fbc:geneProduct fbc:id="OJI82568_1" fbc:label="OJI82568_1" />
        <fbc:geneProduct fbc:id="OJI87901_1" fbc:label="OJI87901_1" />
        <fbc:geneProduct fbc:id="OJI88003_1" fbc:label="OJI88003_1" />
        <fbc:geneProduct fbc:id="OJI80682_1" fbc:label="OJI80682_1" />
        <fbc:geneProduct fbc:id="OJI91006_1" fbc:label="OJI91006_1" />
        <fbc:geneProduct fbc:id="OJI91543_1" fbc:label="OJI91543_1" />
        <fbc:geneProduct fbc:id="OJI83468_1" fbc:label="OJI83468_1" />
        <fbc:geneProduct fbc:id="OJI82530_1" fbc:label="OJI82530_1" />
        <fbc:geneProduct fbc:id="OJI83999_1" fbc:label="OJI83999_1" />
        <fbc:geneProduct fbc:id="OJI90782_1" fbc:label="OJI90782_1" />
        <fbc:geneProduct fbc:id="OJI85281_1" fbc:label="OJI85281_1" />
        <fbc:geneProduct fbc:id="OJI83124_1" fbc:label="OJI83124_1" />
        <fbc:geneProduct fbc:id="OJI90093_1" fbc:label="OJI90093_1" />
        <fbc:geneProduct fbc:id="OJI89142_1" fbc:label="OJI89142_1" />
        <fbc:geneProduct fbc:id="OJI83459_1" fbc:label="OJI83459_1" />
        <fbc:geneProduct fbc:id="OJI87973_1" fbc:label="OJI87973_1" />
        <fbc:geneProduct fbc:id="OJI86472_1" fbc:label="OJI86472_1" />
        <fbc:geneProduct fbc:id="OJI90637_1" fbc:label="OJI90637_1" />
        <fbc:geneProduct fbc:id="OJI84919_1" fbc:label="OJI84919_1" />
        <fbc:geneProduct fbc:id="OJI84124_1" fbc:label="OJI84124_1" />
        <fbc:geneProduct fbc:id="OJI80963_1" fbc:label="OJI80963_1" />
        <fbc:geneProduct fbc:id="OJI82951_1" fbc:label="OJI82951_1" />
        <fbc:geneProduct fbc:id="OJI79630_1" fbc:label="OJI79630_1" />
        <fbc:geneProduct fbc:id="OJI87418_1" fbc:label="OJI87418_1" />
        <fbc:geneProduct fbc:id="OJI91588_1" fbc:label="OJI91588_1" />
        <fbc:geneProduct fbc:id="OJI83966_1" fbc:label="OJI83966_1" />
        <fbc:geneProduct fbc:id="OJI88591_1" fbc:label="OJI88591_1" />
        <fbc:geneProduct fbc:id="OJI88893_1" fbc:label="OJI88893_1" />
        <fbc:geneProduct fbc:id="OJI83764_1" fbc:label="OJI83764_1" />
        <fbc:geneProduct fbc:id="OJI84342_1" fbc:label="OJI84342_1" />
        <fbc:geneProduct fbc:id="OJI81357_1" fbc:label="OJI81357_1" />
        <fbc:geneProduct fbc:id="OJI88813_1" fbc:label="OJI88813_1" />
        <fbc:geneProduct fbc:id="OJI88922_1" fbc:label="OJI88922_1" />
        <fbc:geneProduct fbc:id="OJI89096_1" fbc:label="OJI89096_1" />
        <fbc:geneProduct fbc:id="OJI88281_1" fbc:label="OJI88281_1" />
        <fbc:geneProduct fbc:id="OJI86208_1" fbc:label="OJI86208_1" />
        <fbc:geneProduct fbc:id="OJI80011_1" fbc:label="OJI80011_1" />
        <fbc:geneProduct fbc:id="OJI81677_1" fbc:label="OJI81677_1" />
        <fbc:geneProduct fbc:id="OJI81872_1" fbc:label="OJI81872_1" />
        <fbc:geneProduct fbc:id="OJI87584_1" fbc:label="OJI87584_1" />
        <fbc:geneProduct fbc:id="OJI81295_1" fbc:label="OJI81295_1" />
        <fbc:geneProduct fbc:id="OJI82686_1" fbc:label="OJI82686_1" />
        <fbc:geneProduct fbc:id="OJI81344_1" fbc:label="OJI81344_1" />
        <fbc:geneProduct fbc:id="OJI87308_1" fbc:label="OJI87308_1" />
        <fbc:geneProduct fbc:id="OJI89390_1" fbc:label="OJI89390_1" />
        <fbc:geneProduct fbc:id="OJI91573_1" fbc:label="OJI91573_1" />
        <fbc:geneProduct fbc:id="OJI81337_1" fbc:label="OJI81337_1" />
        <fbc:geneProduct fbc:id="OJI83436_1" fbc:label="OJI83436_1" />
        <fbc:geneProduct fbc:id="OJI85613_1" fbc:label="OJI85613_1" />
        <fbc:geneProduct fbc:id="OJI88953_1" fbc:label="OJI88953_1" />
        <fbc:geneProduct fbc:id="OJI91521_1" fbc:label="OJI91521_1" />
        <fbc:geneProduct fbc:id="OJI86603_1" fbc:label="OJI86603_1" />
        <fbc:geneProduct fbc:id="OJI91506_1" fbc:label="OJI91506_1" />
        <fbc:geneProduct fbc:id="OJI81245_1" fbc:label="OJI81245_1" />
        <fbc:geneProduct fbc:id="OJI79387_1" fbc:label="OJI79387_1" />
        <fbc:geneProduct fbc:id="OJI87489_1" fbc:label="OJI87489_1" />
        <fbc:geneProduct fbc:id="OJI83698_1" fbc:label="OJI83698_1" />
        <fbc:geneProduct fbc:id="OJI84874_1" fbc:label="OJI84874_1" />
        <fbc:geneProduct fbc:id="OJI79491_1" fbc:label="OJI79491_1" />
        <fbc:geneProduct fbc:id="OJI87049_1" fbc:label="OJI87049_1" />
        <fbc:geneProduct fbc:id="OJI89618_1" fbc:label="OJI89618_1" />
        <fbc:geneProduct fbc:id="OJI79603_1" fbc:label="OJI79603_1" />
        <fbc:geneProduct fbc:id="OJI79740_1" fbc:label="OJI79740_1" />
        <fbc:geneProduct fbc:id="OJI87193_1" fbc:label="OJI87193_1" />
        <fbc:geneProduct fbc:id="OJI85518_1" fbc:label="OJI85518_1" />
        <fbc:geneProduct fbc:id="OJI88838_1" fbc:label="OJI88838_1" />
        <fbc:geneProduct fbc:id="OJI83850_1" fbc:label="OJI83850_1" />
        <fbc:geneProduct fbc:id="OJI83768_1" fbc:label="OJI83768_1" />
        <fbc:geneProduct fbc:id="OJI80413_1" fbc:label="OJI80413_1" />
        <fbc:geneProduct fbc:id="OJI88632_1" fbc:label="OJI88632_1" />
        <fbc:geneProduct fbc:id="OJI83721_1" fbc:label="OJI83721_1" />
        <fbc:geneProduct fbc:id="OJI81387_1" fbc:label="OJI81387_1" />
        <fbc:geneProduct fbc:id="OJI79524_1" fbc:label="OJI79524_1" />
        <fbc:geneProduct fbc:id="OJI87185_1" fbc:label="OJI87185_1" />
        <fbc:geneProduct fbc:id="OJI80419_1" fbc:label="OJI80419_1" />
        <fbc:geneProduct fbc:id="OJI82372_1" fbc:label="OJI82372_1" />
        <fbc:geneProduct fbc:id="OJI82131_1" fbc:label="OJI82131_1" />
        <fbc:geneProduct fbc:id="OJI89503_1" fbc:label="OJI89503_1" />
        <fbc:geneProduct fbc:id="OJI80300_1" fbc:label="OJI80300_1" />
        <fbc:geneProduct fbc:id="OJI84842_1" fbc:label="OJI84842_1" />
        <fbc:geneProduct fbc:id="OJI89267_1" fbc:label="OJI89267_1" />
        <fbc:geneProduct fbc:id="OJI91270_1" fbc:label="OJI91270_1" />
        <fbc:geneProduct fbc:id="OJI87286_1" fbc:label="OJI87286_1" />
        <fbc:geneProduct fbc:id="OJI88072_1" fbc:label="OJI88072_1" />
        <fbc:geneProduct fbc:id="OJI79683_1" fbc:label="OJI79683_1" />
        <fbc:geneProduct fbc:id="OJI89266_1" fbc:label="OJI89266_1" />
        <fbc:geneProduct fbc:id="OJI87706_1" fbc:label="OJI87706_1" />
        <fbc:geneProduct fbc:id="OJI86130_1" fbc:label="OJI86130_1" />
        <fbc:geneProduct fbc:id="OJI82698_1" fbc:label="OJI82698_1" />
        <fbc:geneProduct fbc:id="OJI88957_1" fbc:label="OJI88957_1" />
        <fbc:geneProduct fbc:id="OJI89863_1" fbc:label="OJI89863_1" />
        <fbc:geneProduct fbc:id="OJI86421_1" fbc:label="OJI86421_1" />
        <fbc:geneProduct fbc:id="OJI84923_1" fbc:label="OJI84923_1" />
        <fbc:geneProduct fbc:id="OJI89574_1" fbc:label="OJI89574_1" />
        <fbc:geneProduct fbc:id="OJI90471_1" fbc:label="OJI90471_1" />
        <fbc:geneProduct fbc:id="OJI81440_1" fbc:label="OJI81440_1" />
        <fbc:geneProduct fbc:id="OJI84344_1" fbc:label="OJI84344_1" />
        <fbc:geneProduct fbc:id="OJI84749_1" fbc:label="OJI84749_1" />
        <fbc:geneProduct fbc:id="OJI85889_1" fbc:label="OJI85889_1" />
        <fbc:geneProduct fbc:id="OJI88002_1" fbc:label="OJI88002_1" />
        <fbc:geneProduct fbc:id="OJI88233_1" fbc:label="OJI88233_1" />
        <fbc:geneProduct fbc:id="OJI80699_1" fbc:label="OJI80699_1" />
        <fbc:geneProduct fbc:id="OJI85713_1" fbc:label="OJI85713_1" />
        <fbc:geneProduct fbc:id="OJI83220_1" fbc:label="OJI83220_1" />
        <fbc:geneProduct fbc:id="OJI80886_1" fbc:label="OJI80886_1" />
        <fbc:geneProduct fbc:id="OJI83302_1" fbc:label="OJI83302_1" />
        <fbc:geneProduct fbc:id="OJI90041_1" fbc:label="OJI90041_1" />
        <fbc:geneProduct fbc:id="OJI87068_1" fbc:label="OJI87068_1" />
        <fbc:geneProduct fbc:id="OJI88397_1" fbc:label="OJI88397_1" />
        <fbc:geneProduct fbc:id="OJI85158_1" fbc:label="OJI85158_1" />
        <fbc:geneProduct fbc:id="OJI81838_1" fbc:label="OJI81838_1" />
        <fbc:geneProduct fbc:id="OJI80759_1" fbc:label="OJI80759_1" />
        <fbc:geneProduct fbc:id="OJI86206_1" fbc:label="OJI86206_1" />
        <fbc:geneProduct fbc:id="OJI84830_1" fbc:label="OJI84830_1" />
        <fbc:geneProduct fbc:id="OJI85449_1" fbc:label="OJI85449_1" />
        <fbc:geneProduct fbc:id="OJI81722_1" fbc:label="OJI81722_1" />
        <fbc:geneProduct fbc:id="OJI79647_1" fbc:label="OJI79647_1" />
        <fbc:geneProduct fbc:id="OJI80925_1" fbc:label="OJI80925_1" />
        <fbc:geneProduct fbc:id="OJI90859_1" fbc:label="OJI90859_1" />
        <fbc:geneProduct fbc:id="OJI86880_1" fbc:label="OJI86880_1" />
        <fbc:geneProduct fbc:id="OJI81530_1" fbc:label="OJI81530_1" />
        <fbc:geneProduct fbc:id="OJI91415_1" fbc:label="OJI91415_1" />
        <fbc:geneProduct fbc:id="OJI86672_1" fbc:label="OJI86672_1" />
        <fbc:geneProduct fbc:id="OJI91587_1" fbc:label="OJI91587_1" />
        <fbc:geneProduct fbc:id="OJI84556_1" fbc:label="OJI84556_1" />
        <fbc:geneProduct fbc:id="OJI88862_1" fbc:label="OJI88862_1" />
        <fbc:geneProduct fbc:id="OJI80562_1" fbc:label="OJI80562_1" />
        <fbc:geneProduct fbc:id="OJI89296_1" fbc:label="OJI89296_1" />
        <fbc:geneProduct fbc:id="OJI89812_1" fbc:label="OJI89812_1" />
        <fbc:geneProduct fbc:id="OJI87726_1" fbc:label="OJI87726_1" />
        <fbc:geneProduct fbc:id="OJI85182_1" fbc:label="OJI85182_1" />
        <fbc:geneProduct fbc:id="OJI80150_1" fbc:label="OJI80150_1" />
        <fbc:geneProduct fbc:id="OJI86976_1" fbc:label="OJI86976_1" />
        <fbc:geneProduct fbc:id="OJI87281_1" fbc:label="OJI87281_1" />
        <fbc:geneProduct fbc:id="OJI82857_1" fbc:label="OJI82857_1" />
        <fbc:geneProduct fbc:id="OJI85173_1" fbc:label="OJI85173_1" />
        <fbc:geneProduct fbc:id="OJI90255_1" fbc:label="OJI90255_1" />
        <fbc:geneProduct fbc:id="OJI86826_1" fbc:label="OJI86826_1" />
        <fbc:geneProduct fbc:id="OJI80999_1" fbc:label="OJI80999_1" />
        <fbc:geneProduct fbc:id="OJI82293_1" fbc:label="OJI82293_1" />
        <fbc:geneProduct fbc:id="OJI82294_1" fbc:label="OJI82294_1" />
        <fbc:geneProduct fbc:id="OJI82773_1" fbc:label="OJI82773_1" />
        <fbc:geneProduct fbc:id="OJI82352_1" fbc:label="OJI82352_1" />
        <fbc:geneProduct fbc:id="OJI85588_1" fbc:label="OJI85588_1" />
        <fbc:geneProduct fbc:id="OJI87796_1" fbc:label="OJI87796_1" />
        <fbc:geneProduct fbc:id="OJI82668_1" fbc:label="OJI82668_1" />
        <fbc:geneProduct fbc:id="OJI86818_1" fbc:label="OJI86818_1" />
        <fbc:geneProduct fbc:id="OJI80410_1" fbc:label="OJI80410_1" />
        <fbc:geneProduct fbc:id="OJI82390_1" fbc:label="OJI82390_1" />
        <fbc:geneProduct fbc:id="OJI90056_1" fbc:label="OJI90056_1" />
        <fbc:geneProduct fbc:id="OJI87132_1" fbc:label="OJI87132_1" />
        <fbc:geneProduct fbc:id="OJI81919_1" fbc:label="OJI81919_1" />
        <fbc:geneProduct fbc:id="OJI81548_1" fbc:label="OJI81548_1" />
        <fbc:geneProduct fbc:id="OJI79833_1" fbc:label="OJI79833_1" />
        <fbc:geneProduct fbc:id="OJI91049_1" fbc:label="OJI91049_1" />
        <fbc:geneProduct fbc:id="OJI80378_1" fbc:label="OJI80378_1" />
        <fbc:geneProduct fbc:id="OJI89692_1" fbc:label="OJI89692_1" />
        <fbc:geneProduct fbc:id="OJI90963_1" fbc:label="OJI90963_1" />
        <fbc:geneProduct fbc:id="OJI81896_1" fbc:label="OJI81896_1" />
        <fbc:geneProduct fbc:id="OJI80965_1" fbc:label="OJI80965_1" />
        <fbc:geneProduct fbc:id="OJI80966_1" fbc:label="OJI80966_1" />
        <fbc:geneProduct fbc:id="OJI81742_1" fbc:label="OJI81742_1" />
        <fbc:geneProduct fbc:id="OJI85512_1" fbc:label="OJI85512_1" />
        <fbc:geneProduct fbc:id="OJI82520_1" fbc:label="OJI82520_1" />
        <fbc:geneProduct fbc:id="OJI85579_1" fbc:label="OJI85579_1" />
        <fbc:geneProduct fbc:id="OJI89016_1" fbc:label="OJI89016_1" />
        <fbc:geneProduct fbc:id="OJI80417_1" fbc:label="OJI80417_1" />
        <fbc:geneProduct fbc:id="OJI87914_1" fbc:label="OJI87914_1" />
        <fbc:geneProduct fbc:id="OJI81920_1" fbc:label="OJI81920_1" />
        <fbc:geneProduct fbc:id="OJI86242_1" fbc:label="OJI86242_1" />
        <fbc:geneProduct fbc:id="OJI80633_1" fbc:label="OJI80633_1" />
        <fbc:geneProduct fbc:id="OJI80375_1" fbc:label="OJI80375_1" />
        <fbc:geneProduct fbc:id="OJI81887_1" fbc:label="OJI81887_1" />
        <fbc:geneProduct fbc:id="OJI81168_1" fbc:label="OJI81168_1" />
        <fbc:geneProduct fbc:id="OJI81979_1" fbc:label="OJI81979_1" />
        <fbc:geneProduct fbc:id="OJI84433_1" fbc:label="OJI84433_1" />
        <fbc:geneProduct fbc:id="OJI79611_1" fbc:label="OJI79611_1" />
        <fbc:geneProduct fbc:id="OJI88923_1" fbc:label="OJI88923_1" />
        <fbc:geneProduct fbc:id="OJI88239_1" fbc:label="OJI88239_1" />
        <fbc:geneProduct fbc:id="OJI87926_1" fbc:label="OJI87926_1" />
        <fbc:geneProduct fbc:id="OJI89182_1" fbc:label="OJI89182_1" />
        <fbc:geneProduct fbc:id="OJI91544_1" fbc:label="OJI91544_1" />
        <fbc:geneProduct fbc:id="OJI91300_1" fbc:label="OJI91300_1" />
        <fbc:geneProduct fbc:id="OJI81307_1" fbc:label="OJI81307_1" />
        <fbc:geneProduct fbc:id="OJI81386_1" fbc:label="OJI81386_1" />
        <fbc:geneProduct fbc:id="OJI90210_1" fbc:label="OJI90210_1" />
        <fbc:geneProduct fbc:id="OJI81984_1" fbc:label="OJI81984_1" />
        <fbc:geneProduct fbc:id="OJI80276_1" fbc:label="OJI80276_1" />
        <fbc:geneProduct fbc:id="OJI84604_1" fbc:label="OJI84604_1" />
        <fbc:geneProduct fbc:id="OJI87357_1" fbc:label="OJI87357_1" />
        <fbc:geneProduct fbc:id="OJI85325_1" fbc:label="OJI85325_1" />
        <fbc:geneProduct fbc:id="OJI84770_1" fbc:label="OJI84770_1" />
        <fbc:geneProduct fbc:id="OJI84442_1" fbc:label="OJI84442_1" />
        <fbc:geneProduct fbc:id="OJI85625_1" fbc:label="OJI85625_1" />
        <fbc:geneProduct fbc:id="OJI86422_1" fbc:label="OJI86422_1" />
        <fbc:geneProduct fbc:id="OJI85977_1" fbc:label="OJI85977_1" />
        <fbc:geneProduct fbc:id="OJI80802_1" fbc:label="OJI80802_1" />
        <fbc:geneProduct fbc:id="OJI86190_1" fbc:label="OJI86190_1" />
        <fbc:geneProduct fbc:id="OJI87486_1" fbc:label="OJI87486_1" />
        <fbc:geneProduct fbc:id="OJI90136_1" fbc:label="OJI90136_1" />
        <fbc:geneProduct fbc:id="OJI86236_1" fbc:label="OJI86236_1" />
        <fbc:geneProduct fbc:id="OJI85925_1" fbc:label="OJI85925_1" />
        <fbc:geneProduct fbc:id="OJI90293_1" fbc:label="OJI90293_1" />
        <fbc:geneProduct fbc:id="OJI91585_1" fbc:label="OJI91585_1" />
        <fbc:geneProduct fbc:id="OJI85591_1" fbc:label="OJI85591_1" />
        <fbc:geneProduct fbc:id="OJI89900_1" fbc:label="OJI89900_1" />
        <fbc:geneProduct fbc:id="OJI89504_1" fbc:label="OJI89504_1" />
        <fbc:geneProduct fbc:id="OJI82465_1" fbc:label="OJI82465_1" />
        <fbc:geneProduct fbc:id="OJI87763_1" fbc:label="OJI87763_1" />
        <fbc:geneProduct fbc:id="OJI88089_1" fbc:label="OJI88089_1" />
        <fbc:geneProduct fbc:id="OJI80126_1" fbc:label="OJI80126_1" />
        <fbc:geneProduct fbc:id="OJI82677_1" fbc:label="OJI82677_1" />
        <fbc:geneProduct fbc:id="OJI89199_1" fbc:label="OJI89199_1" />
        <fbc:geneProduct fbc:id="OJI87773_1" fbc:label="OJI87773_1" />
        <fbc:geneProduct fbc:id="OJI84572_1" fbc:label="OJI84572_1" />
        <fbc:geneProduct fbc:id="OJI81379_1" fbc:label="OJI81379_1" />
        <fbc:geneProduct fbc:id="OJI89947_1" fbc:label="OJI89947_1" />
        <fbc:geneProduct fbc:id="OJI80488_1" fbc:label="OJI80488_1" />
        <fbc:geneProduct fbc:id="OJI79986_1" fbc:label="OJI79986_1" />
        <fbc:geneProduct fbc:id="OJI80781_1" fbc:label="OJI80781_1" />
        <fbc:geneProduct fbc:id="OJI81924_1" fbc:label="OJI81924_1" />
        <fbc:geneProduct fbc:id="OJI85598_1" fbc:label="OJI85598_1" />
        <fbc:geneProduct fbc:id="OJI91555_1" fbc:label="OJI91555_1" />
        <fbc:geneProduct fbc:id="OJI80066_1" fbc:label="OJI80066_1" />
        <fbc:geneProduct fbc:id="OJI84804_1" fbc:label="OJI84804_1" />
        <fbc:geneProduct fbc:id="OJI82963_1" fbc:label="OJI82963_1" />
        <fbc:geneProduct fbc:id="OJI90572_1" fbc:label="OJI90572_1" />
        <fbc:geneProduct fbc:id="OJI85139_1" fbc:label="OJI85139_1" />
        <fbc:geneProduct fbc:id="OJI88460_1" fbc:label="OJI88460_1" />
        <fbc:geneProduct fbc:id="OJI87686_1" fbc:label="OJI87686_1" />
        <fbc:geneProduct fbc:id="OJI86302_1" fbc:label="OJI86302_1" />
        <fbc:geneProduct fbc:id="OJI85754_1" fbc:label="OJI85754_1" />
        <fbc:geneProduct fbc:id="OJI79319_1" fbc:label="OJI79319_1" />
        <fbc:geneProduct fbc:id="OJI83578_1" fbc:label="OJI83578_1" />
        <fbc:geneProduct fbc:id="OJI80095_1" fbc:label="OJI80095_1" />
        <fbc:geneProduct fbc:id="OJI90641_1" fbc:label="OJI90641_1" />
        <fbc:geneProduct fbc:id="OJI87832_1" fbc:label="OJI87832_1" />
        <fbc:geneProduct fbc:id="OJI90664_1" fbc:label="OJI90664_1" />
        <fbc:geneProduct fbc:id="OJI79868_1" fbc:label="OJI79868_1" />
        <fbc:geneProduct fbc:id="OJI82904_1" fbc:label="OJI82904_1" />
        <fbc:geneProduct fbc:id="OJI83500_1" fbc:label="OJI83500_1" />
        <fbc:geneProduct fbc:id="OJI80805_1" fbc:label="OJI80805_1" />
        <fbc:geneProduct fbc:id="OJI89119_1" fbc:label="OJI89119_1" />
        <fbc:geneProduct fbc:id="OJI89856_1" fbc:label="OJI89856_1" />
        <fbc:geneProduct fbc:id="OJI83127_1" fbc:label="OJI83127_1" />
        <fbc:geneProduct fbc:id="OJI80703_1" fbc:label="OJI80703_1" />
        <fbc:geneProduct fbc:id="OJI86616_1" fbc:label="OJI86616_1" />
        <fbc:geneProduct fbc:id="OJI88448_1" fbc:label="OJI88448_1" />
        <fbc:geneProduct fbc:id="OJI80332_1" fbc:label="OJI80332_1" />
        <fbc:geneProduct fbc:id="OJI82471_1" fbc:label="OJI82471_1" />
        <fbc:geneProduct fbc:id="OJI91438_1" fbc:label="OJI91438_1" />
        <fbc:geneProduct fbc:id="OJI90746_1" fbc:label="OJI90746_1" />
        <fbc:geneProduct fbc:id="OJI90077_1" fbc:label="OJI90077_1" />
        <fbc:geneProduct fbc:id="OJI84565_1" fbc:label="OJI84565_1" />
        <fbc:geneProduct fbc:id="OJI88241_1" fbc:label="OJI88241_1" />
        <fbc:geneProduct fbc:id="OJI82297_1" fbc:label="OJI82297_1" />
        <fbc:geneProduct fbc:id="OJI81328_1" fbc:label="OJI81328_1" />
        <fbc:geneProduct fbc:id="OJI80432_1" fbc:label="OJI80432_1" />
        <fbc:geneProduct fbc:id="OJI86012_1" fbc:label="OJI86012_1" />
        <fbc:geneProduct fbc:id="OJI82764_1" fbc:label="OJI82764_1" />
        <fbc:geneProduct fbc:id="OJI89077_1" fbc:label="OJI89077_1" />
        <fbc:geneProduct fbc:id="OJI81752_1" fbc:label="OJI81752_1" />
        <fbc:geneProduct fbc:id="OJI81487_1" fbc:label="OJI81487_1" />
        <fbc:geneProduct fbc:id="OJI80607_1" fbc:label="OJI80607_1" />
        <fbc:geneProduct fbc:id="OJI80923_1" fbc:label="OJI80923_1" />
        <fbc:geneProduct fbc:id="OJI89228_1" fbc:label="OJI89228_1" />
        <fbc:geneProduct fbc:id="OJI87619_1" fbc:label="OJI87619_1" />
        <fbc:geneProduct fbc:id="OJI90857_1" fbc:label="OJI90857_1" />
        <fbc:geneProduct fbc:id="OJI86558_1" fbc:label="OJI86558_1" />
        <fbc:geneProduct fbc:id="OJI79761_1" fbc:label="OJI79761_1" />
        <fbc:geneProduct fbc:id="OJI83761_1" fbc:label="OJI83761_1" />
        <fbc:geneProduct fbc:id="OJI79463_1" fbc:label="OJI79463_1" />
        <fbc:geneProduct fbc:id="OJI81466_1" fbc:label="OJI81466_1" />
        <fbc:geneProduct fbc:id="OJI89143_1" fbc:label="OJI89143_1" />
        <fbc:geneProduct fbc:id="OJI91435_1" fbc:label="OJI91435_1" />
        <fbc:geneProduct fbc:id="OJI89703_1" fbc:label="OJI89703_1" />
        <fbc:geneProduct fbc:id="OJI83442_1" fbc:label="OJI83442_1" />
        <fbc:geneProduct fbc:id="OJI88006_1" fbc:label="OJI88006_1" />
        <fbc:geneProduct fbc:id="OJI90685_1" fbc:label="OJI90685_1" />
        <fbc:geneProduct fbc:id="OJI89998_1" fbc:label="OJI89998_1" />
        <fbc:geneProduct fbc:id="OJI81218_1" fbc:label="OJI81218_1" />
        <fbc:geneProduct fbc:id="OJI79538_1" fbc:label="OJI79538_1" />
        <fbc:geneProduct fbc:id="OJI80188_1" fbc:label="OJI80188_1" />
        <fbc:geneProduct fbc:id="OJI87405_1" fbc:label="OJI87405_1" />
        <fbc:geneProduct fbc:id="OJI83631_1" fbc:label="OJI83631_1" />
        <fbc:geneProduct fbc:id="OJI91198_1" fbc:label="OJI91198_1" />
        <fbc:geneProduct fbc:id="OJI90790_1" fbc:label="OJI90790_1" />
        <fbc:geneProduct fbc:id="OJI84123_1" fbc:label="OJI84123_1" />
        <fbc:geneProduct fbc:id="OJI88707_1" fbc:label="OJI88707_1" />
        <fbc:geneProduct fbc:id="OJI86683_1" fbc:label="OJI86683_1" />
        <fbc:geneProduct fbc:id="OJI81224_1" fbc:label="OJI81224_1" />
        <fbc:geneProduct fbc:id="OJI87135_1" fbc:label="OJI87135_1" />
        <fbc:geneProduct fbc:id="OJI87336_1" fbc:label="OJI87336_1" />
        <fbc:geneProduct fbc:id="OJI90290_1" fbc:label="OJI90290_1" />
        <fbc:geneProduct fbc:id="OJI84872_1" fbc:label="OJI84872_1" />
        <fbc:geneProduct fbc:id="OJI90991_1" fbc:label="OJI90991_1" />
        <fbc:geneProduct fbc:id="OJI87348_1" fbc:label="OJI87348_1" />
        <fbc:geneProduct fbc:id="OJI88287_1" fbc:label="OJI88287_1" />
        <fbc:geneProduct fbc:id="OJI87674_1" fbc:label="OJI87674_1" />
        <fbc:geneProduct fbc:id="OJI82024_1" fbc:label="OJI82024_1" />
        <fbc:geneProduct fbc:id="OJI87622_1" fbc:label="OJI87622_1" />
        <fbc:geneProduct fbc:id="OJI87401_1" fbc:label="OJI87401_1" />
        <fbc:geneProduct fbc:id="OJI87290_1" fbc:label="OJI87290_1" />
        <fbc:geneProduct fbc:id="OJI87936_1" fbc:label="OJI87936_1" />
        <fbc:geneProduct fbc:id="OJI89639_1" fbc:label="OJI89639_1" />
        <fbc:geneProduct fbc:id="OJI80459_1" fbc:label="OJI80459_1" />
        <fbc:geneProduct fbc:id="OJI85028_1" fbc:label="OJI85028_1" />
        <fbc:geneProduct fbc:id="OJI85330_1" fbc:label="OJI85330_1" />
        <fbc:geneProduct fbc:id="OJI80002_1" fbc:label="OJI80002_1" />
        <fbc:geneProduct fbc:id="OJI85581_1" fbc:label="OJI85581_1" />
        <fbc:geneProduct fbc:id="OJI82130_1" fbc:label="OJI82130_1" />
        <fbc:geneProduct fbc:id="OJI80771_1" fbc:label="OJI80771_1" />
        <fbc:geneProduct fbc:id="OJI81381_1" fbc:label="OJI81381_1" />
        <fbc:geneProduct fbc:id="OJI89825_1" fbc:label="OJI89825_1" />
        <fbc:geneProduct fbc:id="OJI88045_1" fbc:label="OJI88045_1" />
        <fbc:geneProduct fbc:id="OJI88071_1" fbc:label="OJI88071_1" />
        <fbc:geneProduct fbc:id="OJI84890_1" fbc:label="OJI84890_1" />
        <fbc:geneProduct fbc:id="OJI84573_1" fbc:label="OJI84573_1" />
        <fbc:geneProduct fbc:id="OJI82751_1" fbc:label="OJI82751_1" />
        <fbc:geneProduct fbc:id="OJI87761_1" fbc:label="OJI87761_1" />
        <fbc:geneProduct fbc:id="OJI83053_1" fbc:label="OJI83053_1" />
        <fbc:geneProduct fbc:id="OJI81502_1" fbc:label="OJI81502_1" />
        <fbc:geneProduct fbc:id="OJI79559_1" fbc:label="OJI79559_1" />
        <fbc:geneProduct fbc:id="OJI89734_1" fbc:label="OJI89734_1" />
        <fbc:geneProduct fbc:id="OJI86526_1" fbc:label="OJI86526_1" />
        <fbc:geneProduct fbc:id="OJI80509_1" fbc:label="OJI80509_1" />
        <fbc:geneProduct fbc:id="OJI90663_1" fbc:label="OJI90663_1" />
        <fbc:geneProduct fbc:id="OJI90985_1" fbc:label="OJI90985_1" />
        <fbc:geneProduct fbc:id="OJI88684_1" fbc:label="OJI88684_1" />
        <fbc:geneProduct fbc:id="OJI84548_1" fbc:label="OJI84548_1" />
        <fbc:geneProduct fbc:id="OJI81631_1" fbc:label="OJI81631_1" />
        <fbc:geneProduct fbc:id="OJI89426_1" fbc:label="OJI89426_1" />
        <fbc:geneProduct fbc:id="OJI80504_1" fbc:label="OJI80504_1" />
        <fbc:geneProduct fbc:id="OJI86819_1" fbc:label="OJI86819_1" />
        <fbc:geneProduct fbc:id="OJI82808_1" fbc:label="OJI82808_1" />
        <fbc:geneProduct fbc:id="OJI87414_1" fbc:label="OJI87414_1" />
        <fbc:geneProduct fbc:id="OJI80096_1" fbc:label="OJI80096_1" />
        <fbc:geneProduct fbc:id="OJI88518_1" fbc:label="OJI88518_1" />
        <fbc:geneProduct fbc:id="OJI79802_1" fbc:label="OJI79802_1" />
        <fbc:geneProduct fbc:id="OJI81716_1" fbc:label="OJI81716_1" />
        <fbc:geneProduct fbc:id="OJI86634_1" fbc:label="OJI86634_1" />
        <fbc:geneProduct fbc:id="OJI84007_1" fbc:label="OJI84007_1" />
        <fbc:geneProduct fbc:id="OJI81832_1" fbc:label="OJI81832_1" />
        <fbc:geneProduct fbc:id="OJI81726_1" fbc:label="OJI81726_1" />
        <fbc:geneProduct fbc:id="OJI87820_1" fbc:label="OJI87820_1" />
        <fbc:geneProduct fbc:id="OJI80928_1" fbc:label="OJI80928_1" />
        <fbc:geneProduct fbc:id="OJI86425_1" fbc:label="OJI86425_1" />
        <fbc:geneProduct fbc:id="OJI80525_1" fbc:label="OJI80525_1" />
        <fbc:geneProduct fbc:id="OJI91356_1" fbc:label="OJI91356_1" />
        <fbc:geneProduct fbc:id="OJI87276_1" fbc:label="OJI87276_1" />
        <fbc:geneProduct fbc:id="OJI91575_1" fbc:label="OJI91575_1" />
        <fbc:geneProduct fbc:id="OJI88547_1" fbc:label="OJI88547_1" />
        <fbc:geneProduct fbc:id="OJI88573_1" fbc:label="OJI88573_1" />
        <fbc:geneProduct fbc:id="OJI87795_1" fbc:label="OJI87795_1" />
        <fbc:geneProduct fbc:id="OJI87827_1" fbc:label="OJI87827_1" />
        <fbc:geneProduct fbc:id="OJI88915_1" fbc:label="OJI88915_1" />
        <fbc:geneProduct fbc:id="OJI88795_1" fbc:label="OJI88795_1" />
        <fbc:geneProduct fbc:id="OJI83745_1" fbc:label="OJI83745_1" />
        <fbc:geneProduct fbc:id="OJI82413_1" fbc:label="OJI82413_1" />
        <fbc:geneProduct fbc:id="OJI80750_1" fbc:label="OJI80750_1" />
        <fbc:geneProduct fbc:id="OJI84761_1" fbc:label="OJI84761_1" />
        <fbc:geneProduct fbc:id="OJI91279_1" fbc:label="OJI91279_1" />
        <fbc:geneProduct fbc:id="OJI87241_1" fbc:label="OJI87241_1" />
        <fbc:geneProduct fbc:id="OJI90982_1" fbc:label="OJI90982_1" />
        <fbc:geneProduct fbc:id="OJI87081_1" fbc:label="OJI87081_1" />
        <fbc:geneProduct fbc:id="OJI91278_1" fbc:label="OJI91278_1" />
        <fbc:geneProduct fbc:id="OJI84553_1" fbc:label="OJI84553_1" />
        <fbc:geneProduct fbc:id="OJI87197_1" fbc:label="OJI87197_1" />
        <fbc:geneProduct fbc:id="OJI84056_1" fbc:label="OJI84056_1" />
        <fbc:geneProduct fbc:id="OJI79355_1" fbc:label="OJI79355_1" />
        <fbc:geneProduct fbc:id="OJI90740_1" fbc:label="OJI90740_1" />
        <fbc:geneProduct fbc:id="OJI80273_1" fbc:label="OJI80273_1" />
        <fbc:geneProduct fbc:id="OJI86557_1" fbc:label="OJI86557_1" />
        <fbc:geneProduct fbc:id="OJI83536_1" fbc:label="OJI83536_1" />
        <fbc:geneProduct fbc:id="OJI86848_1" fbc:label="OJI86848_1" />
        <fbc:geneProduct fbc:id="OJI83383_1" fbc:label="OJI83383_1" />
        <fbc:geneProduct fbc:id="OJI83130_1" fbc:label="OJI83130_1" />
        <fbc:geneProduct fbc:id="OJI79519_1" fbc:label="OJI79519_1" />
        <fbc:geneProduct fbc:id="OJI89573_1" fbc:label="OJI89573_1" />
        <fbc:geneProduct fbc:id="OJI81272_1" fbc:label="OJI81272_1" />
        <fbc:geneProduct fbc:id="OJI81931_1" fbc:label="OJI81931_1" />
        <fbc:geneProduct fbc:id="OJI86806_1" fbc:label="OJI86806_1" />
        <fbc:geneProduct fbc:id="OJI86048_1" fbc:label="OJI86048_1" />
        <fbc:geneProduct fbc:id="OJI87687_1" fbc:label="OJI87687_1" />
        <fbc:geneProduct fbc:id="OJI85940_1" fbc:label="OJI85940_1" />
        <fbc:geneProduct fbc:id="OJI79568_1" fbc:label="OJI79568_1" />
        <fbc:geneProduct fbc:id="OJI83029_1" fbc:label="OJI83029_1" />
        <fbc:geneProduct fbc:id="OJI89076_1" fbc:label="OJI89076_1" />
        <fbc:geneProduct fbc:id="OJI82964_1" fbc:label="OJI82964_1" />
        <fbc:geneProduct fbc:id="OJI88390_1" fbc:label="OJI88390_1" />
        <fbc:geneProduct fbc:id="OJI80118_1" fbc:label="OJI80118_1" />
        <fbc:geneProduct fbc:id="OJI90731_1" fbc:label="OJI90731_1" />
        <fbc:geneProduct fbc:id="OJI85956_1" fbc:label="OJI85956_1" />
        <fbc:geneProduct fbc:id="OJI85005_1" fbc:label="OJI85005_1" />
        <fbc:geneProduct fbc:id="OJI84748_1" fbc:label="OJI84748_1" />
        <fbc:geneProduct fbc:id="OJI82399_1" fbc:label="OJI82399_1" />
        <fbc:geneProduct fbc:id="OJI79629_1" fbc:label="OJI79629_1" />
        <fbc:geneProduct fbc:id="OJI81615_1" fbc:label="OJI81615_1" />
        <fbc:geneProduct fbc:id="OJI79363_1" fbc:label="OJI79363_1" />
        <fbc:geneProduct fbc:id="OJI81351_1" fbc:label="OJI81351_1" />
        <fbc:geneProduct fbc:id="OJI84920_1" fbc:label="OJI84920_1" />
        <fbc:geneProduct fbc:id="OJI91590_1" fbc:label="OJI91590_1" />
        <fbc:geneProduct fbc:id="OJI85893_1" fbc:label="OJI85893_1" />
        <fbc:geneProduct fbc:id="OJI83265_1" fbc:label="OJI83265_1" />
        <fbc:geneProduct fbc:id="OJI81187_1" fbc:label="OJI81187_1" />
        <fbc:geneProduct fbc:id="OJI87931_1" fbc:label="OJI87931_1" />
        <fbc:geneProduct fbc:id="OJI79439_1" fbc:label="OJI79439_1" />
        <fbc:geneProduct fbc:id="OJI84430_1" fbc:label="OJI84430_1" />
        <fbc:geneProduct fbc:id="OJI87834_1" fbc:label="OJI87834_1" />
        <fbc:geneProduct fbc:id="OJI82099_1" fbc:label="OJI82099_1" />
        <fbc:geneProduct fbc:id="OJI88548_1" fbc:label="OJI88548_1" />
        <fbc:geneProduct fbc:id="OJI82548_1" fbc:label="OJI82548_1" />
        <fbc:geneProduct fbc:id="OJI85688_1" fbc:label="OJI85688_1" />
        <fbc:geneProduct fbc:id="OJI88452_1" fbc:label="OJI88452_1" />
        <fbc:geneProduct fbc:id="OJI84750_1" fbc:label="OJI84750_1" />
        <fbc:geneProduct fbc:id="OJI81590_1" fbc:label="OJI81590_1" />
        <fbc:geneProduct fbc:id="OJI85873_1" fbc:label="OJI85873_1" />
        <fbc:geneProduct fbc:id="OJI83900_1" fbc:label="OJI83900_1" />
        <fbc:geneProduct fbc:id="OJI88533_1" fbc:label="OJI88533_1" />
        <fbc:geneProduct fbc:id="OJI86058_1" fbc:label="OJI86058_1" />
        <fbc:geneProduct fbc:id="OJI83626_1" fbc:label="OJI83626_1" />
        <fbc:geneProduct fbc:id="OJI88073_1" fbc:label="OJI88073_1" />
        <fbc:geneProduct fbc:id="OJI79515_1" fbc:label="OJI79515_1" />
        <fbc:geneProduct fbc:id="OJI87318_1" fbc:label="OJI87318_1" />
        <fbc:geneProduct fbc:id="OJI87866_1" fbc:label="OJI87866_1" />
        <fbc:geneProduct fbc:id="OJI81980_1" fbc:label="OJI81980_1" />
        <fbc:geneProduct fbc:id="OJI89019_1" fbc:label="OJI89019_1" />
        <fbc:geneProduct fbc:id="OJI80134_1" fbc:label="OJI80134_1" />
        <fbc:geneProduct fbc:id="OJI81207_1" fbc:label="OJI81207_1" />
        <fbc:geneProduct fbc:id="OJI88170_1" fbc:label="OJI88170_1" />
        <fbc:geneProduct fbc:id="OJI88736_1" fbc:label="OJI88736_1" />
        <fbc:geneProduct fbc:id="OJI89935_1" fbc:label="OJI89935_1" />
        <fbc:geneProduct fbc:id="OJI82791_1" fbc:label="OJI82791_1" />
        <fbc:geneProduct fbc:id="OJI82982_1" fbc:label="OJI82982_1" />
        <fbc:geneProduct fbc:id="OJI87897_1" fbc:label="OJI87897_1" />
        <fbc:geneProduct fbc:id="OJI88007_1" fbc:label="OJI88007_1" />
        <fbc:geneProduct fbc:id="OJI90476_1" fbc:label="OJI90476_1" />
        <fbc:geneProduct fbc:id="OJI79452_1" fbc:label="OJI79452_1" />
        <fbc:geneProduct fbc:id="OJI85229_1" fbc:label="OJI85229_1" />
        <fbc:geneProduct fbc:id="OJI89859_1" fbc:label="OJI89859_1" />
        <fbc:geneProduct fbc:id="OJI83381_1" fbc:label="OJI83381_1" />
        <fbc:geneProduct fbc:id="OJI88927_1" fbc:label="OJI88927_1" />
        <fbc:geneProduct fbc:id="OJI89139_1" fbc:label="OJI89139_1" />
        <fbc:geneProduct fbc:id="OJI87605_1" fbc:label="OJI87605_1" />
        <fbc:geneProduct fbc:id="OJI83305_1" fbc:label="OJI83305_1" />
        <fbc:geneProduct fbc:id="OJI90404_1" fbc:label="OJI90404_1" />
        <fbc:geneProduct fbc:id="OJI87744_1" fbc:label="OJI87744_1" />
        <fbc:geneProduct fbc:id="OJI80530_1" fbc:label="OJI80530_1" />
        <fbc:geneProduct fbc:id="OJI80367_1" fbc:label="OJI80367_1" />
        <fbc:geneProduct fbc:id="OJI80932_1" fbc:label="OJI80932_1" />
        <fbc:geneProduct fbc:id="OJI84858_1" fbc:label="OJI84858_1" />
        <fbc:geneProduct fbc:id="OJI80760_1" fbc:label="OJI80760_1" />
        <fbc:geneProduct fbc:id="OJI79657_1" fbc:label="OJI79657_1" />
        <fbc:geneProduct fbc:id="OJI82052_1" fbc:label="OJI82052_1" />
        <fbc:geneProduct fbc:id="OJI82448_1" fbc:label="OJI82448_1" />
        <fbc:geneProduct fbc:id="OJI90064_1" fbc:label="OJI90064_1" />
        <fbc:geneProduct fbc:id="OJI85979_1" fbc:label="OJI85979_1" />
        <fbc:geneProduct fbc:id="OJI89396_1" fbc:label="OJI89396_1" />
        <fbc:geneProduct fbc:id="OJI80425_1" fbc:label="OJI80425_1" />
        <fbc:geneProduct fbc:id="OJI79356_1" fbc:label="OJI79356_1" />
        <fbc:geneProduct fbc:id="OJI89090_1" fbc:label="OJI89090_1" />
        <fbc:geneProduct fbc:id="OJI79678_1" fbc:label="OJI79678_1" />
        <fbc:geneProduct fbc:id="OJI89512_1" fbc:label="OJI89512_1" />
        <fbc:geneProduct fbc:id="OJI84692_1" fbc:label="OJI84692_1" />
        <fbc:geneProduct fbc:id="OJI89354_1" fbc:label="OJI89354_1" />
        <fbc:geneProduct fbc:id="OJI84368_1" fbc:label="OJI84368_1" />
        <fbc:geneProduct fbc:id="OJI89035_1" fbc:label="OJI89035_1" />
        <fbc:geneProduct fbc:id="OJI82837_1" fbc:label="OJI82837_1" />
        <fbc:geneProduct fbc:id="OJI80755_1" fbc:label="OJI80755_1" />
        <fbc:geneProduct fbc:id="OJI82767_1" fbc:label="OJI82767_1" />
        <fbc:geneProduct fbc:id="OJI90683_1" fbc:label="OJI90683_1" />
        <fbc:geneProduct fbc:id="OJI85424_1" fbc:label="OJI85424_1" />
        <fbc:geneProduct fbc:id="OJI88088_1" fbc:label="OJI88088_1" />
        <fbc:geneProduct fbc:id="OJI89121_1" fbc:label="OJI89121_1" />
        <fbc:geneProduct fbc:id="OJI91293_1" fbc:label="OJI91293_1" />
        <fbc:geneProduct fbc:id="OJI82025_1" fbc:label="OJI82025_1" />
        <fbc:geneProduct fbc:id="OJI89762_1" fbc:label="OJI89762_1" />
        <fbc:geneProduct fbc:id="OJI81724_1" fbc:label="OJI81724_1" />
        <fbc:geneProduct fbc:id="OJI85985_1" fbc:label="OJI85985_1" />
        <fbc:geneProduct fbc:id="OJI83777_1" fbc:label="OJI83777_1" />
        <fbc:geneProduct fbc:id="OJI90606_1" fbc:label="OJI90606_1" />
        <fbc:geneProduct fbc:id="OJI89216_1" fbc:label="OJI89216_1" />
        <fbc:geneProduct fbc:id="OJI87685_1" fbc:label="OJI87685_1" />
        <fbc:geneProduct fbc:id="OJI89152_1" fbc:label="OJI89152_1" />
        <fbc:geneProduct fbc:id="OJI91515_1" fbc:label="OJI91515_1" />
        <fbc:geneProduct fbc:id="OJI79373_1" fbc:label="OJI79373_1" />
        <fbc:geneProduct fbc:id="OJI82177_1" fbc:label="OJI82177_1" />
        <fbc:geneProduct fbc:id="OJI84387_1" fbc:label="OJI84387_1" />
        <fbc:geneProduct fbc:id="OJI90137_1" fbc:label="OJI90137_1" />
        <fbc:geneProduct fbc:id="OJI88376_1" fbc:label="OJI88376_1" />
        <fbc:geneProduct fbc:id="OJI84090_1" fbc:label="OJI84090_1" />
        <fbc:geneProduct fbc:id="OJI88161_1" fbc:label="OJI88161_1" />
        <fbc:geneProduct fbc:id="OJI84318_1" fbc:label="OJI84318_1" />
        <fbc:geneProduct fbc:id="OJI88459_1" fbc:label="OJI88459_1" />
        <fbc:geneProduct fbc:id="OJI87738_1" fbc:label="OJI87738_1" />
        <fbc:geneProduct fbc:id="OJI81222_1" fbc:label="OJI81222_1" />
        <fbc:geneProduct fbc:id="OJI79845_1" fbc:label="OJI79845_1" />
        <fbc:geneProduct fbc:id="OJI86200_1" fbc:label="OJI86200_1" />
        <fbc:geneProduct fbc:id="OJI83537_1" fbc:label="OJI83537_1" />
        <fbc:geneProduct fbc:id="OJI84474_1" fbc:label="OJI84474_1" />
        <fbc:geneProduct fbc:id="OJI90281_1" fbc:label="OJI90281_1" />
        <fbc:geneProduct fbc:id="OJI83490_1" fbc:label="OJI83490_1" />
        <fbc:geneProduct fbc:id="OJI87092_1" fbc:label="OJI87092_1" />
        <fbc:geneProduct fbc:id="OJI82030_1" fbc:label="OJI82030_1" />
        <fbc:geneProduct fbc:id="OJI89184_1" fbc:label="OJI89184_1" />
        <fbc:geneProduct fbc:id="OJI82768_1" fbc:label="OJI82768_1" />
        <fbc:geneProduct fbc:id="OJI87582_1" fbc:label="OJI87582_1" />
        <fbc:geneProduct fbc:id="OJI81450_1" fbc:label="OJI81450_1" />
        <fbc:geneProduct fbc:id="OJI88374_1" fbc:label="OJI88374_1" />
        <fbc:geneProduct fbc:id="OJI80555_1" fbc:label="OJI80555_1" />
        <fbc:geneProduct fbc:id="OJI87768_1" fbc:label="OJI87768_1" />
        <fbc:geneProduct fbc:id="OJI83697_1" fbc:label="OJI83697_1" />
        <fbc:geneProduct fbc:id="OJI88391_1" fbc:label="OJI88391_1" />
        <fbc:geneProduct fbc:id="OJI85040_1" fbc:label="OJI85040_1" />
        <fbc:geneProduct fbc:id="OJI83694_1" fbc:label="OJI83694_1" />
        <fbc:geneProduct fbc:id="OJI85009_1" fbc:label="OJI85009_1" />
        <fbc:geneProduct fbc:id="OJI85176_1" fbc:label="OJI85176_1" />
        <fbc:geneProduct fbc:id="OJI81622_1" fbc:label="OJI81622_1" />
        <fbc:geneProduct fbc:id="OJI88192_1" fbc:label="OJI88192_1" />
        <fbc:geneProduct fbc:id="OJI87811_1" fbc:label="OJI87811_1" />
        <fbc:geneProduct fbc:id="OJI89705_1" fbc:label="OJI89705_1" />
        <fbc:geneProduct fbc:id="OJI88075_1" fbc:label="OJI88075_1" />
        <fbc:geneProduct fbc:id="OJI88675_1" fbc:label="OJI88675_1" />
        <fbc:geneProduct fbc:id="OJI90427_1" fbc:label="OJI90427_1" />
        <fbc:geneProduct fbc:id="OJI88109_1" fbc:label="OJI88109_1" />
        <fbc:geneProduct fbc:id="OJI82802_1" fbc:label="OJI82802_1" />
        <fbc:geneProduct fbc:id="OJI82475_1" fbc:label="OJI82475_1" />
        <fbc:geneProduct fbc:id="OJI80543_1" fbc:label="OJI80543_1" />
        <fbc:geneProduct fbc:id="OJI83526_1" fbc:label="OJI83526_1" />
        <fbc:geneProduct fbc:id="OJI89937_1" fbc:label="OJI89937_1" />
        <fbc:geneProduct fbc:id="OJI88039_1" fbc:label="OJI88039_1" />
        <fbc:geneProduct fbc:id="OJI81030_1" fbc:label="OJI81030_1" />
        <fbc:geneProduct fbc:id="OJI83590_1" fbc:label="OJI83590_1" />
        <fbc:geneProduct fbc:id="OJI84774_1" fbc:label="OJI84774_1" />
        <fbc:geneProduct fbc:id="OJI82872_1" fbc:label="OJI82872_1" />
        <fbc:geneProduct fbc:id="OJI85228_1" fbc:label="OJI85228_1" />
        <fbc:geneProduct fbc:id="OJI84181_1" fbc:label="OJI84181_1" />
        <fbc:geneProduct fbc:id="OJI86824_1" fbc:label="OJI86824_1" />
        <fbc:geneProduct fbc:id="OJI84838_1" fbc:label="OJI84838_1" />
        <fbc:geneProduct fbc:id="OJI84970_1" fbc:label="OJI84970_1" />
        <fbc:geneProduct fbc:id="OJI82188_1" fbc:label="OJI82188_1" />
        <fbc:geneProduct fbc:id="OJI80462_1" fbc:label="OJI80462_1" />
        <fbc:geneProduct fbc:id="OJI79696_1" fbc:label="OJI79696_1" />
        <fbc:geneProduct fbc:id="OJI83025_1" fbc:label="OJI83025_1" />
        <fbc:geneProduct fbc:id="OJI84663_1" fbc:label="OJI84663_1" />
        <fbc:geneProduct fbc:id="OJI83300_1" fbc:label="OJI83300_1" />
        <fbc:geneProduct fbc:id="OJI84681_1" fbc:label="OJI84681_1" />
        <fbc:geneProduct fbc:id="OJI83134_1" fbc:label="OJI83134_1" />
        <fbc:geneProduct fbc:id="OJI83914_1" fbc:label="OJI83914_1" />
        <fbc:geneProduct fbc:id="OJI85053_1" fbc:label="OJI85053_1" />
        <fbc:geneProduct fbc:id="OJI84520_1" fbc:label="OJI84520_1" />
        <fbc:geneProduct fbc:id="OJI87118_1" fbc:label="OJI87118_1" />
        <fbc:geneProduct fbc:id="OJI85993_1" fbc:label="OJI85993_1" />
        <fbc:geneProduct fbc:id="OJI81814_1" fbc:label="OJI81814_1" />
        <fbc:geneProduct fbc:id="OJI85468_1" fbc:label="OJI85468_1" />
        <fbc:geneProduct fbc:id="OJI83937_1" fbc:label="OJI83937_1" />
        <fbc:geneProduct fbc:id="OJI89072_1" fbc:label="OJI89072_1" />
        <fbc:geneProduct fbc:id="OJI90571_1" fbc:label="OJI90571_1" />
        <fbc:geneProduct fbc:id="OJI87802_1" fbc:label="OJI87802_1" />
        <fbc:geneProduct fbc:id="OJI81396_1" fbc:label="OJI81396_1" />
        <fbc:geneProduct fbc:id="OJI87228_1" fbc:label="OJI87228_1" />
        <fbc:geneProduct fbc:id="OJI90364_1" fbc:label="OJI90364_1" />
        <fbc:geneProduct fbc:id="OJI85471_1" fbc:label="OJI85471_1" />
        <fbc:geneProduct fbc:id="OJI90743_1" fbc:label="OJI90743_1" />
        <fbc:geneProduct fbc:id="OJI83148_1" fbc:label="OJI83148_1" />
        <fbc:geneProduct fbc:id="OJI84955_1" fbc:label="OJI84955_1" />
        <fbc:geneProduct fbc:id="OJI88527_1" fbc:label="OJI88527_1" />
        <fbc:geneProduct fbc:id="OJI81383_1" fbc:label="OJI81383_1" />
        <fbc:geneProduct fbc:id="OJI82881_1" fbc:label="OJI82881_1" />
        <fbc:geneProduct fbc:id="OJI82221_1" fbc:label="OJI82221_1" />
        <fbc:geneProduct fbc:id="OJI85578_1" fbc:label="OJI85578_1" />
        <fbc:geneProduct fbc:id="OJI83249_1" fbc:label="OJI83249_1" />
        <fbc:geneProduct fbc:id="OJI79585_1" fbc:label="OJI79585_1" />
        <fbc:geneProduct fbc:id="OJI86469_1" fbc:label="OJI86469_1" />
        <fbc:geneProduct fbc:id="OJI91114_1" fbc:label="OJI91114_1" />
        <fbc:geneProduct fbc:id="OJI82245_1" fbc:label="OJI82245_1" />
        <fbc:geneProduct fbc:id="OJI86822_1" fbc:label="OJI86822_1" />
        <fbc:geneProduct fbc:id="OJI85344_1" fbc:label="OJI85344_1" />
        <fbc:geneProduct fbc:id="OJI83325_1" fbc:label="OJI83325_1" />
        <fbc:geneProduct fbc:id="OJI84877_1" fbc:label="OJI84877_1" />
        <fbc:geneProduct fbc:id="OJI79672_1" fbc:label="OJI79672_1" />
        <fbc:geneProduct fbc:id="OJI82129_1" fbc:label="OJI82129_1" />
        <fbc:geneProduct fbc:id="OJI82134_1" fbc:label="OJI82134_1" />
        <fbc:geneProduct fbc:id="OJI80556_1" fbc:label="OJI80556_1" />
        <fbc:geneProduct fbc:id="OJI89724_1" fbc:label="OJI89724_1" />
        <fbc:geneProduct fbc:id="OJI88720_1" fbc:label="OJI88720_1" />
        <fbc:geneProduct fbc:id="OJI83150_1" fbc:label="OJI83150_1" />
        <fbc:geneProduct fbc:id="OJI79873_1" fbc:label="OJI79873_1" />
        <fbc:geneProduct fbc:id="OJI81211_1" fbc:label="OJI81211_1" />
        <fbc:geneProduct fbc:id="OJI86997_1" fbc:label="OJI86997_1" />
        <fbc:geneProduct fbc:id="OJI84089_1" fbc:label="OJI84089_1" />
        <fbc:geneProduct fbc:id="OJI87080_1" fbc:label="OJI87080_1" />
        <fbc:geneProduct fbc:id="OJI88585_1" fbc:label="OJI88585_1" />
        <fbc:geneProduct fbc:id="OJI85835_1" fbc:label="OJI85835_1" />
        <fbc:geneProduct fbc:id="OJI91113_1" fbc:label="OJI91113_1" />
        <fbc:geneProduct fbc:id="OJI81426_1" fbc:label="OJI81426_1" />
        <fbc:geneProduct fbc:id="OJI85673_1" fbc:label="OJI85673_1" />
        <fbc:geneProduct fbc:id="OJI91258_1" fbc:label="OJI91258_1" />
        <fbc:geneProduct fbc:id="OJI83936_1" fbc:label="OJI83936_1" />
        <fbc:geneProduct fbc:id="OJI80023_1" fbc:label="OJI80023_1" />
        <fbc:geneProduct fbc:id="OJI86462_1" fbc:label="OJI86462_1" />
        <fbc:geneProduct fbc:id="OJI86438_1" fbc:label="OJI86438_1" />
        <fbc:geneProduct fbc:id="OJI90432_1" fbc:label="OJI90432_1" />
        <fbc:geneProduct fbc:id="OJI81081_1" fbc:label="OJI81081_1" />
        <fbc:geneProduct fbc:id="OJI87141_1" fbc:label="OJI87141_1" />
        <fbc:geneProduct fbc:id="OJI87041_1" fbc:label="OJI87041_1" />
        <fbc:geneProduct fbc:id="OJI90817_1" fbc:label="OJI90817_1" />
        <fbc:geneProduct fbc:id="OJI88647_1" fbc:label="OJI88647_1" />
        <fbc:geneProduct fbc:id="OJI90211_1" fbc:label="OJI90211_1" />
        <fbc:geneProduct fbc:id="OJI82624_1" fbc:label="OJI82624_1" />
        <fbc:geneProduct fbc:id="OJI88179_1" fbc:label="OJI88179_1" />
        <fbc:geneProduct fbc:id="OJI86400_1" fbc:label="OJI86400_1" />
        <fbc:geneProduct fbc:id="OJI83471_1" fbc:label="OJI83471_1" />
        <fbc:geneProduct fbc:id="OJI87030_1" fbc:label="OJI87030_1" />
        <fbc:geneProduct fbc:id="OJI87918_1" fbc:label="OJI87918_1" />
        <fbc:geneProduct fbc:id="OJI86416_1" fbc:label="OJI86416_1" />
        <fbc:geneProduct fbc:id="OJI81144_1" fbc:label="OJI81144_1" />
        <fbc:geneProduct fbc:id="OJI89519_1" fbc:label="OJI89519_1" />
        <fbc:geneProduct fbc:id="OJI89518_1" fbc:label="OJI89518_1" />
        <fbc:geneProduct fbc:id="OJI86129_1" fbc:label="OJI86129_1" />
        <fbc:geneProduct fbc:id="OJI86917_1" fbc:label="OJI86917_1" />
        <fbc:geneProduct fbc:id="OJI79969_1" fbc:label="OJI79969_1" />
        <fbc:geneProduct fbc:id="OJI83041_1" fbc:label="OJI83041_1" />
        <fbc:geneProduct fbc:id="OJI88312_1" fbc:label="OJI88312_1" />
        <fbc:geneProduct fbc:id="OJI86103_1" fbc:label="OJI86103_1" />
        <fbc:geneProduct fbc:id="OJI87008_1" fbc:label="OJI87008_1" />
        <fbc:geneProduct fbc:id="OJI90784_1" fbc:label="OJI90784_1" />
        <fbc:geneProduct fbc:id="OJI86877_1" fbc:label="OJI86877_1" />
        <fbc:geneProduct fbc:id="OJI89525_1" fbc:label="OJI89525_1" />
        <fbc:geneProduct fbc:id="OJI81495_1" fbc:label="OJI81495_1" />
        <fbc:geneProduct fbc:id="OJI82617_1" fbc:label="OJI82617_1" />
        <fbc:geneProduct fbc:id="OJI81456_1" fbc:label="OJI81456_1" />
        <fbc:geneProduct fbc:id="OJI88081_1" fbc:label="OJI88081_1" />
        <fbc:geneProduct fbc:id="OJI82185_1" fbc:label="OJI82185_1" />
        <fbc:geneProduct fbc:id="OJI90147_1" fbc:label="OJI90147_1" />
        <fbc:geneProduct fbc:id="OJI86240_1" fbc:label="OJI86240_1" />
        <fbc:geneProduct fbc:id="OJI88709_1" fbc:label="OJI88709_1" />
        <fbc:geneProduct fbc:id="OJI90762_1" fbc:label="OJI90762_1" />
        <fbc:geneProduct fbc:id="OJI80210_1" fbc:label="OJI80210_1" />
        <fbc:geneProduct fbc:id="OJI81135_1" fbc:label="OJI81135_1" />
        <fbc:geneProduct fbc:id="OJI85450_1" fbc:label="OJI85450_1" />
        <fbc:geneProduct fbc:id="OJI84219_1" fbc:label="OJI84219_1" />
        <fbc:geneProduct fbc:id="OJI79542_1" fbc:label="OJI79542_1" />
        <fbc:geneProduct fbc:id="OJI81986_1" fbc:label="OJI81986_1" />
        <fbc:geneProduct fbc:id="OJI85350_1" fbc:label="OJI85350_1" />
        <fbc:geneProduct fbc:id="OJI86983_1" fbc:label="OJI86983_1" />
        <fbc:geneProduct fbc:id="OJI80547_1" fbc:label="OJI80547_1" />
        <fbc:geneProduct fbc:id="OJI84103_1" fbc:label="OJI84103_1" />
        <fbc:geneProduct fbc:id="OJI80918_1" fbc:label="OJI80918_1" />
        <fbc:geneProduct fbc:id="OJI79871_1" fbc:label="OJI79871_1" />
        <fbc:geneProduct fbc:id="OJI83287_1" fbc:label="OJI83287_1" />
        <fbc:geneProduct fbc:id="OJI85161_1" fbc:label="OJI85161_1" />
        <fbc:geneProduct fbc:id="OJI86476_1" fbc:label="OJI86476_1" />
        <fbc:geneProduct fbc:id="OJI82114_1" fbc:label="OJI82114_1" />
        <fbc:geneProduct fbc:id="OJI89843_1" fbc:label="OJI89843_1" />
        <fbc:geneProduct fbc:id="OJI86344_1" fbc:label="OJI86344_1" />
        <fbc:geneProduct fbc:id="OJI85062_1" fbc:label="OJI85062_1" />
        <fbc:geneProduct fbc:id="OJI84993_1" fbc:label="OJI84993_1" />
        <fbc:geneProduct fbc:id="OJI86112_1" fbc:label="OJI86112_1" />
        <fbc:geneProduct fbc:id="OJI85621_1" fbc:label="OJI85621_1" />
        <fbc:geneProduct fbc:id="OJI88091_1" fbc:label="OJI88091_1" />
        <fbc:geneProduct fbc:id="OJI82629_1" fbc:label="OJI82629_1" />
        <fbc:geneProduct fbc:id="OJI83284_1" fbc:label="OJI83284_1" />
        <fbc:geneProduct fbc:id="OJI88701_1" fbc:label="OJI88701_1" />
        <fbc:geneProduct fbc:id="OJI88697_1" fbc:label="OJI88697_1" />
        <fbc:geneProduct fbc:id="OJI84117_1" fbc:label="OJI84117_1" />
        <fbc:geneProduct fbc:id="OJI83286_1" fbc:label="OJI83286_1" />
        <fbc:geneProduct fbc:id="OJI90250_1" fbc:label="OJI90250_1" />
        <fbc:geneProduct fbc:id="OJI85603_1" fbc:label="OJI85603_1" />
        <fbc:geneProduct fbc:id="OJI81588_1" fbc:label="OJI81588_1" />
        <fbc:geneProduct fbc:id="OJI81099_1" fbc:label="OJI81099_1" />
        <fbc:geneProduct fbc:id="OJI90413_1" fbc:label="OJI90413_1" />
        <fbc:geneProduct fbc:id="OJI80564_1" fbc:label="OJI80564_1" />
        <fbc:geneProduct fbc:id="OJI80309_1" fbc:label="OJI80309_1" />
        <fbc:geneProduct fbc:id="OJI79963_1" fbc:label="OJI79963_1" />
        <fbc:geneProduct fbc:id="OJI86450_1" fbc:label="OJI86450_1" />
        <fbc:geneProduct fbc:id="OJI90957_1" fbc:label="OJI90957_1" />
        <fbc:geneProduct fbc:id="OJI91391_1" fbc:label="OJI91391_1" />
        <fbc:geneProduct fbc:id="OJI88745_1" fbc:label="OJI88745_1" />
        <fbc:geneProduct fbc:id="OJI90414_1" fbc:label="OJI90414_1" />
        <fbc:geneProduct fbc:id="OJI83469_1" fbc:label="OJI83469_1" />
        <fbc:geneProduct fbc:id="OJI80964_1" fbc:label="OJI80964_1" />
        <fbc:geneProduct fbc:id="OJI90946_1" fbc:label="OJI90946_1" />
        <fbc:geneProduct fbc:id="OJI90294_1" fbc:label="OJI90294_1" />
        <fbc:geneProduct fbc:id="OJI90854_1" fbc:label="OJI90854_1" />
        <fbc:geneProduct fbc:id="OJI89712_1" fbc:label="OJI89712_1" />
        <fbc:geneProduct fbc:id="OJI82355_1" fbc:label="OJI82355_1" />
        <fbc:geneProduct fbc:id="OJI89105_1" fbc:label="OJI89105_1" />
        <fbc:geneProduct fbc:id="OJI84918_1" fbc:label="OJI84918_1" />
        <fbc:geneProduct fbc:id="OJI88924_1" fbc:label="OJI88924_1" />
        <fbc:geneProduct fbc:id="OJI82176_1" fbc:label="OJI82176_1" />
        <fbc:geneProduct fbc:id="OJI83833_1" fbc:label="OJI83833_1" />
        <fbc:geneProduct fbc:id="OJI87392_1" fbc:label="OJI87392_1" />
        <fbc:geneProduct fbc:id="OJI87843_1" fbc:label="OJI87843_1" />
        <fbc:geneProduct fbc:id="OJI90680_1" fbc:label="OJI90680_1" />
        <fbc:geneProduct fbc:id="OJI84517_1" fbc:label="OJI84517_1" />
        <fbc:geneProduct fbc:id="OJI79849_1" fbc:label="OJI79849_1" />
        <fbc:geneProduct fbc:id="OJI88315_1" fbc:label="OJI88315_1" />
        <fbc:geneProduct fbc:id="OJI88688_1" fbc:label="OJI88688_1" />
        <fbc:geneProduct fbc:id="OJI80000_1" fbc:label="OJI80000_1" />
        <fbc:geneProduct fbc:id="OJI88240_1" fbc:label="OJI88240_1" />
        <fbc:geneProduct fbc:id="OJI86229_1" fbc:label="OJI86229_1" />
        <fbc:geneProduct fbc:id="OJI80784_1" fbc:label="OJI80784_1" />
        <fbc:geneProduct fbc:id="OJI91057_1" fbc:label="OJI91057_1" />
        <fbc:geneProduct fbc:id="OJI90643_1" fbc:label="OJI90643_1" />
        <fbc:geneProduct fbc:id="OJI87063_1" fbc:label="OJI87063_1" />
        <fbc:geneProduct fbc:id="OJI90799_1" fbc:label="OJI90799_1" />
        <fbc:geneProduct fbc:id="OJI85891_1" fbc:label="OJI85891_1" />
        <fbc:geneProduct fbc:id="OJI80155_1" fbc:label="OJI80155_1" />
        <fbc:geneProduct fbc:id="OJI85534_1" fbc:label="OJI85534_1" />
        <fbc:geneProduct fbc:id="OJI89201_1" fbc:label="OJI89201_1" />
        <fbc:geneProduct fbc:id="OJI89739_1" fbc:label="OJI89739_1" />
        <fbc:geneProduct fbc:id="OJI89513_1" fbc:label="OJI89513_1" />
        <fbc:geneProduct fbc:id="OJI82810_1" fbc:label="OJI82810_1" />
        <fbc:geneProduct fbc:id="OJI83664_1" fbc:label="OJI83664_1" />
        <fbc:geneProduct fbc:id="OJI80609_1" fbc:label="OJI80609_1" />
        <fbc:geneProduct fbc:id="OJI79565_1" fbc:label="OJI79565_1" />
        <fbc:geneProduct fbc:id="OJI85108_1" fbc:label="OJI85108_1" />
        <fbc:geneProduct fbc:id="OJI87513_1" fbc:label="OJI87513_1" />
        <fbc:geneProduct fbc:id="OJI84072_1" fbc:label="OJI84072_1" />
        <fbc:geneProduct fbc:id="OJI80787_1" fbc:label="OJI80787_1" />
        <fbc:geneProduct fbc:id="OJI82285_1" fbc:label="OJI82285_1" />
        <fbc:geneProduct fbc:id="OJI84707_1" fbc:label="OJI84707_1" />
        <fbc:geneProduct fbc:id="OJI89205_1" fbc:label="OJI89205_1" />
        <fbc:geneProduct fbc:id="OJI84596_1" fbc:label="OJI84596_1" />
        <fbc:geneProduct fbc:id="OJI80178_1" fbc:label="OJI80178_1" />
        <fbc:geneProduct fbc:id="OJI80539_1" fbc:label="OJI80539_1" />
        <fbc:geneProduct fbc:id="OJI87917_1" fbc:label="OJI87917_1" />
        <fbc:geneProduct fbc:id="OJI80068_1" fbc:label="OJI80068_1" />
        <fbc:geneProduct fbc:id="OJI88929_1" fbc:label="OJI88929_1" />
        <fbc:geneProduct fbc:id="OJI89729_1" fbc:label="OJI89729_1" />
        <fbc:geneProduct fbc:id="OJI81368_1" fbc:label="OJI81368_1" />
        <fbc:geneProduct fbc:id="OJI89120_1" fbc:label="OJI89120_1" />
        <fbc:geneProduct fbc:id="OJI81237_1" fbc:label="OJI81237_1" />
        <fbc:geneProduct fbc:id="OJI88930_1" fbc:label="OJI88930_1" />
        <fbc:geneProduct fbc:id="OJI87507_1" fbc:label="OJI87507_1" />
        <fbc:geneProduct fbc:id="OJI88476_1" fbc:label="OJI88476_1" />
        <fbc:geneProduct fbc:id="OJI89015_1" fbc:label="OJI89015_1" />
        <fbc:geneProduct fbc:id="OJI83057_1" fbc:label="OJI83057_1" />
        <fbc:geneProduct fbc:id="OJI88603_1" fbc:label="OJI88603_1" />
        <fbc:geneProduct fbc:id="OJI83463_1" fbc:label="OJI83463_1" />
        <fbc:geneProduct fbc:id="OJI88313_1" fbc:label="OJI88313_1" />
        <fbc:geneProduct fbc:id="OJI86645_1" fbc:label="OJI86645_1" />
        <fbc:geneProduct fbc:id="OJI83582_1" fbc:label="OJI83582_1" />
        <fbc:geneProduct fbc:id="OJI81730_1" fbc:label="OJI81730_1" />
        <fbc:geneProduct fbc:id="OJI86003_1" fbc:label="OJI86003_1" />
        <fbc:geneProduct fbc:id="OJI88949_1" fbc:label="OJI88949_1" />
        <fbc:geneProduct fbc:id="OJI90995_1" fbc:label="OJI90995_1" />
        <fbc:geneProduct fbc:id="OJI88942_1" fbc:label="OJI88942_1" />
        <fbc:geneProduct fbc:id="OJI82085_1" fbc:label="OJI82085_1" />
        <fbc:geneProduct fbc:id="OJI80839_1" fbc:label="OJI80839_1" />
        <fbc:geneProduct fbc:id="OJI82506_1" fbc:label="OJI82506_1" />
        <fbc:geneProduct fbc:id="OJI81932_1" fbc:label="OJI81932_1" />
        <fbc:geneProduct fbc:id="OJI80418_1" fbc:label="OJI80418_1" />
        <fbc:geneProduct fbc:id="OJI89965_1" fbc:label="OJI89965_1" />
        <fbc:geneProduct fbc:id="OJI83128_1" fbc:label="OJI83128_1" />
        <fbc:geneProduct fbc:id="OJI89778_1" fbc:label="OJI89778_1" />
        <fbc:geneProduct fbc:id="OJI82140_1" fbc:label="OJI82140_1" />
        <fbc:geneProduct fbc:id="OJI85282_1" fbc:label="OJI85282_1" />
        <fbc:geneProduct fbc:id="OJI91558_1" fbc:label="OJI91558_1" />
        <fbc:geneProduct fbc:id="OJI81740_1" fbc:label="OJI81740_1" />
        <fbc:geneProduct fbc:id="OJI89661_1" fbc:label="OJI89661_1" />
        <fbc:geneProduct fbc:id="OJI80483_1" fbc:label="OJI80483_1" />
        <fbc:geneProduct fbc:id="OJI84544_1" fbc:label="OJI84544_1" />
        <fbc:geneProduct fbc:id="OJI83155_1" fbc:label="OJI83155_1" />
        <fbc:geneProduct fbc:id="OJI87502_1" fbc:label="OJI87502_1" />
        <fbc:geneProduct fbc:id="OJI85986_1" fbc:label="OJI85986_1" />
[truncated: 1,700,678 more chars]
